# Supplementary material for: Gene Co-Expression Analysis of Human RNASEH2A Reveals Functional Networks Associated with DNA Replication, DNA Damage Response, and Cell Cycle Regulation
Source: Biology (Basel). 2021 Mar 13;10(3):221. doi: 10.3390/biology10030221 (PMC7998727; doi:10.3390/biology10030221)
Supplement: Supplementary file 1 [file biology-10-00221-s001.zip]

Archive with 18 entries (18 files):
- Table S1.xlsx
- Table S10.xlsx
- Table S11.xlsx
- Table S13a.xlsx
- Table S13b.xlsx
- Table S14.xlsx
- Table S15.xlsx
- Table S16.xlsx
- Table S17.xlsx
- Table S18.xlsx
- Table S2 .xlsx
- Table S3.xlsx
- Table S4.xlsx
- Table S5.xlsx
- Table S6.xlsx
- Table S7.xlsx
- Table S8.xlsx
- Table S9.xlsx
