# Supplementary material for: Gene Co-Expression Analysis of Human RNASEH2A Reveals Functional Networks Associated with DNA Replication, DNA Damage Response, and Cell Cycle Regulation
Source: Biology (Basel). 2021 Mar 13;10(3):221. doi: 10.3390/biology10030221 (PMC7998727; doi:10.3390/biology10030221)
Supplement: Supplementary file 1 [file biology-10-00221-s001.zip › Table S1.xlsx]

## Sheet: S1
gene_id	Description	Adipose - Subcutaneous	Adipose - Visceral (Omentum)	Adrenal Gland	Artery - Aorta	Artery - Coronary	Artery - Tibial	Bladder	Brain - Amygdala	Brain - Anterior cingulate cortex (BA24)	Brain - Caudate (basal ganglia)	Brain - Cerebellar Hemisphere	Brain - Cerebellum	Brain - Cortex	Brain - Frontal Cortex (BA9)	Brain - Hippocampus	Brain - Hypothalamus	Brain - Nucleus accumbens (basal ganglia)	Brain - Putamen (basal ganglia)	Brain - Spinal cord (cervical c-1)	Brain - Substantia nigra	Breast - Mammary Tissue	Cells - EBV-transformed lymphocytes	Cells - Transformed fibroblasts	Cervix - Ectocervix	Cervix - Endocervix	Colon - Sigmoid	Colon - Transverse	Esophagus - Gastroesophageal Junction	Esophagus - Mucosa	Esophagus - Muscularis	Fallopian Tube	Heart - Atrial Appendage	Heart - Left Ventricle	Kidney - Cortex	Liver	Lung	Minor Salivary Gland	Muscle - Skeletal	Nerve - Tibial	Ovary	Pancreas	Pituitary	Prostate	Skin - Not Sun Exposed (Suprapubic)	Skin - Sun Exposed (Lower leg)	Small Intestine - Terminal Ileum	Spleen	Stomach
ENSG00000104889.4	RNASEH2A	15.96	12.14	9.7865	9.235	10.5	8.638	15.95	7.4755	6.326	6.1935	17.52	16.21	6.8145	6.766	6.655	7.451	7.162	5.5965	13.54	7.4295	16.39	79.945	34.04	24.625	19	10	12.52	8.3635	24.62	8.687	13.31	5.969	4.262	6.632	3.947	14.51	13.21	5.9535	19.24	19.46	6.44	11.02	11.475	18.3	18.75	14.12	25.695	9.396
ENSG00000138182.10	KIF20B	2.395	1.275	0.9762	1.408	1.812	2.028	1.845	0.3845	0.3996	0.5631	2.5745	2.38	0.4512	0.4828	0.4317	0.4855	0.7647	0.466	0.7415	0.49005	1.9705	21.345	6.597	2.2355	2.319	1.341	1.7175	1.231	3.921	1.108	2.245	0.5469	0.3182	0.6412	0.5084	1.647	1.561	0.3311	2.304	2.98	0.40155	1.078	1.1065	2.868	3.038	2.516	3.166	1.11
ENSG00000146918.15	NCAPG2	4.492	3.073	2.353	2.962	3.165	3.206	3.783	1.5445	1.498	1.778	4.077	3.534	1.785	1.857	1.776	1.605	1.789	1.6725	2.822	1.5035	4.013	33.695	14.16	4.0845	3.982	2.818	3.3525	2.6195	6.208	2.602	3.637	1.576	0.8946	1.274	0.8897	3.494	3.446	1.4965	5.824	3.521	1.015	4.697	2.7555	3.793	4.118	3.597	4.8515	2.5015
ENSG00000198056.9	PRIM1	5.091	4.046	3.4995	3.142	3.232	3.23	5.438	1.7745	2.004	1.9645	11.445	10.14	2.7075	3.071	1.728	2.172	2.067	1.5905	3.317	1.784	5.5325	37.655	7.75	7.6815	6.361	3.773	4.33	3.2085	6.135	3.118	6.555	1.535	1.14	1.461	1.992	5.339	5.347	2.3275	6.196	9.052	3.5335	4.486	4.042	6.872	6.239	5.59	8.9215	3.6515
ENSG00000205208.4	C4orf46	4.022	3.548	2.983	4.327	4.138	3.64	3.811	1.479	1.375	1.463	5.091	3.985	1.465	1.786	1.621	1.757	1.449	1.307	4.177	1.6925	3.649	26.165	13.12	5.2315	5.295	3.819	3.176	3.101	3.379	2.6935	4.427	1.692	1.692	1.644	0.8162	4.471	2.891	0.99685	5.066	5.674	1.893	2.628	3.479	2.821	2.801	3.097	4.322	2.558
ENSG00000168411.9	RFWD3	9.1995	7.34	5.329	8.097	8.243	8.524	11.67	2.0285	2.085	2.9025	10.755	8.562	2.429	2.909	2.242	2.788	2.952	2.387	4.523	2.779	9.6385	40.755	16.49	13.375	12.88	6.766	7.477	6.57	13.98	6.4755	10.42	2.658	1.62	4.505	2.912	10.23	9.938	2.4625	10.69	11.56	4.8045	7.753	9.3735	14.24	15.25	8.896	12.88	6.2805
ENSG00000163781.8	TOPBP1	15.115	12.12	7.5005	11.5	12.34	12.44	15.52	4.334	5.291	5.123	16.87	14.17	7.5455	8.468	4.78	5.247	5.892	4.242	7.385	5.028	14.57	53.45	18.08	14.52	15.23	11.94	10.895	10.62	14.42	10.735	14.42	5.259	3.462	4.194	3.848	14.1	12.85	5.437	15.65	14.32	5.9895	7.449	12.595	15.33	15.27	13.12	16.95	9.7545
ENSG00000100479.8	POLE2	1.4925	1.032	0.94085	0.9918	1.151	0.8774	1.531	0.3192	0.2768	0.26615	1.122	0.9804	0.3362	0.3959	0.3017	0.4572	0.261	0.22665	0.7749	0.3751	1.77	12.935	3.203	3.385	2.236	0.9181	1.9145	0.76465	4.166	0.67895	1.742	0.4778	0.2587	0.5488	1.127	1.55	1.338	0.2802	1.659	2.221	0.6101	0.9461	1.671	2.045	2.144	2.31	2.1895	1.256
ENSG00000184445.7	KNTC1	4.856	3.949	3.4225	3.312	3.455	3.398	4.123	0.72185	0.8357	0.80975	2.543	2.708	1.1115	1.114	0.8033	0.9348	0.8548	0.6493	1.558	0.97675	5	35.01	5.603	5.9285	5.469	3.215	4.532	3.191	5.963	2.943	5.754	1.268	0.6766	1.917	1.21	5.379	4.464	0.7145	5.544	6.586	1.462	3.689	4.6985	5.712	5.324	6.794	9.3985	2.9065
ENSG00000196081.5	ZNF724P	0.35965	0.2284	0.1783	0.1465	0.1742	0.1177	0.4317	0.1179	0.137	0.13415	0.4686	0.3943	0.156	0.1986	0.1076	0.196	0.1445	0.08178	0.2032	0.12815	0.333	2.744	0.6608	0.237	0.3231	0.1072	0.20845	0.12525	0.4091	0.11605	0.1919	0.1066	0.06581	0.1121	0.08137	0.3462	0.3311	0.030805	0.24925	0.2964	0.08377	0.1369	0.22205	0.3544	0.3263	0.2597	0.32035	0.11365
ENSG00000136824.14	SMC2	6.4535	4.712	4.404	4.988	5.167	6.179	6.426	2.4335	2.669	2.5155	6.2895	4.983	2.9015	3.87	2.708	3.783	2.876	2.0655	5.78	3.445	5.7405	43.52	17.47	7.4275	6.408	4.561	4.759	4.398	7.777	5.0565	5.557	3.122	2.556	2.143	1.264	4.692	4.291	1.6175	6.334	5.377	1.4725	2.966	3.396	5.308	5.836	5.043	6.686	3.6225
ENSG00000146263.7	MMS22L	1.4945	1.112	1.0535	0.9678	1.12	1.129	1.683	0.63125	0.5935	0.7514	0.70935	0.6901	0.70685	0.8094	0.7048	0.931	0.7369	0.63875	2.19	1.118	1.596	7.2095	2.631	2.038	2.439	1.164	1.156	0.878	1.792	0.9073	1.535	0.4422	0.2438	0.5534	0.2173	1.481	1.539	0.1987	2.3085	1.879	0.56	1.053	1.351	2.077	2.21	1.381	1.731	0.8588
ENSG00000163507.9	KIAA1524	1.7165	1.23	1.4095	1.565	1.802	1.709	2.093	0.60805	0.8993	0.9706	3.588	4.089	1.2165	1.261	0.7331	0.6745	1.395	0.7372	1.02	0.6108	1.537	22.59	5.872	2.4555	2.139	1.42	1.588	1.337	2.984	1.4115	1.869	0.8636	0.3735	0.6348	0.2204	1.375	1.529	0.4526	1.9925	3.209	0.34295	1.645	1.853	1.14	1.275	1.822	3.3175	0.8934
ENSG00000143493.8	INTS7	5.1135	5.032	6.194	5.34	6.272	6.483	6.411	2.604	2.88	4.233	5.646	4.9	3.5875	3.905	3.067	4.046	5.238	3.338	5.506	3.664	5.372	27.96	13.12	7.707	7.735	4.938	5.146	4.492	9.35	4.8525	5.41	2.981	2.387	2.624	4.44	7.084	5.651	3.492	5.8795	6.123	2.8225	8.338	7.3545	7.717	7.702	5.396	7.2965	3.6405
ENSG00000120334.11	CENPL	2.264	1.448	1.2705	1.455	1.445	1.505	1.772	0.70015	0.6621	0.748	0.98755	0.8215	0.6489	0.7542	0.7188	0.8762	0.7799	0.6629	1.526	0.83715	1.78	8.352	4.02	1.898	2.397	1.269	1.35	1.2235	1.77	1.2955	1.39	0.652	0.4102	0.6662	0.2794	1.636	1.366	0.8574	2.1565	1.581	0.3698	0.7314	1.51	1.483	1.649	1.387	1.868	1.0815
ENSG00000125630.11	POLR1B	5.821	6.207	6.839	5.043	5.745	4.609	8.024	2.223	2.337	2.456	6.513	5.713	3.0505	3.045	2.09	2.937	3.093	1.8815	2.679	2.1205	6.297	25.11	13.89	6.7655	6.9	5.165	5.3705	5.2675	7.948	5.414	8.853	2.263	1.998	3.126	3.878	6.214	5.986	4.8685	7.239	7.794	4.3415	8.286	5.9395	6.823	6.855	5.495	8.7345	4.738
ENSG00000058804.10	NDC1	7.6015	6.528	6.978	6.606	7.023	6.29	8.748	2.5785	2.788	2.5595	6.872	5.549	3.4095	4.179	2.685	2.863	2.826	2.3055	4.856	2.729	8.1945	35.375	16.3	9.592	9.195	5.797	7.5235	5.1005	10.97	4.961	8.922	3.055	2.235	3.656	3.372	6.549	7.19	3.4675	9.9675	8.392	3.28	3.527	6.261	8.643	8.381	7.472	8.827	5.6305
ENSG00000042088.9	TDP1	3.792	3.304	3.0675	3.025	3.126	2.898	4.416	1.868	2.023	2.422	6.9865	6.071	2.951	3.243	1.988	2.897	2.834	1.937	3.052	2.4525	4.6785	25.44	6.206	4.462	5.034	2.827	3.3265	2.7425	5.406	2.756	3.917	0.9368	0.4741	2.472	1.319	3.756	4.54	0.5981	3.691	5.2	1.927	4.894	4.23	4.952	5.379	3.751	7.745	2.9355
ENSG00000136122.11	BORA	3.393	3.179	2.1005	2.95	3.483	2.005	3.897	0.90035	0.9176	1.34	4.6855	4.242	1.262	1.225	1.048	1.14	1.325	1.0295	2.174	1.171	3.515	34.535	8.398	4.001	4.174	2.606	5.314	2.246	5.649	2.257	3.887	0.9799	0.6384	1.73	1.273	4.359	3.966	0.92205	3.8555	3.036	1.5045	3.634	3.709	4.162	3.831	6.192	8.311	2.896
ENSG00000140525.13	FANCI	5.057	3.084	2.8755	2.159	2.588	2.486	4.961	0.98815	1.026	0.9819	3.0575	2.89	1.601	1.694	1.026	1.05	0.988	0.8542	2	1.295	4.283	59.595	9.744	4.5225	4.323	2.928	4.451	2.3635	9.805	2.599	3.713	1.073	0.5822	1.059	0.7262	4.901	3.708	0.5338	3.9845	4.566	1.222	1.256	4.1765	6.721	7.331	5.974	7.766	3.77
ENSG00000182405.4	PGBD4	1.043	1.16	1.566	1.412	1.724	0.9644	2.071	0.56995	0.705	0.8083	2.0225	1.926	1.051	1.297	0.6608	1.044	1.033	0.59555	1.511	0.8819	1.3525	9.696	4.605	1.1635	1.664	1.072	1.5525	1.127	1.68	1.175	2.496	0.9279	0.702	1.093	1.138	1.414	1.551	0.7422	2.2605	1.277	0.91925	1.365	1.6085	1.153	1.028	2.16	3.0865	1.8455
ENSG00000071564.10	TCF3	21.97	17.88	10.92	19.26	20.48	28.38	26.92	7.8545	7.447	8.476	12.93	14.51	9.1275	7.629	6.969	7.313	7.811	7.494	10.16	6.5615	23.72	106.8	39.44	34.765	36.51	25.07	23.245	17.02	18.26	16.93	30.97	7.503	5.284	13.24	5.674	24.83	20.27	7.265	29.535	36.6	8.969	22.88	26.7	26.75	26.47	29.89	51.31	16.06
ENSG00000198901.9	PRC1	4.645	2.619	2.431	4.911	3.644	5.912	2.877	1.5465	2.361	1.4985	15.83	12.4	3.4305	4.97	1.517	2.764	2.012	1.221	2.785	1.7485	3.9145	58.805	19.24	4.4435	3.478	2.179	5.484	2.5115	16.89	2.3005	4.353	1.841	0.8893	1.098	0.4629	4.72	4.283	1.01	5.1005	5.015	1.7505	1.655	2.6835	10.17	11.31	6.132	5.246	3.5275
ENSG00000198554.7	WDHD1	1.805	1.254	1.1585	1.221	1.219	1.171	1.511	0.61925	0.7464	0.96835	2.5815	2.075	0.9759	1.19	0.7183	0.6477	1.301	0.76805	1.004	0.56585	1.6905	21.925	5.615	2.4965	1.776	1.107	1.375	1.0105	3.237	1.0235	2.348	0.5626	0.3075	0.5878	0.2608	1.694	1.298	0.41615	2.1515	2.23	0.3778	0.8943	1.0265	2.302	2.409	1.446	2.1365	0.8991
ENSG00000080986.8	NDC80	0.8771	1.165	0.46595	0.8638	1.024	0.9397	0.7603	0.051515	0.0388	0.057425	0.033495	0.03113	0.043715	0.04219	0.04126	0.07313	0.0435	0.049135	0.103	0.078105	0.5088	35.35	7.039	2.6765	1.668	0.4129	1.8455	0.71205	4.613	0.53255	1.379	0.2451	0.1651	0.4691	0.1757	1.074	0.8203	0.1292	1.58	0.4668	0.1264	0.1271	3.2625	1.313	1.343	2.56	5.0595	0.7501
ENSG00000183684.6	ALYREF	53.345	55.4	36.905	62.48	58.82	58.16	46.7	21.935	23.18	21.815	39.35	35.68	23.71	27.4	21.08	25.9	25.16	18.405	34.39	25.08	58.16	175.5	88.57	69.26	55.97	47.12	49.1	47.295	73.99	44.905	66	28.63	19.58	25.66	16.69	65.35	43.55	32.19	66.23	61.45	16.475	50.96	54.605	70.15	66.52	47.18	73.6	35.97
ENSG00000234129.3	RP11-120D5.1	0.071195	0.04525	0.049875	0.04185	0.05861	0.05903	0.1128	0.028725	0.01895	0.03277	0.036355	0.02851	0.01922	0.01942	0.03206	0.04136	0.02393	0.02655	0.06292	0.04157	0.079715	0.82705	0.3624	0.1494	0.1139	0.07448	0.07729	0.054255	0.1248	0.061165	0.03899	0.01935	0.007679	0.04038	0.02247	0.0653	0.1326	0.03081	0.088765	0.1158	0.03919	0.08759	0.08376	0.1136	0.1266	0.08794	0.08448	0.07232
ENSG00000226419.2	RP11-31F15.1	1.314	1.251	0.70735	1.735	1.126	1.414	0.9914	0.35875	0.3329	0.42355	1.5655	1.517	0.43025	0.4599	0.5089	0.4867	0.4547	0.3825	0.9741	0.48565	1.2675	6.6895	3.246	2.3885	1.923	1.706	0.76835	0.92815	1.036	0.8911	1.67	0.8454	0.3647	0.2769	0.3371	1.34	0.5873	0.56835	2.32	2.268	0.068685	0.946	0.92595	1.511	1.544	1.038	1.425	0.348
ENSG00000179021.5	C3orf38	9.3525	8.248	6.832	9.034	9.171	7.013	7.961	4.2755	4.345	4.842	7.575	6.374	4.584	5.833	4.035	5.282	5.659	4.202	6.411	4.777	8.841	30.255	17.69	7.098	7.84	7.061	7.013	6.967	9.426	6.9515	9.305	3.545	2.759	3.605	3.502	9.003	7.179	3.14	9.498	8.889	2.7835	7.563	7.1255	8.237	8.204	7.588	10.67	5.437
ENSG00000139133.2	ALG10	2.3855	2.045	2.1335	1.757	2.044	1.531	2.523	0.40755	0.4311	0.48725	1.222	1.523	0.5017	0.5647	0.3643	0.6167	0.567	0.36685	0.8525	0.54275	2.3975	10.235	3.726	2.439	2.38	1.261	1.442	1.3515	1.992	1.2805	2.395	0.8211	0.5373	0.7936	0.7578	2.191	2.468	0.6767	2.7485	3.07	1.2745	1.888	1.749	1.879	1.922	1.862	2.175	1.518
ENSG00000167670.11	CHAF1A	7.0445	4.332	5.38	4.13	4.309	4.803	8.04	2.9445	3.091	2.5875	7.0335	6.31	4.9695	5.611	3.404	3.012	2.779	3.0555	4.612	3.3565	7.0125	33.395	9.994	6.518	6.206	4.55	6.371	5.0285	11.51	5.214	6.887	2.44	1.917	2.06	1.727	6.571	6.911	6.744	6.1345	6.037	2.1625	5.519	7.9425	13.14	13.55	7.525	9.534	4.5865
ENSG00000012048.15	BRCA1	1.6475	1.262	1.1005	1.247	1.406	1.209	2.073	1.105	0.691	1.2485	0.7771	0.8546	0.92365	0.9563	1.22	1.266	1.044	1.259	2.954	1.6555	1.48	19.985	6.323	1.873	2.026	2.321	2.166	1.872	2.945	1.917	2.254	1.311	0.9575	0.5312	1.037	1.907	1.408	1.014	2.718	1.688	0.58045	2.225	1.4875	2.114	1.861	2.28	2.6785	1.254
ENSG00000122483.13	CCDC18	3.0535	2.42	1.415	1.34	1.723	1.145	2.105	0.56485	0.5618	0.90595	1.871	1.781	0.6323	0.6461	0.5857	0.8685	1.161	0.68885	1.021	0.646	2.302	16.585	3.958	2.0675	1.971	1.295	1.584	1.3845	1.948	1.338	1.704	1.006	0.5912	0.7152	1.279	2.761	1.377	1.64	2.436	2.505	0.381	1.835	1.525	1.397	1.315	2.12	4.453	0.99185
ENSG00000100749.3	VRK1	7.447	5.261	3.9865	4.585	5.25	6.66	8.319	3.8365	4.894	6.105	6.266	4.74	5.093	7.278	4.213	4.98	7.835	4.985	4.812	4.425	7.583	55.16	10.12	8.828	6.792	5.717	6.3135	5.325	8.627	5.445	9.617	2.809	1.728	2.734	1.365	5.994	4.875	2.0365	7.7075	7.501	1.6925	4.702	4.957	6.517	6.352	6.724	13.63	6.611
ENSG00000162775.10	RBM15	4.8605	5.096	3.3265	3.63	3.575	3.831	4.254	1.1625	1.259	1.2895	4.087	4.56	1.4785	1.659	1.185	1.427	1.397	1.1155	1.97	1.237	4.6905	21.175	6.494	3.204	4.28	3.368	3.6995	3.384	3.65	3.1575	5.147	2.457	1.791	1.926	2.488	6.413	3.547	4.323	4.7505	5.082	1.57	2.827	3.198	3.882	3.397	4.894	7.059	3.476
ENSG00000247240.3	UBL7-AS1	4.039	2.608	1.8955	3.083	3.069	3.476	5.484	0.94655	0.7854	0.936	1.758	1.538	0.82515	0.8168	0.8395	0.977	0.846	0.82635	2.6	1.237	4.0605	18.25	3.044	3.8235	3.051	2.435	2.9175	2.151	3.322	2.1065	3.09	1.351	0.632	1.587	1.167	3.564	3.615	2.086	4.02	2.954	1.411	2.13	3.352	4.781	5.133	3.817	4.9395	3.0255
ENSG00000099901.12	RANBP1	31.525	33.75	32.755	37.88	37.45	35.9	34.73	21.18	26.18	18.805	56.155	48.96	26.81	36.59	20.77	29.39	20.83	16.29	29.77	24.9	35.8	122.8	68.84	46.475	45.48	36.54	31.845	33.195	42.56	31.865	48.53	12.81	9.31	21.31	21.83	36.33	27.7	13.03	45.14	44.25	13.25	35.54	35.225	33.6	31.4	31.04	44.81	23.985
ENSG00000132646.6	PCNA	44.97	38.91	63	51.32	49.77	44.31	51.69	19.4	19.28	22.285	67.345	52.68	21.03	25.15	20.36	24.05	20.91	20.11	48.14	22.695	49.535	454.85	143.8	66.065	56.27	41.73	57.065	40.985	99.72	42.375	64.09	20.5	16.03	27.27	20.43	59.12	58.38	17.955	53.765	61.26	21.51	44.98	43.255	55.7	51.86	64.93	82.365	39.86
ENSG00000171960.6	PPIH	14.05	10.87	10.995	12.7	12.57	13.47	13.76	6.69	7.334	6.9345	15.59	12.99	8.527	10.46	6.08	7.553	8.383	6.157	8.351	6.063	14.765	44.105	19.07	17.175	15.75	12.46	12.285	11.02	16.01	10.83	15.94	7.506	5.078	7.103	3.733	15.02	12.8	4.609	17.74	18.95	4.5165	8.929	14.08	14.84	15.03	13.53	19.405	10.32
ENSG00000153044.5	CENPH	7.2225	3.848	2.471	3.415	3.52	3.489	5.085	2.129	2.268	2.317	3.1325	2.416	1.868	2.531	1.932	2.226	2.849	1.9155	3.297	2.3775	5.9295	84.57	11.62	6.82	7.071	4.044	4.6265	3.117	10.09	2.8535	5.203	2.441	1.873	1.716	0.9569	4.224	4.32	2.713	4.9115	6.604	0.98835	2.682	4.462	7.781	7.783	5.803	8.574	2.971
ENSG00000106462.6	EZH2	3.5515	2.822	2.532	1.849	2.332	1.371	2.699	0.7122	0.6988	0.82015	7.9865	7.544	1.002	0.8967	0.7931	0.7701	0.9233	0.6965	1.316	0.7716	3.9935	52.605	8.664	5.0475	4.508	1.442	7.2545	1.4105	15.96	1.2765	2.911	1.091	0.7719	1.763	2.194	6.481	5.226	2.0595	4.272	5.415	3.338	1.393	3.22	14.79	14.54	8.91	9.631	3.371
ENSG00000075131.5	TIPIN	3.759	3.366	3.799	3.61	3.57	3.08	3.192	2.634	2.582	2.4125	5.2565	4.295	2.334	2.987	2.343	3.42	2.732	1.871	3.729	2.707	3.809	23.06	11.04	4.246	4.573	2.949	2.6755	2.6975	4.574	2.756	4.688	1.675	0.8441	2.1	1.638	3.436	3.199	1.869	5.356	5.463	1.6215	4.011	3.5675	3.129	3.182	2.586	3.9285	2.3435
ENSG00000062822.8	POLD1	9.7155	8.889	7.104	10.55	9.584	7.909	12.1	2.6	2.432	2.9055	11.275	12.14	3.2635	2.989	2.57	3.231	2.873	2.6555	5.91	3.161	11.54	57.53	11.42	17.465	13.69	11.74	12.32	8.962	14.14	9.3855	13.9	3.886	2.999	6.053	4.05	19.89	11.62	3.655	15.215	14.68	4.6715	9.32	11.855	13.5	12.88	13.8	23.175	7.0125
ENSG00000171467.11	ZNF318	11.78	9.44	7.888	12.84	12.56	13.52	14.06	3.4995	3.785	4.3515	20.165	21.61	5.7645	5.518	3.852	4.521	4.884	3.599	5.474	4.121	11.255	91.39	13.39	19.025	20.43	12.12	8.4405	10.89	7.608	10.715	15.59	4.712	3.7	4.767	4.569	11.66	9.705	5.009	17.82	18.88	4.7215	10.72	13.99	10.87	11.38	10.72	16.375	6.199
ENSG00000262703.1	RP11-485G7.6	0.041565	0.02858	0.050195	0	0	0	0.1694	0	0	0	0	0	0	0	0	0	0	0	0	0	0.03717	1.537	0.307	0.180325	0.05818	0.04072	0.17025	0	0.2888	0	0	0	0	0.06339	0	0.1728	0.1099	0	0.1183	0.2436	0.028365	0	0.07507	0.2379	0.2704	0.2862	0.34065	0.09351
ENSG00000104738.12	MCM4	9.1355	6.106	12.425	5.742	6.658	7.509	18.35	5.9105	7.841	8.2575	25.29	20.16	10.18	13.21	5.371	7.843	9.553	5.4515	8.638	5.2095	10.98	111.65	28.28	10.9655	10.43	5.662	12.025	5.0455	31.03	5.043	8.812	7.137	4.669	6.226	3.067	7.492	12.27	6.804	9.539	10.14	3.7165	7.671	7.231	28.08	29.57	12.86	12.955	6.6005
ENSG00000063438.12	AHRR	0.7613	0.962	0.50825	0.642	0.7057	0.5508	5.087	0.85745	1.576	0.36395	0.4753	0.6788	2.4645	1.844	0.8948	1.101	0.6366	0.29635	0.4557	0.3438	0.90705	45.32	20.31	4.372	2.626	1.074	2.1345	0.6892	2.574	0.6611	1.132	0.2264	0.1417	0.5649	0.2809	1.944	0.767	0.10555	1.981	3.108	0.3518	1.969	1.012	4.351	4.779	2.177	8.588	0.83625
ENSG00000151503.8	NCAPD3	5.622	4.455	5.7005	5.591	6.043	5.749	6.22	2.0645	2.118	2.648	8.6225	8.708	3.1215	2.991	2.397	2.949	2.815	2.1295	4.241	2.5525	6.038	33.315	10.43	6.2325	6.155	4.477	4.7755	4.434	7.432	4.338	5.653	2.409	1.83	2.617	3.753	7.387	5.691	1.8355	7.058	5.296	2.305	9.651	10.275	8.82	9.166	6.099	8.7605	4.5965
ENSG00000113810.11	SMC4	8.7775	6.994	7.2435	12.32	21.85	11.32	11.35	1.24	0.8482	1.3645	3.897	3.991	1.3355	1.191	1.271	1.178	1.514	1.0535	2.41	1.36	7.5075	89.865	36.84	8.3265	9.654	9.49	10.915	8.564	33.03	7.072	10.27	4.883	3.171	2.755	3.418	17.84	7.653	3.5315	6.968	8.945	3.535	8.084	6.465	9.824	9.513	12.2	16.18	8.2445
ENSG00000138658.11	C4orf21	2.155	1.465	1.2145	1.431	1.398	1.476	2.343	0.7353	0.6936	0.8333	3.382	3.918	1.0995	0.8381	0.9815	0.8407	0.6652	0.7833	2.189	1.078	2.1845	11.685	1.697	2.844	2.232	1.896	1.6155	1.894	1.834	1.8635	2.372	0.6108	0.453	0.7177	0.664	2.716	1.667	0.7989	3.797	2.921	0.7435	2.567	2.2865	1.885	1.856	2.589	4.1775	1.536
ENSG00000138780.10	GSTCD	3.096	2.385	2.121	2.821	2.744	2.639	2.88	1.599	1.592	1.777	4.9825	4.186	1.675	1.998	1.512	2.171	2.073	1.308	2.984	1.764	3.6375	11.41	5.907	3.7375	3.517	2.474	2.3125	3.001	3.731	3.152	3.827	1.22	0.6802	1.791	0.9393	3.176	2.956	1.051	4.733	3.682	0.94665	3.68	3.2615	2.931	3.022	2.358	2.3725	1.8565
ENSG00000076003.4	MCM6	20.205	14.79	9.069	21.9	17.57	24.5	14.84	5.251	5.89	4.806	22.735	16.92	7.2325	8.506	4.46	6.151	5.888	3.9135	7.718	4.5555	18.23	83.495	31.54	24.905	24.08	11.03	12.315	13.79	16.65	12.63	20.43	5.486	2.287	7.123	2.409	17.25	10.69	6.5325	25.625	21.75	2.937	6.124	11.585	13.87	15.47	15.83	18.855	9.1315
ENSG00000010292.8	NCAPD2	13.185	11.11	12.265	22	17.51	15.99	22.16	4.8655	4.201	6.2285	12.14	11.8	6.1645	5.892	6.001	5.772	5.483	5.6035	16.6	6.7765	14.235	117.8	31.55	19.715	20.62	14.57	15.815	16.605	24.9	15.6	18.44	5.656	3.872	6.363	3.63	16.33	17.02	5.68	18.945	14.85	5.03	11.88	16.9	17.86	18.38	20.22	27.66	12.465
ENSG00000187951.6	ARHGAP11B	0.51095	0.468	0.4266	0.3271	0.4598	0.2596	0.7146	0.28195	0.1464	0.2002	0.23945	0.2195	0.1402	0.164	0.2946	0.2667	0.1703	0.2748	0.742	0.4119	0.47505	11.265	2.754	0.48525	0.4926	0.4163	1.246	0.30895	2.06	0.36755	0.4981	0.2226	0.108	0.1833	0.169	0.9091	0.6396	0.25295	0.424	0.4322	0.23655	0.4158	0.5275	1.449	1.361	1.789	1.678	0.5552
ENSG00000103995.9	CEP152	2.358	2.631	1.4735	2.15	2.913	1.638	2.233	0.50025	0.4452	0.8047	1.616	1.677	0.7208	0.6462	0.4916	0.4653	0.6609	0.62075	1.023	0.63745	2.4175	17.92	3.597	2.754	2.177	2.028	2.4225	2.172	2.898	2.209	2.347	1.424	0.5192	1.684	0.5646	3.356	2.993	0.39915	6.5575	3.858	1.536	1.355	2.336	2.398	2.277	3.029	3.203	2.0475
ENSG00000094804.5	CDC6	0.9601	1.568	1.485	0.7093	1.12	0.4901	0.7655	0.6229	1.096	0.8061	1.208	1.182	1.9805	2.105	0.5207	0.6576	0.8548	0.57285	0.3559	0.39695	0.99265	32.06	7.244	1.347	0.9762	0.4679	2.2485	0.55235	5.897	0.5399	1.124	0.6226	0.3017	0.3624	0.9587	1.773	1.708	0.23635	0.96345	1.093	1.084	0.8446	0.9222	1.693	1.653	2.74	5.8935	1.015
ENSG00000196584.2	XRCC2	0.4436	0.2705	0.3963	0.1592	0.2556	0.1646	0.3579	0.25625	0.2379	0.2748	0.8066	0.8503	0.3492	0.3505	0.2577	0.2794	0.2946	0.205	0.5293	0.29085	0.5789	12.38	1.889	0.43315	0.5467	0.2726	0.6009	0.2513	1.528	0.2682	0.4701	0.1728	0.123	0.183	0.1181	0.5308	0.5969	0.1113	0.60325	0.5921	0.13725	0.3412	0.60115	0.6068	0.6736	0.9089	0.97585	0.40845
ENSG00000180198.11	RCC1	12.145	13.89	10.3	7.061	8.569	6.556	24.97	2.291	2.547	3.0035	7.048	6.33	3.032	3.195	2.439	3.097	3.379	2.369	4.396	2.917	16.01	64.74	43.53	18.375	25.71	9.947	14.805	7.433	31.2	8.423	14.24	3.266	2.182	6.058	8.337	17.59	21.51	6.0775	11.075	23.34	6.8535	5.297	13.285	14.34	14.14	16.95	20.625	9.338
ENSG00000156876.8	SASS6	2.81	2.117	2.043	2.461	2.734	2.563	3.503	1.0285	0.989	1.183	7.3975	6.032	1.156	1.286	1.149	1.332	1.048	0.98935	2.991	1.3775	3.136	17.275	3.195	4.0625	4.699	3.744	2.8765	2.6625	3.504	2.569	3.818	1.113	0.799	1.168	0.9678	2.622	3.045	1.1685	3.397	4.42	1.1965	3.837	3.5825	2.483	2.327	3.348	4.363	2.2725
ENSG00000112984.7	KIF20A	0.369	0.3057	0.79315	0.3608	0.5383	0.1901	0.4469	0.03701	0.03166	0.03444	0.053065	0.06439	0.039515	0.03822	0.05275	0.0528	0.04121	0.031525	0.08007	0.04995	0.3087	36.89	13.39	0.1433	0.2754	0.1668	1.9915	0.1737	8.708	0.1747	0.1894	0.1547	0.1268	0.2298	0.1287	0.9023	1.07	0.049265	0.3771	0.2506	0.07303	0.114	0.2708	2.267	2.233	2.387	2.501	0.55525
ENSG00000213024.6	NUP62	24.11	20.24	26.59	24.41	24.27	26.78	31.53	8.345	9.762	9.1595	36.225	31.89	11.925	13	8.517	12.68	10.71	7.415	14.51	8.876	23.335	94.595	36.04	28.745	39.7	26.58	21.515	23.8	23.76	24.365	33.34	9.529	8.587	14.41	12.75	25.07	21.55	16.16	25.1	29.29	9.588	30.79	27.315	23.3	24.64	24.4	35.08	15.83
ENSG00000170734.7	POLH	6.9285	5.691	6.212	9.169	8.39	8.633	8.115	1.633	1.824	2.1435	6.794	6.629	2.224	2.286	1.756	2.061	2.508	1.5845	3.507	1.884	6.425	39.42	29.29	8.931	10.89	6.293	5.1455	6.525	8.125	6.561	7.295	2.8	1.875	3.063	2.73	8.6	6.576	2.776	8.393	7.083	3.873	6.413	7.0575	9.145	10.33	5.705	7.975	4.799
ENSG00000108064.6	TFAM	11.135	11.88	12.17	8.362	9.331	9.435	12.16	4.2405	4.748	5.1995	15.83	11.2	5.021	6.987	4.427	6.255	5.206	4.198	6.253	4.8315	12.65	40.655	18.25	11.8825	12.47	10.42	10.575	9.733	10.16	9.5985	14.9	4.81	4.751	7.003	6.907	9.69	11.32	6.057	10.42	14.81	4.567	8.973	10.84	8.161	7.974	9.733	10.99	8.801
ENSG00000233514.1	RP11-570P14.1	0.25275	0.2611	0.1768	0.248	0.2387	0.2676	0	0.1584	0.1556	0.16125	0.29205	0.2338	0.184	0.1791	0.1667	0.1886	0.1567	0.11445	0.1631	0.14595	0.27695	1.2155	0.5067	0.16495	0.1684	0.2319	0.20555	0.1437	0.3272	0.19	0.3171	0.06204	0.07321	0.1938	0.09663	0.3017	0.2074	0.1478	0.34895	0.3464	0	0.2971	0.2074	0.2591	0.2417	0.197	0.26775	0.15975
ENSG00000075218.14	GTSE1	0.618	0.4569	0.8573	0.4812	0.5266	0.2912	0.4096	0.09285	0.09347	0.1456	0.48815	0.4661	0.15195	0.1633	0.1023	0.1235	0.2022	0.11215	0.2694	0.12105	0.5232	37.78	7.52	0.5307	0.4676	0.2285	2.2915	0.2401	5.919	0.2657	0.3485	0.3592	0.1723	0.2777	0.2097	0.9768	0.9245	0.09075	0.432	0.4893	0.12525	0.3157	0.45615	1.854	1.9	2.962	3.932	0.79115
ENSG00000144554.6	FANCD2	1.872	1.311	0.9885	0.9063	1.138	0.9526	2.344	0.3327	0.331	0.4846	1.3495	1.288	0.54155	0.5007	0.3365	0.4798	0.7243	0.389	0.7811	0.50215	2.2725	29.41	2.25	1.705	1.567	1.067	2.225	1.125	3.774	1.1245	2.599	0.4116	0.2124	0.6035	0.308	2.504	2.35	0.24785	2.288	3.541	0.66185	1.086	2.469	3.183	3.148	3.992	7.892	1.473
ENSG00000165244.6	ZNF367	2.139	1.266	0.7317	1.887	2.086	3.111	1.481	0.8118	0.8191	1.7475	2.4335	2.06	0.8003	1.14	1.02	1.036	2.089	1.309	2.665	1.537	1.3975	15.35	3.527	2.0435	1.297	1.148	1.7535	1.504	3.146	1.6485	1.761	0.848	1.178	1.12	1.358	2.234	1.121	1.039	2.8555	1.924	0.5582	0.6583	0.99845	2.221	1.923	2.174	1.974	1.2105
ENSG00000080839.7	RBL1	3.408	2.59	2.111	2.53	2.807	2.928	3.696	1.093	0.9478	1.205	5.3115	4.327	0.9253	1.079	1.034	1.461	1.185	0.98205	2.311	1.1825	2.9925	12.965	6.001	4.71	4.971	2.871	2.323	2.4655	3.957	2.2885	3.23	1.261	0.857	0.8393	0.7235	3.063	2.717	2.863	5.823	5.775	1.547	2.352	3.0205	3.126	2.998	3.119	4.342	1.7585
ENSG00000136492.4	BRIP1	0.3483	0.191	0.2472	0.1862	0.1813	0.1839	0.4846	0.072165	0.1105	0.16265	0.11195	0.09799	0.15225	0.1957	0.06177	0.07748	0.3279	0.09269	0.05356	0.04251	0.35815	9.1975	2.908	0.29145	0.1442	0.1072	0.5339	0.16175	1.441	0.12775	0.2402	0.03713	0.01661	0.08564	0.2791	0.391	0.4347	0.028955	0.40315	0.9574	0.1255	0.04158	0.28875	0.788	0.8846	0.9035	0.49315	0.3211
ENSG00000123219.8	CENPK	0.8084	0.6091	0.3927	0.5395	0.6742	0.3442	0.4551	0.17865	0.178	0.324	0.3995	0.3147	0.1657	0.2312	0.2199	0.2311	0.3685	0.22565	0.3373	0.2431	0.8279	23.22	4.887	0.78435	0.7013	0.2997	1.8705	0.27175	3.572	0.25995	0.7623	0.1708	0.1127	0.3375	0.1601	1.414	0.8678	0.063265	0.6609	0.7402	0.1635	0.2623	0.687	1.138	0.9623	2.984	3.3095	0.57665
ENSG00000250645.1	CTD-2228K2.1	0	0	0.08514	0	0	0	0	0	0	0	0	0	0	0	0	0	0	0	0	0	0	2.1385	0.7964	0	0.2462	0	0.09937	0	0.1249	0	0	0	0	0	0	0	0	0	0.086815	0	0	0	0	0	0.09137	0.07593	0.2275	0
ENSG00000169607.8	CKAP2L	0.1515	0.106	0.18565	0.1434	0.1845	0.07483	0.1569	0.06455	0.05793	0.03579	0.1776	0.1502	0.088755	0.1	0.05279	0.03526	0.04392	0.042285	0.06126	0.0436	0.09964	16.195	4.564	0.059055	0.07017	0.06047	0.6763	0.079755	3.413	0.09574	0.07179	0.03688	0.02081	0.08573	0.0731	0.4081	0.3117	0.021985	0.10665	0.05188	0.030355	0.0342	0.09142	0.9156	0.9733	0.7451	0.91375	0.19175
ENSG00000125885.9	MCM8	5.476	3.859	4.4825	6.115	4.847	5.759	7.927	1.017	0.8825	1.235	5.366	4.937	1.284	1.275	1.069	1.296	1.07	1.00345	2.489	1.3085	5.397	30.69	7.106	7.258	10.38	6.841	4.999	5.5485	5.704	5.6485	6.221	3.419	2.357	2.338	1.222	4.828	4.856	5.3885	5.536	5.857	2.366	3.066	6.8	5.073	5.575	5.531	6.186	4.2315
ENSG00000123473.11	STIL	0.8714	0.9276	0.70255	0.5442	0.7262	0.3886	1.054	0.47235	0.5245	0.65095	1.1145	1.088	0.89715	0.8954	0.5328	0.5177	0.7087	0.5078	0.6877	0.4707	1.1315	20.89	3.712	0.64185	0.6086	0.408	2.919	0.37555	3.454	0.409	0.725	0.2924	0.198	0.5219	0.3992	1.185	2.52	0.1993	0.8548	0.9277	0.41095	0.7379	1.4525	2.235	1.849	2.921	2.272	0.83815
ENSG00000161800.8	RACGAP1	4.558	3.866	2.4695	4.851	4.532	4.445	7.669	3.0805	3.242	5.6425	8.0365	8.555	4.898	5.171	3.428	3.927	7.275	4.314	5.863	4.579	4.2675	61.415	18.96	5.6725	4.324	9.551	9.469	5.949	18.42	5.3415	3.762	1.764	1.038	3.886	0.8826	8.027	3.907	2.026	6.2505	2.876	0.9427	1.758	3.2805	10.46	10.85	8.882	7.0155	5.233
ENSG00000134057.10	CCNB1	3.082	2.769	4.3405	2.334	2.813	1.994	4.213	1.9625	2.656	3.025	10.72	8.623	4.1425	5.669	2.232	4.002	3.641	2.1455	2.634	2.543	3.741	119.95	29.41	5.2525	4.966	2.372	8.638	1.9815	30.72	2.095	3.809	1.169	0.9383	2.457	0.7669	3.782	4.083	1.138	3.639	5.475	1.5675	3.898	3.347	7.171	7.067	9.375	9.6545	3.341
ENSG00000130826.11	DKC1	30.195	30.2	24.72	26.87	27.48	28.89	33.3	12.69	12.9	14.32	37.375	29.09	12.615	16.64	12.5	18.54	15.83	11.125	20.86	14.115	37.32	109.55	65.25	39.7	36.76	24.59	27.2	23.32	47.37	22.395	42.11	13.43	10.17	13.77	11.21	29.7	31.32	20.155	32.84	46.81	20.57	31.02	32.465	43.72	43.98	28.5	43.5	23.14
ENSG00000088325.11	TPX2	1.7235	1.404	1.782	1.882	2.347	1.503	0.7956	0.66895	0.9147	0.77705	2.266	2.093	1.6075	1.775	0.5851	0.6135	1.249	0.622	0.6987	0.49485	1.458	110.8	27.07	0.5026	0.5459	0.4328	6.2095	0.44885	18.4	0.4518	0.5025	0.5703	0.2696	0.6013	1.382	2.427	1.754	0.9546	1.289	0.5243	0.1786	0.3505	0.6684	8.075	10.21	6.621	7.3395	1.4635
ENSG00000165480.11	SKA3	0.1486	0.1752	0.3082	0.1475	0.2194	0.07821	0.1363	0.1952	0.1604	0.2436	0.24925	0.1956	0.19295	0.2799	0.3351	0.2448	0.2696	0.19985	0.2443	0.2014	0.2079	21.615	5.234	0.1302	0.2041	0.09138	1.051	0.0782	3.893	0.08194	0.1392	0.06967	0.04616	0.1336	0.07274	0.3775	0.4714	0.07673	0.1491	0.159	0.066975	0.07989	0.1758	0.9347	0.9007	1.203	1.4575	0.2783
ENSG00000203362.2	RP3-337H4.8	0.24275	0.3187	0.4322	0.2757	0.2345	0.1711	0.2924	0.1977	0.2451	0.195	0.7905	0.6875	0.21045	0.3513	0.1794	0.337	0.2749	0.1642	0.2154	0.18855	0.32985	2.3955	0.8367	0.4239	0.2437	0.1957	0.34785	0.2885	0.7433	0.26555	0.3217	0.1632	0.1381	0.2461	0.1823	0.5634	0.5001	0.05229	0.32775	0.4594	0.25345	0.6764	0.5143	0.6071	0.5882	0.3927	0.60045	0.3199
ENSG00000085840.8	ORC1	0.7244	0.5183	0.9743	0.49	0.5192	0.4309	0.6743	0.12865	0.1528	0.1486	1.366	1.238	0.24795	0.2382	0.1417	0.261	0.1411	0.10905	0.333	0.17345	0.6459	28.815	2.771	0.8555	0.9169	0.4186	1.667	0.3601	3.832	0.371	0.7013	0.186	0.1157	0.5404	0.2916	1.148	0.8917	0.2761	0.84975	1.061	0.27365	0.8212	0.86435	1.744	1.972	2.608	2.9835	0.61465
ENSG00000167088.6	SNRPD1	31.36	37.32	25.83	36.53	36.31	34.56	31.58	25.46	28.41	23.8	40.265	32.53	25.48	34.3	23.55	31.66	28.19	20.935	31.77	25.655	37.005	168	77.58	43.2	40.45	28.83	29.64	26.115	49.11	25.125	36.02	14.26	11.14	19	12.79	33.45	26.59	18.535	41.185	44.6	10.975	43.2	34.635	33.96	31.05	28.55	40.39	23.975
ENSG00000131747.10	TOP2A	0.8634	0.6765	1.367	0.729	1.011	0.4148	0.9635	0.064355	0.05983	0.063585	0.061125	0.06409	0.055345	0.05702	0.08928	0.07262	0.06481	0.048505	0.1813	0.07545	0.902	146.65	32.68	0.29505	0.6491	0.5317	6.6005	0.3669	20.89	0.3344	0.4951	0.2621	0.153	0.3016	0.27	2.42	2.471	0.088125	0.62735	0.3441	0.16205	0.1775	0.6566	6.576	6.651	8.293	6.053	1.752
ENSG00000000460.12	C1orf112	2.4585	1.697	1.279	1.749	1.98	2.112	2.673	0.56845	0.4307	0.63885	3.266	3.913	0.6606	0.5952	0.6873	0.7013	0.6509	0.54555	1.642	0.7396	2.402	10.32	2.067	3.4925	3.29	2.043	1.735	1.682	2.097	1.674	2.535	0.7344	0.3892	0.7135	0.8837	1.825	1.814	0.47255	4.1635	3.394	0.62775	1.803	2.307	1.982	2.051	1.833	2.502	1.291
ENSG00000172244.4	C5orf34	2.13	1.303	0.83345	2.097	2.189	2.421	2.902	0.65095	0.9394	0.96415	1.2265	1.082	1.542	1.776	0.6885	0.8957	1.396	0.77555	0.8507	0.59985	2.486	9.8765	3.229	3.2135	2.792	1.675	1.3655	1.615	1.728	1.3815	2.283	0.5693	0.2897	0.8095	0.2417	1.689	2.002	0.3458	2.5985	2.077	0.3075	0.9439	3.0175	2.162	2.379	1.444	1.987	0.92295
ENSG00000130810.15	PPAN	27.49	29.98	19.4	19.89	23	22.03	31.27	10.63	13.92	12.85	34.3	31.18	17.705	20.42	11.63	14.44	14.99	11.865	13.6	10.995	32.83	130.6	45.22	32.075	37.59	28.7	25.33	25.795	34.2	25.425	44.17	11.97	8.961	13.79	12.6	26.23	24.87	22.13	35.655	38.01	14.24	23.52	33.7	40.07	40.23	26.33	42.475	20.525
ENSG00000214654.5	RP11-27I1.4	1.388	0.8289	2.2995	0.8806	1.019	0.8214	2.092	0.36655	0.3513	0.46835	0.41785	0.4699	0.39125	0.4527	0.4355	0.4152	0.4461	0.37265	0.7847	0.38545	1.276	7.78	4.453	0.9681	1.269	0.8946	1.2475	0.9198	1.359	1.0765	1.694	0.4638	0.4382	0.874	0.7056	1.006	1.778	0.59625	1.4005	1.257	0.7662	1.672	1.299	1.257	1.449	1.637	1.936	1.3205
ENSG00000114346.9	ECT2	4.4245	4.092	3.5565	2.471	3.15	2.092	3.72	1.515	1.851	1.7395	5.1295	3.881	2.0755	3.073	1.655	2.01	1.907	1.456	2.763	1.9265	4.727	22.9	16.45	2.6615	3.149	3.049	5.1835	2.614	8.967	3.011	2.773	1.366	1.111	2.448	0.6912	6.481	5.753	0.8347	3.6045	1.581	0.9953	1.451	2.789	4.791	4.685	4.725	4.47	3.357
ENSG00000178295.10	GEN1	2.8515	2.437	2.4775	1.887	2.796	1.707	2.647	1.0605	1.162	1.255	2.188	2.078	1.5565	1.542	1.121	1.551	1.498	1.1335	1.471	1.3265	2.873	31.37	6.748	2.9955	3.59	1.432	6.4225	1.3435	8.447	1.2975	3.038	1.433	1.283	1.674	4.481	3.758	8.048	1.243	2.3825	1.826	1.5065	5.677	5.043	5.792	5.211	7.766	9.4535	2.39
ENSG00000185480.7	PARPBP	0.79165	0.5639	0.4884	0.5517	0.6368	0.5366	0.6122	0.194	0.2045	0.1834	0.3609	0.4441	0.20525	0.2543	0.1989	0.6245	0.2299	0.15315	0.3933	0.3001	0.7811	11.91	2.773	0.9029	0.6989	0.3773	0.9089	0.34745	3.076	0.34405	0.6074	0.2052	0.0828	0.2975	0.1172	0.6886	0.6581	0.142	0.7879	0.5802	0.13645	0.2587	0.80825	1.005	0.994	1.006	1.249	0.3991
ENSG00000089685.10	BIRC5	0.2727	0.2288	0.43685	0.2567	0.3837	0.1237	0.2661	0.11015	0.06632	0.11025	0.561	0.5611	0.096835	0.08897	0.1405	0.1034	0.0782	0.1217	0.2863	0.1319	0.301	25.435	7.087	0.1312	0.1637	0.1137	1.8375	0.1078	7.093	0.1084	0.1781	0.09461	0.06635	0.2653	0.3912	0.9255	0.6618	0.038185	0.2461	0.1813	0.1217	0.1615	0.4232	2.111	2.012	2.524	3.228	0.4964
ENSG00000117724.8	CENPF	0.4581	0.33	0.7396	0.2402	0.3583	0.1604	0.3615	0.1866	0.2854	0.13655	0.088385	0.0744	0.2226	0.329	0.148	0.1306	0.1683	0.08672	0.2263	0.094065	0.4811	32.96	8.888	0.281	0.3694	0.2401	1.998	0.20775	6.339	0.20975	0.3423	0.1169	0.09144	0.1837	0.1034	0.7004	0.7104	0.09127	0.4159	0.7559	0.068835	0.1127	0.2651	2.042	2.006	2.644	1.7215	0.4288
ENSG00000111206.8	FOXM1	1.4665	1.315	1.9125	1.169	1.42	0.6129	1.122	0.7553	0.8267	0.80755	0.6137	0.6829	0.8693	0.8237	0.6373	0.5967	0.8527	0.64605	0.7839	0.6955	1.341	50.675	18.8	2.2315	2.056	0.9647	5.4495	0.80915	16.09	0.76155	1.002	0.5083	0.3558	1.355	1.385	2.522	3.008	0.19355	1.618	1.443	0.60485	1.273	2.8895	5.064	5.349	7.05	7.3455	1.79
ENSG00000138160.4	KIF11	1.0535	0.6683	1.247	0.8183	0.8816	0.7327	1.568	0.41875	0.4597	0.7283	0.37925	0.342	0.60545	0.7708	0.418	0.7025	1.028	0.50875	0.9079	0.47165	0.9684	50.76	10.02	0.8962	0.9452	0.5859	2.5215	0.57655	10.21	0.5736	0.9393	0.3646	0.1989	0.4235	0.3587	1.542	1.499	0.17835	0.97255	0.8357	0.44605	0.6597	0.8384	3.949	4.51	3.496	4.2905	1.017
ENSG00000165490.8	C11orf82	0.6634	0.3841	0.27275	0.3484	0.483	0.3228	0.7769	0.1447	0.1325	0.12555	0.242	0.2387	0.17155	0.1649	0.1519	0.1393	0.1326	0.097375	0.2602	0.1397	0.6293	8.017	2.6	0.97655	0.538	0.2156	0.5024	0.23175	2.928	0.24595	0.4694	0.1738	0.07988	0.137	0.2146	0.7583	0.9247	0.4824	0.2868	0.3359	0.1141	0.1508	0.37235	1.229	1.11	0.6734	2.7455	0.2234
ENSG00000131876.12	SNRPA1	30.485	27.56	18.745	36.33	31.94	29.82	31.12	14.155	16.96	14.145	41.805	34.68	19.04	23.3	14.77	16.15	14.89	12.715	18.76	14.075	34.31	98.61	34.26	35.28	36.63	26.98	28.145	25.58	33.93	24.48	39.15	16	11.96	21.01	13.38	40.38	30.96	13.86	38.005	36.05	14.195	25.11	33.07	38.16	38.78	36.43	46.86	25.23
ENSG00000139618.10	BRCA2	0.48295	0.2906	0.15175	0.4054	0.3229	0.245	0.2915	0.035965	0.03902	0.043955	0.068675	0.06247	0.044995	0.04644	0.03339	0.04978	0.04427	0.033275	0.07549	0.04004	0.37885	10.16	2.796	0.3247	0.3614	0.1164	0.341	0.11595	0.7213	0.10815	0.2524	0.07016	0.02963	0.06493	0.1167	0.6635	0.4349	0.03456	0.2718	0.2829	0.1244	0.07565	0.18325	0.4408	0.4714	0.6753	0.94535	0.25875
ENSG00000123485.7	HJURP	0.37575	0.2707	0.5089	0.3407	0.4119	0.1402	0.5469	0.053055	0.04635	0.062425	0.024655	0.02977	0.042625	0.05138	0.05076	0.05787	0.05648	0.053085	0.07534	0.05504	0.30255	44.295	7.334	0.1526	0.138	0.1455	2.535	0.11435	6.306	0.11405	0.1717	0.1094	0.06631	0.2191	0.2563	1.416	0.7832	0.0369	0.2268	0.1507	0.08026	0.1065	0.40385	2.29	2.36	3.194	4.372	0.68725
ENSG00000138180.11	CEP55	0.53085	0.3789	0.7212	0.5184	0.6607	0.2567	0.6442	0.039825	0.03173	0.05726	0.01361	0	0.02626	0.04163	0.0449	0.04762	0.0345	0.03529	0.1835	0.08341	0.37775	50.71	12.62	0.26065	0.3281	0.2213	2.1795	0.19255	8.656	0.2168	0.2753	0.1032	0.06706	0.1707	0.075	1.019	1.13	0.066075	0.2902	0.1552	0.08212	0.4328	0.2981	1.526	1.421	2.666	2.576	0.74765
ENSG00000165304.3	MELK	0.58415	0.3669	0.4706	0.3531	0.5132	0.1621	0.5077	0.045185	0.04044	0.045955	0.012025	0.01334	0.03876	0.04338	0.04131	0.07561	0.03876	0.034755	0.1048	0.054135	0.31515	40.095	12.48	0.13225	0.08106	0.2073	2.6645	0.1439	8.914	0.16675	0.09715	0.08558	0.04783	0.1878	0.1469	0.9937	1.027	0.039485	0.3972	0.2795	0.1597	0.07162	0.27415	2.003	1.842	2.722	2.336	0.6497
ENSG00000198176.8	TFDP1	25.635	33.55	20.7	23.18	26.2	15.49	27.74	18.235	18.78	21.935	49.195	46.87	18.835	20.83	18.64	20.97	21.99	17.12	32.99	18.535	30.56	137.3	90.92	42.47	40.16	32.27	29.96	24.92	56.66	25.98	36.69	20.21	12.5	17.84	12.02	32.3	31.66	21.22	30.445	31.52	8.1645	32.58	34.585	39.52	37.99	27.54	35.06	21.77
ENSG00000156802.8	ATAD2	5.1065	4.827	4.6375	10.83	11.25	12.89	8.707	2.56	3.123	3.718	3.211	3.107	3.6415	4.51	2.5	4.292	4.308	2.677	3.715	2.4555	5.9195	52.765	13.91	7.134	7.856	3.629	4.336	5.205	10.56	4.431	5.561	3.635	3.186	1.153	3.595	8.456	7.707	3.4385	6.0535	13.42	1.7235	7.33	10.175	7.131	6.98	7.078	6.581	5.911
ENSG00000213492.2	NT5C3AP1	0.3333	0.2717	0.2401	0.1909	0.2423	0.2278	0.3829	0.1644	0.1689	0.14425	0.34265	0.2511	0.22335	0.2178	0.1548	0.2008	0.172	0.1123	0.2106	0.12805	0.3328	1.319	0.2928	0.4157	0.3646	0.2551	0.40705	0.2315	0.2439	0.2176	0.3078	0.1278	0.09544	0.1891	0.1052	0.3699	0.2074	0.4091	0.43625	0.4366	0.1854	0.2535	0.32745	0.3597	0.4044	0.4212	0.48675	0.19135
ENSG00000111247.10	RAD51AP1	1.389	0.831	1.081	1.002	1.199	0.7934	1.431	0.5509	0.564	0.76145	1.982	1.821	0.57635	0.7875	0.6648	0.6419	0.7279	0.64885	1.822	0.9314	1.3985	36.285	5.108	0.96405	1.041	0.8324	2.4595	0.6245	4.544	0.6461	1.199	0.4409	0.2727	0.5774	0.3056	1.768	1.508	0.4522	1.392	1.175	0.3208	0.6867	1.283	1.821	1.897	3.382	3.5475	1.002
ENSG00000119203.9	CPSF3	15.305	12.51	16.56	13.57	14.29	14.12	17.24	5.7395	5.735	6.8105	12.01	10.78	7.6145	9.369	6.355	8.813	7.338	6.126	10.79	7.218	14.615	48.05	30.84	17.82	16.71	14.21	12.385	13.3	16.75	13.875	17.42	6.29	5.259	8.658	6.503	15.14	12.97	7.648	15.92	13.53	5.9315	14.55	12.285	15.77	17.2	13.55	17.79	11.05
ENSG00000122952.12	ZWINT	2.627	2.252	4.2915	1.968	2.551	1.427	2.48	1.4525	1.66	2.0215	1.432	1.412	2.2035	2.571	2.011	1.692	2.488	1.746	2.873	1.9615	3.358	108.85	14.74	1.4155	1.508	1.314	9.976	0.98405	19.88	1.0295	1.702	0.9845	0.6158	3.91	1.104	3.681	5.87	0.23085	2.848	2.308	1.7885	2.582	3.264	8.148	7.901	10.42	10.21	3.825
ENSG00000119969.10	HELLS	0.82585	0.7182	0.8184	0.7497	0.7232	0.5065	1.35	0.33895	0.4302	0.39485	8.5555	5.567	0.43255	0.6749	0.359	0.842	0.5414	0.30285	0.8682	0.4263	1.1065	30.785	3.81	2.555	2.686	0.4895	1.396	0.59985	4.02	0.48695	1.8	0.2954	0.1309	1.01	0.3428	1.345	1.371	0.09554	1.133	2.994	0.4201	3.305	1.9185	2.082	2.114	3.084	3.72	0.9489
ENSG00000175643.7	RMI2	0.7565	0.7426	1.081	0.6022	0.7655	0.371	3.489	1.2085	1.272	1.289	0.18405	0.2144	1.8395	2.272	0.7997	0.7305	2.168	0.8601	0.7245	0.624	0.8562	28.63	4.461	1.497	1.942	0.7805	3.152	0.50745	7.917	0.47365	0.7266	0.2777	0.2153	1.819	0.3437	1.585	1.498	0.2005	1.7105	3.209	0.4404	0.6152	1.557	6.43	6.839	3.869	3.1365	1.17
ENSG00000163918.6	RFC4	8.79	7.981	6.1085	9.437	9.565	9.424	9.1	3.827	4.679	4.919	22.505	20.51	6.6335	6.907	4.683	5.037	5.217	4.375	7.475	5.042	9.355	54.39	14.84	14.295	12.53	11.75	9.668	9.6805	10.98	10.395	16.2	4.773	3.261	4.728	3.796	9.067	8.432	4.1875	11.12	18.49	5.2555	9.205	10.535	7.643	7.384	10.99	17.475	8.3105
ENSG00000134690.6	CDCA8	1.507	0.9525	1.473	1.079	1.231	0.7864	1.152	0.5291	0.597	0.90505	1.1595	1.13	0.9183	0.9387	0.5919	0.7798	0.9612	0.7537	1.093	0.70065	1.583	85.435	11.42	1.5695	1.173	0.7908	7.128	0.7759	12.33	0.85025	0.9918	0.376	0.2533	0.6213	0.6031	2.255	2.206	0.2889	1.508	1.03	0.58145	1.222	1.2475	5.422	6.007	8.125	6.8995	2.334
ENSG00000146410.7	MTFR2	1.0615	0.5982	0.60325	0.3932	0.5795	0.3118	1.031	0.22245	0.2084	0.22165	0.58695	0.5737	0.20685	0.2133	0.1978	0.2872	0.2086	0.20175	0.3813	0.31155	0.684	21.875	2.415	0.71455	0.1738	0.5269	1.342	0.5942	2.548	0.6199	0.6545	0.1976	0.1081	0.3965	0.1852	1.352	0.834	0.3943	0.8531	0.3661	0.1903	0.5759	0.6184	1.322	1.514	1.97	2.864	0.77025
ENSG00000166851.10	PLK1	2.182	1.923	2.1675	2.421	2.915	1.603	2.988	2.152	2.492	3.262	11.065	11.48	3.6715	2.988	2.085	2.315	4.006	2.612	2.365	1.9475	2.1275	96.9	16.75	2.8695	3.466	2.535	8.7965	2.0715	17.45	1.87	3.371	0.8465	0.6507	1.558	1.248	3.828	3.113	0.7756	3.1205	3.934	1.022	4.086	3.783	5.842	5.884	11.34	12.92	3.4325
ENSG00000137807.9	KIF23	1.737	0.9969	2.053	5.153	4.778	6.202	1.225	0.2021	0.2087	0.1758	0.14795	0.1709	0.37155	0.3593	0.2409	0.2518	0.2183	0.17135	0.3213	0.24955	1.6735	36.105	19.9	2.4605	1.503	0.9322	3.4365	1.469	7.842	1.818	2.43	0.3238	0.1794	3.003	0.1719	2.7	1.474	0.1005	7.3275	1.474	0.3623	0.2226	1.4805	3.195	3.185	3.504	3.1065	1.833
ENSG00000136108.10	CKAP2	4.415	3.273	7.9665	3.617	3.763	3.169	5.506	3.026	4.128	3.7585	17.275	14.3	4.3445	5.834	2.915	5.08	4.505	2.6275	3.371	3.0935	3.5805	41.805	18.33	3.7665	3.124	3.166	4.8235	2.079	13.06	1.9785	3.265	1.77	1.286	2.241	1.042	4.692	5.071	1.713	4.631	3.423	0.8233	7.498	3.8045	9.946	10.58	6.355	9.3045	2.16
ENSG00000131153.4	GINS2	0.55965	0.4375	1.0135	0.4425	0.5421	0.3169	1.11	1.153	1.039	1.2345	1.23	1.212	1.0365	1.01	1.368	0.7532	1.457	1.059	1.476	0.8818	1.312	32.515	3.886	1.2915	0.8749	0.4817	2.221	0.5467	4.698	0.5199	0.8664	0.294	0.1734	0.5091	0.5103	0.809	1.344	0.85385	0.9359	1.597	0.4371	1.128	1.949	1.99	1.712	2.874	2.8905	0.78365
ENSG00000129810.10	SGOL1	0.1089	0.1045	0.10265	0.08911	0.1183	0.04812	0.1277	0.02389	0.02118	0.02567	0.05726	0.07817	0.021085	0.01918	0.02943	0.03457	0.02538	0.01929	0.07844	0.03567	0.094715	10.94	1.365	0.032395	0.08991	0.06545	0.56095	0.051335	1.386	0.06625	0.0407	0.03592	0.03198	0.09483	0.1254	0.2728	0.2946	0.01902	0.10195	0.1034	0.041895	0.06527	0.1113	0.392	0.3597	1.021	1.192	0.21005
ENSG00000120539.10	MASTL	9.647	7.059	5.3615	8.031	7.856	8.431	8.622	1.7085	2.206	1.8325	4.085	3.452	2.7885	3.522	1.784	2.687	2.205	1.7045	3.592	2.1635	8.688	39.39	11.83	8.791	8.14	4.548	5.23	4.8235	9.067	4.7295	6.573	2.288	1.283	3.15	2.495	8.433	6.78	1.7225	9.96	7.249	2.0565	6.132	5.908	9.335	10.48	6.524	7.6855	4.393
ENSG00000154839.5	SKA1	0.18805	0.1375	0.6601	0.1471	0.1962	0.09927	0.2825	0.0523	0.08051	0.06121	1.601	1.139	0.12275	0.1524	0.05721	0.1031	0.06515	0.058035	0.09436	0.092995	0.1815	24.925	3.981	0.13565	0.1868	0.1121	0.8574	0.091935	3.034	0.09254	0.1301	0.06916	0.05937	0.09523	0.0595	0.4662	0.3414	0.02295	0.12165	0.1007	0.19885	0.06407	0.1569	0.6611	0.6835	1.052	1.64	0.27215
ENSG00000087586.13	AURKA	1.423	1.251	1.997	0.9577	1.321	0.8822	1.957	0.6234	0.6671	0.78565	1.513	1.441	1.0515	1.16	0.6743	0.8274	0.758	0.72005	1.09	0.9424	1.2395	49.165	10.3	1.9015	1.183	1.279	5.548	1.0455	6.733	1.2555	1.292	2.508	2.19	1.533	1.36	2.177	1.745	3.1715	1.4685	4.119	0.5808	0.9152	1.161	2.198	2.41	5.059	5.509	2.567
ENSG00000092208.12	GEMIN2	7.396	6.541	4.2715	5.478	6.41	5.917	6.502	4.2155	4.717	4.372	12.805	10.12	4.826	6.425	4.328	5.031	5.313	3.569	7.701	4.413	7.767	25.59	8.905	9.1965	9.833	6.462	5.212	6.4405	5.321	6.4115	7.226	2.997	2.28	3.347	2.296	5.915	4.514	5.3745	9.264	9.908	2.2855	7.227	6.518	6.913	6.676	5.055	6.952	3.704
ENSG00000133119.8	RFC3	8.0875	5.841	13.505	4.889	6.031	5.415	6.133	2.561	2.54	1.764	12.285	8.417	2.1795	3.312	2.436	3.244	2.209	1.509	4.07	2.1675	9.161	55.475	9.366	8.768	8.532	4.68	4.999	4.844	7.944	4.4455	8.169	2.799	1.996	2.403	1.833	7.088	6.374	1.8625	9.2635	10.52	2.97	4.495	5.93	6.694	7.368	6.123	7.931	4.45
ENSG00000185130.4	HIST1H2BL	0	0	0.0869	0.2187	0.1606	0.1616	0.1034	0	0	0.0579	0.2277	0.1351	0	0	0	0	0.1074	0	0.1194	0	0	1.364	0.4346	0.2248	0.2212	0	0.25945	0.083465	0.2312	0.078645	0	0.04225	0	0	0	0.2067	0	0	0.09498	0.2707	0	0	0.23655	0.1134	0.144	0.2063	0.2793	0.076465
ENSG00000176619.6	LMNB2	11.9	15.31	13.475	13.99	15.18	10.6	16.12	8.6435	9.467	8.3615	37.595	37.18	11.885	12.09	7.998	12.02	9.763	7.321	9.398	7.7835	13.945	104.3	79.66	24.015	20.31	14.7	17.78	13.675	43.41	13.775	25.52	7.835	5.457	10.12	4.006	22.12	14.44	11.095	18.85	26.92	5.426	23.81	19.54	16.81	16.74	17.59	22.08	12.205
ENSG00000093000.14	NUP50	16.11	15.06	16.04	9.583	12.3	8.562	17.28	6.26	8.607	7.585	19.235	15.88	9.6895	13.35	6.112	8.769	9.383	6.1945	7.85	6.281	14.83	49.085	35.91	15.975	18.65	10.84	13.425	10.81	24.87	10.495	15.93	4.566	3.257	8.619	8.85	21.44	15.2	4.9105	17	19.28	8.1085	10.94	17.55	18.55	19.13	16.31	29.7	14.61
ENSG00000142731.6	PLK4	1.418	0.7993	0.9368	0.5326	0.7587	0.6543	1.076	0.633	0.605	0.63755	0.24335	0.2364	0.64305	0.7738	0.4414	0.6867	0.8946	0.46275	0.7932	0.5402	1.204	29.125	4.088	1.354	1.229	0.5244	1.649	0.4558	4.495	0.4543	1.047	0.23	0.1415	0.5302	0.1812	1.2	1.005	0.08535	1.2345	1.399	0.24925	0.4156	0.91655	2.716	2.707	1.963	2.095	0.66135
ENSG00000143476.13	DTL	0.4949	0.3651	0.28105	0.2589	0.3819	0.2185	0.1904	0.07172	0.08559	0.073765	0.12025	0.1033	0.080765	0.09229	0.06609	0.0796	0.09121	0.066995	0.1199	0.093185	0.40735	35.95	4.196	0.29145	0.3379	0.157	1.125	0.127	2.811	0.12285	0.1962	0.1106	0.06519	0.1063	0.1306	0.9888	0.5241	0.064445	0.20365	0.1873	0.082445	0.4287	0.3486	0.9508	1.009	1.432	3.4925	0.3223
ENSG00000111602.7	TIMELESS	8.0205	7.289	7.821	4.532	5.73	3.796	11.86	1.975	1.673	1.9295	7.861	8.548	2.504	2.168	2.087	3.124	1.544	1.7315	5.908	3.488	8.667	48	10.49	12.11	10.47	5.563	7.6745	4.641	14.44	4.5715	10.15	2.444	1.581	5.447	9.757	11.28	9.124	3.3805	6.7025	5.962	5.5945	16.95	9.592	8.312	7.25	11.44	18.91	6.785
ENSG00000142856.12	ITGB3BP	3.8245	2.966	3.329	3.525	4.042	3.799	4.397	1.559	1.724	1.763	4.06	3.52	1.7495	2.031	1.428	2.03	1.962	1.5175	2.525	1.699	4.667	15.57	6.583	4.899	6.211	4.45	3.2445	4.935	3.734	5.03	4.969	1.594	0.9316	2.607	0.9905	3.904	3.839	1.0265	6.356	8.097	1.8385	4.791	4.5925	3.667	3.426	3.343	4.6705	2.6995
ENSG00000154920.10	EME1	1.095	0.5301	0.62605	0.4841	0.5988	0.3848	0.5465	0.2838	0.2205	0.34175	0.4436	0.5069	0.32275	0.2652	0.4234	0.2923	0.2899	0.32555	0.7399	0.35795	0.80985	24.05	3.144	0.90545	0.9545	0.4874	1.0795	0.435	2.183	0.3584	0.8092	0.2999	0.1649	0.2744	0.1724	1.062	0.8119	0.21705	1.7145	1.533	0.1859	0.5367	0.72815	1.188	1.259	1.533	2.347	0.60765
ENSG00000197472.10	ZNF695	0.030645	0.03007	0.02784	0.01893	0.02362	0.0119	0.06636	0.04933	0.05872	0.059785	0.13975	0.1149	0.085715	0.09587	0.05904	0.04158	0.07297	0.03678	0.02459	0.029185	0.053705	1.3135	0.3404	0.03958	0.03316	0.02353	0.07511	0.027255	0.1536	0.017145	0	0.006997	0	0.039	0	0.04659	0.04525	0	0.028715	0.09979	0.01116	0.02829	0.054095	0.03028	0.0207	0.05851	0.051075	0.03521
ENSG00000092853.9	CLSPN	0.2286	0.2201	0.185	0.1682	0.2096	0.1075	0.211	0.1291	0.1616	0.07055	0.03594	0.03575	0.3395	0.3592	0.179	0.105	0.1496	0.0547	0.1353	0.09193	0.1781	11.84	2.456	0.1764	0.1515	0.07107	0.47475	0.065275	1.1	0.06777	0.1151	0.06429	0.05053	0.06605	0.04487	0.5275	0.3156	0.02331	0.1741	0.06625	0.05823	0.08482	0.12385	0.3679	0.3575	0.6806	1.5355	0.16365
ENSG00000237649.3	KIFC1	0.9805	0.9788	1.2735	0.8491	0.887	0.5374	1.045	0.1627	0.1582	0.2198	0.25965	0.2705	0.1752	0.2093	0.1984	0.2281	0.2154	0.18675	0.477	0.2029	1.742	88.1	13.53	1.493	1.149	0.5245	5.106	0.49245	14.51	0.4551	1.076	0.2685	0.1662	0.4403	0.2618	3.003	1.904	0.1493	0.9123	2.839	0.32325	0.8354	1.18	5.93	5.729	6.303	6.646	1.326
ENSG00000141384.7	TAF4B	4.515	4.339	3.185	2.316	2.939	3.231	3.666	1.12	1.937	2.084	5.6745	3.972	2.661	4.327	1.103	1.786	2.322	1.4575	1.539	1.459	4.7425	16.845	4.637	3.662	3.563	3.193	2.582	3.087	3.332	3.0685	4.398	1.08	0.48	1.524	0.1384	2.237	3.472	2.252	4.9875	8.357	1.5705	1.553	2.3665	5.769	6.345	3.447	5.4815	1.831
ENSG00000147536.7	GINS4	0.65235	0.4523	0.73245	0.4424	0.425	0.2843	0.6345	0.28885	0.201	0.3231	0.40005	0.3955	0.25345	0.2543	0.3431	0.3041	0.2391	0.29515	0.996	0.38585	0.6801	16.5	3.54	0.8897	0.9126	0.2979	0.5897	0.28115	1.442	0.2793	0.4744	0.2263	0.09711	0.3229	0.1797	0.7832	0.7427	0.10855	0.64665	0.8609	0.13175	0.3017	0.5002	0.6176	0.6277	1.013	1.4485	0.3342
ENSG00000148843.9	PDCD11	14.99	14.31	11.89	13.59	14.19	12.96	17.06	3.8475	4.436	5.4065	16.66	16.5	6.683	6.695	4.398	5.577	6.018	4.2675	6.516	4.534	17.34	48.16	35.68	20.065	20.2	13.58	12.905	13.415	18.91	12.99	25.34	6.452	5.036	7.589	6.91	16.57	13.48	12.355	21.975	25.1	9.0785	13.86	17.49	20.11	21.66	13.07	19.715	10.785
ENSG00000139343.6	SNRPF	20.855	22.61	17.61	23.63	23.4	21.64	18.94	12.88	13.31	13.04	21.14	16.16	11.095	15.55	11.76	16.79	15.25	11.6	15.82	13.8	24.65	79.14	42.22	25.77	25.12	20.44	19.345	19.375	33.07	17.73	22.52	11.74	8.433	14.09	13.58	24.39	17.5	9.053	24.405	29.07	7.4115	28.84	20.51	22.57	21.97	18.84	25.625	15.94
ENSG00000149554.8	CHEK1	1.981	1.751	1.637	2.193	2.5	3.344	1.922	0.9393	0.977	1.21	1.064	0.9576	0.9269	1.1	1.012	1.324	1.343	1.006	1.848	1.3645	1.8815	23.895	12.83	2.3575	2.316	2.322	2.669	1.416	4.011	1.424	1.833	0.7209	0.373	1.717	0.6371	1.736	1.872	0.3876	2.2155	3.133	1.2245	2.801	2.2835	2.403	2.335	2.934	2.4005	1.62
ENSG00000249784.1	SCARNA22	0.26235	0	0.0721	0	0	0	0	0	0	0	0.4813	0.5555	0	0.2334	0	0.2368	0.1756	0	0.1886	0	0.2854	2.724	1.048	0	0	0	0.3467	0	0.3603	0	0	0	0	0	0	0.3649	0.2414	0	0.32335	0	0	0.555	0.3525	0	0	0.3225	0.3634	0
ENSG00000174371.12	EXO1	0.18735	0.1399	0.21595	0.1658	0.1877	0.1466	0.2013	0.099075	0.1601	0.12925	0.052865	0.04535	0.20445	0.2067	0.0818	0.09863	0.1268	0.06878	0.08582	0.06483	0.15615	18.135	3.4	0.15005	0.1694	0.08216	0.6278	0.06755	2.28	0.07715	0.1362	0.04924	0.02749	0.1093	0.07299	0.3488	0.3587	0.02224	0.16135	0.2112	0.040195	0.07372	0.1339	0.5727	0.6112	0.8804	1.3305	0.1628
ENSG00000132341.7	RAN	90.1	116.1	106.3	113.7	117.1	115.5	109.7	65.86	81.92	66.06	116.25	94.54	82.875	118	56.23	100.1	85.37	48.56	85.4	70.92	96.355	546.8	301.3	123.9	86.78	101.7	90.54	101.95	161.4	102.5	116.7	60.04	41.14	55.21	36.6	117.7	77.36	73.47	108.95	103.3	34.415	102.7	83.78	101.4	93.2	85.7	119.25	71.89
ENSG00000072571.15	HMMR	0.31905	0.3186	0.64505	0.3043	0.3829	0.1839	0.5716	0.18495	0.2157	0.1483	0.11405	0.1331	0.23155	0.3102	0.2255	0.2435	0.1512	0.11895	1.057	0.3516	0.2814	53.795	8.419	0.21395	0.1353	0.152	1.888	0.13635	4.58	0.142	0.2923	0.2607	0.1761	0.416	0.3254	0.8181	0.8888	0.43165	0.36515	0.2896	0.15225	0.281	0.32275	1.499	1.384	2.559	2.8195	0.6587
ENSG00000156970.8	BUB1B	0.47845	0.3216	0.69075	0.345	0.4443	0.1661	0.5217	0.1327	0.1418	0.26765	0.4584	0.4055	0.19715	0.2345	0.1198	0.2147	0.3472	0.2361	0.1877	0.1308	0.59715	69.515	7.829	0.193	0.2756	0.2053	2.932	0.16265	7.512	0.1659	0.3686	0.2382	0.1218	0.3045	0.1315	1.405	1.157	0.048615	0.4056	0.378	0.1476	0.4406	0.4914	3.126	3.244	3.664	4.251	0.65465
ENSG00000166508.13	MCM7	56.86	37.93	29.37	45.09	49.77	61.21	70.47	33.855	16.93	26.705	61.48	62.81	21.155	21.23	39.18	30.24	20.19	37.865	80.32	50.795	56.425	188.9	56.82	73.35	84.08	59.93	55.075	55.225	57.65	55.395	60.84	14.34	10.29	21.55	15.52	49.84	49.28	27.835	67.845	77.06	24.055	37.94	64.045	68.22	69.19	63.32	90.805	42.205
ENSG00000164104.7	HMGB2	82.62	73.66	19.19	71.21	64.51	83.11	63.94	18.62	18.17	26.11	27.88	24.57	19.195	24.48	17.45	25.03	23.56	19.57	39.12	24.325	86.95	519.7	100	84.75	95.09	67.66	71.36	63.08	86.95	63.05	91	33.61	19.5	25.94	9.12	90.65	52.48	20.605	112.9	126.8	9.418	33.95	48.145	67.51	60.39	82.39	146.35	38.105
ENSG00000272269.1	RP11-500C11.3	6.498	6.506	3.2815	4.316	4.483	4.841	6.227	1.203	1.348	1.1885	2.987	2.85	1.446	1.719	1.229	1.37	1.283	0.8553	2.015	1.167	5.6785	30.965	12.25	6.0855	5.945	3.975	3.33	4.149	4.956	3.9145	5.627	2.125	1.37	2.104	2.149	5.349	4.345	4.205	5.824	5.741	1.639	3.016	3.941	3.512	3.914	4.165	7.6705	2.614
ENSG00000171241.4	SHCBP1	1.0265	0.5697	0.64745	0.8878	1.049	0.6807	0.4499	0.62885	0.5385	0.9466	1.5345	2.65	1.2255	1.082	0.579	0.5024	1.864	0.7467	1.06	0.46795	0.69635	41.28	9.797	0.6839	0.5663	0.5975	1.1905	0.48655	4.447	0.48655	0.542	0.7538	0.5682	3.115	0.08707	1.632	0.9928	0.7225	2.5925	0.5916	0.1194	0.2682	0.4699	3.197	3.443	1.725	5.697	0.60855
ENSG00000124571.13	XPO5	15	13.58	13.65	14.64	14.98	15.94	16.88	5.4955	6.691	7.6005	19.965	19.16	9.081	8.768	5.43	7.025	8.785	6.2025	6.939	5.2855	15.98	47.47	23.84	19.375	18.6	13.49	11.39	13.525	20.26	13.215	21.05	6.227	5.208	8.548	6.079	15.82	14.45	9.424	19.3	15.52	11.62	17.5	17.545	20.68	23.25	11.99	15.83	12.725
ENSG00000092470.7	WDR76	3.5405	2.293	0.87505	3.251	2.825	3.829	3.779	0.733	0.7601	0.7736	7.3085	6.135	1.0925	1.26	0.6642	0.8561	0.6666	0.5991	1.421	0.90165	3.0585	25.625	5.151	4.638	4.767	4.454	3.3755	3.7425	4.241	4.0195	2.558	0.8244	0.5003	0.9394	0.3624	3.694	2.668	0.33435	3.9055	3.068	1.3215	1.945	2.569	3.702	3.988	3.566	4.1445	2.19
ENSG00000244556.1	ODCP	0.2171	0.1515	0.1204	0.1704	0.1211	0.1517	0.2094	0.040045	0.06095	0.06509	0.272	0.3024	0.080765	0.07922	0.07191	0.07602	0.06609	0.036685	0.172	0.07204	0.19905	1.553	0.2769	0.13656	0.1104	0.1338	0.199	0.13605	0.3223	0.1292	0.07682	0.04969	0.03704	0.1321	0.1527	0.4227	0.2076	0.074015	0.25115	0.1587	0.097055	0.2454	0.23985	0.4484	0.3691	0.3027	0.4045	0.24045
ENSG00000128059.4	PPAT	4.154	4.602	6.2155	4.317	4.861	4.149	5.925	3.8415	4.678	4.0545	9.419	8.5	5.014	6.134	3.589	4.554	4.839	3.096	4.672	4.082	4.9095	34.905	15.36	6.6195	6.307	4.289	3.8055	3.5295	5.507	3.311	5.916	1.685	1.147	3.456	2.782	3.574	4.497	2.2155	6.462	10.56	3.676	6.838	5.1845	5.018	4.508	3.691	5.124	3.4325
ENSG00000109805.5	NCAPG	0.50365	0.5032	0.5698	0.3507	0.5708	0.2005	0.3307	0.076145	0.0625	0.07862	0.3885	0.4288	0.081395	0.08739	0.09243	0.2033	0.09395	0.064775	0.2897	0.45385	0.4032	64.71	10.15	0.236	0.1768	0.2042	2.0795	0.16555	7.574	0.16685	0.2099	0.1618	0.1215	0.2318	0.1512	1.084	0.7682	0.1767	0.66655	0.238	0.13985	0.155	0.2996	2.196	2.074	2.923	4.3115	0.6382
ENSG00000024526.12	DEPDC1	0.10075	0.067	0.1381	0.09356	0.1148	0.07901	0.1172	0.053895	0.08057	0.029225	0	0	0.12865	0.1426	0.04848	0.1002	0.04114	0.025535	0.02751	0.024835	0.117	12.59	4.858	0.072745	0.09395	0.05733	1.0165	0.05204	3.405	0.043935	0.08893	0.04516	0.03803	0.05651	0.0321	0.2241	0.2758	0.025115	0.063485	0.06055	0.022605	0.03828	0.2802	0.8689	0.8248	1.073	0.6823	0.20405
ENSG00000109674.3	NEIL3	0.073315	0.05314	0.089165	0.1738	0.1525	0.03134	0.03393	0	0.006502	0.01796	0	0	0	0.009351	0.01312	0.03271	0.01525	0.0080545	0.02736	0.022295	0.039185	8.6395	2.767	0.080965	0.04098	0.02826	0.43425	0.02479	2.057	0.021955	0.01134	0.02066	0.01165	0.031	0.02467	0.2158	0.1673	0	0.03799	0.02191	0.017175	0.0373	0.042045	0.7615	0.8232	0.6033	0.5168	0.1044
ENSG00000123737.8	EXOSC9	15.045	11.42	9.661	12.72	13.59	13.23	11.92	4.374	5.259	5.43	24.315	19.15	6.5125	8.307	4.934	6.721	5.829	4.7165	8.63	5.2725	15.285	43.865	30.62	18.005	18.37	11.95	9.5885	11.84	9.967	11.12	18.14	5.791	4.408	5.844	4.163	14.93	10.04	6.0805	24.06	18.87	4.8875	12.04	12.08	11.88	12.07	12.04	18.695	8.9955
ENSG00000138778.7	CENPE	0.49525	0.3617	0.3528	0.3501	0.4378	0.3297	0.707	0.1408	0.1441	0.2689	0.065845	0.06227	0.1986	0.2226	0.1714	0.2528	0.3563	0.21735	0.3684	0.24285	0.3451	21.41	5.016	0.17995	0.1703	0.4545	0.9428	0.40885	2.704	0.4517	0.3157	0.1189	0.05621	0.1154	0.05781	0.5981	0.3515	0.059545	0.36815	0.2918	0.071745	0.1679	0.3384	0.7716	0.7083	1.188	1.3745	0.37905
ENSG00000176208.4	ATAD5	1.638	1.014	0.71115	0.9238	1.001	0.8871	1.711	0.4134	0.404	0.57045	3.765	4.163	0.62995	0.5798	0.4729	0.5881	0.7274	0.4781	0.8512	0.49425	1.7475	18.44	1.786	1.86	1.687	1.175	1.474	1.028	2.269	0.9747	2.015	0.4518	0.2662	0.5121	0.4246	1.863	1.37	0.2764	1.9395	2.51	0.48775	1.408	1.5285	2.199	2.194	2.065	2.891	1.0565
ENSG00000121152.5	NCAPH	1.001	0.7409	0.77415	0.5863	0.717	0.4722	0.4871	0.24515	0.1768	0.1916	0.6375	0.6104	0.28275	0.2601	0.2549	0.2836	0.1583	0.25205	0.7868	0.3766	0.9184	51.94	5.214	0.3393	0.5531	0.2754	2.324	0.23085	6.506	0.2332	0.2462	0.1736	0.1408	0.2514	0.1398	1.398	1.566	0.15295	0.9793	0.2962	0.11235	0.2445	0.4384	1.727	1.866	3.299	3.849	0.6357
ENSG00000186871.5	ERCC6L	0.2062	0.1433	0.2059	0.181	0.2168	0.1709	0.3471	0.06275	0.05237	0.047795	0.36865	0.4602	0.070165	0.06165	0.06525	0.09952	0.05077	0.03746	0.09155	0.05331	0.23735	8.5175	1.617	0.7344	0.8615	0.2209	0.4769	0.24035	1.637	0.24705	0.4231	0.06253	0.05106	0.1065	0.08771	0.3382	0.456	0.07539	0.36785	0.5579	0.093145	0.3331	0.3738	0.3526	0.3201	0.6087	0.767	0.31945
ENSG00000040275.12	SPDL1	4.147	3.199	2.7305	2.919	3.552	3.037	3.105	2.723	2.349	2.4345	10.89	8.989	2.4855	2.9	2.865	3.36	2.767	2.564	10.76	3.666	4.1045	23.76	17.45	5.0815	4.216	3.332	2.9725	2.973	5.398	2.9435	4.732	1.445	0.9967	1.873	0.9227	3.815	3.215	1.2445	5.107	5.973	1.205	3.45	3.4285	3.2	3.115	3.88	6.2465	2.727
ENSG00000120647.5	CCDC77	6.0615	5.019	6.8505	4.84	5.344	5.105	6.148	2.9535	2.82	3.987	6.126	5.048	2.824	3.329	3.73	3.479	5.659	3.3085	7.503	3.306	5.7595	17.005	8.911	6.913	7.595	4.851	4.439	4.366	5.718	3.964	6.264	2.316	1.223	2.997	1.678	5.884	4.59	3.161	7.308	8.4	1.7	4.687	5.6065	6.564	6.207	5.147	8.716	3.638
ENSG00000163950.8	SLBP	45.57	39.44	29.505	48.68	45.59	54.1	43.42	25.605	30.74	27.505	50.5	40.26	32.9	47.06	24.6	34.27	35.18	20.075	29.89	23.205	41.35	119.35	70.06	51.87	52.16	40.79	31.915	38.835	41.94	38.55	44.93	13.34	7.401	24.85	15.23	45.71	33.66	13.995	45.75	46.01	13.93	42.12	35.845	52.63	51.78	31.27	41.165	28.195
ENSG00000257446.2	ZNF878	0.2812	0.3767	0.48935	0.4282	0.4068	0.2817	0.6483	0.088205	0.07493	0.1197	0.94505	0.9208	0.097185	0.1022	0.0881	0.1357	0.1351	0.088325	0.1298	0.16805	0.41695	3.3665	0.296	0.7901	0.7526	0.563	0.4265	0.47135	0.4939	0.4874	0.6383	0.1587	0.1408	0.5529	0.1246	0.7526	0.5334	0.07123	0.3846	1.201	0.32985	0.4609	0.64845	0.2888	0.3336	0.48	0.6229	0.4227
ENSG00000159055.3	MIS18A	7.644	6.117	8.174	6.426	5.96	6.184	7.631	3.618	3.749	4.448	8.4415	9.461	4.265	5.179	4.292	3.861	4.991	3.4745	6.344	3.244	7.7155	32.53	13.22	7.876	9.351	6.438	7.306	5.4335	11.22	5.0025	9.508	2.644	1.681	4.708	2.709	5.797	6.754	1.498	9.986	14.2	2.9545	5.881	7.824	8.62	8.955	7.335	8.6915	5.558
ENSG00000101811.9	CSTF2	9.1915	7.643	9.3055	10.2	9.305	8.291	12.27	5.088	5.634	6.2115	19.305	17.49	7.2135	7.685	5.076	7.141	7.423	4.889	7.764	5.9915	9.517	35.135	19.1	15.63	12.28	8.448	11.405	7.6135	27.73	8.0155	12.7	4.029	3.412	5.52	2.695	11.45	11.52	3.1665	12.21	10.53	3.2105	10.29	9.9635	11.11	11.76	12.95	12.365	7.194
ENSG00000135372.4	NAT10	23.875	22.26	20.925	20.04	20.85	21.69	26.44	9.2865	11.62	12.38	28.2	26.74	16.46	16.71	9.531	13.5	14.04	9.931	12.42	10.205	27.35	79.15	39.69	29.005	29.85	20.52	17.805	20.77	24.13	19.405	31.95	9.485	6.983	11.13	8.426	21.66	20.19	13.14	33.145	36.1	11.285	21.89	26.18	31.9	34.45	18.53	27.15	15.995
ENSG00000034063.9	UHRF1	0.33875	0.3208	0.4671	0.5483	0.5501	0.1454	0.2814	0.68835	0.4811	0.4974	0.3184	0.4258	0.53525	0.5186	0.7095	0.8709	0.4246	0.36735	0.9403	0.90535	0.35835	21.765	9.031	0.26975	0.3603	0.1737	0.94705	0.1427	4.393	0.16305	0.4217	0.1271	0.07226	0.1489	0.1278	0.9071	0.9121	0.17415	1.7615	0.2212	0.12655	0.1384	0.4798	1.288	1.252	1.825	3.189	0.45285
ENSG00000169679.10	BUB1	0.4082	0.3055	0.44715	0.3874	0.4263	0.2169	0.9921	0.10255	0.08282	0.1825	0.066495	0.06187	0.097585	0.1148	0.1369	0.1051	0.2243	0.15745	0.3662	0.16755	0.4046	85.295	7.11	0.40875	0.4168	0.1801	1.9115	0.17975	5.526	0.17215	0.4265	0.2547	0.1296	0.165	0.09851	1.513	0.8025	0.082995	0.39695	0.4657	0.096635	0.1016	0.34795	1.754	1.818	2.582	4.905	0.51705
ENSG00000116205.6	TCEANC2	2.986	2.183	2.3775	2.172	2.472	2.596	3.761	1.8215	1.397	1.4995	1.311	1.296	1.38	1.602	2.124	1.979	1.506	1.6405	5.831	2.7255	2.719	9.9895	5.257	2.989	3.054	2.537	2.3785	2.58	3.355	2.927	2.121	1.051	0.8488	1.257	0.8971	2.708	2.421	2.2395	3.6195	2.094	0.85945	1.577	2.2015	3.115	3.443	2.57	3.3255	1.955
ENSG00000178691.6	SUZ12	19.165	16.61	14.765	17.58	17.14	20.22	22.87	6.232	6.723	7.545	27.395	21.01	6.963	9.315	6.697	8.299	8.81	6.1195	10.6	7.0305	19.235	61.565	26.64	22.085	22.13	22.27	16.195	20.05	18	20.635	23.39	7.198	4.967	9.326	7.773	22.28	16.37	7.129	20.74	19.51	7.157	14.33	18.09	17.96	16.91	20.1	22.495	14.015
ENSG00000035499.8	DEPDC1B	0.3441	0.2389	0.2189	0.3122	0.3516	0.246	0.2902	0.15855	0.2964	0.1196	0.4723	0.3863	0.3384	0.4672	0.2259	0.2683	0.1963	0.11675	1.445	0.3743	0.26075	25.705	1.889	0.36985	0.1883	0.1328	1.689	0.1539	2.65	0.14055	0.1663	0.05666	0.03444	0.9226	0.1367	0.4682	0.5078	0.023165	4.1245	0.2267	0.082135	0.09972	0.25175	1.316	1.135	2.984	1.752	0.5266
ENSG00000122565.14	CBX3	68.475	59.43	59.73	57.41	60.88	61.81	59.36	30.59	32.23	27.13	61.12	45.82	28.015	40.87	29.77	40.07	33.63	23.28	58.11	35.2	68.43	173.25	117.7	68.53	68.94	52.86	45.595	46.05	45.8	45.085	70.7	27.95	18.55	34.94	22.2	64.98	48.61	32.705	67.49	81.48	19.68	39.28	49.69	43.39	43.06	55.57	70.79	33.46
ENSG00000232024.2	LSM12P1	1.414	1.479	1.233	1.25	1.388	1.456	1.926	0.6226	0.7783	0.5717	1.2515	0.869	0.65805	0.9181	0.6376	0.9652	0.5764	0.4559	1.16	0.75465	1.3645	4.3305	3.599	1.3885	1.623	1.279	1.1015	1.161	1.613	1.1805	1.426	0.7264	0.4616	0.7598	0.5896	1.356	1.167	1.141	1.289	1.318	0.71685	1.08	1.348	1.029	1.015	1.024	1.029	1.0145
ENSG00000170312.11	CDK1	4.017	2.828	1.781	1.398	2.969	0.9261	1.314	0.3151	0.5849	0.3327	0.3648	0.3104	0.48835	0.7332	0.413	0.3616	0.2675	0.2755	0.7087	0.4049	2.869	107.4	17.75	2.658	2.505	0.6682	5.8175	0.7099	21.42	0.6976	2.573	0.6701	0.4334	1.44	0.2692	3.958	3.125	0.38515	1.5245	2.572	0.3564	4.957	1.4745	6.36	6.263	6.605	8.242	2.041
ENSG00000117399.9	CDC20	1.844	0.7968	1.3215	0.8949	1.21	0.5681	1.307	0.4313	0.2833	0.3528	0.52475	0.6427	0.60085	0.482	0.6594	0.5249	0.2877	0.42065	1.953	0.64885	1.623	112.4	22.29	0.70595	1.141	0.6066	9.8655	0.62695	30.5	0.5845	0.8049	0.4237	0.3345	1.348	0.3352	2.515	4.374	0.1853	2.269	0.6572	0.2732	0.484	1.0445	7.941	8.026	11.43	12.64	2.0355
ENSG00000140534.9	TICRR	1.2555	0.7512	0.4258	1.497	0.8341	0.6889	1.219	0.18105	0.1981	0.2564	0.097565	0.1421	0.29115	0.2305	0.1687	0.2345	0.2628	0.21305	0.132	0.1721	1.064	11.835	2.581	1.582	1.049	0.7316	1.016	1.263	6.004	1.1955	1.359	0.3077	0.1116	0.2311	0.09541	0.6335	0.7165	0.084315	1.1005	1.746	0.07128	0.7479	1.38	0.7921	0.9438	1.078	1.0385	0.531
ENSG00000126787.8	DLGAP5	0.22405	0.1754	0.3472	0.2026	0.2479	0.0873	0.2196	0.01606	0.01184	0.01539	0.016445	0.01307	0.015515	0.01099	0.01715	0.02089	0.0139	0.012625	0.03029	0.016795	0.21005	63.68	9.755	0.06679	0.1493	0.07883	1.878	0.06861	6.892	0.065065	0.06416	0.06534	0.03604	0.169	0.09044	0.7179	0.6952	0.022205	0.12925	0.0926	0.04208	0.04988	0.1585	1.447	1.524	2.35	3.313	0.4564
ENSG00000078319.7	PMS2P1	15.985	13.46	11.555	13.25	13.77	13.2	13.31	7.676	9.931	7.117	13.035	12.05	10.535	11.91	7.542	11.16	8.607	6.0555	12.61	9.246	16.575	44.835	18.91	13.32	13.06	9.535	7.9895	9.826	9.192	10.07	15.58	7.69	4.202	10.85	6.062	11.17	8.559	5.67	18.06	15.44	2.672	18.87	12.565	10.66	10.66	8.947	17.18	6.132
ENSG00000091651.4	ORC6	0.8696	0.7459	1.28	0.7014	0.8669	0.5648	1.061	2.0015	3.061	2.2005	5.277	3.914	3.38	5.025	2.478	2.289	3.225	1.497	1.661	1.663	0.80835	53.095	7.297	1.20115	1.262	0.5748	2.505	0.5526	6.212	0.533	1.24	1.541	0.9211	0.7205	0.3219	1.536	1.391	0.26035	1.3955	1.447	0.25555	1.819	1.189	1.685	1.659	3.442	6.138	1.032
ENSG00000131351.10	HAUS8	3.3355	2.841	3.0555	3.145	3.126	3.489	3.453	0.74715	0.7851	0.87545	2.404	2.058	0.8523	0.9357	0.7563	1.195	0.9564	0.7916	1.174	0.87285	3.543	15.04	2.966	2.706	3.414	3.396	3.879	2.7575	2.78	2.58	3.455	1.235	1.026	1.288	1.798	3.53	2.534	1.03	2.648	2.719	0.8752	2.889	3.506	2.665	2.658	3.912	7.0215	2.5195
ENSG00000256663.1	RP11-424C20.2	0.10535	0.1131	0.1251	0.3364	0.2677	0.08638	0.1548	0.17125	0.1308	0.1464	0.084405	0.1263	0.15525	0.1547	0.1991	0.2381	0.1319	0.112	0.2066	0.24205	0.1127	7.4205	3.2	0.0377	0.08381	0.07345	0.31515	0.0639	1.281	0.06881	0.1492	0.09413	0.05844	0.05376	0.03012	0.2178	0.2797	0.047845	0.52855	0.1044	0.050615	0.06368	0.1358	0.4224	0.374	0.4584	0.597	0.1596
ENSG00000121211.3	MND1	0.3164	0.2556	0.34435	0.4735	0.3764	1.422	0.5924	0.4257	0.41	0.356	0.35035	0.3345	0.3831	0.4816	0.634	0.6385	0.3927	0.3731	0.9362	0.68935	0.3093	24.41	2.908	0.38585	0.2802	0.3896	1.1505	0.28995	2.592	0.27445	0.1587	0.1129	0.05953	0.2976	0.113	0.5731	0.6797	0.13435	0.307	0.2686	0.09389	0.2906	0.4175	0.7962	0.787	1.254	1.4925	0.5769
ENSG00000198826.6	ARHGAP11A	1.1555	1.036	1.085	1.04	1.305	0.8056	1.498	0.67715	0.5146	0.49545	0.51515	0.4959	0.5181	0.6171	0.8217	0.8718	0.4654	0.61845	4.117	1.835	0.94395	33.17	11.47	0.9198	0.6325	0.7832	2.0865	0.75975	5.31	0.762	0.8578	0.418	0.2421	0.3245	0.33	1.647	1.224	0.3572	0.87555	0.6489	1.291	1.086	0.93875	2.724	2.56	2.696	2.628	0.92315
ENSG00000203760.4	CENPW	5.536	7.258	4.299	6.182	4.195	5.103	5.478	1.945	1.799	0.8568	2.377	1.937	1.4985	1.807	2.106	1.431	1.086	0.7562	1.812	0.97575	7.643	55.485	14.89	14.185	12.53	7.89	8.568	12.05	22	6.765	11.22	1.024	0.4204	2.314	1.381	6.168	9.673	1.373	3.3515	4.968	0.9746	3.577	7.497	6.885	6.789	9.641	6.861	4.641
ENSG00000107371.8	EXOSC3	9.8655	10.07	11.2	12.05	12.02	11.37	12.46	4.2045	4.76	4.5115	9.897	9.407	4.892	6.119	4.648	5.734	5.163	3.5665	6.77	4.717	10.62	29.535	18.87	12.325	15.2	10.53	8.4885	9.9895	12.01	9.5895	11.97	4.024	2.647	5.887	4.365	9.901	9.562	3.859	14.68	15.22	4.17	10.32	12.665	8.399	8.63	8.445	12.75	7.35
ENSG00000198498.5	TMA16	17.585	16.3	11.045	18.58	17.51	22.4	13.41	4.2455	4.447	4.262	7.86	6.686	4.4935	6.398	4.887	5.804	4.896	3.5485	10.44	4.8135	16.765	52.785	30.37	19.09	17.63	12.87	10.74	11.97	13.57	11.425	19.36	6.341	3.829	7.778	5.482	12.42	13.2	5.1715	19.76	20.38	7.13	9.296	12.54	13.62	14.21	9.245	15.93	8.976
ENSG00000051341.9	POLQ	0.28055	0.1472	0.3471	0.1114	0.147	0.0729	0.21	0.035455	0.06896	0.054	0.28535	0.3022	0.17385	0.1523	0.05332	0.04132	0.046	0.038325	0.05569	0.036495	0.19415	15.71	1.746	0.1433	0.1245	0.1091	0.98075	0.09555	3.238	0.099965	0.1225	0.2271	0.1216	0.06458	0.0631	0.3563	0.3313	0.065865	0.1223	0.1254	0.05407	0.07655	0.14445	0.726	0.7173	1.232	1.3105	0.2517
ENSG00000176890.11	TYMS	3.735	3.628	4.0505	6.334	5.234	3.494	5.983	3.623	1.155	4.248	2.2325	2.46	1.9005	1.649	4.84	3.225	2.469	4.6685	6.545	3.0025	4.9445	250.75	66.77	6.9925	7.051	2.951	10.04	4.2235	18.74	4.0815	4.898	1.875	0.9779	4.755	2.657	6.538	7.133	0.5436	4.2835	5.499	2.9165	5.681	7.395	6.873	6.944	12.24	12.63	4.1005
ENSG00000153107.7	ANAPC1	5.4355	4.494	3.626	4.635	4.896	5.523	6.397	1.688	2.034	2.4165	5.823	5.832	3.4615	3.305	1.8	2.125	2.486	1.9305	2.303	1.695	5.231	19.285	11.06	6.2525	6.697	5.021	4.4215	4.916	5.203	4.87	6.496	2.382	1.563	2.138	1.634	5.216	4.257	3.2805	6.9965	7.722	2.1205	4.607	5.0305	5.007	5.386	4.769	5.6665	3.412
ENSG00000161888.7	SPC24	1.156	0.7456	1.489	0.6368	0.7791	0.5624	1.478	0.31435	0.4152	0.29215	0.1542	0.1405	0.7561	0.8012	0.2821	0.1521	0.2887	0.24555	0.1661	0.1551	0.74695	26.905	5.495	1.2235	0.6738	1.432	2.335	1.609	4.19	1.74	1.465	0.8399	0.9988	0.4429	0.3799	1.267	1.188	0.2068	0.9301	0.5644	0.18985	0.4742	0.8231	1.541	1.575	2.49	2.782	1.249
ENSG00000068796.12	KIF2A	11.19	9.391	6.332	9.213	10.56	11.36	15.59	11.435	11.75	10.455	13.77	13.48	13.345	15.07	12.77	14.91	11.56	8.2835	19.87	13.155	9.989	64.925	26.4	11.465	14.22	9.013	8.3385	8.593	11.27	8.668	12.11	3.201	1.939	3.402	1.969	12.21	8.735	2.8645	13.44	10.88	4.7935	14.34	9.472	7.026	6.603	10.72	11.325	4.779
ENSG00000236603.1	RANP1	0.4919	0.5485	0.45125	0.5459	0.5466	0.5681	0.3855	0.2017	0.2683	0.21525	0.34855	0.3372	0.27625	0.3657	0.1972	0.3031	0.2636	0.1946	0.354	0.2543	0.46245	2.529	1.139	0.3825	0.1539	0.3859	0.3737	0.38885	0.6716	0.412	0.5153	0.2781	0.2045	0.3004	0.1692	0.6452	0.3583	0.4137	0.53545	0.4232	0.1552	0.4772	0.34005	0.4761	0.4986	0.3854	0.50085	0.3362
ENSG00000154719.9	MRPL39	33.215	28.78	47.005	31.2	30.81	36.22	30.94	13.28	14.24	15.52	32.195	25.66	16.685	20.76	13.6	18.14	15.26	12.445	23.39	14.875	32.765	121.25	40.28	34.06	31.81	28.18	28.65	31.545	34.4	32.75	31.81	27.13	33.09	23.31	23.51	28.24	26.25	32.905	35.98	31.29	14.6	22.77	22.265	28.03	30.52	26.86	26.465	26.345
ENSG00000233589.1	RP4-694A7.2	0	0	0	0	0	0	0	0	0	0	0	0	0	0	0	0	0	0	0	0	0	1.2105	0.1408	0	0	0	0.14265	0	0.4328	0	0	0	0	0	0	0	0	0	0	0	0	0	0	0.1031	0.08143	0.1507	0.06309	0
ENSG00000105011.4	ASF1B	0.92175	0.7807	1.631	0.8067	1.025	0.3909	1.102	0.1482	0.113	0.16815	0.2328	0.2534	0.11995	0.1181	0.174	0.2133	0.1508	0.12945	0.351	0.2375	1.064	88.47	8.425	0.76225	0.9029	0.3607	5.4235	0.39675	12.29	0.397	1.209	0.2812	0.2791	0.7037	0.4081	2.442	2.375	0.2534	0.7594	1.201	0.3284	1.235	0.97645	2.926	2.658	7.425	9.635	1.3705
ENSG00000151466.7	SCLT1	3.4695	3.169	1.7205	2.823	3.338	3.193	3.19	1.8285	2.085	2.495	5.9035	4.656	2.337	2.675	2.17	2.509	2.858	2.1365	3.243	2.0575	3.3525	14.615	4.349	4.024	3.42	2.683	2.443	2.47	2.817	2.3135	3.949	1.699	0.9557	1.214	0.8555	3.923	2.319	0.64645	4.8415	4.627	1.3015	3.144	2.5665	2.48	2.574	2.586	7.0865	1.964
ENSG00000125107.12	CNOT1	36.835	31.03	38.915	36.08	36.86	48.07	52.41	8.5535	9.169	11.105	42.035	40.17	14.5	13.25	9.096	10.58	11.86	8.7055	14.19	9.8685	34.945	124.95	58.68	51.43	45.78	40.51	41.835	41.59	72.88	40.08	46.12	15.88	13.05	21.1	14.27	46.77	41.81	26.635	44.9	49.47	15.91	35.37	36.36	44.61	47.07	50.01	46.505	32.975
ENSG00000100297.11	MCM5	16.37	11.12	6.6275	12.64	12.76	15.35	17.74	3.1365	2.137	3.413	9.623	9.565	2.6675	2.314	3.168	3.217	3.175	3.303	9.558	4.189	16.16	109.05	14.95	18.69	17.78	10.58	12.77	11.915	19.96	11.225	19.32	4.604	3.343	5.517	3.796	17.38	12.92	5.1375	21.255	32.36	5.4705	5.745	11.72	15.55	15.95	21.25	51.25	10.025
ENSG00000270145.1	CTD-2267D19.6	0.04809	0.08331	0.1391	0.03664	0.06889	0	0.03223	0.039615	0.09325	0.064325	0.13105	0.1173	0.20055	0.1675	0.03481	0.06727	0.06443	0.046145	0	0.030225	0.04571	0.90785	0.548	0.07009	0.08346	0	0.1562	0.02704	0.3781	0.04126	0.08807	0.04613	0.02933	0.03958	0.05478	0.1137	0.0783	0	0.05957	0.1018	0.05786	0.05903	0.059405	0.1242	0.1117	0.1774	0.44595	0.06639
ENSG00000104432.8	IL7	1.6305	1.509	0.90185	0.8762	1.943	1.166	2.071	0.1849	0.1494	0.1865	1.06	1.271	0.1977	0.1733	0.1627	0.2878	0.2362	0.09848	0.2788	0.1849	1.3405	9.9695	1.854	1.9675	2.205	1.226	2.2315	0.8809	2.12	0.84515	1.336	0.3794	0.09754	0.9247	1.761	3.343	0.8894	0.062595	1.784	1.123	0.4808	0.7736	1.8325	4.192	3.025	3.403	2.3335	0.8005
ENSG00000231345.3	RP11-564C4.6	0.2294	0.1847	0.34485	0.1124	0.1948	0.09282	0.5075	0.08188	0.07292	0.1233	0.09653	0.09043	0.066005	0.1098	0.07722	0.207	0.1236	0.079985	0.2601	0.15545	0.23615	3.469	0.8978	0.144015	0.4473	0.1606	0.2729	0.14275	0.1479	0.1283	0.2149	0.179	0.1346	0.1677	0.1904	0.2743	0.2459	0.055335	0.34575	0.3672	0.29115	0.5509	0.31385	0.1913	0.1848	0.5244	0.94155	0.2001
ENSG00000183763.4	TRAIP	2.596	1.298	1.5085	1.79	1.711	1.721	2.298	1.335	1.251	2.8705	3.182	3.18	1.7475	1.569	1.404	1.703	6.057	2.0655	1.448	0.75955	2.6285	17.575	3.084	3.8275	4.749	2.159	2.641	1.484	4.101	1.4285	2.452	0.8316	0.4764	1.036	0.5387	1.646	2.149	1.0135	2.8685	4.058	0.74045	2.547	2.78	4.035	4.383	3.141	3.482	1.409
ENSG00000051180.12	RAD51	0.72865	0.5175	0.51875	0.5483	0.6258	0.4717	0.6724	0.14285	0.1968	0.2018	0.6469	0.6299	0.2656	0.2796	0.1535	0.2195	0.2591	0.14625	0.2312	0.1698	0.65105	26.63	4.798	0.4566	0.5721	0.3958	2.715	0.36055	4.275	0.39265	0.4822	0.2322	0.1575	0.3097	0.2057	0.9058	0.9705	0.4528	0.59035	0.7982	0.1996	0.3035	0.68535	1.851	1.949	2.01	2.406	0.66375
ENSG00000146670.5	CDCA5	0.95425	0.859	1.2165	0.8241	0.924	0.5832	1.302	0.65305	1.156	0.51875	1.3535	1.359	2.895	2.947	0.6825	0.7342	0.6123	0.5102	0.6341	0.67025	0.95425	63.445	8.143	1.22	0.9007	0.7184	3.324	0.5559	9.167	0.639	1.173	0.4463	0.3482	0.6476	0.3997	1.859	1.569	0.3837	0.85515	0.8803	0.2703	0.7149	1.0215	3.124	3.159	4.254	6.85	1.11
ENSG00000100216.4	TOMM22	60.51	63.35	60.98	55.2	58.75	57.86	68.12	36.84	45.14	38.35	55.04	49.44	47.72	58.05	36.36	43.9	45.72	33.155	47.8	39.225	61.3	143.5	114.7	75.275	65.27	65.59	64.945	53.83	81.08	54.18	63.41	40.01	37.78	47.23	33.21	55.69	51.73	41.34	59.245	70.37	28.53	38.24	59.08	71.93	70.75	55.42	64.705	52.805
ENSG00000066279.12	ASPM	0.1675	0.1691	0.1996	0.1528	0.1789	0.0749	0.1537	0.039895	0.09471	0.04958	0.02161	0.02898	0.1372	0.1487	0.04266	0.04958	0.04603	0.027565	0.2623	0.051305	0.10685	23.975	7.869	0.071125	0.1315	0.0661	0.88975	0.055555	3.765	0.056205	0.03767	0.06601	0.05286	0.05471	0.1276	0.5005	0.3344	0.04093	0.149	0.1669	0.04007	0.04778	0.1211	1.395	1.465	1.277	1.481	0.20525
ENSG00000070950.5	RAD18	4.538	3.046	3.154	2.981	3.469	3.947	4.335	0.976	1.038	1.0605	5.487	4.632	1.468	1.691	1.131	1.333	1.366	0.9436	2.079	1.33	5.5685	15.61	5.487	5.785	5.352	3.494	3.901	3.4095	4.068	3.473	4.152	1.232	0.6279	1.416	1.503	4.706	4.354	0.73725	5.6865	5.272	1.0755	2.143	5.498	4.969	5.863	4.234	5.3165	2.5545
ENSG00000123975.4	CKS2	7.2755	15.11	52.795	8.8	10.51	5.984	11.24	5.5745	6.309	6.8275	9.723	7.679	5.9515	8.597	5.95	5.501	7.423	4.985	7.675	4.8705	9.784	357.75	84.36	11.6205	6.788	6.847	24.945	5.757	52.61	4.896	9.032	4.89	3.745	21.62	10.18	32.22	8.306	4.1665	7.0415	11.33	1.88	6.269	16.585	17.98	14.91	24.19	37.265	10.59
ENSG00000075188.4	NUP37	11.445	9.371	13.79	9.86	11.16	11.09	14.85	2.427	2.102	2.963	3.3505	3.298	2.2685	2.468	2.228	2.811	2.885	2.4955	3.676	2.669	11.6	51.95	31.76	11.855	12.65	9.497	10.16	10.16	16.37	10.79	14.23	5.59	4.925	5.798	2.813	10.15	9.502	7.3365	12.275	10.41	4.3305	7.444	9.1405	10.39	10.94	9.833	12.265	7.571
ENSG00000186185.9	KIF18B	0.23255	0.2277	0.52955	0.2536	0.3391	0.09227	0.25	0.23325	0.172	0.175	0.090045	0.09593	0.1724	0.1842	0.2466	0.3725	0.173	0.16495	0.4942	0.5171	0.18035	30.83	5.285	0.086045	0.2625	0.1053	2.5075	0.088455	7.632	0.096485	0.08628	0.18	0.1405	0.121	0.1483	1.039	0.8104	0.028075	0.21315	0.09292	0.070855	0.1779	0.26935	2.363	2.316	3.237	4.3575	0.5403
ENSG00000259467.1	NDUFAF4P1	0	0	0	0	0	0	0	0	0	0	0	0	0	0	0	0	0	0	0	0	0	0.2859	0.0878	0	0.09653	0	0	0	0	0	0	0	0	0	0	0	0	0	0	0	0	0	0	0.07517	0	0.05425	0.08332	0
ENSG00000074266.13	EED	9.9205	9.951	7.7955	12.21	12.77	11.65	13.24	5.439	5.929	6.56	20.01	17.89	7.307	8.068	5.298	6.383	7	4.817	7.882	5.853	10.905	55.505	13.99	14.365	17.06	11.79	10.795	10.57	11.43	9.7685	14.28	4.886	3.361	6.026	4.996	12.06	11.08	4.1825	15.215	17.65	4.514	11.96	15.355	11.39	11.86	11.25	16.135	8.8045
ENSG00000121621.6	KIF18A	0.33405	0.3059	0.19165	0.2293	0.2535	0.6224	0.2935	0.101225	0.07167	0.099025	0.1389	0.1279	0.072215	0.07154	0.1014	0.1242	0.09393	0.066985	0.3105	0.1284	0.36855	19.215	4.159	0.31535	0.4857	0.2202	0.90025	0.1466	2.128	0.13555	0.287	0.08452	0.04869	0.2181	0.05654	1.226	0.3478	0.1424	0.3488	0.317	0.1076	0.1572	0.31065	0.9642	0.8776	1.009	1.138	0.2846
ENSG00000118193.7	KIF14	0.1637	0.1129	0.183	0.1786	0.1849	0.1262	0.1386	0.042345	0.03869	0.033405	0.0791	0.08631	0.039415	0.0431	0.04283	0.06501	0.05133	0.030495	0.06453	0.038115	0.1173	15.055	3.212	0.17855	0.136	0.06319	0.5126	0.05458	1.473	0.052905	0.1177	0.04397	0.02127	0.04068	0.1074	0.3316	0.2312	0.03225	0.1337	0.09889	0.03072	0.04636	0.10595	0.5756	0.5753	0.7547	0.75	0.15035
ENSG00000184635.9	ZNF93	1.103	0.9694	0.7038	0.4879	0.7266	0.5476	1.822	0.43215	0.4056	0.7147	1.1775	0.953	0.39005	0.4737	0.4397	0.7062	0.4602	0.70925	0.6497	0.59615	1.4795	6.644	1.847	1.5245	1.709	1.269	0.96745	0.75295	0.9985	0.709	1.639	0.4303	0.2848	0.6746	0.2229	1.289	1.315	0.34935	0.84785	3.061	0.8162	1.099	1.754	0.9997	0.8231	1.115	1.8015	0.95675
ENSG00000111880.11	RNGTT	8.0885	6.765	7.524	10.56	9.982	12.7	8.485	4.183	4.759	4.4645	15.13	11.54	5.4715	7.776	4.471	7.626	5.081	3.4985	7.042	4.4455	7.6595	31.995	14.22	11.415	11.27	6.962	5.3335	7.062	8.812	7.481	9.921	4.189	2.719	3.297	3.915	8.119	5.912	3.8815	10.135	8.618	1.9895	9.603	7.0855	7.39	7.769	6.88	12.14	4.3065
ENSG00000147874.6	HAUS6	6.951	5.871	5.8505	4.66	5.227	4.958	6.285	3.1675	2.779	3.5365	8.213	7.044	3.153	3.54	3.479	3.425	3.642	3.009	8.177	4.0815	6.323	16.43	13.73	6.74	6.688	5.05	3.8125	4.5785	4.212	4.5875	7.693	2.619	1.659	1.973	2.251	5.975	4.725	2.228	8.1685	8.708	1.7955	4.247	5.379	5.441	5.613	4.792	7.1365	3.1275
ENSG00000144580.9	RQCD1	18.715	19.76	18.64	19.68	18.65	18.24	19.81	8.6545	9.784	10.35	30.49	27.52	11.655	12.84	9.536	11.63	11.69	8.4665	15.87	8.79	20.35	62.18	29.92	26.28	28.04	18.87	16.7	17.605	22.31	16.37	27.44	9.267	6.886	9.624	10.17	26.07	17.86	7.765	23.46	28.19	7.603	32.65	26.655	25.54	25.57	19.05	29.71	14.245
ENSG00000166788.5	SAAL1	9.855	7.554	6.372	9.702	9.491	9.908	11.13	3.102	3.301	3.7085	9.944	9.268	3.903	4.283	3.401	4.521	4.074	3.193	5.857	3.5565	10.335	26.335	16.14	12.305	12.34	10.18	8.901	8.8055	7.927	8.8495	11.15	4.453	3.406	4.105	3.018	8.148	7.368	3.522	13.95	13.81	4.7665	9.29	9.9725	8.334	8.658	8.843	11.5	7.372
ENSG00000228519.3	RP11-298C3.2	0.37125	0.3759	0.31625	0.3947	0.397	0.4462	0.1972	0.2237	0.2747	0.17975	0.422	0.3566	0.25225	0.3753	0.2066	0.2884	0.1987	0.16185	0.3043	0.32665	0.38905	1.1485	0.6552	0.41545	0.7961	0.4001	0.30505	0.3375	0.4412	0.31065	0.471	0.1398	0.1017	0.2173	0.2192	0.4149	0.2467	0.1431	0.4592	0.3794	0.13585	0.3308	0.3091	0.3662	0.3482	0.2821	0.46235	0.2695
ENSG00000216867.2	AC114776.1	0.08514	0.08154	0	0	0	0.09148	0	0	0	0	0	0	0	0	0	0	0	0	0	0	0.088975	0.6819	0.2519	0.0628	0.1295	0.0833	0	0.078285	0.1087	0	0	0	0	0.06767	0	0	0	0	0.07678	0.1624	0	0	0	0.1102	0.1092	0.07374	0.09843	0.060765
ENSG00000219102.3	HNRNPA3P12	0.14495	0.1426	0.11625	0.1626	0.1249	0.1612	0.1499	0.059005	0.07716	0.06647	0.2026	0.2163	0.06989	0.0765	0.06693	0.06404	0.0836	0.057075	0.1018	0.07921	0.14365	0.5111	0.2768	0.15035	0.2281	0.1522	0.14835	0.1444	0.2031	0.15325	0.113	0.06154	0.04189	0.07639	0.05653	0.2167	0.169	0.076545	0.1839	0.3144	0.056115	0.2032	0.12955	0.1827	0.1637	0.1833	0.16315	0.10775
ENSG00000124693.2	HIST1H3B	0	0	0	0	0	0	0	0	0	0	0	0	0	0	0	0	0	0	0	0	0	1.208	0.1648	0	0	0	0.063255	0	0.09045	0	0	0	0	0	0	0	0	0	0	0	0	0	0	0	0	0	0.24875	0
ENSG00000168496.3	FEN1	9.0385	6.418	13.955	5.197	6.914	6.543	8.219	6.406	9.197	6.7405	33.37	26.61	12.66	16.75	6.94	9.991	7.34	6.322	10.03	6.9495	8.528	115.15	30.53	7.8615	7.115	9.313	10.835	8.268	18.28	8.751	9.642	3.649	3.685	3.497	5.011	9.356	9.006	8.985	8.7385	7.022	4.259	14.81	7.698	9.173	9.828	12.22	19.11	7.9665
ENSG00000014138.4	POLA2	6.7045	5.319	4.867	5.825	5.937	5.365	9.133	1.952	1.944	2.422	9.429	8.848	3.1865	3.171	2.465	2.454	2.714	2.1615	5.944	2.9025	7.3745	33.79	7.525	10.205	13.96	7.384	6.9645	10.155	8.222	11.405	11.22	3.205	2.32	5.488	2.114	9.569	6.078	2.685	8.666	12.37	3.14	5.095	8.974	6.822	7.464	8.967	15.01	6.229
ENSG00000135763.5	URB2	4.477	4.921	3.5075	4.07	4.354	3.464	4.525	1.259	1.418	1.571	3.857	4.042	1.942	1.881	1.31	1.664	1.553	1.3345	1.892	1.5585	4.302	12.615	8.082	3.8275	3.874	3.519	3.1195	3.696	4.782	3.6685	6.398	1.683	1.518	1.361	1.457	3.624	3.431	4.4815	5.027	4.905	1.902	4.929	3.5	3.563	3.64	3.317	4.1985	2.841
ENSG00000122687.13	FTSJ2	14.735	12.43	16.59	17.53	17.25	16.05	18.99	8.1395	9.835	9.497	17.565	15.84	13.145	13.86	8.3	9.828	9.784	8.512	11.21	8.9635	14.995	49.625	29.63	16.93	18.44	16.79	13.225	16.04	16.7	16.31	18.69	8.237	7.266	9.631	8.282	16.23	14.01	11.895	18.54	18.37	5.582	15.48	17.2	17.43	18.1	14.11	23.665	11.17
ENSG00000129534.9	MIS18BP1	10.96	9.648	3.704	6.05	7.117	5.385	7.976	1.0965	1.133	1.3175	1.2925	1.152	1.501	1.962	1.183	1.332	1.572	1.018	2.577	1.351	10.21	35.935	14.16	8.797	10.46	5.436	6.1475	4.9445	8.042	4.6975	10.89	2.08	1.283	1.749	1.13	9.976	10.99	1.0145	8.7315	14.01	2.5775	2.777	6.5365	8.136	8.149	8.461	13.26	4.803
ENSG00000185947.10	ZNF267	9.2515	7.82	3.231	4.658	5.705	4.323	6.367	2.208	2.156	2.431	5.585	4.2	2.2735	3.419	2.102	2.592	2.918	1.991	4.821	2.6445	8.199	41.58	6.872	7.4715	8.677	4.672	4.6745	3.9315	7.352	3.642	7.742	2.41	1.465	3.489	1.909	13.42	7.659	3.1385	7.9515	6.793	1.8785	3.771	6.4025	4.3	4.164	6.319	14.16	3.745
ENSG00000147905.13	ZCCHC7	10.93	8.673	7.059	10.89	10.42	12.74	11.43	3.7215	3.63	4.1615	8.745	7.158	3.7375	4.675	3.876	5.051	4.404	3.3745	6.203	4.102	11.045	45.285	17.52	10.8	14.06	10.4	7.1535	9.09	6.951	8.548	12.2	3.714	1.906	4.047	3.547	9.607	9.083	3.3385	12.62	17.28	5.745	14.44	10.125	9.746	9.362	8.222	12.72	6.7345
ENSG00000107815.3	C10orf2	5.0365	5.786	9.2785	3.836	4.946	3.381	7.317	2.446	2.436	2.905	6.943	7.185	3.4875	3.443	2.524	3.075	3.06	2.5555	3.872	2.846	6.928	20.96	13.63	6.8915	7.384	6.647	6.0435	6.2775	7.986	6.744	10.76	2.865	3.115	3.256	3.956	4.417	5.761	8.6995	8.8165	10.77	3.625	4.639	7.87	8.527	9.398	6.076	8.4395	5.02
ENSG00000112029.5	FBXO5	2.28	3.4	1.843	2.951	2.977	2.174	2.896	0.9955	0.917	0.98305	4.832	3.49	0.8681	1.214	1.001	1.071	1.09	0.80945	1.4	0.9874	2.688	25.47	7.111	3.466	4.88	2.439	2.6095	2.179	3.6	2.0505	4.73	0.9576	0.5799	1.45	1.337	3.032	2.675	0.3748	2.4205	4.334	0.96755	3.048	3.427	2.422	2.148	3.301	5.491	1.9075
ENSG00000145386.5	CCNA2	2.5725	2.82	2.1285	2.668	3.46	2.049	2.209	1.3955	1.174	1.5255	8.4145	8.196	1.532	1.495	1.469	2.018	1.424	1.0955	2.461	1.664	2.326	99.905	22.86	4.9645	6.003	3.977	6.445	3.5865	15.77	3.3445	3.06	1.267	0.6663	1.575	1.004	3.876	3.005	0.44985	7.733	6.835	0.71445	5.501	4.3555	4.653	4.711	6.594	8.613	2.6735
ENSG00000235852.1	AC005540.3	0.1492	0.1674	0.18785	0.2935	0.1641	0.1407	0.1823	0	0	0	0.08136	0.2274	0	0	0	0	0	0	0	0	0.1492	1.5425	0.2514	0.095	0.2193	0	0.11115	0.083625	0.09607	0	0	0.1027	0	0.1268	0	0.2502	0.1178	0	0.2094	0.1718	0.084485	0.1565	0	0.3022	0.253	0.1785	0.3117	0
ENSG00000137692.7	DCUN1D5	22.88	23.25	18.305	22.18	20.9	18.83	19.89	8.9405	11.12	7.92	14.68	16.21	11.93	14.06	9.458	11.48	10.05	6.891	12.84	10.4	22.64	70.32	58.46	22.38	23.29	19.37	14.735	17.795	27.61	18.43	20.11	15.19	14.1	11.19	7.937	20.98	17.81	19.115	21.635	19.11	8.958	22.52	20.875	20.45	19.26	13.1	19.315	15.12
ENSG00000173145.7	NOC3L	9.6305	10.78	8.2515	8.043	9.433	7.806	8.439	2.753	2.303	2.983	4.4005	4.587	2.8515	2.726	2.927	3.665	2.762	2.6265	6.88	3.855	10.585	35.355	20.48	11.915	12.74	7.008	6.06	8.3445	8.935	8.623	11.83	3.675	2.333	3.412	3.578	9.018	7.195	5.9035	14.33	11.87	3.334	6.607	10.645	9.079	9.903	7.102	14.415	5.017
ENSG00000196550.6	FAM72A	0.5912	0.5505	0.29795	0.1917	0.2836	0.1271	0.1774	0.1704	0.2076	0.1996	1.8235	1.836	0.20595	0.2507	0.2735	0.2552	0.1851	0.15975	0.4805	0.29865	0.3721	4.8	0.955	0.27735	0.168	0.1567	0.2219	0.1621	0.5225	0.1529	0.2844	0.09641	0.05293	0.1278	0.04507	0.5411	0.2127	0.03889	0.80145	0.2657	0.03968	0.1314	0.16785	0.7325	0.9062	0.2912	1.0985	0.14555
ENSG00000100162.10	CENPM	0.48305	0.6708	1.188	0.5781	0.7483	0.2242	0.6861	0.60135	0.5823	0.605	1.6965	1.554	0.5172	0.5566	0.4922	0.6387	0.5487	0.4541	0.5843	0.57245	0.8806	75.5	7.263	0.7665	1.311	0.2866	4.564	0.23185	8.331	0.24285	2.45	0.2058	0.1322	0.9067	0.3046	2.365	2.791	0.26725	0.85695	0.7096	0.25855	0.4941	1.157	5.169	4.973	6.01	8.071	1.405
ENSG00000101003.8	GINS1	0.5688	0.4438	0.87425	0.3769	0.4459	0.3622	0.5482	0.81725	1.026	0.84105	5.8335	3.838	1.00035	1.578	0.6585	0.9094	1.074	0.58965	0.7922	0.6201	0.62105	24.245	3.307	1.1285	0.5613	0.4463	1.5065	0.32505	5.008	0.3113	0.8319	0.2433	0.1159	0.6473	0.3372	0.6259	0.8692	0.09259	0.84165	1.006	0.23035	0.3603	0.8026	2.197	2.183	1.759	1.924	0.58905
ENSG00000181544.9	FANCB	0.4834	0.4006	0.17925	0.4492	0.4077	0.293	0.5574	0.1747	0.1093	0.19005	0.4893	0.644	0.16725	0.1453	0.2409	0.1686	0.1351	0.19635	0.5816	0.24025	0.52395	5.136	2.581	0.6014	0.58	0.3151	0.3356	0.29015	0.7483	0.26355	0.5229	0.1473	0.06237	0.1192	0.05168	0.4744	0.3994	0.09788	1.354	0.6182	0.1277	0.1752	0.3383	0.4886	0.4567	0.4593	0.8409	0.25805
ENSG00000161654.5	LSM12	5.963	6.338	6.2085	5.871	5.875	5.848	6.56	3.292	3.881	3.0425	6.3435	5.07	3.5005	4.975	3.144	4.583	3.445	2.445	5.253	3.552	6.114	16.88	16.69	6.4995	6.425	5.906	5.4585	5.615	7.906	5.957	6.734	3.799	2.718	3.61	3.459	6.798	5.485	5.5385	5.58	5.971	3.326	4.886	5.935	4.998	5.035	5.048	5.676	4.693
ENSG00000231881.1	RP5-1120P11.3	0	0	0	0	0	0	0.06752	0.005745	0.03286	0.036525	0.13955	0.1931	0.04033	0.03572	0.02472	0.03541	0.03792	0.022595	0	0.01553	0	0.75105	0.041	0.05841	0.06901	0	0	0	0.06881	0	0	0.02053	0	0	0	0.06206	0	0.05596	0.02748	0.04973	0	0.02253	0	0.03814	0.03808	0	0	0
ENSG00000160193.7	WDR4	5.962	6.786	5.216	5.646	6.426	4.816	9.578	2.3885	2.888	2.873	6.935	6.539	3.5795	4.085	2.544	3.078	3.185	2.2995	4.117	2.5495	7.588	21.005	15.77	9.4405	10.14	5.06	5.2025	5.1995	10.22	5.44	9.673	2.48	1.855	3.702	3.45	7.279	6.404	4.1245	8.089	9.827	3.833	5.45	7.4355	7.745	8.186	5.529	8.9645	4.5545
ENSG00000073111.9	MCM2	4.7945	2.775	4.5045	3.365	3.112	3.695	6.282	1.8045	1.849	1.66	10.75	9.557	2.6895	2.717	1.756	2.472	2.088	1.4315	3.706	1.8355	5.2265	135	13.92	7.497	7.028	3.181	5.8445	2.743	12.84	2.823	6.698	2.833	2.052	2.154	0.9683	5.41	5.653	4.648	7.1265	8.249	1.8415	4.194	5.462	8.065	8.613	8.675	13.955	3.2875
ENSG00000116017.6	ARID3A	6.375	4.708	2.456	2.598	2.428	1.95	4.391	1.1595	1.16	0.8726	7.09	7.003	1.593	1.524	0.9657	1.384	1.027	0.81305	1.599	1.231	4.0485	45.72	13.25	5.188	6.81	3.975	3.5005	3.315	3.697	3.448	6.01	1.308	1.095	4.213	1.216	8.885	2.948	0.99855	3.95	2.281	2.168	6.12	3.8385	4.502	4.507	4.606	11.955	2.355
ENSG00000173207.8	CKS1B	17.695	14	8.0225	13.35	13.83	15.06	8.96	2.913	2.827	2.7215	1.7295	1.834	2.5825	2.827	2.919	3.513	3.389	2.0505	7.804	3.68	17.54	55.57	14.81	14.97	17.74	7.974	9.662	6.383	15.16	5.62	11.19	5.412	2.374	6.188	8.005	9.782	7.52	1.769	13.13	9.114	2.7855	6.67	8.6325	14.76	15.08	9.873	11.045	6.8555
ENSG00000176225.8	RTTN	4.85	3.2	1.9825	3.736	3.91	5.068	4.835	1.379	1.233	2.8465	7.9715	8.528	1.8425	1.623	1.586	2.042	2.818	2.6635	5.437	2.5975	5.051	17.625	8.249	6.214	6.477	4.36	2.9615	3.9625	2.633	3.523	6.539	1.883	1.653	2.563	1.692	3.769	3.493	2.3405	8.714	9.326	1.35	4.099	4.0845	3.299	3.625	3.67	4.255	2.2025
ENSG00000107937.14	GTPBP4	21.745	21.44	23.855	17.23	17.72	18.84	18.21	6.6685	7.207	7.425	14.615	12.54	8.9575	10.54	7.255	9.635	8.698	6.199	12.98	8.4585	22.17	61.23	46.17	21.46	19.16	15.62	14.345	15.865	18.51	16.455	22.3	9.355	7.968	7.246	6.553	20.59	14.61	20.335	22.315	21.42	7.0815	16.35	17.13	17.67	17.87	14.9	20.22	12.655
ENSG00000212232.1	SNORD17	0.7954	0.859	0.523	0.5397	0.7393	0.512	0.8472	0.3558	0.3967	0.42565	0.5978	0.6962	0.26605	0.3163	0.3935	0.2817	0.3208	0.395	0.4528	0.3887	0.7259	7.8065	2.44	0.75245	1.258	0.6224	0.81325	0.70525	1.033	0.68025	1.081	0.3497	0.1798	0.4611	0.2908	1.061	0.5976	0.48805	1.0325	1.776	0.25855	0.5045	0.9385	0.5366	0.4427	1.041	2.258	0.5115
ENSG00000165891.11	E2F7	0.09296	0.07241	0.1006	0.1482	0.153	0.05984	0.3048	0.06818	0.05391	0.068465	0.039665	0.04416	0.07687	0.07307	0.06416	0.05527	0.05363	0.02579	0.0315	0.020085	0.11085	18.775	3.032	0.082175	0.1024	0.04065	0.40855	0.04394	2.235	0.05246	0.209	0.1288	0.05466	0.05925	0.0347	0.4549	0.2438	0.016345	0.11045	0.1045	0.09933	0.57	0.26495	0.5669	0.5902	0.5746	0.49965	0.1481
ENSG00000269974.1	RP11-932O9.10	0.3814	0.3106	0.26255	0.3076	0.3498	0.1963	0.4891	0.07475	0	0.06058	0.05698	0.06295	0	0.05598	0.07714	0.08652	0	0.07772	0.2405	0.152	0.35465	6.238	1.013	0.77585	0.4113	0.2377	0.58715	0.228	1.247	0.23665	0.2288	0.1132	0.06138	0.1372	0.1652	0.8438	0.4982	0	0.3597	0.3294	0.1014	0.3441	0.44265	0.6738	0.7445	0.8423	1.5515	0.33085
ENSG00000132436.7	FIGNL1	3.092	3.162	3.074	2.143	2.797	1.925	3.934	2.0085	2.242	2.637	8.886	8.057	2.9615	3.371	2.276	2.764	3.499	1.9	3.58	2.57	3.963	18.485	9.322	5.489	4.613	3.436	2.918	2.7045	7.187	2.491	4.811	1.362	0.9182	1.26	1.484	3.135	3.575	1.747	4.127	8.977	1.1605	3.28	4.2435	4.214	3.779	3.993	5.995	2.1135
ENSG00000049541.6	RFC2	18.13	14.16	10.765	14.78	14.82	17.26	16.15	7.632	9.442	8.6085	18.925	16.27	12.365	13.65	7.01	8.641	9.999	7.426	13.74	8.13	18.35	64.785	18.34	20.61	18.57	14.84	13.435	13.38	21.18	12.9	17.97	6.516	4.582	8.058	11.21	19.05	15.77	10.61	22.34	20.3	6.9165	12.01	16.98	25.13	28.08	13.33	20.265	13.45
ENSG00000171320.10	ESCO2	0.1085	0.08934	0.33235	0.09274	0.132	0.05992	0.1377	0.03405	0.03462	0.040055	0.031305	0.03344	0.035235	0.05372	0.06551	0.03157	0.03481	0.02944	0.1284	0.037245	0.078245	15.83	1.79	0.06525	0.03972	0.03916	0.64105	0.04095	1.618	0.037445	0.0532	0.05042	0.03518	0.03828	0.0992	0.1983	0.238	0.01287	0.085765	0.0603	0.0836	0.02346	0.073305	0.2837	0.2729	1.841	0.64095	0.2458
ENSG00000212135.1	SNORD67	0	0	0	0	0	0	0	0	0	0	0	0	0	0	0	0	0	0	0	0	0	0.4955	0.2891	0	0	0	0	0	0	0	0	0	0	0	0	0	0	0	0	0	0	0	0	0	0	0	0	0
ENSG00000250808.1	RP11-531A21.4	0	0	0	0	0	0	0	0	0	0	0	0	0	0	0	0	0	0	0	0	0	0.23535	0.08799	0	0	0	0	0	0	0	0	0	0	0	0	0	0	0	0	0	0	0	0	0	0	0	0.037815	0
ENSG00000196449.3	YRDC	17.565	22.04	15.16	15.61	17.53	15.21	19.95	8.613	10.54	9.1335	24.25	22.4	13.325	15.36	10.05	12.71	10.63	7.7455	13.71	9.926	20.415	53.83	24.51	19.745	14.67	14.69	16.52	15.775	27.17	16.005	26.91	6.62	4.884	13.62	11.79	22.57	19.09	7.798	18.33	17.49	12.37	26.3	18.29	30.87	29.68	16.89	21.51	16.435
ENSG00000255561.2	FDXACB1	2.163	1.826	3.279	1.315	1.904	0.9695	2.634	1.18	1.325	1.6	1.327	1.253	1.4875	1.563	1.125	1.643	1.841	1.343	1.389	1.1235	2.57	8.0855	2.951	2.4765	2.584	1.338	1.846	1.306	2.119	1.316	2.783	0.9051	0.6989	1.217	1.094	2.485	1.597	0.42765	3.175	2.157	1.263	2.434	2.0505	3.651	3.612	2.304	5.209	1.548
ENSG00000107833.6	NPM3	21	18.97	25.34	16.6	16.34	13.55	24.21	9.378	13.42	6.3	4.407	4.066	13.655	16.21	8.011	9.585	8.197	5.7625	5.545	5.482	23.595	85.895	61.65	37.235	37.3	20.21	19.085	16.5	32.18	15.63	24.4	7.009	4.475	16.12	7.25	18.44	18.77	8.764	17.73	39.93	18.82	23.91	24.285	25.15	25.26	14.42	24.675	15.69
ENSG00000152253.4	SPC25	0.51805	0.6027	0.79945	0.2122	0.4072	0.1154	0.3728	0.73805	0.5939	0.28855	0.1236	0.1442	0.3501	0.4711	0.6191	0.6189	0.2669	0.26285	0.3372	0.46145	0.7347	25.775	3.578	0.5175	0.2293	0.1477	1.914	0.17345	4.332	0.18435	0.492	0.153	0.1149	0.4187	0.1733	1.161	1.226	0.086105	0.2894	0.6666	0.5143	0.1123	0.43335	1.18	1.133	2.135	2.2135	0.96665
ENSG00000215784.4	FAM72D	0.3833	0.3366	0.2067	0.1555	0.2178	0.09954	0.2049	0.1594	0.1764	0.13945	1.2245	1.071	0.17635	0.2089	0.2147	0.1989	0.1325	0.10615	0.2595	0.18525	0.23965	9.5215	0.9131	0.22395	0.1512	0.1309	0.2187	0.116	0.844	0.10435	0.2105	0.06927	0.0357	0.1222	0.04247	0.4474	0.1808	0.025485	0.44135	0.1516	0.04474	0.1117	0.12675	0.666	0.7487	0.3502	1.01	0.14215
ENSG00000131944.5	C19orf40	2.2735	1.426	1.7115	2.005	1.878	1.574	2.509	0.4006	0.4135	0.33645	0.49915	0.5266	0.4664	0.4894	0.3707	0.5378	0.4628	0.31575	0.9111	0.46	2.1595	8.549	5.167	1.7405	1.61	1.455	1.41	1.274	1.901	1.461	1.701	0.4818	0.1927	0.8125	0.4997	1.526	1.515	0.18055	1.674	1.962	0.49955	1.085	3.75	1.835	1.969	1.798	2.7405	1.2745
ENSG00000150753.7	CCT5	89.45	93.61	82.795	81.94	83.16	80.01	82.2	26.31	31.81	32.67	67.51	54.62	38.93	49.5	30.16	51.37	38.51	24.105	56.4	34.555	85.425	230.3	212.4	92.25	73.37	60.85	67.79	65.01	108.2	69.555	93.86	42.19	33.59	43.26	24.25	81.45	75.6	72.65	81.175	73.76	30.05	60.63	55.735	69.26	71.9	62.61	80.735	57.075
ENSG00000104356.6	POP1	2.239	2.599	2.4125	2.871	2.883	1.938	2.448	1.277	1.652	1.4945	8.017	7.424	1.9945	2.086	1.262	1.658	1.786	1.228	1.439	1.2495	2.4695	23.005	14.03	3.283	2.643	2.148	2.5695	2.5715	4.24	2.26	4.963	1.346	0.9962	1.706	1.332	2.966	2.362	1.107	3.8045	4.785	1.295	3.04	3.1295	2.634	2.764	2.721	4.2845	2.3225
ENSG00000085999.7	RAD54L	0.5608	0.5397	0.69515	0.7983	0.7562	0.3982	0.7153	0.87	1.179	2.87	4.156	4.302	1.9255	1.85	1.1	1.33	3.152	2.3385	3.174	1.233	0.61785	32.165	3.356	0.8774	0.7699	0.5742	2.0475	0.5347	5.406	0.5201	0.6894	0.4135	0.4118	0.9801	0.2216	1.363	1.155	0.571	1.617	0.8538	0.15775	0.9369	1.6405	1.553	1.373	2.35	2.879	0.69945
ENSG00000113812.9	ACTR8	10.93	8.608	7.2075	11.63	10.69	11.77	14.23	5.5695	6.141	6.2435	12.89	10.86	6.59	7.385	5.475	7.185	7.278	5.048	10.06	7.1555	10.47	24.855	21.64	12.63	15.41	9.762	9.105	9.3785	9.558	9.563	10.76	7.787	6.218	7.675	3.8	10.99	10.35	4.983	13.76	12.34	5.394	10.75	10.435	9.345	10.81	8.925	11.305	7.9305
ENSG00000229207.1	SERPINH1P1	0.029435	0.03319	0.03219	0.03929	0.04426	0	0	0	0	0	0	0	0	0	0	0	0	0	0	0	0.030385	0.27675	0.1925	0.04077	0.04774	0	0.016025	0	0.0692	0	0.0914	0.0208	0	0.02236	0	0.06573	0.03175	0	0.03157	0.04498	0.080755	0.0345	0	0.04453	0.05787	0.02467	0	0
ENSG00000167977.4	KCTD5	16.135	13.64	12.23	15.49	16.31	14.42	16.33	9.232	9.02	8.5365	17.37	18.44	9.692	9.321	8.787	10.39	9.113	7.7605	17.05	9.469	14.54	50.12	23.1	21.83	18.84	13.7	21.355	11.745	35.76	11.77	17.49	6.856	4.805	9.568	8.542	19.2	17.53	8.57	21.41	15.92	5.047	16.09	16.06	22.15	24.23	21.86	25.575	12.285
ENSG00000172175.8	MALT1	16.56	13.96	4.8295	11.86	12.05	11.81	15.92	2.787	3.118	3.1585	11.465	12.04	3.5015	3.647	2.976	4.1	3.597	2.5015	5.126	3.45	15.815	75.94	20.63	20.58	19.6	10.81	9.9725	11.28	22.94	12.115	14.26	5.983	4.304	10.33	7.962	17.99	10.45	8.526	13.935	16.58	4.072	13.75	32.425	20.81	21.54	13.98	19.255	7.177
ENSG00000244509.3	APOBEC3C	22.085	20.19	60.585	31.08	24.58	14.87	46.16	2.276	1.464	1.875	0.83635	0.8175	1.1435	1.252	2.064	2.558	1.834	1.545	7.037	3.162	22.025	187.6	87.13	36.85	41.71	38.3	23.28	25.255	26.59	25.98	40.48	17.09	11	5.653	2.117	25.73	28.52	1.6045	34.955	52.01	3.487	6.463	35.145	17.1	16.07	23.96	60.88	14.835
ENSG00000064419.9	TNPO3	23.64	18.83	23.125	23.07	22.88	29.66	32.51	7.8785	9.838	9.293	29.82	24.32	12.91	16.17	7.879	12.82	11.02	6.946	13.92	9.571	21.41	79.075	43.65	26.605	27.58	24.93	19.98	25.27	27.22	27.67	23.93	9.568	8.831	11.6	7.951	22.81	20.77	22.4	25.345	28.28	9.7685	15.03	19.04	22.71	24.21	19.83	21.835	20.555
ENSG00000116830.7	TTF2	3.7145	3.301	4.3455	4.29	4.052	4.166	5.6	0.969	0.8231	1.3195	0.464	0.589	1.123	1.183	1.198	1.362	1.366	1.107	3.2	1.731	4.03	28.24	6.739	5.5155	4.513	3.227	4.0115	3.1045	6.417	3.4595	4.9	1.95	1.052	1.588	0.6738	4.094	4.888	2.235	4.8025	4.435	1.673	3.267	3.593	5.352	5.103	4.274	5.412	2.9365
ENSG00000213300.4	HNRNPA3P6	1.738	1.722	1.1985	1.693	1.472	1.758	1.626	0.65515	0.6203	0.73735	1.802	1.389	0.71915	0.898	0.6805	0.8853	0.6342	0.5552	1.246	0.80925	1.8515	4.8385	2.269	1.994	2.158	1.718	1.448	1.642	2.195	1.489	1.717	0.7924	0.5328	0.8782	0.6509	2.43	1.646	0.90915	2.1485	2.754	0.63795	1.757	1.499	1.712	1.875	1.763	1.773	1.1045
ENSG00000227268.3	KLLN	0.94915	0.9299	0.7559	0.6431	0.9235	0.6998	0.7157	0.40555	0.4795	0.54425	1.2395	1.112	0.6323	0.671	0.3339	0.6678	0.6457	0.45545	0.4887	0.40585	0.77575	4.482	0.8441	1.053	1.086	0.3455	0.5454	0.3459	0.4469	0.3207	1.197	0.2624	0.1556	0.5036	0.3208	0.4903	0.3317	0.29725	1.55	0.512	0.2091	1.258	0.56925	0.3701	0.4019	0.4554	1.0555	0.32685
ENSG00000163808.12	KIF15	0.41905	0.4851	0.3184	0.3765	0.5454	0.3349	0.4792	0.48525	0.5275	0.5389	1.00415	0.8764	0.59995	0.6433	0.449	0.4759	0.5995	0.39515	0.478	0.4125	0.362	22.305	3.088	0.5425	0.3086	0.6446	1.449	0.4928	3.007	0.50645	0.4804	0.1992	0.1259	0.1697	0.06808	0.6701	0.5014	0.09945	0.548	0.3133	0.11275	0.3704	0.4859	1.155	1.17	1.652	1.522	0.53565
ENSG00000143494.11	VASH2	0.94305	1.242	0.1626	0.2888	0.7076	0.2119	1.483	0.53035	0.5583	0.5449	0.7971	0.6223	0.49055	0.6775	0.4013	0.6213	1.219	0.41965	0.3675	0.3306	1.315	19.75	0.1873	2.407	1.817	0.495	0.32325	1.4105	0.8023	1.379	1.042	0.6562	0.2057	0.2514	0.1083	1.138	0.5938	0.12635	0.42955	0.7687	0.10225	3.029	1.468	0.4802	0.4412	0.7232	0.82085	0.36645
ENSG00000168393.8	DTYMK	18.305	15.71	16.69	15.04	15.81	11.96	14.53	7.7975	7.944	7.0705	22.37	21.39	8.5275	8.477	7.332	8.271	7.409	6.378	12.05	8.618	17.775	50.155	38.34	20.3	21.38	13.3	14.26	12.11	21.42	12.185	18.69	6.462	4.719	12.16	9.38	16.45	11.77	4.065	19.77	16.89	5.5845	9.478	18.285	15.66	15.48	14.74	25.305	12.235
ENSG00000175063.12	UBE2C	0.8199	0.8565	1.3355	1.06	1.304	0.4736	1.558	0.10005	0.07405	0.0934	0.34865	0.4275	0.09389	0.07902	0.1202	0.1351	0.1106	0.08692	0.2398	0.1365	0.72855	110.75	22.25	0.6091	0.5451	0.4491	9.4705	0.30715	24.54	0.3234	0.5935	0.3088	0.1718	0.6695	0.4527	3.451	2.098	0.31475	0.6941	0.5257	0.17905	0.3335	0.95285	9.073	9.668	9.741	10.58	1.8395
ENSG00000197153.3	HIST1H3J	0	0	0	0	0	0	0	0	0	0	0	0	0	0	0	0	0	0	0	0	0	0.9723	0.1212	0	0	0	0	0	0.09102	0	0	0	0	0	0	0.1187	0	0	0	0	0	0	0	0	0	0	0.194	0
ENSG00000217241.1	CBX3P9	0.3976	0.3527	0.28625	0.2993	0.2842	0.4173	0.1776	0.1387	0.1468	0.1168	0.28665	0.1989	0.12885	0.1703	0.1244	0.1468	0.1346	0.09974	0.2911	0.13585	0.3332	1.034	0.6625	0.33315	0.2161	0.2414	0.20805	0.22625	0.2137	0.2331	0.3646	0.1605	0.1154	0.1424	0.1228	0.4583	0.2467	0.23085	0.39785	0.341	0.082485	0.149	0.1918	0.1883	0.1949	0.2856	0.36925	0.14345
ENSG00000243224.1	RP5-1157M23.2	0.6325	0.2798	0.2446	0.3585	0.3603	0.3631	0.4745	0.1439	0.1387	0.14655	0.39165	0.4319	0.17935	0.1509	0.1309	0.2194	0.1639	0.1013	0.4645	0.17245	0.4784	2.8045	0.9928	0.97065	0.9886	0.2427	0.291	0.27765	0.3172	0.25455	0.2901	0.09849	0.06753	0.3122	0.08151	0.4108	0.3679	0.068875	0.8158	0.7798	0.081365	1.145	0.51785	0.4112	0.5258	0.4151	0.9629	0.22475
ENSG00000164109.9	MAD2L1	1.136	0.7612	1.218	1.018	0.9475	1.074	1.499	1.107	1.451	1.5345	2.8635	1.906	1.3865	2.591	1.1	1.454	2.582	1.0395	1.078	0.9624	1.2515	38.85	6.33	0.9599	1.017	0.8351	2.2375	0.7354	5.222	0.77925	1.727	0.6004	0.3545	0.5531	0.2352	1.039	1.1	0.3642	0.9756	1.436	0.25155	0.6805	1.126	1.646	1.595	2.715	3.0855	0.8977
ENSG00000155561.10	NUP205	18.375	15.43	13.435	17.74	18.51	19.42	20.89	4.4675	4.637	5.305	21.265	20.72	6.6005	6.06	4.583	6.112	5.999	4.2105	7.208	5.2195	19.2	70.45	28.79	25.405	24.68	18.54	15.255	19.475	22.76	18.285	29.86	6.555	4.014	7.24	4.427	20.83	21.07	8.5045	27.175	27.43	6.052	23.41	18.23	21.69	22.78	17.77	24.07	12.87
ENSG00000090889.10	KIF4A	0.3239	0.2734	0.355	0.556	0.4965	0.2344	0.5687	0.24925	0.2786	0.34695	0.1026	0.1192	0.4328	0.4417	0.2328	0.6801	0.2705	0.1724	0.3005	0.2624	0.2293	22.755	5.88	0.1812	0.3465	0.4155	2.0905	0.2343	4.835	0.2659	0.4685	0.2111	0.06963	0.169	0.09651	0.5897	0.5951	0.040955	0.2628	0.1977	0.055475	0.9439	0.22815	1.6	1.638	2.49	4.0505	0.45475
ENSG00000256968.1	SNRPEP2	1.036	0.9788	0.8425	0.9217	1.066	1.115	1.238	0.3227	0.3319	0.31165	0.701	0.6311	0.3519	0.4777	0.2538	0.3297	0.3453	0.2693	0.3853	0.354	1.1745	3.666	2.236	1.0144	0.8549	0.7936	0.72025	0.7285	0.8457	0.6905	0.9174	0.3641	0.2615	0.6834	0.502	0.9129	0.8476	0.4387	1.1945	1.806	0.46765	0.7209	0.8195	0.8037	0.8954	0.7104	0.89835	0.7161
ENSG00000170779.10	CDCA4	6.203	5.256	3.2075	5.476	5.382	5.22	7.297	0.91615	0.9389	1.101	4.0205	3.878	1.178	1.175	0.9495	1.223	1.127	0.9795	2.009	1.098	6.834	55.61	19.86	10.936	8.427	6.747	5.904	5.415	21.81	5.3625	7.892	1.828	1.176	1.925	1.487	6.341	6.952	0.838	6.024	7.824	1.921	2.881	6.181	28.48	33.48	6.315	9.776	4.128
ENSG00000124562.5	SNRPC	69.475	66.32	60.775	86.29	84.03	80.25	76.95	38.735	41.04	41.89	60.495	54.07	42.435	49.04	38.23	44.87	49.57	35.845	71.16	43.14	75.205	191.4	131.7	82.825	82.28	76.89	66.75	74.215	69.67	74.72	92.09	72.35	81.23	52.68	37.83	76.21	61.99	67.095	87.97	91.01	35.205	63.54	76	61.08	64.7	66.07	84.785	60.73
ENSG00000178921.9	PFAS	10.625	10.43	10.34	7.365	8.587	6.648	11.8	2.935	3.928	3.681	12.14	13.13	6.712	6.074	3.266	3.987	4.311	2.789	4.973	2.9605	12.65	37.29	18.79	11.105	14.58	7.244	7.7035	6.8775	8.785	6.6255	18.24	3.941	2.639	6.358	4.966	9.524	7.941	3.456	12.235	16.96	5.257	7.971	10.275	7.897	8.538	8.93	15.29	7.479
ENSG00000144231.6	POLR2D	11.775	12.57	11.26	10.83	11.31	10.73	12.34	4.496	5.256	4.9715	10.82	9.536	6.363	7.331	4.908	5.494	5.478	4.1745	10.09	5.2025	11.815	54.94	27.57	12.15	12.69	11.87	10.57	11.1	12.06	11.49	14.56	5.549	4.987	5.204	7.53	11.78	10.27	15.75	12.525	15.08	5.4895	10.45	11.045	12.12	12.54	10.8	16.19	8.3375
ENSG00000198833.6	UBE2J1	33.465	37.57	26.845	32.71	35.6	34.16	31.93	13.175	13.56	15.32	37.355	27.37	12.295	17.25	13.87	18.17	17.35	13.005	28.53	17.45	34.81	152.4	54.38	35.01	46.5	29.89	33.62	28.245	31.87	28.77	45	11.79	7.618	17.13	13.62	45.43	43.29	9.866	31.64	36.04	23.685	27.7	42.13	19.21	21.74	38.9	60.38	27.175
ENSG00000164611.8	PTTG1	2.297	2.392	2.1275	3.898	3.301	2.01	3.564	1.9125	3.065	1.3885	2.5615	1.938	3.9165	5.528	3.243	2.68	3.972	0.97385	1.654	1.5985	2.3145	155.8	24.07	3.571	3.03	1.734	7.625	1.4145	41.25	1.305	1.694	1.406	0.4358	1.211	0.5616	6.757	4.114	0.7708	4.902	1.44	0.51285	3.992	2.3675	14.78	14	8.975	12.53	2.8295
ENSG00000236565.2	HNRNPA3P5	0.4326	0.4284	0.27985	0.4333	0.3774	0.4505	0.2645	0.1798	0.1451	0.1815	0.4705	0.3316	0.1813	0.2144	0.1618	0.1838	0.177	0.1351	0.2783	0.18505	0.43995	1.2385	0.6434	0.46795	0.3609	0.414	0.41315	0.3901	0.6028	0.3899	0.4461	0.2078	0.1202	0.2429	0.1715	0.6349	0.405	0.21435	0.5205	0.77	0.1604	0.4483	0.37365	0.4616	0.4984	0.4527	0.46835	0.29205
ENSG00000235454.1	RP11-678B3.2	0.084675	0.06158	0.07368	0	0.03904	0.04022	0.09058	0	0	0.004951	0.03859	0.05037	0	0	0	0	0	0.016505	0.07264	0.01013	0.070935	0.41405	0.1439	0	0.2155	0.03193	0.03083	0.034365	0.0384	0.026305	0.1085	0	0	0.03172	0	0.05976	0.04472	0	0.06239	0.09914	0	0	0.06923	0.04727	0.04467	0.02954	0.071905	0.028145
ENSG00000258560.1	CTD-2376I20.1	0	0	0	0	0	0	0	0	0	0	0	0	0	0	0	0	0	0	0	0	0	0.2435	0	0	0	0	0	0	0	0	0	0	0	0	0	0	0	0	0	0	0	0	0	0	0	0	0.029575	0
ENSG00000267757.1	AC006132.1	0.33785	0.3698	2.3245	0.3829	0.3783	0.2277	0.4654	0.1163	0.1113	0.12455	0.30625	0.3486	0.1665	0.1598	0.1517	0.2491	0.1317	0.1147	0.3293	0.20205	0.3638	8.5275	1.34	0.46175	0.3171	0.1193	0.4241	0.1622	0.5016	0.17245	0.3185	0.1876	0.08771	0.2221	0.1095	0.704	0.5127	0.042135	0.26515	0.2136	0.88345	0.1453	0.3882	0.362	0.3864	0.8393	2.3465	0.28585
ENSG00000101138.7	CSTF1	16.605	14.14	17.65	14.23	15.5	14.02	20.67	5.397	6.186	6.898	18.705	16.87	9.0465	9.755	5.579	7.811	8.509	5.4475	9.896	5.957	17.68	43.01	32.32	22.38	23.57	16.41	14.64	17.23	17.86	17.625	24.6	7.733	7.266	10.12	10.9	17.07	16.68	10.315	21.03	27.86	10.715	16.88	19.12	20.04	21.81	16.27	23.41	14.815
ENSG00000153767.5	GTF2E1	7.352	5.786	11.455	6.202	6.727	5.594	7.804	3.2365	3.583	3.9625	7.1625	5.811	4.074	5.385	3.523	3.974	3.901	3.274	5.916	3.8705	6.883	18.685	12.72	6.688	8.484	7.089	6.3835	7.798	6.122	8.5585	7.114	2.753	2.411	3.321	2.8	6.999	5.795	4.2685	6.6345	5.933	3.055	5.772	7.4015	5.453	6.235	6.382	11.055	4.654
ENSG00000105486.9	LIG1	7.4555	6.062	7.531	7.587	7.006	6.627	8.426	4.167	3.927	5.0595	17.72	18.54	6.0485	5.414	4.567	6.453	5.661	3.8475	8.815	5.2255	10.335	49.69	11.42	17.175	17.98	6.224	9.8805	4.656	15.34	4.21	12.04	2.422	1.321	6.035	5.118	13.52	11.75	1.9665	10.71	22.36	8.3955	18.78	16.45	22.09	20.26	16.22	22.105	8.062
ENSG00000153975.5	ZUFSP	8.18	7.354	5.5785	7.281	7.55	6.93	8.267	3.623	3.954	4.0935	11.665	10.14	4.997	6.096	3.841	4.556	4.768	3.4735	6.179	3.6875	8.481	24.87	11.14	8.878	7.922	6.343	6.3165	6.2095	8.448	6.337	7.527	2.611	1.54	3.755	3.112	11.54	6.645	2.2755	9.4525	5.509	3.659	8.753	7.59	10.29	10.27	8.367	9.84	6.013
ENSG00000149346.10	SLX4IP	1.0375	0.9454	1.16	1.114	1.15	0.9405	1.453	0.38985	0.3817	0.57195	0.8214	0.7205	0.433	0.4839	0.4087	0.6183	0.6571	0.33835	0.907	0.5003	1.1295	4.8425	2.58	1.119	1.582	0.6445	0.9528	0.54475	1.386	0.5144	1.004	0.443	0.2383	0.6559	0.6564	1.208	1.237	0.1988	1.3065	1.262	0.8167	2.369	1.4205	1.578	1.508	1.248	1.225	0.92265
ENSG00000159596.6	TMEM69	18.545	16.99	21.89	16.05	18.43	15.3	28.57	9.3455	10.78	10.59	20.61	17.11	10.275	14.24	9.549	11.7	10.78	8.249	14.75	10.735	19.915	56.025	32.2	23.535	23.18	17.89	17.395	15.635	26.77	15.405	20.03	13.19	10.3	12.06	8.476	16.57	19.45	11.295	19.76	29.33	9.4465	17.5	22.295	20.1	20.18	17.14	23.8	13.86
ENSG00000108506.7	INTS2	6.338	5.241	4.8055	5.852	6.076	5.703	6.256	2.929	3.175	3.637	12.53	10.59	3.471	4.181	3.135	4.094	4.156	2.6985	5.161	3.234	6.0525	18.705	9.969	8.0425	8.107	5.224	4.3335	5.281	5.589	5.5165	7.038	2.953	2.1	2.058	2.024	5.823	4.722	2.385	8.944	7.046	1.6245	6.477	5.191	6.175	6.636	5.161	6.774	3.763
ENSG00000196532.4	HIST1H3C	0	0	0.09802	0	0	0	0	0	0	0	0	0	0	0	0	0	0	0	0	0	0	2.5275	0.3081	0	0	0	0.135	0	0.2095	0	0	0	0	0.1622	0.1158	0	0	0	0	0	0	0	0	0	0	0.07797	0.35615	0
ENSG00000204253.3	HNRNPCP2	3.1565	3.779	2.9755	3.362	3.459	3.857	3.483	1.8865	1.645	1.694	2.827	2.011	1.6065	2.042	1.892	2.001	2.029	1.4335	3.665	1.991	3.762	9.977	5.536	4.027	4.777	3.139	2.42	2.7745	3.156	2.539	3.859	1.599	0.9051	1.893	1.342	3.972	2.364	1.6775	4.356	5.881	1.1595	3.151	2.9875	3.208	3.148	2.72	3.7055	2.165
ENSG00000266648.1	RP11-112H10.6	0.052395	0.05456	0.056545	0	0	0.08688	0.07121	0.03517	0	0	0.08534	0.05241	0	0.04136	0	0.0364	0.0238	0	0.07461	0	0.051975	0.3297	0.1876	0	0	0.05395	0.051885	0.038265	0.08683	0.05942	0.1404	0	0	0.03361	0	0.06371	0.0749	0.042715	0.06218	0.1161	0	0.04619	0	0.05577	0.04302	0.07714	0.090925	0
ENSG00000101639.14	CEP192	7.44	5.81	4.514	6.802	6.785	7.35	12.35	3.064	3.046	3.855	10.015	11.39	5.1295	4.24	3.73	3.51	4.092	3.1285	5.392	3.4475	7.6915	23.145	11.23	9.252	8.96	8.227	7.581	7.2505	5.761	6.7565	9.768	3.511	2.745	4.755	2.853	7.732	7.4	2.576	13.02	13.81	4.2705	8.548	8.381	7.316	7.125	8.838	9.667	6.7735
ENSG00000177602.4	GSG2	0.31365	0.1964	0.18835	0.164	0.1923	0.05603	0.523	0.03691	0.02638	0.09206	0.061615	0.07955	0.03621	0.03369	0.04535	0.06317	0.06936	0.06913	0.1588	0.056085	0.30755	14.09	2.369	0.16755	0.1443	0.08728	0.9572	0.055895	1.94	0.074075	0.5683	0.06878	0.05068	0.08088	0.07695	1.999	0.6533	0.39645	0.1067	0.2705	0.1314	0.1439	0.5305	0.6881	0.6315	3.067	2.84	0.91325
ENSG00000100890.11	KIAA0391	13.095	13.24	20.43	16.15	15.01	13.02	13.85	7.861	8.293	8.9445	11.56	11.39	9.651	10.04	7.17	8.985	9.44	7.301	14.62	9.698	14.22	37.305	21.23	16.265	14.08	9.916	12.265	11.185	19.43	12.11	16.17	7.689	7.26	12.07	7.908	19.16	14.02	8.468	16.995	10.46	5.328	14.57	12.455	19.49	19.67	12.06	15.32	11.235
ENSG00000152422.11	XRCC4	5.1015	4.13	4.531	8.082	6.58	5.978	4.763	2.1755	1.923	2.3935	2.0205	1.87	1.846	2.353	2.4	2.407	2.927	1.937	3.976	2.6585	4.7605	17.695	7.366	4.7855	3.987	3.677	3.5745	3.384	4.168	3.732	4.964	3.497	2.073	2.828	1.253	4.81	3.677	1.258	5.19	2.776	1.1575	2.725	3.179	3.575	3.288	4.004	5.9565	2.5605
ENSG00000251495.1	PPIAP11	0.31565	0.2482	0.2129	0.2518	0.2705	0.3102	0.2983	0.14235	0.1182	0.11215	0.2031	0.1592	0.153	0.1744	0.1026	0.1487	0.1374	0.1122	0.1788	0.1161	0.29215	1.1325	0.4636	0.3604	0.2419	0.1944	0.2772	0.19105	0.5048	0.16635	0.2041	0.07543	0.05505	0.1108	0.09097	0.3059	0.3254	0.05895	0.30085	0.2279	0.10465	0.3189	0.255	0.4812	0.5575	0.2453	0.3293	0.1548
ENSG00000143942.4	CHAC2	2.8625	3.016	5.3805	1.992	2.563	1.326	1.328	1.622	1.945	1.9445	3.4025	2.982	1.568	2.253	1.443	2.653	2.044	1.291	1.921	1.95	2.3315	16.56	3.818	2.0645	1.324	1.629	2.796	1.532	5.627	1.4425	1.938	1.372	1.589	1.847	2.449	2.6	2.462	3.5475	1.6575	1.371	1.0595	3.238	2.1585	1.25	1.263	3.361	6.7765	2.974
ENSG00000183336.7	BOLA2	1.7405	1.697	1.241	1.303	1.457	1.143	1.45	1.0925	1.255	0.83275	1.9335	1.309	1.0165	1.669	1.029	1.275	0.9749	0.76775	1.74	1.185	1.581	5.071	3.902	1.288	1.503	0.8099	1.541	0.76475	1.871	0.8047	1.058	0.8937	0.5905	1.042	0.282	1.419	1.419	0.93055	1.6995	0.8338	0.43285	1.115	0.8666	1.618	1.64	1.416	1.572	0.8995
ENSG00000141499.12	WRAP53	4.944	3.97	3.9645	4.103	4.488	3.838	5.52	2.2885	2.536	2.586	7.7375	7.567	3.223	3.207	2.467	2.81	2.743	2.028	3.11	2.2235	4.862	13.32	8.063	6.1425	7.262	4.622	4.638	3.8355	4.682	3.9195	6.897	2.14	1.789	3.334	2.16	6.347	4.082	2.743	6.743	5.855	2.3015	6.398	5.1845	4.533	5.034	5.179	10.095	4.0535
ENSG00000102384.9	CENPI	0.648	0.4591	0.2469	0.5765	0.5715	0.7546	0.7876	0.12055	0.122	0.17615	0.14525	0.1808	0.17775	0.1765	0.1613	0.1718	0.1423	0.1508	0.3862	0.20035	0.48045	9.927	2.667	1.1645	0.742	0.7103	0.84975	0.55155	1.436	0.4679	0.9284	0.1702	0.09068	0.1128	0.06506	0.6414	0.3025	0.0983	1.3415	1.316	0.06387	0.102	0.28525	0.5745	0.5751	0.806	0.88395	0.424
ENSG00000164134.8	NAA15	10.23	10.1	7.251	8.888	9.376	10.65	11.81	3.4005	3.624	4.1425	10.1	9.048	4.523	5.291	3.766	4.4	4.367	3.2475	6.984	4.0825	10.05	28.12	21.09	11.485	11.65	9.688	7.5985	8.739	12.41	9.371	10.88	5.55	4.563	3.54	3.534	9.904	7.419	9.838	11.925	10.84	3.165	8.423	8.4165	9.931	9.875	6.605	7.705	5.548
ENSG00000157456.3	CCNB2	1.127	0.8367	1.0685	1.666	1.791	1.665	1.008	0.1823	0.1468	0.17135	0.21335	0.2255	0.19445	0.1693	0.2169	0.2062	0.15	0.13045	0.4951	0.2283	1.1585	118.8	18.64	1.2113	1.008	0.8112	8.808	0.56165	21.34	0.5324	0.8489	0.2965	0.1848	0.6437	0.3336	2.585	2.307	0.17495	1.7875	0.75	0.3155	0.4166	2.221	7.297	7.969	8.913	9.0575	1.4765
ENSG00000231066.3	NPM1P9	0.10525	0.1151	0.05007	0.138	0.1346	0.08459	0.1958	0.050255	0.04313	0.06171	0.37325	0.3662	0.040555	0.05416	0.06529	0.06865	0.05374	0.07298	0.09894	0.052765	0.11235	0.8588	0.5726	0.29745	0.07065	0.1105	0.1041	0.10345	0.2237	0.0796	0.1423	0.03171	0	0.07531	0.03319	0.1342	0.1122	0	0.2726	0.4081	0.03327	0.06981	0.13625	0.1077	0.1044	0.1541	0.34745	0.087895
ENSG00000267698.1	AC002116.7	0.28665	0.173	0.2147	0.133	0.1694	0.2245	0.2171	0	0	0.032165	0.295	0.2754	0.04445	0	0	0.05536	0.04939	0.046535	0.1076	0.059685	0.3816	2.4055	0.1295	0.47145	0.3467	0.1714	0.35245	0.1876	0.5716	0.1837	0.3086	0.07207	0.04464	0.2104	0.1307	0.3676	0.3167	0.18655	0.3672	0.6648	0.14575	0.3262	0.5317	0.5615	0.6024	0.4791	0.97325	0.2288
ENSG00000235748.1	RP11-32D17.4	0	0	0	0	0	0	0	0	0	0	0	0	0	0	0	0	0	0	0	0	0	0.28755	0	0	0	0	0	0	0.06602	0	0	0	0	0	0	0	0	0	0	0	0	0	0	0	0	0	0	0
ENSG00000163029.11	SMC6	12.86	9.791	5.0155	9.038	10.56	9.633	9.929	3.601	3.429	4.5855	13.215	11.9	4.936	4.872	4.251	5.879	5.117	3.8295	7.092	4.4665	10.655	30.755	21.14	14.69	14.2	9.035	11.245	8.5595	16.33	8.1895	11.6	5.629	4.122	4.853	7.751	11.93	15.72	5.4625	15.63	11.48	3.577	17.46	9.877	13.11	12.66	13.38	18.44	6.103
ENSG00000111445.9	RFC5	8.8895	6.916	6.943	7.306	8.233	8.603	13.08	3.975	4.735	4.291	11.155	10.41	6.3245	6.55	5.388	4.538	4.969	3.4025	6.416	4.5875	9.561	37.375	10.73	14.645	15.83	8.739	8.4325	8.074	10.56	7.399	13.74	3.047	1.892	4.717	5.02	8.383	7.699	2.4065	12.235	18.74	4.2135	8.78	10.465	8.95	9.011	9.071	10.725	7.033
ENSG00000135913.6	USP37	3.065	2.757	1.866	2.22	2.248	3.305	3.663	0.5383	0.4455	0.6919	2.6485	2.987	0.77595	0.6339	0.6609	0.6405	0.7465	0.4504	1.757	0.62815	2.9635	9.927	3.497	3.5185	3.418	2.017	1.8345	1.895	2.223	1.84	3.077	1.019	0.5772	0.7606	0.9898	2.863	2.744	1.4755	3.583	4.833	0.95335	1.736	2.216	2.968	3.056	2.318	1.531	1.3545
ENSG00000164032.7	H2AFZ	157.45	149.3	112.3	240.9	200.1	230.6	268.8	92.665	124.1	134.4	270.05	227.5	152.5	190.6	89.73	118.3	155.7	102.6	98.06	77.805	153.45	811.5	304	249.3	207.5	309	210	240.15	260	234.95	217.3	73.45	53.21	115.9	43.41	252.1	158.7	77.105	163.5	244	49.045	196.3	204.25	179.2	176.5	192.4	265.65	165.2
ENSG00000120802.9	TMPO	12.85	12.96	8.215	13.72	14.74	13.63	16.67	4.378	4.639	4.282	20.68	14.05	5.177	8.151	5.097	5.681	3.928	3.5635	7.631	4.9935	15.205	95.15	24.48	25.735	28.62	12.36	15.335	11.56	21.41	11.06	23.37	5.223	3.211	6.933	8.456	18.25	14.31	3.458	18.6	45.39	10.625	8.827	14.355	13.6	12.28	21.5	28.79	14.185
ENSG00000077514.4	POLD3	9.655	8.206	4.277	7.11	8.389	8.975	12.53	2.3035	2.428	2.804	6.925	6.307	3.3205	3.566	2.36	3.241	3.245	2.08	4.432	2.6065	9.706	26.585	14.86	13.04	12.88	10.23	9.0755	9.5565	7.905	8.548	14.09	3.171	1.951	5.836	2.693	10.67	8.373	2.6585	11.17	11.2	5.063	6.645	9.825	7.398	7.849	9.925	10.02	5.842
ENSG00000128050.4	PAICS	29.025	31.98	48.105	25.06	26.42	29.29	38.78	26.805	27.76	22.9	38.165	31.71	25.845	33.96	20.35	36.26	23.52	19.07	45.54	36.11	36.685	263.55	119.2	47.425	44.97	24.58	28.525	22.825	47.95	23.97	46.29	13.62	9.754	22.66	34.64	22.74	31	18.88	31.995	46.35	15.07	34.31	34.435	45.05	44.99	26.05	27.855	18.93
ENSG00000108424.5	KPNB1	57.4	56.69	51.625	55.53	56.43	65.66	63.29	26.295	29.35	29.275	59.555	48.97	31.6	39.22	26.65	35.01	32.93	22.44	48.48	31.755	53.085	154.55	143.9	65.68	64.35	61.75	46.7	57.985	61.9	56.935	66.47	29.59	25.71	24.27	19.02	64.39	47.07	49.785	71.43	75.81	21.265	48.59	52.21	44.13	47.65	45.21	62.915	39.445
ENSG00000145736.10	GTF2H2	1.2915	1.353	1.1315	1.314	1.465	1.33	1.826	0.54645	0.54	0.54325	0.8855	0.8315	0.55315	0.6259	0.5251	0.7145	0.536	0.40315	0.7752	0.607	1.347	4.295	3.318	1.723	1.608	1.297	1.545	1.1035	0.8466	1.08	1.671	0.5851	0.4114	1.253	0.6892	1.595	0.9866	0.60535	1.5545	1.83	0.76095	1.445	1.233	0.7179	0.6884	1.078	1.395	0.8603
ENSG00000100883.7	SRP54	36.245	33.07	42.24	48.46	41.95	41.73	39.68	17.575	18.8	20.485	36.375	28.39	19.225	25.67	19.11	27.66	22.53	16.195	34.78	20.475	36.975	101.75	66.12	43.035	47.83	32.74	31.335	35.895	38.38	36.22	48.21	22.45	16.46	26.64	32.53	45.23	50.8	24.595	45.625	42.96	34.365	60.29	39.935	37.44	39.1	34.24	44.675	34.655
ENSG00000160949.12	TONSL	2.5285	2.568	4.5255	2.116	2.653	1.813	8.084	1.2245	2.332	1.1555	9.7685	10.55	4.4005	3.499	1.169	1.813	1.369	0.84615	1.54	1.2725	3.331	21.98	5.872	4.145	4.789	4.172	7.0225	2.575	8.428	2.5535	4.379	1.684	1.301	2.412	2.199	4.05	3.48	0.49105	4.3335	5.296	1.516	3.167	5.558	6.798	6.124	9.603	9.979	4.328
ENSG00000268889.1	CTD-2616J11.14	0	0	0	0	0	0	0	0	0	0	0	0	0	0	0	0	0	0	0	0	0	0.59975	0	0	0	0	0	0	0	0	0	0	0	0	0	0	0	0	0	0	0	0	0	0	0	0	0	0
ENSG00000104951.11	IL4I1	1.308	1.301	0.46975	0.8875	0.7824	0.405	0.6082	0.3314	0.315	0.24625	0.3793	0.3751	0.31945	0.309	0.3407	0.3811	0.3027	0.21825	1.255	0.41445	0.9128	147.7	0.4486	0.7042	1.215	0.5385	0.6429	0.32145	0.369	0.31065	1.168	0.1969	0.1014	2.13	0.2242	2.395	0.5675	0.121	0.796	0.3641	0.27545	0.6275	0.65035	0.4948	0.4908	1.526	2.588	0.35775
ENSG00000188610.8	FAM72B	0.55765	0.5454	0.3622	0.2486	0.354	0.1841	0.2884	0.26825	0.2902	0.23575	1.7915	1.561	0.2782	0.3072	0.3105	0.2746	0.2285	0.18835	0.4476	0.37735	0.34785	8.911	1.339	0.43185	0.1612	0.199	0.26535	0.19715	0.7756	0.1846	0.5024	0.1249	0.04988	0.1784	0.08291	0.5089	0.2491	0.03629	0.78185	0.3259	0.06069	0.1642	0.2043	0.7953	0.9463	0.4169	1.27	0.1813
ENSG00000171792.6	RHNO1	7.7575	6.518	9.8615	10.6	10.07	11.45	15.6	9.0605	10.48	11.005	9.652	8.046	10.985	12.74	8.092	10.59	12.72	8.4635	10.98	8.0635	9.864	41.345	21.03	16.54	18.43	9.738	10.475	8.064	19.23	7.4925	13.27	4.973	1.911	8.37	2.017	10.26	11.89	3.491	12.675	16.48	4.731	18.4	17.34	17.27	16.61	10.88	14.915	7.682
ENSG00000126453.5	BCL2L12	13.67	12.36	10.995	11.36	12.18	11.42	17.8	2.0135	1.591	2.156	1.4755	1.798	1.7415	1.698	2.052	2.11	1.879	1.9685	4.579	2.6915	16.2	69.81	22.5	17.88	18.69	17.39	15.7	13.42	15.92	13.195	19.3	7.21	5.446	8.154	10.02	17.97	13.97	11.075	14.91	21.9	9.0865	4.645	19.97	12.82	12.46	14.93	26.55	13.425
ENSG00000166803.6	KIAA0101	0.28565	0.3043	0.55955	0.3188	0.4055	0.1176	0.6381	0.2559	0.2183	0.18105	0.1035	0.09862	0.16925	0.2349	0.2804	0.3794	0.1821	0.162	1.002	0.46585	0.4132	57.43	13.57	0.20255	0.2466	0.1256	2.2435	0.1091	7.428	0.09638	0.1086	0.09218	0.05793	0.4521	0.749	1.105	1.19	0.041145	0.19065	0.1637	0.4206	0.5338	0.7518	1.279	1.101	2.911	3.877	0.9124
ENSG00000249069.3	LINC01033	0	0	0	0	0	0	0	0	0	0	0	0	0	0	0	0	0	0	0	0	0	0.55105	0	0	0	0	0	0	0	0	0	0	0	0	0	0.03898	0	0	0	0	0	0	0	0	0	0	0	0
ENSG00000217482.2	HMGB1P17	0	0	0	0	0	0	0	0	0	0	0	0	0	0	0	0	0	0	0	0	0	0.1984	0	0	0	0	0	0	0	0	0	0	0	0	0	0	0	0	0	0	0	0	0	0	0	0	0	0
ENSG00000250337.1	LINC01021	0.2938	0.09419	0.064075	0.2521	0.1204	0.1967	0.1274	0	0	0	0	0	0	0	0	0	0	0	0	0	0.07818	2.803	1.456	0.8944	0.4115	0.1761	0.058715	0.065265	0	0.06951	0.2148	0.07905	0.06898	0.09638	0.2186	0.03301	0.1077	0.02506	0.1732	0.0208	0.19325	0.1178	0.2136	0.04141	0.1596	0.02626	0.30005	0.05245
ENSG00000100426.6	ZBED4	5.6885	6.575	4.042	5.37	6.087	4.988	6.882	2.423	2.794	2.9335	12.96	12.89	3.771	3.612	2.738	3.339	3.381	2.2765	4.282	2.453	5.987	23	12.78	7.4565	7.742	5.977	7.762	5.4525	10.7	5.808	9.085	2.644	2.214	3.518	3.617	9.575	6.88	3.628	6.2535	8.648	3.87	6.888	7.6275	7.819	7.942	8.49	10.415	5.8395
ENSG00000222501.1	RNU4-25P	0	0	0	0	0	0	0	0	0	0	0	0	0	0	0	0	0	0	0	0	0	0.5796	0	0	0	0	0	0	0	0	0	0	0	0	0	0	0	0	0	0	0	0	0	0	0	0	0	0
ENSG00000198937.8	CCDC167	13.385	15.55	19.04	22.81	21.17	13.69	14.26	18.76	19.97	15.935	16.89	17.37	18.965	20.89	17.91	19.4	17.09	15.13	42.44	24.075	15.34	106.2	28.74	21.59	19.79	22.33	16.335	15.995	29.18	17.235	21.67	19.25	16.48	16.76	29.4	19.97	19.89	10.33	21.21	13.34	9.5235	22.28	30.365	16.36	14.63	16.09	37.21	14.02
ENSG00000163584.13	RPL22L1	17.325	21.67	11.465	13.86	17.66	13	16.79	5.022	4.262	5.1455	7.6165	6.561	4.191	4.694	4.451	6.658	5.376	4.7095	8.34	6.0995	24.9	156.45	86.11	26.62	19.95	11.49	11.29	10.455	29.56	9.676	20.3	6.74	3.069	8.048	9.706	20.03	15.81	3.6735	23.655	32.09	14.305	15.55	17.905	27.5	21.25	14.08	34.215	11.85
ENSG00000154473.13	BUB3	48.715	42.1	50.41	49.98	50.42	53.13	51.64	18.455	18.06	18.71	63.085	51.34	18.25	25.95	20.77	35.84	18.88	15.87	49.43	23.85	51.475	139.85	90.49	51.315	58.09	45.88	42.65	41.605	52.29	41.45	50.05	17.08	11.69	21.34	19.57	47.97	44.52	20.25	54.45	62.71	16.215	56.64	44.695	51.28	52.13	48.52	72.59	34.15
ENSG00000127337.2	YEATS4	13.82	9.313	14.175	12.82	13.59	15.84	13.76	6.463	7.881	7.45	28.52	20.51	8.63	11.95	6.742	9.576	8.599	5.7215	11.5	7.5065	15.06	46.44	14.7	14.52	15.61	11.61	10.69	10.905	14.33	10.325	13.34	7.084	4.878	7.978	4.521	11.76	14.97	7.723	22.06	15.87	10.24	16.37	12.25	12.48	11.88	12.57	13.61	10.965
ENSG00000169118.11	CSNK1G1	5.02	4.73	4.405	4.324	4.798	4.661	7.289	1.8645	2.232	2.774	7.743	6.728	2.8025	3.334	2.302	2.849	4.047	1.908	2.756	1.789	4.916	16.035	12.23	6.3575	7.138	5.288	4.639	4.428	9.341	4.405	6.272	1.903	1.3	3.481	1.607	7.002	5.287	2.0225	5.8275	6.158	2.4905	7.544	4.8495	7.459	7.53	4.439	5.5525	3.5935
ENSG00000200502.1	Y_RNA	0.34095	0	0	0	0	0	0	0	0	0	0	0	0	0	0	0	0	0	0	0	0.37135	2.01	0.4432	0.53525	0	0	0.23155	0	0.3052	0	0.5256	0	0	0	0	0.3804	0.4803	0	0	0	0.2436	0.3347	0	0.4418	0.4557	0.4209	0.6864	0.2543
ENSG00000140157.10	NIPA2	22.74	24.91	27.585	23.08	23.77	20.19	23.08	9.4685	12.23	11.34	20.225	18.86	14.71	18.39	8.704	13.46	13.01	8.336	11.93	10.08	22.575	91.655	59.95	25.635	26.74	18.92	25.655	18.5	26.51	18.825	24.41	10.67	6.733	15.78	8.99	30.74	22.78	11.76	25.73	21.32	11.155	25.1	21.785	18.93	18.67	28.16	31.05	19.87
ENSG00000231878.1	SNRPFP1	0	0	0	0	0	0	0	0	0	0	0	0	0	0	0	0	0	0	0	0	0	0.2876	0	0	0	0	0	0	0	0	0	0	0	0	0	0	0	0	0	0	0	0	0	0	0	0	0	0
ENSG00000218690.1	HIST1H2APS4	0	0	0	0	0	0	0	0	0	0	0	0	0	0	0	0	0	0	0	0	0	0.331	0	0	0	0	0	0	0	0	0	0	0	0	0	0	0	0	0	0	0	0	0	0	0	0	0	0
ENSG00000143621.12	ILF2	110.9	111	103.1	116.6	105.6	101.8	101.7	42.72	47	46.41	92.52	84.59	59.485	62.79	42.35	59.99	50.96	38.855	69.23	50.3	128	250.75	158.8	138.85	128.2	83.42	89.215	78.46	127.8	73.1	142.1	54.95	41.29	85.73	35.12	134.5	115.9	75.33	125.65	137.4	51.285	134.4	98.525	127.1	126.5	87.01	132.15	90.185
ENSG00000106399.7	RPA3	9.033	10.05	13.41	9.527	10.41	9.716	9.634	6.041	7.315	8.3305	11.8	9.622	7.62	9.821	5.752	9.667	9.704	6.6815	11.26	7.213	10.455	56.17	14.99	9.747	11.04	8.538	8.9555	8.936	9.864	9.19	9.697	5.71	4.888	12.27	7.87	11.1	7.75	4.274	12.85	11.3	3.5485	20	8.2745	8.081	7.683	10.22	15.535	7.6075
ENSG00000253919.1	PRKRIRP7	0.065575	0.05303	0.041125	0.04068	0.0522	0.05762	0.1218	0.02005	0.02666	0.02413	0.04715	0.1143	0.068835	0.04535	0.01408	0.04055	0.024	0.0086555	0.06699	0.02951	0.04531	0.36135	0.2717	0.1403	0.1302	0.0565	0.053185	0.039585	0.04875	0.037335	0.07324	0.01806	0	0.03341	0.05209	0.1389	0.04134	0.031635	0.08081	0.05681	0.034695	0.04705	0.04208	0.1184	0.08407	0.07744	0.04806	0.032565
ENSG00000175841.7	FAM172BP	0	0	0	0	0	0	0	0	0	0	0	0	0	0	0	0	0	0	0	0	0	0.8978	0	0	0	0	0.01743	0	0	0	0	0	0	0	0	0.01912	0.03253	0	0	0	0	0.1422	0	0	0	0.06016	0.1263	0
ENSG00000136485.10	DCAF7	28.025	21	22.785	24.51	26.57	28.81	37.59	19.365	19.59	19.5	37.875	31.44	19.62	22.27	20.01	21.79	21.41	16.3	28.43	18.33	26.3	78.585	38.56	32.4	40.87	26.51	28.765	28.095	27.32	28.555	30.96	14.12	10.45	19.47	9.972	38.64	29.23	10.59	37.15	30.16	11.695	26.71	31.86	20.5	24.12	34.34	38.585	21.865
ENSG00000257851.2	HNRNPA3P10	0.19555	0.2111	0.1668	0.1888	0.1759	0.2134	0.1969	0.092285	0.109	0.13545	0.38135	0.3718	0.10395	0.1516	0.09504	0.09993	0.09281	0.095565	0.1392	0.08537	0.217	0.6777	0.3947	0.22925	0.212	0.2028	0.18775	0.2207	0.3251	0.1918	0.2799	0.1054	0.06851	0.1072	0.09496	0.3233	0.2439	0.11945	0.2594	0.3703	0.086405	0.2598	0.19105	0.2678	0.2969	0.2308	0.24555	0.155
ENSG00000268942.1	CKS1B	0	0	0	0	0	0	0	0	0	0	0	0	0	0	0	0	0	0	0	0	0	0.2268	0	0	0	0	0	0	0	0	0	0	0	0	0	0	0	0	0	0	0	0	0	0	0	0	0	0
ENSG00000005448.12	WDR54	14.5	11.62	11.685	12.33	14.4	9.176	20.08	12.88	15.47	17.285	28.835	27.06	21.88	25.34	13.06	19.53	22.78	13.24	9.388	7.368	15.185	110.95	37.99	19.39	22.72	12.09	8.2855	13.385	5.365	12.45	21.5	4.205	2.145	11.6	1.739	18.94	9.404	1.102	32.675	29.05	3.709	52.03	16.685	10.33	10.62	11.55	23.925	9.3245
ENSG00000164167.5	LSM6	14.605	15.18	7.699	11.39	12.01	10.77	10.76	4.6225	5.904	4.6535	13.12	10.95	5.123	6.612	3.903	8.032	5.631	3.8705	6.23	6.1355	15.42	43.94	14.93	11.765	11	9.663	9.4465	9.6115	9.449	8.6225	12.82	4.661	3.185	6.014	4.924	14.54	8.177	4.0735	14.01	14.81	3.8115	10.13	11.37	7.376	6.696	11.34	16.48	7.427
ENSG00000158497.2	HMHB1	0	0.1891	0	0	0	0	0	0	0	0	0	0	0	0	0	0	0	0	0	0	0	3.295	0	0	0	0	0	0	0	0	0	0	0	0	0	0	0	0	0	0	0	0	0	0	0	0	0	0
ENSG00000239713.3	APOBEC3G	6.6385	6.622	11.035	5.836	6.647	3.617	17.45	1.7975	1.222	1.691	0.88445	1.075	1.1805	1.13	1.71	1.861	1.42	1.5065	4.748	2.508	7.559	136.35	9.228	11.76	13.48	7.358	5.3005	4.98	4.113	4.7605	11.63	2.571	1.2	3.18	1.688	12.65	6.055	0.54385	12.59	24.3	1.044	5.672	11.73	2.238	2.155	9.464	43.91	4.0095
ENSG00000236129.1	AP002856.4	0	0	0	0	0	0	0	0	0	0	0	0	0	0	0	0	0	0	0	0	0	0.82885	0	0	0	0	0	0	0	0	0	0	0	0	0	0	0	0	0	0	0	0	0	0	0	0	0	0
ENSG00000234956.1	RP11-356I2.1	0	0	0.128	0	0	0	0	0	0	0	0	0	0	0	0	0	0	0	0	0	0	3.854	0	0	0	0	0	0	0	0	0	0	0	0	0	0	0	0	0	0	0	0.5991	0	0	0	0	0.67835	0
ENSG00000136982.5	DSCC1	3.6805	2.953	2.8915	4.17	4.333	3.394	2.885	1.385	1.448	1.376	7.407	6.182	1.673	2.122	1.599	1.362	1.128	1.1835	2.455	1.707	3.302	17.735	6.6	5.1235	4.915	3.552	2.4975	2.568	3.393	2.523	3.028	1.258	0.7498	0.7921	0.6714	2.18	2.1	1.335	4.4375	3.652	1.9755	1.032	2.83	2.714	2.475	2.131	2.4055	2.222
ENSG00000206647.1	SNORA2	0	0	0	0	0	0	0	0	0	0	0	0	0	0	0	0	0	0	0	0	0	0.5407	0	0	0	0	0	0	0	0	0	0	0	0	0	0	0	0	0	0	0	0	0	0	0	0	0	0
ENSG00000167513.4	CDT1	0.7871	0.5924	1.0125	0.6803	0.756	0.4138	0.6052	0.9004	1.882	1.1195	1.039	1.066	2.044	2.065	0.8109	2.492	1.181	0.8829	1.349	1.537	0.98265	50.155	7.965	0.8975	0.9018	0.4921	3.937	0.44175	9.092	0.406	0.9733	0.4594	0.1965	0.7438	0.3906	1.712	1.475	0.08941	0.91205	0.925	0.3576	4.231	1.1925	5.747	4.932	3.962	4.634	1.1025
ENSG00000101057.11	MYBL2	0.79685	0.538	0.80975	0.4652	0.6468	0.1693	0.4021	0.06854	0.05611	0.068325	0.12665	0.1374	0.073375	0.06546	0.06452	0.1086	0.07854	0.05579	0.1225	0.099365	0.72505	160.5	7.667	0.136865	0.04447	0.1705	4.433	0.13645	12.93	0.13165	0.344	0.1593	0.1365	0.3759	0.3223	2.292	2.054	0.059285	0.2823	0.205	8.2295	0.3858	0.67155	2.712	2.889	8.672	41.59	1.357
ENSG00000143228.8	NUF2	0.5477	0.4326	0.63415	0.479	0.6054	0.2745	0.5144	0.3863	0.362	0.4054	0.41015	0.3505	0.4323	0.4685	0.4012	0.3839	0.4032	0.4037	0.9314	0.4317	0.5074	39.2	5.911	0.56665	0.4063	0.3864	1.9325	0.33535	6.205	0.30755	0.4849	0.1736	0.1087	0.2059	0.1318	1.045	0.7613	0.063215	0.80525	0.5606	0.113	0.3041	0.5179	2.098	1.95	2.739	3.7685	0.6484
ENSG00000101888.7	NXT2	5.756	5.251	4.533	3.934	4.589	3.838	6.208	4.264	3.316	3.687	2.0775	2.116	2.6845	2.997	3.129	3.541	3.785	2.7535	6.958	4.1215	6.921	19.015	9.039	7.392	5.184	2.379	3.378	2.1825	7.536	1.935	4.453	1.263	0.6365	3.294	2.959	6.143	6.985	0.9037	5.4755	5.339	2.2115	1.796	5.5165	8.49	8.299	4.53	5.531	3.7305
ENSG00000090061.13	CCNK	28.675	30.23	21.33	27.79	27.98	27.28	31.17	8.8145	9.073	10.75	24.135	25.54	11.99	11.37	9.027	11.98	11.71	8.087	17.98	10.425	29.235	72.46	45.22	35.505	38.91	24.95	26.565	24.96	32.13	23.325	34.21	14.62	10.27	16.44	9.744	40.16	29.22	22.44	34.385	47.64	10.64	33.6	29.99	33.71	33.44	30.19	33.04	22.945
ENSG00000065328.12	MCM10	1.228	1.837	0.16815	0.1921	0.2909	0.1955	0.1297	0.02393	0.02486	0.03327	0.08569	0.08081	0.03611	0.03846	0.0301	0.1004	0.04353	0.034225	0.06716	0.06772	1.1875	16.4	2.403	0.15305	0.1299	0.08504	0.54425	0.094645	2.356	0.1083	0.1516	0.06282	0.04684	0.06761	0.07639	0.3956	0.4193	0.28275	0.27035	0.2364	0.042005	0.222	0.1246	0.5985	0.5798	0.713	1.187	0.19135
ENSG00000187522.9	HSPA14	10.105	9.785	7.5185	9.294	10.12	10.01	10.55	4.1305	4.845	4.9435	17.4	15.43	5.993	7.051	4.612	6.073	6.056	4.18	6.272	4.436	10.515	24.64	15.08	11.045	12.19	8.641	9.426	8.764	9.967	8.3775	12.59	4.653	3.497	4.927	3.767	10.88	9.293	7.6165	11.995	12.96	4.279	12.04	9.7585	10.46	9.925	10.24	11.59	7.805
ENSG00000065183.11	WDR3	8.256	7.83	7.9725	5.968	6.637	7.158	8.042	2.2905	2.406	2.806	6.191	4.724	2.802	3.276	2.315	3.204	3.515	2.07	3.098	2.3915	8.168	21.075	18.58	8.4035	9.538	4.889	4.676	5.222	8.546	5.2215	12.43	3.162	2.106	2.522	3.186	5.538	6.109	6.307	8.2185	8.048	3.6035	6.131	4.9255	7.07	7.735	4.511	6.511	5.5335
ENSG00000115163.10	CENPA	0.667	0.372	0.4414	0.2734	0.3848	0.153	0.2449	0.043655	0.03554	0.047225	0.14305	0.1363	0.04521	0.04668	0.04635	0.09542	0.04026	0.03484	0.1139	0.07042	0.4788	31.35	4.932	0.2302	0.2615	0.1375	1.5415	0.1373	4.612	0.12515	0.1726	0.09811	0.2696	0.1761	0.1107	0.7564	0.534	0.046555	0.62245	0.138	0.08378	0.1531	0.26575	2.611	2.329	1.727	2.586	0.4021
ENSG00000119285.6	HEATR1	14.58	13.12	8.2905	9.953	11.42	11.51	14.29	1.911	2.081	2.507	5.4615	6.499	3.38	2.915	2.212	2.774	2.777	1.884	3.709	2.2685	14.83	40.57	36.74	14.165	14.59	10.49	8.8545	10.35	11.78	10.45	16.51	4.301	2.825	3.783	3.46	11.1	10.62	5.54	17.51	17.35	6.979	6.436	11.18	12.77	14.04	10.06	12.57	8.091
ENSG00000233922.1	AL133493.2	0.09034	0.07933	0.09504	0	0.0377	0	0	0.1024	0.1165	0.2019	0.51865	0.5007	0.10915	0.1659	0.08588	0.08972	0.2924	0.25555	0.09799	0.079355	0.071395	5.628	0.5145	0.095735	0.2372	0.3517	0.12765	0	0	0	0.1885	0	0	0	0	0.2222	0.09016	0	0.104	0.7663	0.4792	0.1377	0.1044	0	0	0.1911	0.67785	0.1928
ENSG00000112742.5	TTK	0.23675	0.1731	0.71995	0.195	0.2586	0.1165	0.3064	0.067115	0.08045	0.06819	0.11275	0.1016	0.073925	0.08768	0.09298	0.1051	0.0753	0.039715	0.1073	0.079005	0.33005	24.59	4.551	0.12425	0.2007	0.09933	1.3675	0.093865	5.154	0.089745	0.1355	0.07009	0.0445	0.1428	0.07117	0.5148	0.5141	0.021445	0.1898	0.1539	0.096645	0.09624	0.38245	1.629	1.683	1.676	1.389	0.79855
ENSG00000232535.1	OR5H8P	0	0	0	0	0	0	0	0	0	0	0	0	0	0	0	0	0	0	0	0	0	0.19725	0	0	0	0	0	0	0	0	0	0	0	0	0	0	0	0	0	0	0	0	0	0	0	0	0	0
ENSG00000143155.8	TIPRL	25.945	24.05	23.335	30.11	28.16	29.6	29.54	10.9	15.02	10.395	25.815	18.01	15.79	25.12	10.09	16.4	14.08	7.7505	15.91	11.415	24.725	70.225	58.29	32.875	28.15	24.84	22.65	22.205	32.12	23.655	30	15.85	12.78	12.5	12.75	24.65	20.81	18.945	23.675	28.06	11.855	27.25	19.985	20.1	20.21	20.78	21.105	14.945
ENSG00000175792.7	RUVBL1	16.555	17.94	16.52	15.12	17.46	12.98	20.56	7.3185	7.494	9.7805	12.15	11.57	8.805	10.34	7.061	11.27	10.54	6.946	9.625	7.5255	19.13	55.985	53.26	21.66	24.96	15.4	13.9	15.64	20.68	16.94	37.17	12.63	9.445	11.73	7.001	19.08	12.81	7.19	24.86	19.1	5.9765	20.19	15.89	16.03	15.7	13.45	23.485	10.395
ENSG00000199568.1	RNU5A-1	0	0	0	0	0	0	0	0	0	0	0	0	0	0	0	0	0	0	0	0	0	4.137	0	0	0	0	0	0	0	0	0	0	0	0	0	0	0	0	0	0	0	0	0	0	0	0	0	0
ENSG00000135900.3	MRPL44	28.805	26.58	45.535	23.28	24.31	22.79	25.27	12.96	16.38	14.01	28.07	22.88	17.72	23.35	12.47	18.53	17.46	11.68	22.39	15.495	28.33	97.435	51.91	23.695	27.48	23.21	27.735	22.1	28.99	25.24	27.74	21.86	25.07	26.22	25.16	25.17	23.03	32.005	25.045	25.97	11.75	24.31	23.155	26.54	27.65	26.93	34.93	20.96
ENSG00000254244.1	PAICSP4	0.032615	0.03796	0.04927	0	0	0.04603	0	0.051055	0.05576	0.04848	0.059125	0.05469	0.048365	0.07523	0.03627	0.05307	0.05619	0.040445	0.04278	0.044265	0.04091	0.3844	0.1565	0	0.07997	0	0.030385	0	0.05546	0	0.04091	0	0	0	0.02962	0.02733	0.0427	0.039415	0.04011	0.03798	0	0	0.005855	0.04965	0.05582	0	0	0
ENSG00000187741.10	FANCA	1.0355	0.8884	1.053	0.5845	0.7294	0.3229	0.8333	0.53045	0.8083	0.8137	4.5025	4.764	1.6265	1.552	0.4395	0.5374	0.9445	0.5911	0.5964	0.38055	1.066	21.225	3.872	0.8407	0.7561	0.4693	2.488	0.3976	4.517	0.3834	1.046	0.5793	0.2391	0.7299	1.327	2.559	1.51	0.16285	0.90225	1.18	0.55095	1.327	1.226	2.127	2.061	4.49	4.9185	1.017
ENSG00000066379.10	ZNRD1	37.52	43.62	38.515	45.42	43.4	38.13	37.33	12.58	12.84	13.655	26.67	24.13	13.585	14.97	12.86	16.04	13.32	12.84	17.19	14.555	43.025	109.1	49.7	47.195	56.76	35.34	35.135	33.725	44	32.56	50.71	20.72	13.98	28.05	17.61	43.88	28.99	19.56	40.56	57.73	21.97	38.13	44.6	40.47	41.5	39.82	63.45	36.95
ENSG00000223886.3	RP11-251G23.2	0.32285	0.1682	0.1588	0.3626	0.2901	0.1984	0.2581	0.2767	0.3444	0.4157	0.5695	0.379	0.34535	0.3713	0.275	0.5499	0.3201	0.3134	0.2722	0.27025	0.323	3.465	1.024	0.21815	0.7631	0.2729	0.2859	0.20045	0.3847	0.19545	0.6799	0.06611	0.04639	0.325	0.07894	0.4185	0.3224	0	0.4595	0.4535	0.2445	0.4606	0.27215	0.3089	0.3189	0.5993	1.5255	0.359
ENSG00000066827.11	ZFAT	4.41	3.492	2.5245	3.973	4.27	5.43	6.724	1.314	1.536	1.691	3.678	3.585	2.389	2.22	1.179	1.488	1.701	1.34	1.597	1.275	4.5195	44.515	4.171	4.572	4.888	7.953	3.6045	6.653	3.656	6.5755	4.86	2.001	1.613	4.178	1.139	4.156	3.719	4.589	4.89	3.977	1.139	3.953	4.9295	3.558	3.819	3.719	5.971	2.379
ENSG00000138092.6	CENPO	10	8.29	5.708	3.974	4.725	4.476	5.671	3.972	4.691	4.152	7.23	8.505	6.062	5.251	4.122	4.718	4.882	3.3745	4.795	4.0955	8.84	20.73	9.132	7.911	9.517	3.044	5.054	3.837	6.327	3.7055	6.753	2.168	1.546	2.888	1.459	7.644	4.111	1.6115	16.945	9.556	1.255	7.012	6.4685	5.694	6.381	6.351	7.963	3.241
ENSG00000029639.6	TFB1M	5.6615	4.536	15.305	7.192	7.459	8.317	9.467	2.7165	3.211	2.979	6.711	6.357	3.978	4.482	2.993	3.934	3.293	2.6755	4.861	3.594	6.1105	23.225	11.55	7.883	8.437	7.005	6.651	6.3745	8.2	6.445	6.296	4.496	4.261	4.549	6.353	6.373	7.156	6.4195	10.04	8.836	3.0875	9.249	7.181	8.241	8.572	6.322	9.913	5.4705
ENSG00000101945.12	SUV39H1	7.1375	4.202	3.0485	4.391	5.043	6.473	5.86	3.651	4.407	3.2325	9.4275	9.832	5.977	5.701	3.564	6.2	3.987	3.21	5.284	4.2675	6.216	19.94	5.751	4.9725	7.141	5.058	4.8695	5.4215	6.483	5.096	8.013	2.729	2.103	2.578	4.609	5.414	3.902	3.3405	9.201	7.15	2.094	5.779	6.466	5.84	7.025	6.234	10.775	4.5515
ENSG00000258315.1	C17orf49	28.04	20.63	17.28	24.83	21.34	21.27	17.27	10.245	10.54	10.0035	27.735	23.41	11.725	13.56	10.57	11.43	11.64	9.5155	15.61	10.59	25.8	77.295	35.85	27.555	26.05	15.06	13.58	14.93	19.62	14.35	19.82	9.939	7.896	13.09	7.693	29.12	17.93	13.46	23.605	21.64	9.5215	19.39	16.72	25.11	26.49	14.75	31.15	12.58
ENSG00000235990.2	RP11-323D18.5	0	0	0	0	0	0	0	0	0	0	0	0	0	0	0	0	0	0	0	0	0	0.2626	0	0	0	0	0	0	0	0	0	0	0	0	0	0	0	0	0	0	0	0	0	0	0	0	0	0
ENSG00000222881.1	Y_RNA	0	0	0	0	0	0	0	0	0	0	0	0	0	0	0	0	0	0	0	0	0	0.9696	0	0	0	0	0	0	0.3231	0	0	0	0	0	0	0	0	0	0	0	0	0	0	0	0	0	0	0
ENSG00000002822.11	MAD1L1	7.2175	5.52	4.2085	6.474	5.802	6.443	7.051	3.6005	4.16	5.837	7.973	7.243	5.841	6.478	3.641	4.623	4.953	6.437	6.298	4.343	7.2965	16.945	8.457	10.345	9.703	6.162	4.486	5.5155	5.902	5.507	7.536	3.938	2.263	3.156	2.927	8.203	5.055	4.4665	8.9985	6.634	1.848	6.73	7.561	9.811	11.17	4.916	11.495	3.927
ENSG00000259254.1	CTD-2339L15.3	0	0	0	0	0	0	0	0	0	0	0	0	0	0	0	0	0	0	0	0	0	0.23705	0	0	0	0	0	0	0	0	0	0	0	0	0	0	0	0	0	0	0	0	0	0	0	0	0	0
ENSG00000188558.4	OR2G6	0	0	0	0	0	0	0	0	0	0	0	0	0	0	0	0	0	0	0	0	0	0.4138	0	0	0	0	0	0	0	0	0	0	0	0	0	0	0	0	0	0	0	0	0	0	0	0	0	0
ENSG00000240489.1	SETP14	0.62705	0.5604	0.51125	0.5392	0.5649	0.8168	0.4492	0.393	0.3355	0.3208	0.6996	0.567	0.3098	0.4174	0.3527	0.4289	0.3408	0.3242	0.7113	0.39265	0.6037	2.306	1.257	0.74935	0.7285	0.5987	0.44205	0.5637	0.6186	0.52695	0.6917	0.3066	0.2328	0.2817	0.1674	0.7868	0.5272	0.474	0.827	0.7902	0.2881	0.5177	0.4621	0.6431	0.6448	0.5035	0.5567	0.40235
ENSG00000233755.1	RP4-799D16.1	0	0	0	0	0	0	0	0	0	0	0	0	0	0	0	0	0	0	0	0	0	1.7625	0	0	0	0	0	0	0	0	0	0	0	0	0	0	0	0	0	0	0	0	0	0	0	0	0.05864	0
ENSG00000235215.2	RP11-145M4.2	0	0	0	0	0	0	0	0	0	0	0	0	0	0	0	0	0	0	0	0	0	0.3599	0	0	0	0	0	0	0	0	0	0	0	0	0	0	0	0	0	0	0	0	0	0	0	0	0	0
ENSG00000253923.2	KB-1980E6.2	0	0	0	0	0	0	0.04086	0	0	0.030955	0	0	0	0	0	0	0.02881	0	0	0	0	0.28115	0	0.0668	0.06116	0	0	0	0	0	0	0	0	0	0	0	0	0	0	0.05182	0	0.0607	0.065405	0	0	0	0.058155	0
ENSG00000258561.1	RP11-72M17.1	0.48815	0.2602	0.27215	0.1625	0.2229	0.2206	0.112	0.08145	0.08643	0.08446	0.11465	0.1155	0.07923	0.07989	0.08292	0.1337	0.1245	0.09102	0.1506	0.088805	0.416	1.564	0.5166	0.1808	0.5252	0.1143	0.1499	0.13655	0.1195	0.12245	0.3468	0.08206	0.03801	0.2528	0.3032	0.2047	0.1994	0.16585	0.42545	0.3455	0.31495	0.5793	0.2543	0.2106	0.2226	0.1764	0.3404	0.1925
ENSG00000122986.9	HVCN1	5.8955	5.384	2.3735	5.82	5.498	4.113	5.459	3.763	4.054	5.6355	3.019	4.151	4.0385	3.732	3.898	6.87	5.606	5.9935	5.917	12.87	3.7895	88.535	2.075	7.2295	8.018	3.063	2.796	3.3565	1.374	3.069	7.294	5.046	3.636	1.301	0.4935	6.477	2.173	2.2525	4.638	8.633	0.46275	2.436	3.9265	1.301	1.595	6.32	29.09	2.2505
ENSG00000175548.4	ALG10B	2.1155	1.465	1.6905	1.522	1.626	1.522	2.27	0.1702	0.154	0.1916	0.32015	0.8822	0.28325	0.1851	0.1712	0.2109	0.1762	0.1673	0.5897	0.20375	2.029	8.525	3.321	1.5425	1.856	1.053	1.04	1.222	1.37	1.2155	1.943	0.7039	0.4481	0.664	0.4435	1.798	2.303	0.53175	2.561	2.41	0.90695	0.9689	1.2445	1.84	1.813	1.534	1.0075	1.315
ENSG00000130816.10	DNMT1	21.43	17.69	12.435	17.28	19.41	16.2	22.77	6.8105	7.874	8.0685	56.09	54.01	12.025	11.04	7.761	10.16	8.005	6.319	13.19	7.651	22.61	76.275	39.34	31.57	30.85	17.15	16.625	16.97	20.46	16.505	29.12	8.553	5.498	7.693	5.65	29.97	15.02	5.0105	30.565	22.17	4.73	20.27	18.495	19.48	19.47	21.82	29.66	13.4
ENSG00000143106.8	PSMA5	19.285	16.56	24.72	21.19	20.64	21.1	20.64	10.1355	11.85	11.555	15.7	12.88	13.13	17.67	10.91	13.77	13.9	8.983	15.37	11.805	18.19	58.74	39.37	21.685	19.72	19.01	20.21	18.495	24.68	19.57	24.72	11.53	9.991	13.96	18.13	22.43	17.78	19.825	21.89	17.4	8.271	18.49	17.53	18.15	18.79	21.94	26.005	16.26
ENSG00000149503.8	INCENP	6.344	4.312	4.638	5.621	5.124	6.477	7.702	2.8245	3.902	2.472	23.32	18.87	5.2055	6.323	3.109	3.366	3.145	2.0485	4.191	2.7525	5.9665	42.445	10.15	10.0225	8.846	4.756	5.9025	4.367	24.25	4.6615	6.627	2.263	1.268	2.109	1.58	6.478	8.444	3.3205	6.895	6.721	2.506	3.37	4.8695	10.66	10.87	7.747	8.379	4.521
ENSG00000164236.7	ANKRD33B	0.7978	0.718	0.026805	0.6156	0.4437	0.4923	1.3	0.2766	0.5489	0.426	0.0543	0.09656	0.7185	1.12	0.3992	0.2025	0.6202	0.3396	0.08492	0.1235	0.5549	14.4	3.652	0.78205	0.6892	0.6118	0.31205	0.59965	0.328	0.56095	0.8709	0.2082	0.1816	0.6906	0.03458	0.5899	0.182	0.33715	2.225	0.1851	0.06712	0.1594	0.42625	1.377	1.247	0.5145	0.768	0.2946
ENSG00000127989.9	MTERF	3.3095	3.098	3.2655	3.054	3.532	2.487	4.419	1.8125	1.994	2.1775	4.14	3.761	2.454	2.912	1.941	2.463	2.571	1.8735	2.894	1.907	3.7275	9.9025	6.516	4.2035	4.81	3.107	3.309	3.077	3.826	2.921	4.274	1.506	1.483	2.338	2.424	3.199	3.97	1.536	4.9195	5.7	1.5495	3.702	4.4575	2.693	2.656	3.994	5.7425	3.0705
ENSG00000198730.3	CTR9	22.01	20.35	29.99	23.48	21.49	21.15	31.6	9.8075	10.69	12.075	24.5	19.41	12.05	14.91	9.418	11.8	13.2	9.123	13.75	10.24	23.005	55.27	48.01	31.965	37	18.05	19.375	20.595	26.94	19.72	30.24	9.952	8.758	12.62	12.82	22.35	23.36	14.3	26.025	32.88	10.095	27.09	21.665	24.04	24.73	23.3	31.62	18.195
ENSG00000124657.1	OR2B6	0	0	0.083355	0	0	0	0	0	0	0	0.061025	0	0	0	0	0	0	0	0.0583	0	0	2.0745	0.1129	0.0503	0.1064	0	0.07468	0	0.09887	0	0.06683	0	0	0	0.1264	0.1576	0	0	0	0	0	0	0.2503	0.07746	0.09408	0.06543	0.47635	0
ENSG00000063978.11	RNF4	24.56	21.11	18.36	24.53	23.29	26.07	25.93	9.0885	11.53	11.085	28.925	29.19	15.26	15.08	9.233	11.38	12.93	9.38	14.6	10.36	25.035	58.535	36.53	28.735	32.59	22.84	19.125	21.615	20.38	21.89	29.29	10.04	7.42	15.22	7.734	25.66	19.47	9.973	27.665	28.43	9.9655	22.96	25.22	21.78	23.58	20.64	34.54	18.395
ENSG00000162063.8	CCNF	1.6345	1.682	1.53	0.9443	1.156	0.6485	6.124	1.95	2.5	1.5925	10.485	10.62	4.085	4.147	1.846	2.969	2.196	1.219	1.065	1.426	2.5475	29.785	5.185	2.5755	2.378	1.23	2.0845	1.13	6.721	1.1365	2.24	0.6224	0.44	0.8557	0.7941	2.505	2.629	1.208	1.872	2.285	0.7393	2.569	3.99	5.878	6.539	2.99	4.507	1.295
ENSG00000112118.13	MCM3	39.565	31.12	21.68	39.34	35.27	44.64	57.91	9.9285	9.284	11.73	25.75	23.31	10.75	11.67	9.225	10.13	12.33	10.08	13.61	9.9395	40.24	161.9	35.42	58.015	48.24	36.48	34.51	37.46	40.99	38.845	49.73	16.91	12.91	14.77	9.126	38.7	26.56	9.9095	46.51	48.85	10.25	18.35	32.385	29.42	30.79	38.75	49.765	25.87
ENSG00000196374.5	HIST1H2BM	0	0	0	0	0	0	0	0	0	0	0	0	0	0	0	0	0	0	0.1841	0	0	1.1555	0	0.1807	0	0	0.045965	0	0.1487	0	0	0	0	0	0	0.1408	0	0	0	0	0	0	0.20275	0	0	0	0.2285	0
ENSG00000104517.8	UBR5	35.235	26.48	15.915	34.68	31.38	40.61	41.18	9.431	9.995	12.355	33.275	35.31	14.255	13.72	9.502	10.84	13.97	9.0995	12.42	9.361	34.115	114.6	43.72	34.63	39.49	36.55	21.995	31.885	24.44	31.38	34.36	14.53	8.927	8.187	6.6	32.68	24.68	22.405	41.21	43.11	10.085	28.7	26.665	31	32.96	24.49	24.11	17.225
ENSG00000187900.4	OR5H7P	0	0	0	0	0	0	0	0	0	0	0	0	0	0	0	0	0	0	0	0	0	0.6559	0	0	0	0	0	0	0	0	0	0	0	0	0	0	0	0	0	0	0	0	0	0	0	0	0	0
ENSG00000108883.8	EFTUD2	34.15	30.02	33.055	26.33	27.56	23.33	38.34	10.87	13.51	11.805	24.66	24.27	21.275	22.14	10.94	14.75	14.13	9.948	15.91	12.215	35.2	74.6	52.93	34.42	33.69	27.99	26.97	26.625	34.3	28.015	38.44	17.16	14.99	17.7	12.37	36.91	29.45	34.21	37.455	31.96	12.565	20.62	31.03	34.72	37.8	27.74	45.865	22.36
ENSG00000237178.2	AC019080.1	0	0	0	0	0	0	0	0	0	0	0	0	0	0	0	0	0	0	0	0	0	0.1559	0	0	0	0	0	0	0	0	0	0	0	0	0	0	0	0	0	0	0	0	0	0	0	0	0	0
ENSG00000225163.3	LINC00618	0.50185	0.2169	0.08796	0.08897	0.1573	0.1102	0.3357	0.048725	0.07798	0.25365	0.1067	0.1117	0.1506	0.1268	0.07216	0.08946	0.3829	0.2159	0.1029	0.1225	0.439	1.682	0.186	0.88935	0.406	0.1596	0.1976	0.191	0.2494	0.1409	0.2246	0.09231	0	0.1292	0	0.3431	0.177	0	0.4116	0.5229	0	0.287	0.3044	0.539	0.5802	0.36	1.0785	0.18375
ENSG00000145216.11	FIP1L1	36.925	29.82	30.69	41.9	36.27	44.67	42.59	15.63	16.9	16.27	33.655	27.72	18.38	24.26	15.67	19.4	19.12	12.675	24.6	16.63	35.355	79.56	67.02	42.305	45.6	27.17	25.61	27.94	29.48	26.845	38.18	16.84	10.94	13.93	10.05	35.14	27.8	21.585	41.1	55.21	9.7195	26.98	29.15	33.4	35.19	27.37	34.455	20.99
ENSG00000151575.10	TEX9	0.5197	0.4426	1.3705	0.7944	1.099	0.6478	0.948	0.64475	0.5107	0.69915	1.584	1.866	0.4482	0.4979	0.6615	1.135	1.039	0.33925	1.063	0.63565	1.0715	12	1.301	0.7898	1.452	0.6987	0.73885	0.5749	1.208	0.53205	1.061	0.1571	0.04661	1.343	0.125	0.8911	2.837	0.073005	1.1885	1.699	0.5355	4.89	1.168	0.9348	1.081	1.511	0.87535	1.236
ENSG00000183856.6	IQGAP3	0.5316	0.4858	0.7906	0.8099	0.9751	0.3191	0.509	0.07872	0.5771	0.05541	0.050875	0.06109	0.3416	0.4876	0.1015	0.08456	0.0492	0.036945	0.1312	0.069445	0.4092	12.355	7.568	0.19605	0.4953	0.316	4.0885	0.2884	7.407	0.274	0.2283	0.2064	0.1386	0.4286	0.2022	2.107	1.26	0.07118	1.049	0.1602	0.10485	0.1686	0.49175	2.708	2.387	4.533	1.08	1.19
ENSG00000137310.7	TCF19	8.64	5.504	2.528	9.291	7.152	8.387	11.23	1.4955	1.313	1.2905	17.4	14.98	1.444	1.33	1.31	1.62	1.266	1.195	2.977	1.92	8.7265	64.925	10.18	16.22	12.61	7.471	8.2265	5.5825	18.2	5.1685	8.674	2.777	1.962	3.662	0.8026	7.861	7.118	2.03	9.4945	10.11	2.1365	2.363	10.595	14.95	15.52	11	16.085	5.94
ENSG00000225039.1	LINC01058	0.62185	0.2839	0.15955	0.4515	0.4432	0.6186	0.6304	0.061815	0.07496	0.10395	0.10775	0.1405	0.064205	0	0	0	0.04319	0	0	0	0.73125	2.835	0.2423	1.117	0.9422	0.2184	0.17855	0.2425	0.1906	0.2122	0.3822	0	0	0.1608	0.09868	0.2397	0.3494	0.2946	0.6019	0.3105	0.085615	0.1534	0.27535	0.3368	0.3948	0.4802	0.63005	0.1997
ENSG00000087995.11	METTL2A	6.8925	7.469	7.9935	8.268	8.15	7.374	7.733	4.42	5.553	4.7485	8.4355	7.268	5.568	6.436	4.022	5.408	5.173	3.5175	5.941	4.3865	7.3945	18.605	14.37	7.403	8.676	7.24	7.8575	7.272	9.42	7.148	9.585	4.96	4.589	4.552	4.686	7.692	7.276	5.193	8.819	8.028	3.902	6.279	7.711	8.217	8.24	6.329	6.5455	6.3695
ENSG00000197275.8	RAD54B	0.63315	0.7602	1.139	0.7882	0.9998	0.5136	3.188	0.8609	0.9806	1.383	2.245	2.148	1.305	1.455	0.7991	1.147	1.318	1.111	1.267	1.1025	1.1125	14.54	2.088	1.28105	1.629	0.907	0.76155	0.6647	1.73	0.52675	1.695	0.755	0.3218	0.8949	0.9172	1.019	1.243	0.2574	3.5275	2.277	0.6045	3.474	2.2685	1.179	1.206	0.8426	1.2855	1.1515
ENSG00000083093.5	PALB2	5.9695	4.652	3.8655	3.712	4.58	4.292	7.756	1.9505	2.057	2.443	8.842	8.362	3.2655	3.272	1.933	2.592	2.806	1.962	3.027	2.031	6	13.49	9.655	7.939	5.953	5.701	4.489	4.7445	7.312	4.9205	6.352	1.778	1.262	2.765	2.439	5.37	5.518	2.474	7.3355	6.576	1.9915	4.362	4.8335	7.47	7.88	5.525	5.901	3.558
ENSG00000140451.8	PIF1	0.9534	1.314	1.35	1.5	1.865	0.8881	3.166	0.5465	0.9269	0.7015	0.26045	0.3241	1.463	1.405	0.4834	1.707	0.6317	0.51175	0.461	0.79095	0.8105	44.385	8.98	1.925	1.43	3.952	4.057	3.867	4.698	3.62	1.586	0.8349	0.4796	0.688	0.3668	2.131	1.001	0.2436	0.90435	0.8861	0.169	0.9566	3.635	1.083	0.9446	4.755	8.477	2.168
ENSG00000012963.9	UBR7	23.325	18.09	16.48	25.68	24.44	28.33	25.33	16.935	18.85	21.84	35.44	27.98	20.25	26.73	15.28	15.75	24.56	18.14	22.38	14.795	22.465	67.07	24.4	24.405	28.58	22.18	19.53	23.385	20.07	23.185	27.33	14.04	10.92	10.57	7.062	22.33	19.44	14.18	27.785	28.02	12.235	17.42	21.205	22.05	23.61	18.87	20.66	17.475
ENSG00000248406.1	CTD-3105H18.4	1.1915	0.8658	0.488	0.9762	0.9645	0.8772	1.331	0.53905	0.57	0.5686	2.2175	1.644	0.71635	0.7672	0.6043	0.6834	0.6375	0.50375	0.9646	0.7878	1.1935	4.498	0.5339	1.2945	1.728	0.9956	0.8937	0.7739	0.5206	0.77345	1.342	0.3841	0.2546	0.6152	0.4945	1.457	0.7053	0.3974	1.47	0.8569	0.3932	0.4216	1.2195	0.8828	0.8255	1.094	1.458	0.5196
ENSG00000127952.12	STYXL1	12.16	12.83	18.465	10.43	12.11	8.392	15.13	10.63	11.49	12.805	17.805	17.32	12.485	13.89	10.9	11.22	14.52	10.125	18.38	11.315	15.92	36.405	28	18.945	18.45	13.06	15.275	10.535	23.89	10.045	16.26	7.97	5.087	12	9.751	17.82	18.36	5.875	20.28	22.86	12.61	20.87	24.41	21.18	18.91	12.15	23.355	11.975
ENSG00000108561.4	C1QBP	72.3	76.83	132.75	69.47	77.17	71.78	94.51	48.965	64.78	53.27	86.49	72.54	63.58	81.96	54.41	69.36	59.28	42.885	69.47	61.59	81.795	354.7	172.6	92.455	75.38	78.29	87.955	73.205	136.5	76.225	90.14	56.4	60.81	63.11	55.14	70.15	70.07	82.76	75.88	73.46	33.045	105.8	71.4	84.75	85.91	70.19	88.185	63.57
ENSG00000249534.1	RP11-83C7.2	0	0	0	0	0	0	0	0	0	0	0	0	0	0	0	0	0.008648	0	0.03775	0.01216	0	0.4574	0	0	0	0	0	0	0	0	0	0	0	0	0	0	0.05439	0	0	0	0	0	0	0	0	0	0	0
ENSG00000124207.12	CSE1L	39.005	34.98	32.075	34.28	37.85	39.81	44.12	17.255	19.65	18.705	56.285	47.83	25.36	31.78	19.97	25.47	22.36	14.56	41.14	21.085	38.795	94.565	60.6	61.955	57.15	38.48	28.555	37.025	48.99	38.3	50.79	18.05	15.1	18.7	14.1	37.09	30.41	32.155	49.98	47.51	14.49	30.26	35	47.04	47.63	28.88	34.87	27.09
ENSG00000203817.5	FAM72C	0.10085	0.08605	0.062905	0	0.06358	0	0.06632	0.08519	0.1195	0.089135	0.84755	0.7381	0.10595	0.1903	0.165	0.09063	0.06825	0.069985	0.07153	0.09706	0.055345	2.7565	0.3055	0.07151	0.07977	0	0.06077	0	0.3968	0	0.08327	0	0	0	0	0.1308	0.04979	0	0.17705	0.04748	0	0	0.040765	0.3119	0.3489	0.1079	0.55845	0.04977
ENSG00000156261.8	CCT8	90	87.74	121.1	123.3	120.8	131.8	107.5	35.725	44.75	40.565	120.1	92.26	52.17	74.03	34.96	59.78	47.82	31.065	48.18	40.63	92.18	363.8	168.1	108.75	102.5	76.97	71.975	78.885	98.09	82.99	106.2	60.38	48.24	50.44	35.26	100.7	77.42	71.84	90.945	115.2	55.14	90.37	80.905	92.45	97.42	71.81	99.61	72.47
ENSG00000254248.1	RP11-320N21.2	0	0	0	0	0	0	0	0	0	0	0	0	0	0	0	0	0	0	0	0	0	0.4807	0	0.0329	0.0631	0	0.095275	0	0.04376	0	0	0	0	0	0	0	0	0	0	0	0	0	0	0.1144	0.1283	0.07092	0.13485	0
ENSG00000223599.1	RP11-216N14.7	0.20375	0.208	0.07815	0.155	0.1616	0.1361	0.1073	0.025925	0.03432	0.03663	0.16205	0.1841	0.039105	0.04108	0.03404	0.04068	0.04526	0.04356	0.06726	0.02007	0.1752	0.61035	0.08957	0.1367	0.1853	0.09851	0.1104	0.083665	0.1227	0.069995	0.1217	0.06339	0.06141	0.07283	0.09652	0.3252	0.1262	0.09751	0.1604	0.144	0.058525	0.2232	0.12435	0.1587	0.1475	0.1406	0.25445	0.10165
ENSG00000188033.5	ZNF490	1.8455	1.553	1.724	1.458	1.545	1.287	3.082	0.79465	0.9973	1.1305	2.7475	2.852	1.4355	1.398	0.8624	1.171	1.375	0.8151	1.383	0.809	1.8185	5.2645	2.514	1.796	2.533	1.692	1.458	1.564	1.518	1.765	2.718	0.7573	0.5427	0.9214	1.098	2.022	1.588	0.50995	2.492	2.112	0.83995	2.339	1.9395	1.762	2.054	1.821	3.0505	1.2225
ENSG00000239213.1	RP11-85F14.5	2.5915	2.063	1.718	1.76	1.68	1.351	2.434	0.83555	0.6613	0.7408	3.701	3.12	0.58675	0.6617	0.94	0.8627	0.7007	0.6578	3.026	1.2895	2.5825	9.3975	2.757	2.39	2.042	1.725	1.9565	1.7485	1.811	1.828	1.753	1.161	0.8658	1.267	1.001	2.757	2.642	1.4405	3.0075	2.002	0.9218	3.153	2.7555	1.724	1.842	2.034	4.8365	1.4485
ENSG00000124789.7	NUP153	32.475	28.31	16.195	25.94	24.69	31.42	30.44	6.478	7.38	7.6815	32.455	29.65	9.3975	10.64	7.24	8.97	9.062	5.5335	11.7	6.754	30.96	76.8	36.66	33.685	34.22	25.26	18.605	22.81	27.31	21.725	33.25	11.4	7.4	9.531	9.996	30.37	21.96	20.81	37.575	35.48	8.5565	19.74	21.195	28.5	30.05	20.24	27.49	14.435
ENSG00000170515.9	PA2G4	89.85	83.5	59	81.11	86.88	102.4	90.7	35.02	39.08	36.335	84.82	67.7	40.4	56.37	35.89	43.9	41.59	29.97	64.11	37.14	84.925	242.5	131.8	106.75	91.09	85.06	71.365	79.825	129.6	77.995	98.59	45.22	35.99	42.5	30.7	86.27	70.07	72.675	99.605	90.9	39.605	47.77	68.24	120	131.3	61.13	78.035	57.79
ENSG00000160208.11	RRP1B	16.395	15.44	11.035	13.47	15.02	15.35	17.94	6.8245	6.724	9.081	21.035	20.47	9.043	8.893	6.683	7.861	10.99	7.7895	10.26	6.5645	15.7	37.71	30.75	20.42	21.13	16.23	12.505	14.365	17.04	13.39	24.85	5.522	4.044	5.517	7.054	15.72	14.95	11.01	20.295	29.29	7.7395	15.61	16.46	16.83	18.33	13.65	21.815	11.63
ENSG00000206702.1	RNU1-11P	0	0	0	0	0	0	0	0	0	0	0.19005	0	0	0	0	0	0	0	0	0	0	3.4385	0	0	0	0	0	0	0	0	0	0	0	0	0	0	0	0	0	0	0	0	0	0	0	0	0	0
ENSG00000107938.13	C10orf137	9.8305	7.502	5.936	8.72	9.389	10.16	12.12	3.3315	3.923	4.558	20.85	19.35	5.985	5.638	4.279	4.221	5.185	3.5445	5.545	3.608	9.2035	33.785	14.17	16.095	17.78	10.33	8.496	9.3265	7.544	8.8805	14.77	4.314	3.145	3.963	3.229	9.722	10.06	5.6705	14.32	19.56	7.211	11.53	14.835	7.962	9.013	9.995	14.205	7.8725
ENSG00000235636.1	NUS1P1	0.9868	1.121	0.989	1.272	1.108	1.517	1.213	0.37405	0.5169	0.39395	1.3105	1.135	0.45225	0.6625	0.3521	0.5416	0.4523	0.255	0.5816	0.386	1.014	4.6705	4.75	1.215	2.12	0.9527	0.85395	0.9064	0.9683	0.96575	1.104	0.4487	0.2257	0.5296	0.529	1.331	1.509	0.4263	0.99285	1.014	0.7006	1.033	0.87335	0.776	0.7091	0.9261	1.02	0.7844
ENSG00000204745.3	AC083899.3	1.263	1.048	0.75575	1.056	1.105	1.167	1.293	0.3671	0.4796	0.5137	1.27	1.205	0.72555	0.7112	0.4538	0.4941	0.5323	0.40905	0.6448	0.45415	1.236	2.82	1.815	1.521	1.311	1.168	1.0265	1.069	1.164	1.0475	1.509	0.5097	0.3289	0.5184	0.4989	1.181	0.8666	0.4958	1.651	1.638	0.46185	1.128	1.267	1.238	1.304	1.104	1.746	0.78665
ENSG00000100902.6	PSMA6	122.5	105.7	113	93.35	104.3	111.9	93.89	42.475	51.33	45.28	78.41	68.78	63.43	74.91	41.8	59.8	52.71	39.145	66.44	50.17	113.95	287.3	151.7	104.1	87.1	95.81	91.61	98.095	107.8	103.35	102.7	70.44	66.28	54.73	55.76	148.1	82.96	146.2	103.8	87.45	37.78	91.75	82.73	104.2	108.8	97.72	120.45	70.855
ENSG00000241634.1	RP11-381E24.1	1.0905	0.5173	0.5305	0.5097	1.411	0.9859	0.8875	0.075985	0.189	0.13105	2.09	3.009	0.4385	0.269	0.1193	0.2092	0.2868	0.0865	0.1853	0.10665	0.8325	8.2565	2.88	1.299	1.289	0.694	0.8367	0.75105	1.025	0.82175	1.845	0.3283	0.1472	0.2477	0.02518	0.7286	0.7343	0.2284	1.189	2.453	0.1614	0.8449	0.74935	0.903	0.9841	1.204	1.327	0.43495
ENSG00000224184.1	AC096559.1	0.017615	0.01223	0.037655	0	0.01403	0	0	0.03972	0.04478	0.02977	0.01608	0.02962	0.045175	0.047	0.02171	0.03009	0.02699	0.0236	0.0271	0.021835	0.01951	1.1685	0.02241	0	0.03112	0.008799	0.010065	0	0	0	0	0	0	0.032	0	0.01038	0.01306	0	0.024105	0.1658	0	0.0128	0	0.0102	0.009796	0.0208	0.054315	0
ENSG00000187790.6	FANCM	2.4155	1.534	1.367	1.707	1.898	2.147	2.057	0.44365	0.5471	0.7592	1.976	2.072	0.80245	0.8409	0.5945	0.7723	0.9381	0.6089	1.071	0.61815	2.1855	6.161	2.324	2.418	2.511	1.398	1.0685	1.248	1.623	1.1565	2.596	0.8068	0.5319	0.6546	0.4571	1.488	1.55	0.8578	2.429	3.3	0.51605	1.064	1.622	1.713	1.679	1.26	1.9935	0.9755
ENSG00000204410.10	MSH5	7.977	5.372	3.583	3.135	4.367	2.655	7.021	1.512	1.367	2.054	2.4535	3.141	1.9405	1.323	1.39	1.957	2.029	1.537	2.878	1.807	8.108	29.53	7.292	7.8735	9.223	6.253	8.161	4.79	6.643	5.0305	8.788	1.819	0.8477	9.239	3.303	8.304	6.752	0.9209	12.085	12.75	2.5645	10.52	15.425	8.961	9.275	8.891	14.175	5.062
ENSG00000173226.12	IQCB1	20.65	17.57	10.725	22.23	20.86	26.57	25.71	7.82	8.723	7.7725	23.47	20.15	10.46	12.88	7.566	10.41	9.612	6.3445	11.54	9.008	24.02	68.58	17.62	29.85	36.68	19.83	16.895	17.63	17.24	16.93	30.42	8.249	4.451	9.394	5.892	24.45	21.23	8.444	29.735	37.78	12.58	28.4	29.74	22.47	21.67	20.46	32.485	13.155
ENSG00000162594.10	IL23R	0	0.01165	0.4363	0	0	0	0.03678	0	0	0	0	0	0	0	0	0	0	0	0	0	0	3.617	0	0	0	0	0.235	0	0.03618	0	0	0	0	0	0.01835	0.06183	0	0	0	0	0.0213	0	0	0	0	0.128	0.07102	0.01197
ENSG00000137804.8	NUSAP1	2.1945	1.717	20.14	1.652	2.097	0.9948	1.87	0.6369	0.6325	0.6197	0.9633	1.057	0.6109	0.5908	0.656	0.7367	0.6929	0.54265	1.323	0.8026	1.8805	172.5	20.25	1.7215	1.849	1.049	6.8355	0.9865	23.96	0.88995	2.761	0.84	0.4756	2.51	2.379	5.384	3.657	3.5415	1.9765	8.875	0.74595	1.214	1.664	10.1	9.863	10.43	10.76	2.515
ENSG00000160214.8	RRP1	17.445	17.3	14	13.34	13.66	13.66	18.01	10.425	12.47	11.655	21.83	20.44	17.34	18.48	12.66	13.12	13.27	11.475	15.93	11.735	19.27	44.855	24.8	21.26	21.34	14.54	12.8	13.56	30.96	13.38	22.24	6.756	5.019	9.894	10.15	16.62	18.57	12.205	22.875	25.21	9.1745	17.82	21.5	26.76	28.07	12.63	21.165	12.92
ENSG00000164934.9	DCAF13	13.65	14.02	13.425	12.68	13.82	13.14	19.27	5.4145	5.007	5.845	7.2385	6.133	4.8045	5.879	5.265	6.271	6.201	4.984	9.313	5.88	14.03	38.295	41.45	15.325	12.75	10.55	10.805	9.461	16.67	9.556	17.18	6.231	4.989	8.647	5.678	11.88	11.72	7.1925	15.84	14.54	6.8385	16.59	11.615	12.36	12.38	11.57	15.05	10.006
ENSG00000164163.6	ABCE1	34.095	37.43	23.395	24.36	30.65	29	30.64	12.81	13.26	13.39	29.445	23.34	14.08	19.4	14.11	17.95	15.86	10.735	27.68	15.06	35.02	107.1	91.29	34.635	34.28	23.35	20.62	23.315	35.66	23.56	39.69	14.68	11.67	12.76	13.7	30.5	26.67	21.91	37.63	41.4	18.015	21.87	25.955	31.16	29.75	20.05	28.375	19.365
ENSG00000011260.9	UTP18	29.785	27.19	24.92	18.49	22.32	19.91	32.53	13.245	14.34	15.295	48.585	41.07	20.64	22.77	12.75	17.38	17.93	12.34	22.46	15.545	34.21	75.3	50.73	38.65	46.83	19.8	20.12	22.505	30.16	22.425	37.98	8.938	4.924	15.83	10.75	33.61	27.57	17.62	40.13	43.35	14.905	37.69	26.935	49.06	53.9	23.28	42.335	21.385
ENSG00000001630.11	CYP51A1	6.4565	6.957	17.51	7.368	6.962	9.168	9.045	3.7545	5.312	4.0535	10.785	7.254	5.314	8.288	4.745	6.72	4.738	2.884	21.7	5.6	5.9855	39.54	30.85	11.0185	9.512	4.237	8.2045	5.291	17.79	4.8005	6.935	4.374	1.456	2.814	3.783	10.01	8.037	1.9555	9.396	13.88	5.144	4.424	3.8955	9.102	8.765	7.82	2.307	8.118
ENSG00000099956.13	SMARCB1	44.32	39.86	49.185	43.7	44.58	46.72	48.31	27.85	32.35	30.58	99.755	94.55	40.27	40.86	26.09	36.08	34.45	24.27	39.76	28.79	51.705	138.5	70.64	72.61	79.73	39.2	41.41	38.01	50.6	37.325	60.79	26.44	18.82	35.57	18.56	46.84	47.11	24.5	59.815	92.06	21.03	66.87	51.84	55.74	57.28	48.12	66.295	36.23
ENSG00000248988.1	RP11-815N9.2	0.1942	0.1719	0.3401	0.2354	0.2348	0.167	0.1111	0.075105	0.07078	0.047985	0.091565	0.07878	0.08166	0.09624	0.055	0.09072	0.06228	0.011365	0.03937	0.047615	0.19995	1.102	0.145	0.3473	0.2495	0.1399	0.21325	0.1392	0.2001	0.1238	0.429	0.08088	0.07475	0.1881	0.1711	0.3157	0.176	0.0697	0.32705	0.1716	0.08692	0.277	0.24315	0.142	0.1556	0.3631	0.46335	0.1518
ENSG00000185433.4	LINC00158	0.043895	0.02689	0.046555	0.02325	0.057	0.04968	0.01965	0.4185	0.4884	0.7124	1.4445	1.396	0.6904	0.6386	0.458	0.4742	0.9746	0.50635	0.2694	0.2453	0.05036	22.15	0.02851	0.091245	0.04943	0.03998	0.02468	0.04022	0	0.03484	0.1012	0.02438	0	0.06219	0	0.06309	0.03619	0.021925	0.31795	0.1305	0.013405	0.2296	0.1263	0.05571	0.08757	0.06812	0.1471	0.014055
ENSG00000102900.8	NUP93	17.37	11.58	11.54	14.67	13.87	16.73	15	5.613	6.049	8.535	10.365	11.66	7.2825	8.414	6.535	8.418	8.703	6.6435	12.86	7.769	15.02	37.345	23.35	18.855	18.73	12.33	11.38	13.485	16.1	14.525	17.25	6.582	4.924	6.056	2.559	16.61	10.08	8.216	20.89	15.97	4.1665	11.52	14.34	15.91	16.44	11.68	21.11	9.2685
ENSG00000135898.5	GPR55	0.09345	0.1306	0.04302	0.04526	0.07802	0.0282	0.1278	0.2637	0.4894	1.29	0.0087935	0.009543	0.88655	0.9299	0.2124	0.2291	1.744	0.82095	0.1167	0.075415	0.12445	19	0.0143	0.19835	0.3075	0.09872	0.6948	0.2621	0.4138	0.27215	0.1743	0.02101	0.02912	0.04698	0.03905	0.3467	0.4124	0	0.14805	0.03297	0.020795	0.5942	0.22295	0.2814	0.2246	2.891	5.2155	0.30685
ENSG00000135392.11	DNAJC14	18.95	17.94	20.6	19.14	15.91	14.91	23.69	8.181	8.333	9.576	20.845	19.18	12.095	12.98	9.595	9.622	10.59	8.203	15.01	9.832	19.85	42.29	42.28	23.625	30.62	16.71	16.815	17.06	16.77	17.11	26.41	8.383	6.866	10.95	6.716	24.09	18.48	8.4555	22.38	21.9	8.816	19.52	16.995	17.6	18.55	20.44	24.505	14.975
ENSG00000117593.8	DARS2	9.2955	8.728	17.58	6.995	7.736	6.508	10.75	2.7325	3.061	3.233	4.4005	4.135	3.606	3.94	2.512	3.216	3.251	2.419	3.575	2.767	9.4585	42.215	23.06	9.2255	9.977	5.888	10.495	5.883	10.5	6.084	7.331	5.353	5.132	8.347	4.661	8.751	8.779	4.322	9.173	7.367	4.415	6.375	6.911	5.837	5.567	9.229	9.5685	8.36
ENSG00000242609.1	RP11-398A8.1	0	0	0	0	0	0	0	0	0	0	0	0	0	0	0	0	0	0	0	0	0	0.12565	0	0	0	0	0	0	0	0	0	0	0	0	0	0	0	0	0	0	0	0	0	0	0	0	0	0
ENSG00000144158.4	RP11-395L14.17	0.10002	0.09333	0.06039	0.1459	0.09488	0.1173	0	0.039015	0.0306	0.02848	0.08374	0.08142	0.04777	0.0779	0.03716	0.04587	0.02319	0.03031	0.04287	0.070475	0.1225	0.39075	0.1188	0.09712	0.184	0.08334	0.13485	0.081075	0.1283	0.06792	0.07818	0.06267	0.04836	0.07035	0.0378	0.1628	0.1406	0.06136	0.13025	0.1127	0.048725	0.05981	0.087145	0.1229	0.1425	0.1606	0.14485	0.086785
ENSG00000232906.1	RP11-746P2.3	0	0	0	0	0	0	0	0	0	0	0	0	0	0	0	0	0	0	0	0	0	0.18065	0	0	0	0	0	0	0	0	0	0	0	0	0	0	0	0	0	0	0	0	0	0	0	0.0484	0	0
ENSG00000112365.4	ZBTB24	6.4625	4.274	3.432	4.67	5.033	5.07	7.096	1.883	2.253	2.948	8.078	5.906	2.6445	3.535	2.156	2.5	3.471	2.4685	3.577	2.201	5.753	15.215	9.132	7.6835	8.503	4.805	4.3675	4.4225	4.31	4.3315	6.771	1.648	1.124	2.664	1.553	5.709	5.265	2.709	7.6525	5.738	2.0235	3.957	5.8905	7.154	7.646	5.512	7.7705	3.75
ENSG00000028116.12	VRK2	8.364	6.688	6.214	8.072	8.143	9.773	7.254	2.1955	0.9271	1.8165	0.5428	0.5785	1.08	1.079	2.861	2.146	1.313	1.995	7.279	3.519	7.859	33.505	11.03	8.4405	8.982	6.111	5.124	6.64	9.476	6.9965	8.087	4.087	3.343	2.772	2.054	7.897	8.068	5.265	7.495	6.76	3.431	5.01	6.909	5.383	5.479	4.698	6.2005	4.1085
ENSG00000261654.1	RP11-96K19.4	0.099455	0.05892	0.079105	0.06984	0.07845	0.08271	0.1498	0.037	0.05609	0.03688	0.2094	0.1614	0.07344	0.1083	0.04603	0.04479	0.03816	0.03173	0.06285	0.04572	0.10955	0.53525	0.1136	0.1177	0.1411	0.06711	0.078535	0.06316	0.07607	0.060115	0.1863	0.03578	0.02116	0.04814	0.07939	0.1416	0.1072	0.08961	0.1302	0.09003	0.025045	0.08319	0.088205	0.1233	0.1192	0.1686	0.2718	0.085165
ENSG00000213281.4	NRAS	21.47	20.75	11.56	13.02	15.98	10.51	13.46	9.1205	10.72	7.944	14.165	11.91	8.08	11.68	8.738	12.54	9.128	7.151	24.12	11.84	19.045	79	47.18	15.855	15.03	10.83	18.01	10.87	24.99	10.7	16.63	5.191	3.858	13.04	9.134	23.29	16.37	4.994	17.175	14.03	7.009	8.813	13.155	24.91	23.56	20.22	21.155	12.29
ENSG00000112308.8	C6orf62	83.695	82.42	74.775	62.83	73.72	50.03	75.53	56.31	63.97	63.47	84.49	80.63	67.28	72.3	52.27	64.34	71.34	53.745	66.99	69.22	82.55	176.25	137.2	77.985	93.31	53.23	56.32	56.18	70.75	52.665	89.09	35.29	23.5	44.39	39.82	104.2	72.2	33.535	111.1	106.1	51.765	82.24	90.1	72.75	73.05	71.07	145.5	65.25
ENSG00000178177.10	LCORL	2.729	1.979	2.1895	1.304	1.758	2.107	2.613	1.146	1.288	0.95175	3.381	3.119	1.0855	1.368	1.202	1.886	0.8805	0.76805	2.559	1.422	2.2545	5.547	4.077	2.28	2.171	1.909	2.1875	1.5135	2.245	1.5185	1.665	0.6844	0.5101	1.215	0.9772	2.633	2.208	1.2745	3.628	2.89	0.86855	1.864	1.893	2.756	2.684	3.761	2.4185	1.7
ENSG00000182611.3	HIST1H2AJ	0	0	0	0	0	0	0	0	0	0	0	0	0	0	0	0	0	0	0	0	0	1.1805	0.115	0	0	0	0.05549	0	0.21	0	0	0	0	0	0	0	0	0	0	0	0	0	0	0	0	0	0.1883	0
ENSG00000255375.1	RP1-65P5.5	0	0	0	0	0	0	0	0	0	0	0	0	0	0	0	0	0	0	0	0	0	3.963	0	0.04152	0	0	0	0	0	0	0	0	0	0	0	0	0	0	0	0	0	0	0	0	0	0	0	0
ENSG00000138346.10	DNA2	1.807	2.089	1.2045	1.613	1.801	1.4	3.231	0.9891	1.172	1.466	6.169	6.286	1.672	1.696	1.203	1.68	1.369	1.146	2.722	1.55	1.995	17.76	2.65	2.2275	2.894	1.998	2.1045	1.607	2.786	1.6325	1.439	1.194	1.037	2.317	2.65	3.669	2.455	1.076	2.5805	2.611	1.0715	2.746	3.838	1.958	1.948	3.639	3.591	2.3345
ENSG00000167325.10	RRM1	22.45	17.45	32.785	25.4	22.63	30.63	27.31	6.634	7.478	7.243	28.885	22.39	9.355	10.91	6.491	9.315	8.738	5.949	13.14	8.302	21.59	100.5	42.86	26.95	28.05	20.77	18.575	22.965	32.42	23.525	21.15	10.2	8.015	6.896	5.03	19.54	21.43	18.795	24.21	23.86	7.911	15.36	18.565	41.1	45.72	18.29	16.46	15.95
ENSG00000117586.6	TNFSF4	1.15	1.028	1.576	1.52	1.36	1.052	1.244	0.7703	0.9287	0.9343	3.6315	3.093	0.95715	1.099	0.8104	1.114	1.03	0.6815	1.271	0.9625	0.71705	11.9	6.728	1.5845	2.205	1.401	1.0245	4.1685	0.396	2.5475	1.66	0.9473	0.3043	0.4969	0.5593	2.296	0.4649	0.1921	1.771	1.631	0.41875	2.975	2.151	0.457	0.4449	1.015	2.47	0.6399
ENSG00000256018.1	HIST1H3G	0	0	0.102	0	0	0	0.1706	0	0	0	0	0	0	0	0	0	0	0	0	0	0	2.7805	0.09545	0	0	0	0.44005	0	0.5236	0	0.1348	0	0	0	0	0	0.1633	0	0	0	0	0	0	0.1047	0	0.3905	0.57605	0
ENSG00000159131.12	GART	25.245	24.47	18.03	20.35	21.65	21.01	24.12	6.676	7.223	8.103	14.385	13.1	8.8905	9.334	6.235	8.798	9.179	6.3295	11.67	7.9945	24.545	57.98	56.34	22.285	20.92	19.09	17.795	18.05	24.17	19.04	24.88	9.433	8.711	9.886	9.599	21.6	16.48	14.21	23.695	23.05	10.535	15.82	18.32	17.23	18.68	17.65	22.45	16.515
ENSG00000143033.13	MTF2	9.6535	7.546	7.423	6.929	6.975	6.457	8.461	4.2595	4.734	5.606	19.805	15	4.951	6.228	5.045	5.735	7.228	4.388	7.33	4.496	10.62	29.575	7.313	11.725	14.28	7.688	7.5015	7.0515	6.533	6.289	11.59	3.201	2.03	5.111	3.479	11.47	6.999	3.218	13.795	16.58	3.1465	10.03	9.638	9.727	9.358	8.857	14.265	5.6275
ENSG00000011590.9	ZBTB32	0.25875	0.3895	0.12055	0.2636	0.3104	0.1646	0.4027	0.09241	0.1275	0.1261	0.5619	0.5467	0.136	0.1656	0.1043	0.1219	0.1651	0.099515	0.1771	0.11145	0.36725	110.7	0.1146	0.336	0.6348	0.1985	0.4246	0.2546	0.5285	0.2282	0.5227	0.1041	0.04829	0.1911	0.09766	1.284	0.35	0.07193	0.5165	0.6092	0.17795	0.4179	0.71295	0.2327	0.2219	1.794	6.8895	0.368
ENSG00000102738.6	MRPS31	15.64	15.85	16.87	15.82	16.92	17.46	20.32	9.1705	9.261	10.18	22.855	18.73	9.481	12.42	9.505	13.1	11.15	8.698	14.61	10.87	17.675	48.005	20.17	22.865	22.9	17.32	14.835	16.205	17.25	16.125	23.87	12.04	12.79	12.65	13.18	16.73	14.4	14.405	19.88	27.81	6.908	19.04	16.87	13.7	13.58	15.11	20.16	12.555
ENSG00000041357.11	PSMA4	82.35	72.07	70.925	73.43	78.87	74.49	77.28	27.23	31.15	28.125	60.89	54.44	39.785	48.22	28.04	40.48	31.63	22.825	50.35	32.335	77.22	181.6	105.2	82.335	77.12	85.74	76.075	74.3	81.77	74.51	76.62	35.04	35.05	47.41	47.58	89.26	54.13	65.285	83.775	64.75	22.65	51.08	90.385	65.54	64.48	78.05	97.76	54.12
ENSG00000179172.7	HNRNPCL1	0.060365	0.06932	0.068285	0.06751	0.04394	0.06103	0.09943	0.037365	0.03548	0.045255	0.06174	0.04948	0.044	0.05176	0.03859	0.05871	0.0403	0.03638	0.06748	0.04394	0.08192	0.2214	0.1504	0.04917	0.1076	0.05943	0.050325	0.060955	0.07257	0.051005	0.05775	0.03017	0.02612	0.03372	0.04072	0.08516	0.07017	0.03546	0.074635	0.1457	0.02498	0.084	0.065095	0.06254	0.06619	0.06621	0.086705	0.03869
ENSG00000140259.6	MFAP1	28.93	25.42	40.22	41.34	34.02	35.13	39.96	14.895	17.58	17.605	38.225	33.57	23.35	24.17	14.39	19.52	19.61	14.125	18.4	16.235	29.265	86.07	60.78	38.45	40.86	31.46	26.36	35.05	34.95	34.46	37.55	15.27	15.4	18.4	9.585	29.48	28.52	19.5	32.63	42.67	11.07	28.56	33.08	33.2	36.19	24.87	31.515	22.415
ENSG00000083520.10	DIS3	17.03	15.12	9.7515	18.12	16.68	19.13	20.37	4.5925	5.354	5.82	19.02	18.22	7.0745	7.527	4.754	6.515	6.686	4.8085	7.875	5.3425	16.335	40.265	28.75	20.34	19.73	13.01	10.755	13.555	16.52	12.905	19.56	6.254	4.827	5.706	6.347	17.67	13.03	6.8395	22.865	21.26	5.153	13.78	15.01	13.14	14.2	12.45	15.045	9.7215
ENSG00000168126.3	OR2W6P	0	0	0	0	0	0	0	0	0	0	0	0	0	0	0	0	0	0	0	0	0	0.7282	0	0	0	0	0	0	0	0	0	0	0	0	0	0	0	0	0	0	0	0	0	0	0	0	0	0
ENSG00000113734.13	BNIP1	7.208	7.706	8.5125	7.024	7.708	6.163	6.468	4.731	5.463	5.089	8.172	7.642	6.3095	7.207	4.747	7.206	5.816	4.406	6.928	5.766	7.807	17.54	13.18	6.7495	7.184	6.93	6.592	6.407	7.209	6.1665	7.995	5.028	3.533	6.446	4.22	9.12	6.7	4.7475	9.0925	8.972	5.3165	11.88	8.795	6.974	6.379	6.205	8.9175	6.865
ENSG00000104064.12	GABPB1	10.94	10.96	6.5915	9.753	9.453	10.4	9.214	2.4885	2.593	2.7475	11.8	8.25	2.7415	3.62	2.809	3.481	3.051	2.251	3.952	2.659	11.5	26.495	14.11	11.984	11.61	7.447	6.74	7.257	7.983	7.0475	11.69	3.386	2.607	3.564	4.507	12.26	7.65	4.015	11	9.89	2.8815	6.708	9.459	7.902	7.616	8.628	13.075	6.172
ENSG00000234142.1	RP11-276E17.2	0	0	0	0	0	0	0	0	0	0	0	0	0	0	0	0	0	0	0	0	0	0.4803	0	0	0	0	0	0	0	0	0	0	0	0	0	0	0	0	0	0	0	0	0	0	0	0	0.2721	0
ENSG00000215086.2	NPM1P24	0.22135	0.2095	0.14835	0.2196	0.2291	0.3069	0.1407	0.060625	0.06281	0.05436	0.2277	0.2715	0.06359	0.06159	0.05361	0.08641	0.06656	0.055265	0.0944	0.07572	0.2194	0.86595	0.5102	0.3632	0.2242	0.2189	0.1498	0.1931	0.2373	0.15405	0.4225	0.1179	0.06547	0.1132	0.231	0.2564	0.1812	0.1242	0.2508	0.6283	0.1588	0.2138	0.17165	0.1559	0.1824	0.2183	0.33775	0.146
ENSG00000143977.9	SNRPG	28.34	32.39	37.1	34.58	35.56	33.64	24.72	14.05	13.83	15.1	19.37	16.82	11.98	14.62	12.96	16.95	15.32	12.96	21.67	17.305	31.055	98.63	61.45	29.115	28.33	31.79	27.605	31.18	35.54	30.18	29.38	18.7	17.88	25.33	16.13	34.58	24.32	17.665	30.845	32.58	10.76	34.56	30.855	21.7	19.73	27.73	37.58	21.67
ENSG00000134900.7	TPP2	24.91	19.39	12.165	20.64	22.29	24.16	25.78	6.458	7.141	7.9655	29.4	26.54	9.7225	10.72	7.598	7.677	7.922	6.964	12.7	7.266	24.16	53.975	35.34	28.155	30.19	20.18	19.195	19.01	15.32	18.36	26.65	11.18	7.958	8.6	11.6	29.07	17.5	19.32	30.11	32.07	8.5295	17.36	19.67	18.16	18.62	19.65	27.915	14.905
ENSG00000182481.4	KPNA2	18.79	21.63	15.34	17.74	22.41	14.79	16.46	12.34	14.74	11.595	15.155	13.88	19.96	25.21	12.33	18.88	12.78	9.09	17.01	13.35	17.44	162.05	73.9	18.845	13.41	14.57	20.17	14.975	41.06	15.375	20.73	11.5	9.466	9.577	6.692	26.36	16.08	8.183	18.525	7.09	4.2925	21.44	11.845	16.84	15.63	21.53	35.13	16.08
ENSG00000213186.3	TRIM59	0.4425	0.5523	0.487	2.276	1.998	0.779	1.75	1.89	0.5393	2.0285	0.7236	0.7551	1.234	0.9637	3.104	1.559	0.9248	2.5395	6.136	3.2175	0.67125	13.16	8.371	0.6737	0.9934	1.61	1.6075	1.121	3.513	0.9798	1.521	0.2029	0.1069	0.4798	0.2235	1.569	1.29	0.098805	0.36475	1.236	0.4396	1.013	1.4715	2.105	1.76	1.912	4.106	0.9567
ENSG00000188493.10	C19orf54	10.945	9.068	14.165	6.254	7.526	7.166	13.94	3.5075	2.958	3.7085	3.8555	4.96	4.088	3.009	3.327	3.958	3.329	3.501	8.15	4.577	10.915	35.89	14.31	10.745	12.81	10.07	11.45	8.0445	8.37	8.843	10.06	4.242	4.264	9.04	10.1	17.62	8.406	7.701	11.62	8.176	5.6335	8.337	11.875	9.267	9.939	17.03	17.405	9.2885
ENSG00000260103.2	RP11-10O17.1	0.62645	0.3156	0.2125	0.5313	0.471	0.5267	0.7701	0.0875	0.07221	0.0843	0.24705	0.3061	0.09155	0.07879	0.09138	0.1424	0.08434	0.0766	0.335	0.1144	0.7489	2.2815	0.2527	0.468	0.9227	0.3606	0.52925	0.3344	0.4972	0.314	0.4251	0.1919	0.07219	0.2229	0.2326	0.7981	0.7319	0.091355	0.9354	0.6221	0.2668	0.4437	0.8115	0.9605	0.9587	0.8521	1.5075	0.4992
ENSG00000198298.8	ZNF485	2.0255	2.361	2.037	1.882	2.492	1.624	3.432	1.152	1.136	1.3905	3.182	2.888	1.4665	1.504	1.27	1.579	1.576	1.206	2.032	1.5325	2.467	6.6975	5.222	2.8685	4.299	2.081	2.2235	1.823	2.723	1.9205	3.015	1.066	0.8377	1.09	1.276	1.935	2.558	2.3285	3.5805	5.067	2.955	1.88	4.102	2.085	1.822	2.185	3.665	2.18
ENSG00000125454.7	SLC25A19	5.6165	6.625	9.049	5.049	5.997	4.4	4.223	2.217	2.778	2.4315	5.9235	6.143	3.419	3.921	2.24	2.68	3.175	2.0215	3.814	2.838	4.368	22.765	5.744	4.5095	7.277	5.766	5.821	5.127	4.475	5.6435	4.549	3.032	2.361	3.601	2.087	8.587	3.985	3.7975	8.7315	4.363	2.4635	3.419	4.072	3.168	3.189	4.719	9.8585	5.06
ENSG00000238241.1	CCR12P	0	0	0	0	0	0	0	0	0	0	0	0	0	0	0	0	0	0	0	0	0	0.47245	0	0	0	0	0	0	0	0	0	0	0	0	0	0	0	0	0	0	0	0	0	0	0	0	0.11215	0
ENSG00000135451.8	TROAP	0.54405	0.4569	0.839	0.4545	0.6253	0.2085	0.5281	0.059185	0.04168	0.058505	0.12565	0.1337	0.05242	0.0442	0.06375	0.06492	0.04797	0.04591	0.1263	0.057535	0.68685	27.94	5.027	0.2785	0.5139	0.2797	5.1135	0.2211	10.06	0.2114	0.4694	0.1891	0.1317	0.4462	0.3114	1.559	1.454	0.076265	0.4898	0.7948	0.21805	0.352	0.8556	4.468	4.124	6.003	5.69	1.254
ENSG00000111786.4	SRSF9	116.15	121.3	170.5	122.5	122.6	114.3	116.9	61.505	69.82	62.06	126.15	115.9	74.95	87.82	60.15	80.79	70.38	55.69	87.36	77.675	129.55	285.9	227.8	159.3	159.2	91	107.65	91.42	181.6	83.86	156.5	38.94	24.93	104.8	64.9	153	130.9	27.27	144.9	170.5	83.405	164.7	145.35	147.9	147.4	114.2	188.3	106.05
ENSG00000135387.15	CAPRIN1	51.545	49.02	36.115	53.67	53.06	52.92	59.59	23.425	24.96	27.855	55.51	42.83	27.755	36.26	25.21	27.62	28.99	20.31	39.93	23.21	51.485	108.1	105.1	63.35	70.68	41.99	35.96	36.545	45.08	36.25	52.35	23.06	15.65	26.85	12.58	52.23	40.9	21.045	58.265	61.19	19.855	41.17	42.56	40.91	43.41	33.35	36.26	29.94
ENSG00000121931.11	LRIF1	9.2935	6.795	6.9295	5.258	7.456	6.049	9.816	6.2865	7.286	7.167	11.53	9.366	7.7175	10.12	6.156	7.954	8.378	5.9735	9.474	4.91	9.4495	30.64	15.69	7.489	7.857	6.922	6.242	5.909	6.784	5.9335	12.45	6.091	5.856	4.351	7.021	7.506	7.783	7.809	12.4	16.43	2.6195	12.47	8.6265	7.581	8.095	7.356	14.225	6.502
ENSG00000128394.12	APOBEC3F	1.9335	2.053	4.4325	2.074	2.221	1.405	4.766	0.38895	0.2895	0.38935	0.1712	0.2226	0.3258	0.2696	0.3372	0.4809	0.3225	0.311	0.8297	0.4781	2.584	19.82	4.111	4.7455	6.392	2.611	2.0445	2.058	1.671	1.9045	6.339	1.213	0.54	1.526	1.163	3.258	2.943	0.1772	3.9095	10.75	0.8433	2.198	4.821	1.322	1.209	3.034	9.102	1.617
ENSG00000124688.9	MAD2L1BP	16.195	14.81	16.985	14.16	14.39	13.05	19.01	5.9065	8.13	7.7245	20.94	18.81	12.51	14.41	6.947	9.206	9.402	6.4775	9.511	6.784	16.015	37.02	27.98	12.62	16.36	15.68	20.76	15.88	17.66	16.18	18.43	10.47	10.63	10.63	8.61	16.43	17.54	13.84	14.885	13.53	6.885	16.45	14.38	13.75	14.72	20.11	21.965	16.285
ENSG00000077152.5	UBE2T	2.043	2.965	5.084	3.476	3.412	1.603	4.094	7.6485	10.75	10.46	8.887	7.342	12.265	18.94	7.355	12.36	14.04	8.151	3.971	7.542	2.576	87.795	17.98	6.8655	3.909	5.126	8.572	3.163	13.61	3.943	2.6	6.583	6.784	2.614	1.074	4.947	3.729	7.444	2.5195	1.67	0.4399	5.886	4.0915	6.113	5.023	8.013	9.2935	3.1435
ENSG00000119392.10	GLE1	21.065	15.99	20.65	21.09	19.98	22.24	26.79	6.8115	7.786	8.9535	35.49	29.99	10.04	10.99	6.766	8.857	10.68	7.1025	7.326	6.098	20.115	52.095	28.18	25.6	25.04	20	20.01	18.46	23.83	18.995	23.86	10.01	8.144	10.39	10.41	20.95	18.26	16.72	28.235	26.19	6.619	26.72	20.82	27.33	28.82	21.18	26.93	14.065
ENSG00000062650.13	WAPAL	18.95	16.85	13.63	17.92	16.98	22.41	20.63	5.8695	5.672	7.118	17.74	15.08	6.5215	7.212	6.439	6.565	7.013	6.0445	9.134	6.4895	17.925	40.745	29.02	20.61	20.71	17.62	14.105	16.75	17.59	16.775	20.26	7.094	5.4	7.944	8.361	21.23	15.56	15.57	19.89	18.58	6.6765	11.54	15.895	23.58	24.09	15.58	17.55	11.855
ENSG00000038210.9	PI4K2B	7.173	5.216	5.284	6.126	6.513	6.925	8.733	1.6	1.514	1.505	3.0085	2.728	1.455	1.584	1.519	1.685	1.675	1.1845	3.438	1.8185	6.8995	43.73	11.43	6.036	6.682	4.533	5.809	4.448	8.657	4.265	5.787	1.944	1.116	3.723	8.716	9.564	12.62	1.2305	7.438	5.49	3.0085	4.223	6.6235	7.911	7.806	8.782	6.902	6.9775
ENSG00000213526.3	SETP8	0.1594	0.147	0.17685	0.1574	0.1429	0.1903	0.1784	0.10065	0.1097	0.13055	0.28845	0.2068	0.1106	0.1608	0.1075	0.1276	0.1008	0.12905	0.1151	0.1138	0.1575	1.1365	0.7772	0.21555	0.09655	0.2067	0.14085	0.16625	0.2618	0.161	0.09089	0.1139	0.06691	0.08386	0.03804	0.1916	0.1883	0.1874	0.1845	0.2621	0.085415	0.1487	0.079125	0.1641	0.1678	0.1827	0.17145	0.1425
ENSG00000141378.13	PTRH2	6.6955	6.98	7.412	4.516	5.432	4.185	5.693	3.6435	4.249	4.399	5.6075	4.971	5.2075	6.486	3.914	5.264	5.097	3.9385	5.544	3.7285	7.042	15.26	14.93	5.7015	6.491	5.504	6.5315	5.02	6.325	5.1955	6.968	2.651	2.069	3.09	4.957	6.253	5.695	3.8495	6.834	7.408	3.3245	7.105	6.935	5.494	5.444	5.58	8.8075	5.115
ENSG00000119397.12	CNTRL	8.7275	7.261	3.9595	8.17	7.83	8.159	10.71	1.979	1.914	2.9595	9.6765	8.96	2.5925	2.378	2.156	3.231	2.69	2.09	5.323	2.8655	8.295	32.59	5.555	9.3195	9.997	6.629	5.0325	6.945	5.166	6.1615	11.89	2.333	1.277	2.389	1.672	10.49	5.842	1.0185	15.3	13.41	2.714	10.04	7.8495	5.903	5.387	8.572	17.28	5.096
ENSG00000117153.11	KLHL12	24.415	19.66	22.68	22.73	23.34	23.91	30.32	13.655	18.42	15.03	31.215	26.64	20.715	27.29	14.13	21.79	17.1	12.145	19.18	15.205	22.97	51.5	37.93	28.1	27.11	23.14	20.67	21.675	22.2	22.48	28.47	12	9.697	14.17	9.805	22.82	19.16	10.665	32.01	28.76	11.185	26.98	26.1	19.64	21.54	20.35	28.585	16.225
ENSG00000253954.2	HMGN1P38	0.6118	0.7316	0.75	0.7905	0.761	0.6743	0.788	0.3977	0.3869	0.43	1.0148	0.9815	0.44335	0.4211	0.3959	0.5627	0.5043	0.36125	0.4967	0.4103	0.8469	3.0255	1.317	1.4445	1.42	0.6621	0.8957	1.037	1.324	1.1175	1.407	0.3772	0.2086	0.766	0.3285	1.329	1.127	0.14	0.9327	1.509	0.477	1.468	1.491	1.077	0.9753	0.9791	1.26	0.7495
ENSG00000227765.3	RP11-162O12.2	0.062585	0	0.58655	0.06107	0	0.07515	0.2123	0	0	0	0	0	0	0	0	0	0	0	0	0	0.12225	17.455	0.06914	0	0.1162	0	0.09363	0	0.2971	0	0.2046	0	0.04698	0.04947	0.06172	0.2132	0.2869	0.067265	0.089935	0.07191	0	0	0.55855	0.5938	0.6502	0.1761	0.5404	0.16525
ENSG00000225159.1	NPM1P39	0.38895	0.4109	0.26875	0.401	0.4142	0.6459	0.2891	0.089915	0.1036	0.08546	0.25035	0.1997	0.09549	0.1355	0.1016	0.1062	0.1202	0.07213	0.2782	0.095485	0.43145	1.7215	0.9912	0.3611	0.9823	0.4215	0.2723	0.3222	0.4276	0.262	0.4609	0.1471	0.1174	0.1822	0.08642	0.3987	0.2984	0.1897	0.41545	1.09	0.27575	0.2325	0.30465	0.3076	0.3078	0.278	0.2823	0.3129
ENSG00000151092.12	NGLY1	19.385	18.1	16.56	18.24	18.52	17.52	18.91	6.9845	8.194	6.6775	32.19	25.4	10.62	12.09	7.476	9.995	7.077	5.871	11.44	8.437	19.87	65.46	21.19	17.395	19.85	15.5	17.575	14.265	17.16	14.77	19.04	11.86	9.459	10.7	12.29	20.92	17.7	31.27	20.02	19.62	11.765	14.7	21.2	15.23	15.21	18.49	34.17	15.435
ENSG00000178966.11	RMI1	3.403	2.718	6.824	1.894	2.491	1.922	4.151	2.607	2.676	2.5485	11.885	7.784	2.269	3.345	2.414	4.835	2.719	1.9925	5.608	3.2435	3.676	16.6	9.981	4.422	4.376	2.403	4.184	3.794	5.649	4.508	4.039	1.505	1.626	1.747	2.195	3.881	6.046	2.3815	3.4395	3.897	2.8375	7.147	4.897	3.979	3.934	5.667	8.8135	3.743
ENSG00000176390.10	CRLF3	8.1585	8.203	3.77	7.914	8.252	6.723	7.098	3.425	3.711	3.7595	15.395	11.37	3.8555	5.135	3.391	4.525	4.313	2.7205	5.262	3.714	7.902	26.835	10.76	9.2975	9.895	5.863	6.151	5.838	12.51	5.4905	9.147	2.485	1.644	2.891	2.123	11.58	6.783	1.626	9.635	7.249	2.092	7.27	6.8995	8.584	9.378	8.237	21.57	4.0885
ENSG00000163009.4	C2orf48	0.070965	0.05282	0.05629	0.06223	0.05947	0	0	0	0.1105	0	0	0	0.17145	0.1747	0	0.01566	0	0	0	0	0.056045	4.549	0.1907	0.1233	0.09588	0.01681	0.2332	0	0.4911	0	0.02798	0.0143	0	0.1139	0.1153	0.3118	0.1114	0	0.03472	0	0.03593	0.03995	0.048955	0.5134	0.6466	0.7476	0.66025	0.075985
ENSG00000163535.13	SGOL2	1.206	3.323	0.8675	0.7786	0.944	0.6868	1.174	0.4279	0.4561	0.5005	1.021	0.9387	0.6156	0.7382	0.4312	0.6083	0.541	0.3512	0.7861	0.5256	1.194	20.11	5.705	1.3375	1.041	0.6383	1.158	0.5995	2.243	0.62205	1.527	0.4201	0.2525	0.311	0.1552	1.138	0.8971	0.2137	1.187	1.555	0.26705	0.45	0.72345	0.7994	0.7617	1.298	1.7625	0.68035
ENSG00000267041.1	ZNF850	1.326	1.012	0.9762	0.9404	0.9886	0.9867	1.011	0.26175	0.2047	0.2675	1.134	1.028	0.23205	0.2484	0.2595	0.3107	0.2458	0.22205	0.5226	0.30065	1.1825	3.0685	0.8711	1.1493	1.361	0.8681	0.67655	0.84365	0.5052	0.78765	1.503	0.5983	0.4473	0.3155	0.371	1.122	0.6657	0.19925	1.4805	1.671	0.43435	0.9393	1.1125	0.9181	0.9569	0.8807	1.341	0.70385
ENSG00000100335.8	MIEF1	14.8	13.18	10.87	11.67	11.49	10.49	13.83	7.228	8.549	7.882	18.46	16.01	9.7505	11.19	6.603	8.182	8.516	6.5325	8.397	7.2115	13.9	32.47	23.55	11.94	15.15	12.1	12.915	11.53	12.49	11.375	14.32	6.318	5.377	10.26	10.03	12.52	11.07	6.006	13.77	12.52	5.9575	8.787	11.88	11.32	12.36	14.54	14.53	9.876
ENSG00000101412.9	E2F1	3.243	2.083	8.0235	1.936	1.941	1.953	4.031	6.0635	5.92	6.174	2.389	2.424	8.2895	9.335	6.735	3.847	6.762	7.1555	9.247	6.4695	2.741	43.73	5.551	2.9915	3.246	3.396	4.8705	4.715	8.129	4.6945	3.194	0.8611	0.7187	0.8111	0.625	6.542	2.789	1.2135	4.6855	7.137	0.6209	1.171	4.204	7.508	7.317	6.352	8.29	4.106
ENSG00000251476.2	RP11-531A21.2	0	0	0	0	0	0	0	0	0	0	0	0	0	0	0	0	0	0	0	0	0	0.24835	0.09692	0.0662	0	0	0	0	0	0	0	0	0	0	0	0	0.0775	0	0.067	0	0.05373	0.04442	0	0	0	0.04407	0	0
ENSG00000267751.1	AC009005.2	0.62135	0.5823	0.4951	0.2206	0.3179	0.1454	0.5524	0.4155	0.3867	0.4261	0.2058	0.2327	0.45975	0.3903	0.4165	0.519	0.3276	0.4136	0.8176	0.5274	0.6938	4.8345	0.7448	0.90035	0.7644	0.8782	1.5825	0.26585	0.615	0.25795	0.8972	0.2734	0.1372	0.4849	0.2909	1.212	0.6522	0.055335	0.45105	1.134	0.2482	0.4891	0.72695	0.4045	0.419	0.7151	1.405	0.46045
ENSG00000134109.6	EDEM1	21.93	19.7	17.78	21.59	21.31	20.71	23.95	4.199	4.951	6.405	13.635	13.28	7.0745	7.231	4.353	5.33	8.243	5.099	6.26	4.3575	22.975	171.65	47.6	29.9	29.7	13.82	18.24	14.49	26.22	13.32	30.06	6.986	4.125	9.712	45.43	52.49	24.07	4.927	23.87	29.16	19.25	19.97	22.23	31.94	31.32	29.09	46.48	18.23
ENSG00000271554.1	RP4-665N4.8	0.18585	0.2207	0.072285	0.3891	0.4858	0.4026	0.2884	0	0	0.028825	0.18555	0.1584	0	0.04209	0	0.0389	0.04246	0.03258	0.0874	0	0.21325	2.898	0	0.36775	0.4163	0.1537	0.1403	0.2095	0.1734	0.1339	0.4191	0.05268	0.02936	0.1512	0.1199	0.4082	0.1994	0	0.30005	0.3778	0.1135	0.2277	0.4557	0.1793	0.143	0.2772	0.6895	0.1595
ENSG00000149308.12	NPAT	7.894	5.591	4.335	5.98	6.034	6.543	8.405	1.868	2.024	2.2355	7.644	8.215	2.744	2.789	1.924	2.877	2.671	1.7585	3.485	1.991	7.472	18.935	8.129	8.0865	8.937	5.595	4.462	5.578	4.582	5.128	7.926	2.669	1.674	2.242	1.925	7.711	6.011	2.1105	8.4885	9.517	2.0335	5.663	6.3035	6.647	7.412	5.832	8.9925	3.874
ENSG00000108010.7	GLRX3	37.445	34.62	40.02	36.78	38.5	40.86	40.2	14.38	17.19	16.585	29.41	25.92	18.76	23.29	14.68	20.35	20.41	14.5	25.99	17.99	34.585	76.33	65.18	42.735	35.21	34.71	27.7	32.425	54.25	35.97	34.21	22.56	22.07	21.19	15.4	36.15	31.2	23.385	36.57	31.28	16.4	26.7	31.825	37.65	38.19	25.51	27.975	25.98
ENSG00000226359.1	AC055811.5	0.08398	0.03552	0.1444	0.03913	0.04501	0	0.2473	0	0	0.030865	0.1063	0.09505	0	0	0	0.03287	0.03253	0	0.1047	0.0361	0.08948	0.6745	0.1514	0.066765	0.2281	0.0573	0.1042	0.04692	0.06299	0.055525	0.2271	0	0	0.09786	0.03314	0.08877	0.1791	0	0.18355	0.1302	0.062005	0.2931	0.1531	0.06004	0.1001	0.1353	0.2576	0.07141
ENSG00000069493.10	CLEC2D	9.0035	7.552	2.002	3.956	5.962	4.762	9.749	1.166	0.9688	1.2015	0.6207	0.7788	1.036	0.8729	1.2	1.635	1.216	0.98025	3.126	1.8025	9.2925	125.1	4.055	7.2765	11.6	5.365	4.9	4.8485	3.684	4.512	10.02	3.755	1.351	2.518	1.251	13.71	8.458	0.8316	15.835	10.79	1.243	3.267	10.705	4.589	5	12.59	36.1	3.4775
ENSG00000213370.3	RANP6	0	0	0	0	0	0	0	0	0	0	0	0	0	0	0	0	0	0	0	0	0	0.22165	0.1431	0.077335	0	0	0	0	0	0	0	0	0	0	0	0	0	0	0	0	0	0	0	0	0	0	0	0
ENSG00000254911.2	SCARNA9	4.8895	4.516	3.1485	3.806	3.815	3.106	3.826	2.1955	2.864	3.827	6.004	5.828	3.6835	3.899	2.36	3.415	3.766	3.0355	3.098	2.077	4.7895	42.225	2.108	3.4115	2.972	4.371	5.4525	4.915	2.727	4.1095	4.454	2.324	1.417	2.895	2.411	5.203	3.968	0.9828	6.045	6.536	1.4445	4.366	5.1185	4.799	4.348	6.685	8.243	2.6535
ENSG00000182057.4	Z83851.3	0.23785	0.2418	0.2396	0.1837	0.2133	0.1872	0.311	0.036185	0.04787	0.05118	0.05429	0.07279	0.05476	0.04827	0.04183	0.05367	0.0503	0.038575	0.06391	0.04662	0.3231	1.48	0.278	0.3128	0.4488	0.1414	0.3716	0.17765	0.9752	0.17595	0.3541	0.09634	0.05792	0.2833	0.4708	0.3282	0.4434	0.051695	0.2323	0.3361	0.3283	0.3904	0.46925	0.2856	0.2574	0.4537	0.44695	0.2817
ENSG00000132603.9	NIP7	12.745	16.61	12.97	10.02	12.22	8.563	11.51	3.919	4.549	4.3105	5.5345	4.983	5.08	5.946	4.648	4.959	4.413	3.6845	6.364	4.4255	13.005	38.31	38.62	12.66	12.25	9.485	11.825	8.9375	20.73	9.3455	15.49	4.296	3.325	7.772	6.265	12.05	10.92	5.5865	11.63	10.4	5.1625	8.372	10.1	14.12	13.98	11.95	14.46	8.782
ENSG00000234664.1	HMGN2P5	16.315	13.78	14.275	18.12	17.34	25.94	16.12	7.9805	6.059	7.846	14.215	10.47	6.531	7.84	6.42	9.448	8.329	6.554	14.23	8.1145	17.83	64.375	31.53	23.785	24.21	17.47	16.73	16.005	17.86	15.045	23.2	7.753	4.246	8.177	3.556	21.26	14.39	9.4225	20.93	33.71	6.6805	20.02	16.3	14.68	15.28	16.44	18.53	11.575
ENSG00000160124.5	CCDC58	11.51	10.59	13.23	7.425	9.236	7.69	11.58	5.2465	5.507	5.983	14.935	12.52	5.733	6.704	5.019	6.059	5.855	4.889	7.24	5.735	12.6	34.895	17.99	10.405	10.57	9.849	11.83	7.8185	13.78	7.761	12.45	6.765	7.07	12.14	12.31	9.311	9.219	10.94	13.11	12.1	7.1355	10.14	12.345	10.75	10.46	10.74	11.12	10.18
ENSG00000117748.5	RPA2	44.475	36.1	29.72	42.43	43.75	41.24	47.31	25.74	30.08	28.89	50.585	45.53	35.34	37.35	24.7	30.46	35.41	24.685	36.31	23.905	43.46	102.2	39.88	50.625	55.02	34.42	26.545	32.885	30.85	31.37	50.05	22.64	14.47	19.09	13.11	40.44	31.32	43.215	51.63	66.98	12.175	51.05	34.615	40.8	40.12	32.2	63.705	25.385
ENSG00000138442.5	WDR12	5.008	5.512	7.7595	4.277	5.026	4.001	5.88	2.727	3.547	4.06	6.63	5.202	4.1545	6.058	2.836	4.467	4.716	2.9285	4.395	3.2715	5.222	16.265	15.79	7.089	7.675	4.349	5.0065	4.0535	6.777	4.0875	7.471	4.144	3.054	3.614	3.102	4.555	4.531	4.7595	6.256	6.847	2.2015	5.432	4.549	5.467	5.318	4.756	5.321	4.1395
ENSG00000227344.2	HAUS6P1	0.018625	0	0	0	0	0	0	0	0	0	0	0	0	0	0	0	0	0	0.02513	0	0	0.080895	0.05876	0	0	0	0	0	0	0	0	0	0	0	0	0	0.01804	0	0	0	0	0	0	0	0	0	0	0
ENSG00000165506.10	DNAAF2	5.64	6.325	7.3595	5.961	6.286	5.319	7.835	3.577	3.933	3.659	9.557	7.983	4.2075	5.78	3.653	5.175	4.553	2.783	5.434	3.7805	6.222	14.78	11.56	7.14	8.792	5.597	7.2185	5.326	7.158	5.1715	8.732	3.254	3.019	4.675	5.594	6.328	7.198	3.9815	6.4685	7.036	4.168	7.16	6.2885	4.968	4.559	8.047	6.6055	6.3915
ENSG00000173214.5	KIAA1919	2.0065	1.702	1.91	2.44	2.028	1.727	2.505	0.44295	0.4983	0.6392	1.467	2.004	0.72785	0.7125	0.4941	0.7528	0.8721	0.46885	0.8698	0.4691	2.094	6.718	2.214	2.4835	3.027	1.909	2.103	1.9285	1.814	1.7285	2.4	1.108	0.6628	2.126	1.463	2.446	2.757	1.0645	2.7905	2.759	0.9954	3.234	2.3605	2.914	3	3.427	2.307	1.6365
ENSG00000196968.6	FUT11	13.39	12.24	6.9305	19.26	15.69	14.7	10.79	3.6725	4.552	4.107	10.965	10.1	5.592	6.411	4.156	6.07	4.451	3.6635	8.072	5.103	11.05	35.34	18.71	15.605	14.44	8.724	5.8585	9.775	11.1	9.6775	10.98	8.463	5.371	6.521	2.622	15.34	7.313	2.933	13.44	10.77	2.8595	9.333	8.6245	6.795	7.733	7.301	15.82	4.4735
ENSG00000198374.3	HIST1H2AL	0	0.07303	0.069075	0	0	0	0	0	0	0	0	0	0	0	0	0	0	0	0.1816	0	0	1.8515	0.2888	0.04681	0	0	0.13515	0	0.2059	0	0	0	0	0	0	0.2022	0.1103	0	0	0	0	0	0	0.08908	0	0.1362	0.49095	0
ENSG00000242125.2	SNHG3	1.5725	2.466	1.5275	1.521	1.592	0.8914	3.287	0.40205	0.4716	0.4833	0.6071	0.7659	0.5269	0.5479	0.4584	0.5954	0.5477	0.3682	0.8012	0.34705	2.1715	18.855	10.96	4.863	3.806	1.11	2.0895	1.189	7.494	1.2075	6.373	0.7271	0.2632	0.8898	0.9521	5.012	2.83	0.1963	2.3835	5.509	1.149	2.074	2.5135	3.439	2.735	1.968	5.045	1.936
ENSG00000020922.8	MRE11A	12.67	9.907	6.7275	8.916	9.832	10.37	13.1	2.4105	2.047	2.6635	5.3275	5.395	2.16	2.292	2.431	2.8	3.032	1.9555	4.721	2.58	12.09	36.245	15.7	10.813	18.4	9.452	7.684	9.0755	9.087	8.8605	13.96	3.731	2.188	3.527	2.742	10.65	9.688	3.146	14.35	14.98	4.9635	4.303	9.67	11.77	12.4	8.754	12.295	7.1105
ENSG00000166847.5	DCTN5	22.49	19.19	15.935	22.22	23.16	27.43	30.12	10.265	11.91	10.2	20.37	19.27	14.185	14.74	10.36	13.51	11.25	8.599	19.32	13.365	21.62	56.5	38.96	25.125	26.23	25.46	21.89	25.16	31.64	27.42	22.06	11.65	9.731	16.25	7.841	25.78	22.75	11.485	25.295	19.12	9.283	22.91	27.79	28.66	30.2	23.4	26.27	18.3
ENSG00000259493.2	RP11-621H8.2	0	0	0	0	0	0	0	0	0	0	0	0	0	0	0	0	0	0	0	0	0	0.041	0.03528	0	0	0	0	0	0	0	0	0	0	0	0	0	0	0	0	0	0	0	0	0	0	0	0	0
ENSG00000108055.9	SMC3	36.79	28.11	21.5	34.97	32.86	41.52	34.62	11.58	10.01	13.56	47.015	39.06	11.255	12.08	11.53	13.35	15.18	11.305	21.78	12.245	33.715	78.25	45.95	41.68	43.83	32.95	25.36	33.045	30.22	33.46	42.67	12.22	8.652	9.057	7.989	29.7	28.02	16.875	47.615	51.15	14.725	28.43	22.685	34.08	36.43	31.34	32.785	18.945
ENSG00000167264.13	DUS2	7.4595	6.745	6.746	6.37	6.875	6.321	10.37	3.257	4.045	3.7275	8.0525	7.756	5.3855	5.736	3.373	4.675	4.396	3.445	5.833	4.288	8.061	28.49	13.73	9.085	7.667	6.596	7.337	6.6775	12.45	6.7835	7.796	3.278	2.632	4.372	4.32	10.06	6.529	3.874	9.264	7.918	2.0855	6.855	8.02	11.94	13.49	8.269	18.855	5.741
ENSG00000129195.11	FAM64A	0.29285	0.246	1.993	0.2764	0.3461	0.1292	0.2338	0.089305	0.082	0.052785	0.3662	0.3971	0.07954	0.08703	0.06214	0.1064	0.07182	0.053075	0.1151	0.092725	0.2579	17.225	6.794	0.084445	0.1498	0.1314	1.6025	0.1761	2.719	0.17975	0.18	0.07887	0.04533	0.1678	0.04177	0.473	0.5126	0.029705	0.2831	0.6436	0.03898	0.1558	0.3015	1.274	1.21	1.535	4.8785	0.3648
ENSG00000122643.14	NT5C3A	23.225	19.5	17.52	14.07	16.92	17.55	20.68	9.3555	10.12	9.9805	21.29	17.34	10.55	13.26	8.882	11.85	10.39	8.3415	13.98	8.871	23.18	113.7	23.24	29.085	27.34	18.23	25.275	15.095	17.71	16.035	26.13	8.829	7.094	12.09	6.494	25.4	15.8	31.78	27.24	26.88	12.87	15.59	20.23	24.11	25.69	25.97	28.76	13.355
ENSG00000164045.7	CDC25A	0.41065	0.4217	0.9072	0.4238	0.5028	0.37	0.4781	0.52005	0.5833	0.57185	0.6595	0.6119	0.5038	0.5617	0.3395	1.332	0.5697	0.41285	0.3166	0.64845	0.4822	16.305	2.54	0.6393	0.7617	0.2694	1.6065	0.3072	2.769	0.341	0.7149	0.3624	0.2291	0.5482	0.2303	0.4299	1.157	0.2363	0.51325	2.103	0.36485	1.147	1.083	0.686	0.6956	1.128	2.779	0.7427
ENSG00000265828.1	MIR3939	0	0	0	0	0	0	0	0	0	0	0	0	0	0	0	0	0	0	0	0	0	0.42795	0	0	0	0	0	0	0	0	0	0	0	0	0	0	0	0	0	0	0	0	0	0	0	0	0	0
ENSG00000188848.11	BEND4	0.1211	0.03963	0.01892	0.03885	0.06196	0.03718	0.1603	0.3681	0.5773	0.17735	0.03279	0.02788	0.5506	0.7366	0.3464	0.7587	0.2574	0.12545	0.08638	0.8625	0.079915	12.59	0	0.04499	0.06192	0.1037	0.18695	0.087105	0.04254	0.063275	0.06124	0.04643	0.01062	0.02691	0.09084	0.4257	0.02747	0.0082145	0.3021	0.2398	0	1.813	1.6405	0.011	0.02295	0.8454	1.808	0.1046
ENSG00000100523.10	DDHD1	7.629	5.586	3.7835	5.958	6.152	5.974	9.221	5.6305	6.193	5.6535	13.15	11.84	7.9355	9.539	6.365	7.841	5.655	4.8855	12.99	7.76	6.2195	33.37	10.65	6.913	8.032	5.017	4.1335	6.7585	1.998	7.0865	7.584	3.243	1.901	1.721	1.074	7.492	3.226	2.285	10.95	9.676	1.816	8.727	4.901	4.425	4.809	5.304	5.883	3.2145
ENSG00000184357.3	HIST1H1B	0.052585	0.05462	0	0	0	0	0	0	0	0	0	0	0	0	0	0	0	0	0.1585	0	0.084535	0.9415	0.1131	0.1277	0	0	0.19365	0	0.1108	0	0	0	0	0	0	0.1065	0.07216	0	0.091895	0	0	0	0	0.1148	0.0438	0.2164	0.232	0
ENSG00000267679.1	EIF5AP2	0.04357	0.04999	0.035305	0.03478	0.03742	0.03945	0.04794	0.02139	0.01736	0.020565	0.03471	0.03698	0.00792	0.02416	0	0	0	0	0.03548	0.01723	0.04479	0.79075	0.07519	0	0	0.0349	0.04388	0.045825	0.07341	0.039435	0.0507	0.02114	0.02119	0.02407	0.04629	0.07944	0.04041	0.04331	0.104	0.06383	0.02424	0.041	0.0363	0.06893	0.06149	0.05721	0.09498	0.031635
ENSG00000197372.5	ZNF675	2.394	1.911	2.3595	1.545	1.85	1.279	3.48	1.983	2.339	1.9545	5.132	3.731	2.632	3.307	2.186	2.567	2.569	1.341	3.078	1.901	2.986	8.1235	2.576	3.232	3.287	1.513	2.4245	1.442	4.144	1.3315	2.53	0.8366	0.5352	1.276	0.5792	3.03	2.507	0.35885	2.7505	2.98	0.9437	2.041	2.9275	5.545	4.084	2.986	4.113	1.8545
ENSG00000176124.7	DLEU1	0.37415	0.3825	0.6162	0.6864	0.6036	0.6315	0.5904	0.2902	0.2217	0.3173	0.86955	0.6749	0.22595	0.2591	0.2222	0.2799	0.3265	0.2631	0.6779	0.3236	0.46105	2.4415	1.318	0.6587	0.6047	0.6247	0.8043	0.8731	1.506	0.9759	0.5286	0.7116	0.7056	0.6898	0.6133	0.6363	0.531	0.43655	0.56975	0.334	0.291	1.025	0.86585	1.271	1.307	0.7134	0.82705	0.3933
ENSG00000174442.7	ZWILCH	5.331	3.753	2.471	4.175	4.946	4.926	5.262	2.0495	2.235	1.855	5.1305	3.801	2.393	3.744	1.458	2.214	2.676	1.389	2.884	1.2935	4.9435	22.545	10.11	6.559	6.065	2.773	3.761	2.6305	7.447	2.259	5.022	1.412	0.7365	2.462	1.404	4.615	3.951	1.595	6.137	7.119	1.787	3.527	4.1765	4.249	4.577	4.125	5.9665	3.1205
ENSG00000160752.10	FDPS	34.835	27.44	37.03	26.78	25.88	27.01	24.61	12.44	16.36	11.38	26.755	26.25	21.505	23.04	13.54	20.66	12.95	10.32	26.55	14.63	33.81	116.3	43.61	30.955	32.64	22.64	30.115	22.54	49.31	22.455	32.29	14.86	10.39	17.8	29.2	51.67	35.44	10.54	41.03	29.18	15.505	22.49	27.34	40.41	40.74	35.37	33.99	26.285
ENSG00000154237.8	LRRK1	8.669	6.28	2.065	7.31	5.61	3.474	11.72	1.4	2.086	0.71745	2.375	2.63	5.046	4.57	1.091	1.008	1.34	0.4116	2.084	1.2115	7.1235	29.615	11.75	10.5375	12.57	7.247	9.95	5.1385	6.008	4.756	10.5	2.165	0.7018	1.351	0.4625	7.412	9.07	0.6644	6.964	9.422	3.1205	3.891	11.72	8.19	10.46	10.71	14.225	3.3085
ENSG00000162607.8	USP1	20.255	16.25	11.375	21.6	20.56	26.3	21.38	8.362	7.949	8.4485	32.195	27.15	9.643	10.07	8.123	9.116	8.873	7.168	15.08	9.1895	20.58	51.61	27.92	25.54	31.46	20.79	16.545	21.17	18.52	20.935	29.62	7.078	5.097	6.703	5.069	19.68	17.4	8.3635	29.01	31.93	7.9765	17.67	17.455	19.45	19.09	17.24	19.37	13.14
ENSG00000149635.2	OCSTAMP	0	0	0	0	0	0	0	0	0	0	0	0.01866	0.006145	0	0.03144	0.03006	0	0	0.08958	0.04006	0	0.6222	0	0	0.02968	0	0	0	0	0	0	0	0	0.05127	0	0	0.01941	0	0	0	0	0	0	0	0.01531	0	0	0
ENSG00000153574.8	RPIA	31.715	28.4	16.445	13.01	17.23	14.53	22.1	5.4335	5.716	5.9865	16.145	13.55	5.518	6.853	5.702	7.549	6.381	5.23	8.694	5.8425	30.395	68.45	32.73	26.025	30.21	15.98	25.965	14.12	34.66	13.39	25.51	9.667	10.12	9.408	5.304	24.53	26.25	18.92	23.075	30.43	13.245	16.66	18.665	19.83	22.05	25.15	35.21	19.07
ENSG00000094880.6	CDC23	17.835	13.77	13.38	16.04	16.67	19.16	24.33	6.9435	7.864	8.3025	23.95	21	8.985	10.18	7.205	8.907	9.123	6.3365	11.43	7.502	17.6	46.25	26.89	21.305	22.18	18.95	14.655	17.68	18.23	18.57	20.27	7.086	6.5	9.711	7.196	16.51	14.71	6.402	20.725	22.66	5.746	15.09	16.75	19.03	20.7	14.27	18.635	11.845
ENSG00000213750.4	KB-1683C8.1	0.059305	0.05468	0.04033	0	0.04814	0.05175	0.132	0	0	0	0	0	0	0	0	0	0	0	0	0	0.07758	0.2578	0.1542	0.029785	0	0.05959	0.04995	0.043155	0.09286	0.04912	0.06846	0.02409	0	0.03086	0	0.06139	0.05234	0.039985	0.06201	0.1694	0.064005	0.04881	0.065145	0.109	0.1087	0.04213	0.08761	0.043095
ENSG00000120437.7	ACAT2	15.47	10.81	14.65	14.42	12.8	18.07	14.87	12.995	17.04	9.428	24.31	20.71	20.875	26.87	13.7	21.29	10.7	8.386	38.28	14.26	12.915	98.48	22.17	14.61	13.67	8.656	17.93	9.25	49.82	8.44	12.88	4.07	2.389	9.338	30.56	23.04	19.69	2.1075	27.945	20.65	4.5915	10.42	18.095	23.15	20.95	16.83	12.545	15.27
ENSG00000146757.9	ZNF92	3.5815	3.76	5.4585	2.841	3.762	2.059	4.436	3.1635	3.496	3.017	10.435	8.232	3.7695	4.884	3.571	4.137	3.4	2.3225	7.206	3.753	5.885	20.13	5.077	4.0665	4.464	2.901	3.3945	2.747	6.639	2.677	4.337	1.583	1.242	2.038	1.662	4.047	4.524	1.48	3.7285	6.095	1.9945	4.197	5.5875	3.133	2.382	5.183	7.739	3.426
ENSG00000265451.1	RP11-204L24.2	0.27615	0.2522	0.4835	0.4887	0.5475	0.4175	0.5152	0.37865	0.3293	0.3209	0.51775	0.4541	0.2912	0.3193	0.3092	0.4823	0.2849	0.23165	0.3622	0.3658	0.35415	1.505	0.815	0.69445	0.7958	0.3891	0.2888	0.3153	0.4693	0.24255	0.451	0.2106	0.1334	0.2457	0.1621	0.394	0.6749	0.42795	0.71325	0.9706	0.18535	0.4957	0.9101	0.284	0.2236	0.4088	0.88635	0.2509
ENSG00000140006.7	WDR89	6.368	5.658	5.72	5.686	5.865	5.673	6.719	3.2285	3.387	3.3615	9.0745	6.531	3.2165	4.61	3.26	3.872	3.986	2.858	4.916	2.97	6.823	17.685	8.266	7.2455	7.937	4.727	4.509	4.4405	4.926	4.229	7.22	2.325	1.583	3.029	4	5.729	4.199	3.1955	8.592	8.001	3.316	4.715	5.7195	5.521	5.158	4.54	7.921	3.4945
ENSG00000229729.3	RP11-159G9.5	3.572	3.004	1.693	3.211	2.976	4.071	4.792	0.70905	0.7125	0.602	1.5785	2.092	0.9182	0.8418	0.7412	0.8709	0.6572	0.5376	2.108	0.9588	2.9825	11.84	8.635	2.857	3.318	2.653	1.9615	2.477	3.095	2.559	2.295	1.169	0.6892	0.882	0.6703	2.883	2.886	1.742	3.8225	3.619	0.8405	1.881	2.6495	2.929	3.029	1.956	1.0815	1.5065
ENSG00000108559.7	NUP88	20.855	19.69	18.495	24.6	21.7	25.57	23.87	5.4935	6.074	6.5845	19.215	18.49	7.878	8.476	5.536	7.627	7.713	5.2955	10.12	6.297	22.39	61.57	25.35	24.26	22.54	18.22	17.745	19.635	22.85	19.76	25.66	9.992	8.584	10.21	14.93	19.89	20.9	28.635	23.29	21.87	9.701	23.51	20.875	21.45	22.19	20.03	27.065	17.525
ENSG00000143179.8	UCK2	10.645	9.934	4.91	11.34	8.605	8.566	8.743	2.5805	3.081	2.8235	10.745	10.79	4.368	4.494	3.218	4.172	3.011	2.38	6.277	3.7975	14.005	41.115	38.83	11.128	7.484	6.739	11.275	6.782	15.51	7.322	9.763	3.377	2.276	3.033	3.761	9.618	13.05	6.415	12.67	6.768	6.369	8.528	8.4035	13.55	13.41	13.35	6.47	8.7725
ENSG00000106266.4	SNX8	16.55	11.87	7.423	6.153	6.758	4.274	6.544	9.206	10.36	6.68	17.855	16.51	11.06	12.08	10.06	9.923	6.283	6.9735	19.72	11.705	13.16	57.395	28.17	10.514	10.37	6.01	6.9065	5.926	8.824	5.7525	10.78	7.771	3.689	6.373	3.485	12.76	7.688	4.937	11.085	11.54	3.7635	8.154	6.279	8.97	11.46	9.862	46.82	5.421
ENSG00000204392.6	LSM2	50.95	41.96	40.345	60.94	51.43	56.3	52.29	21.835	21.18	20.86	41.88	41.42	23.995	24.57	19.98	25.63	22.5	19.09	41.56	25.785	52.245	150.4	60.24	73.305	78.56	57.45	43.445	45.185	42.7	44.39	65.17	20.21	15.04	28.27	15.23	49.08	31.87	23.57	62.595	61.03	19.79	46	44.325	44.32	48.38	41.32	58.14	33.695
ENSG00000111581.5	NUP107	25.275	17.86	12.785	17.28	18.42	20.94	18.25	4.1185	3.603	5.102	17.33	14.09	4.3925	4.837	4.611	4.896	5.144	4.395	8.656	5.047	24.05	46.065	26.73	24.665	26.06	17.03	14.44	15.96	14.49	15.39	25.59	8.246	5.376	6.442	5.519	18.8	14.19	7.7605	27.2	27.22	6.8195	12.31	15.855	16.3	18.36	17.35	24.24	11.605
ENSG00000109685.13	WHSC1	7.426	6.134	4.733	8.017	7.594	9.185	7.506	5.969	7.161	5.3445	20.68	17.88	7.839	9.002	5.784	7.087	6.367	4.466	8.842	6.011	6.987	32.655	12.26	7.383	9.832	10.02	11.46	8.1705	8.049	8.4185	6.05	3.515	3.096	3.719	2.355	9.732	7.325	3.6045	9.2845	6.227	3.685	10.43	7.606	6.251	5.683	9.964	9.7585	6.2045
ENSG00000082898.12	XPO1	32.155	30.68	25.345	38.25	38.55	38.64	37.22	17.785	17.41	18.275	53.705	49.47	20.17	23.6	16.3	22.02	23	14.2	27.92	17.79	32.435	97.115	75.2	44.6	40.69	33.52	26.255	31.75	31.6	30.2	52.82	14.99	10.98	15.44	13.89	38.08	23.35	18.32	56.89	65.21	16.155	36.73	31.165	33.77	31.48	30.8	37.735	21.285
ENSG00000120526.6	NUDCD1	13.985	13.38	5.4985	6.926	9.274	8.68	9.271	2.5505	2.85	2.6855	7.3355	6.275	3.5985	4.348	2.826	3.797	3.226	2.101	4.848	2.776	12.785	25.11	21.13	11.13	12.68	7.276	5.8995	7.3515	6.482	7.7985	11.77	4.227	2.876	3.883	2.637	11.09	7.818	3.669	13.31	10.87	4.0365	6.13	8.85	5.534	5.508	5.729	9.197	5.454
ENSG00000181803.3	OR6S1	0	0	0	0	0	0	0	0	0	0	0	0	0	0	0	0	0	0	0	0	0	0.54625	0	0	0	0	0	0	0	0	0	0	0	0	0	0	0	0	0	0	0	0	0	0	0	0	0.1045	0
ENSG00000259086.2	RP11-134E15.2	0	0	0	0	0	0	0	0	0	0	0	0	0	0	0	0	0	0	0	0	0	0.18685	0.05237	0	0	0	0	0	0	0	0	0	0	0	0	0	0	0.06494	0	0	0	0	0	0	0	0	0	0
ENSG00000183239.5	RP5-1120P11.4	0.1087	0.09908	0.063645	0.098	0.0905	0.09711	0.1103	0	0	0	0.06732	0	0	0	0	0	0	0	0	0	0.11205	0.4236	0.135	0.1236	0.1333	0.08032	0.0629	0.08198	0.09408	0.07705	0	0.05895	0.0445	0	0	0.1187	0.09127	0.09436	0.1175	0.2312	0.067865	0.084	0.10935	0.188	0.1886	0.07643	0.08779	0
ENSG00000182004.8	SNRPE	50.275	45.91	43.26	46.85	46.52	48.99	54.49	19.42	21.69	19.895	39.435	33.53	22.045	26.13	18.2	24.52	23.48	18.135	29.04	22.755	56.835	151.85	107.2	69.515	62.1	42.62	38.27	38.5	40.56	35.39	57.8	19.44	14.81	30.88	20.81	40.67	37.28	21.18	56.2	85.95	20.94	39.52	45.685	42.85	40.76	35.09	46.26	35.625
ENSG00000215417.6	MIR17HG	0.5166	1.036	0.4668	0.5089	0.7136	0.3575	0.5349	0.058355	0.04603	0.08988	0.05277	0.07165	0.087575	0.06984	0.07065	0.07414	0.0752	0.0742	0.1373	0.086255	0.8574	6.1065	1.614	0.459	0.8764	0.5001	1.0205	0.6045	0.8323	0.55365	2.208	0.1316	0.1276	0.2356	0.481	0.7225	0.7896	0.078725	0.941	1.426	1.2925	0.3722	0.44225	0.524	0.3139	1.387	1.9745	1.1235
ENSG00000126953.5	TIMM8A	3.231	3.991	3.1365	3.273	3.323	2.878	3.652	2.116	2.787	2.1855	3.0355	2.75	3.2705	4.016	1.955	2.685	3.396	1.8765	2.722	2.732	3.657	13.41	9.37	4.417	4.289	2.818	3.2225	2.895	5.123	2.8475	3.968	3.325	3.048	2.767	4.703	3.441	2.967	2.5255	4.213	4.992	1.371	2.677	3.679	5.031	5.022	3.015	3.785	2.563
ENSG00000120438.7	TCP1	118.6	107	76.655	103.9	103.2	126.5	103.1	49.015	55.5	45.19	110.05	88.23	61.64	80.84	50.81	67.36	53.89	42.215	96.81	63.58	109.65	214.55	154.1	116.65	111.2	97.23	90.15	94.945	94.52	97.59	122.2	54.63	48.78	55.08	36.28	100.2	89.71	81.385	116	141.2	45.89	59.73	81.66	96.43	99.59	80.25	80.365	71.665
ENSG00000198586.9	TLK1	15.735	12.15	15.16	17.9	16.18	20.2	21.44	10.415	14.67	11.2	18.18	14.03	13.105	19.91	10.17	12.76	13.11	9.127	16.01	11.56	16.295	68.435	13.34	20.75	22.33	24.68	16.36	21.335	11.43	20.37	15.75	5.864	3.822	9.084	8.019	14.78	14.29	5.261	18.605	23.59	6.903	14.11	18.855	16.22	16.95	15.51	17.815	12.195
ENSG00000130544.7	ZNF557	1.755	1.841	2.0075	1.883	2.133	1.524	2.821	0.6978	0.7742	0.8547	3.2035	2.659	0.93875	1.138	0.8089	0.941	1.016	0.682	1.323	0.83715	1.9935	4.771	3.319	2.56	3.064	1.956	1.7095	1.833	1.756	1.838	2.907	0.7503	0.5535	1.26	1.011	2.077	1.874	0.6585	2.5465	3.016	1.0205	1.984	2.2295	1.794	1.882	1.94	2.9115	1.608
ENSG00000181896.7	ZNF101	3.842	3.188	2.1165	2.612	2.992	2.283	3.997	1.741	2.026	2.0525	4.323	3.649	2.045	2.549	2.033	2.187	2.21	1.712	2.743	2.083	5.093	13.95	3.946	4.32	4.226	2.169	3.341	2.2825	5.819	2.4635	3.381	1.112	0.7927	2.132	1.535	4.645	3.748	0.67655	4.2075	3.145	1.3755	2.667	3.263	3.655	3.808	5.899	14.78	2.645
ENSG00000077348.4	EXOSC5	19.405	19.02	26.32	17.92	19.4	18.94	29.54	14.11	16.93	19.235	18.785	16.74	20.845	25.16	14.3	16.42	22.12	16.46	26.71	14.2	23.55	77.385	29.35	22.58	24.97	19.06	16.94	15.51	27.78	16.615	25.04	8.928	9.264	10.05	12.95	14.43	16.3	24.265	30.55	26.88	17.715	12.64	20.31	32.99	34.96	14.97	24.225	15.525
ENSG00000213740.2	SERBP1P1	0.3252	0.2737	0.1761	0.2783	0.2433	0.3424	0.2958	0.052555	0.06778	0.078155	0.09623	0.09106	0.05673	0.09083	0.07836	0.06983	0.05821	0.057515	0.132	0.068315	0.29865	1.0034	0.5331	0.233	0.3119	0.2063	0.1584	0.19935	0.3788	0.19605	0.1446	0.1023	0.09558	0.1297	0.09662	0.293	0.2451	0.3269	0.3083	0.2495	0.11105	0.1295	0.191	0.3797	0.4101	0.1688	0.1912	0.16495
ENSG00000166226.8	CCT2	79.395	90.75	83.19	83.62	89.48	94.18	85.17	43.02	54.84	47.17	139.55	109.8	57.35	76.33	40.45	65.29	53.62	37.475	65.84	46.395	87.985	228.85	171.1	90.975	93.73	86.89	75.44	82.46	89.63	88.105	109.8	54.23	38.63	53.4	29.13	86.41	64.89	71.08	99.75	105.1	37.155	70.95	72.25	76.23	75.58	67.2	79.93	60.15
ENSG00000143374.10	TARS2	20.77	15.47	30.38	17.16	17.11	15.92	26.75	12.005	14.72	14.395	33.695	32.76	22.355	22.69	11.92	17.65	16.92	11.465	16.61	14.57	21.35	58.77	28.06	24.67	25.93	15.85	16.6	16.73	24.12	16.45	20.79	13.73	15.9	13.99	19.26	19.34	18.99	24.825	29.53	27.89	8.4765	24.12	21.15	21.73	24.83	17.41	30.195	17.575
ENSG00000148300.7	REXO4	20.295	20.16	19.53	18.05	19.03	18.62	28.01	12.44	14.7	13.305	32.98	31.62	18.84	19.36	12.46	14.27	15.04	11.76	21.81	12.825	22.055	48.19	39.19	29.065	35.82	25.2	20.28	19.79	23.81	20.035	22.37	9.693	8.815	13.48	13.85	21.68	20.12	24.485	29.935	35.21	14.26	24.41	29.545	25.83	27.24	20.84	32.07	17.33
ENSG00000254208.1	RP11-219B4.3	0	0	0	0	0	0	0.1644	0	0	0	0	0	0	0	0	0	0	0	0	0	0	0.6239	0	0.15805	0.1495	0	0	0	0	0	0.1792	0	0	0	0	0	0	0	0.1713	0.1942	0	0.1839	0.128	0	0	0.1067	0.1252	0
ENSG00000166451.9	CENPN	1.8715	1.985	2.0325	1.751	1.853	1.845	2.482	1.1775	1.23	1.193	1.367	1.302	1.504	1.689	1.377	1.525	1.15	1.2005	2.526	1.6555	1.705	18.995	9.441	1.5495	1.442	1.51	1.958	1.654	4.138	1.8635	1.1	1.736	1.278	1.102	1.523	2.867	1.558	1.221	1.8535	1.099	0.8044	1.347	11.36	1.694	1.628	2.046	2.7305	1.9255
ENSG00000254634.3	RP11-231C14.3	0.7925	0.8624	0.60905	0.6834	0.734	0.5727	0.7993	0.42655	0.4954	0.3447	1.0395	0.8995	0.4914	0.6865	0.383	0.5456	0.454	0.28475	0.6312	0.40095	0.81435	1.58	1.469	0.9041	1.248	0.5083	0.71055	0.4762	0.7831	0.49125	0.6779	0.5232	0.3324	0.5379	0.3362	0.7214	0.7443	0.5048	0.87395	0.8523	0.2524	0.5997	0.62915	0.7442	0.7526	0.6497	0.80535	0.4997
ENSG00000241923.2	RP11-425I13.1	0.54285	0.5023	0.4113	0.5037	0.4619	0.5838	0.5404	0.22855	0.1783	0.2417	0.50555	0.4757	0.23435	0.2453	0.1835	0.2635	0.2263	0.2603	0.3412	0.2932	0.5993	1.4765	0.8593	0.7661	0.9587	0.5896	0.4757	0.52245	0.5509	0.4719	0.3861	0.3188	0.2203	0.379	0.1863	0.5408	0.5957	0.3551	0.6019	1.239	0.44755	0.8671	0.5756	0.6469	0.6356	0.5182	0.553	0.45235
ENSG00000168282.4	MGAT2	8.0595	9.454	10.375	9.885	10.07	5.961	10.09	1.344	1.827	1.807	4.2195	3.534	1.5995	2.131	1.372	2.088	2.128	1.5175	2.653	1.51	7.4765	32.24	33.02	11.39	14.66	5.067	9.0775	6.1625	7.607	6.3445	10.18	3.241	1.953	3.089	6.386	7.359	7.242	1.3355	5.2475	7.685	7.337	4.481	6.093	4.52	4.632	11	12.47	7.345
ENSG00000185900.5	POMK	1.2995	1.114	1.247	0.9532	1.095	0.8138	1.451	0.67655	0.9242	0.9009	3.206	2.813	1.024	1.461	0.787	1.071	1.319	0.62715	1.314	0.5404	1.0815	5.653	5.143	1.7	1.153	1.165	1.2055	1.038	1.672	1.0435	1.576	0.4633	0.3668	0.3912	0.4088	1.605	1.694	0.71665	1.505	1.66	0.76365	1.473	1.1845	1.211	1.214	1.416	1.1315	0.85265
ENSG00000263013.1	RP11-876N24.5	2.202	2.356	3.106	2.3	2.072	1.191	2.2	0.94585	0.7737	0.9667	2.735	2.832	0.8165	0.9165	1.02	1.429	0.9252	0.8439	1.961	1.309	2.0555	14.75	2.196	1.6165	2.563	1.295	1.4445	1.509	1.51	1.5025	2.315	1.372	0.8206	2.506	1.102	4.158	2.029	0.6768	3.2535	3.275	0.8967	2.972	2.269	1.362	1.293	2.851	4.959	1.922
ENSG00000267201.1	AC005624.2	0	0	0	0.1003	0	0	0.302	0	0	0	0	0	0	0	0	0	0	0	0	0	0	1.4815	1.248	0.27225	0	0	0	0	0.1407	0	0	0	0	0	0	0	0	0	0	0	0	0	0	0	0	0	0	0
ENSG00000128973.7	CLN6	18.9	16.69	20.92	12.25	14.71	9.415	15.84	9.057	10.79	9.3275	23.765	23.17	14.73	15.37	9.04	11.08	10.17	8.344	13.93	9.176	19.445	49.59	28.74	22.385	22.5	14.21	18.135	14.7	19.64	15.22	24.52	5.942	4.466	17.94	12.64	26.46	21.86	10.4	23.975	16.24	12.03	19.21	23.675	22.39	23.63	19.28	32.35	14.775
ENSG00000196504.11	PRPF40A	25.58	22.03	17.185	21.85	23.14	25.92	26.82	7.4185	6.916	7.553	20.15	19.88	7.7505	8.449	7.979	9.333	8.48	6.9545	15.26	8.5525	25.695	56.655	41.92	28.805	29.38	21.48	19.965	19.37	24.1	18.955	30.31	8.947	5.877	11.14	8.838	27.8	21.51	13.555	33.42	29.32	8.7355	19.04	23.535	25.91	26.74	22.07	25.75	16.37
ENSG00000100629.12	CEP128	1.1	1.064	0.51925	0.9153	1.009	1.021	1.375	0.4245	0.3436	0.5409	1.352	1.212	0.35645	0.3874	0.4636	0.4654	0.5816	0.4576	0.9093	0.48035	1.2905	3.1125	1.393	1.3	1.536	1.21	0.8736	1.0585	1.087	1.0285	1.976	0.4569	0.2438	0.4439	0.1943	1.301	1.334	0.36955	1.816	1.785	0.2457	1.419	1.0985	1.779	1.68	0.901	1.65	0.64465
ENSG00000237292.1	RP11-540K16.1	0	0	0	0	0	0	0	0.05101	0	0.03723	0	0	0	0	0.04999	0.05392	0.0449	0	0.03936	0	0	1.572	0.1176	0	0	0	0	0	0	0	0.09438	0.05537	0	0	0	0.1452	0	0	0	0	0	0.1286	0	0	0	0.1108	0.1655	0
ENSG00000136875.8	PRPF4	19.225	18.37	17.335	16.84	16.94	18.26	23.58	6.3715	8.72	7.9285	21.09	18.76	11.35	12.17	6.683	9.195	9.374	6.757	9.326	7.198	20.215	46.655	39.91	22.705	24.9	18.81	14.775	17.205	20.12	16.19	24.41	7.708	6.587	13.08	10.01	18.27	15.8	12.635	22.14	29.1	7.996	22.11	23.66	22.44	24.03	14.88	19.97	12.66
ENSG00000268333.1	RP4-806M20.3	0	0	0	0	0	0	0.1091	0	0	0	0	0	0	0	0	0.02576	0	0	0.04426	0	0	0.2568	0.1261	0.088325	0	0	0	0	0.04785	0	0	0	0	0	0	0	0.09753	0	0	0	0.031125	0.09466	0	0	0	0	0	0
ENSG00000116489.8	CAPZA1	63.81	71.99	49.595	58.83	63.56	43.36	58.48	24.47	25.1	23.82	43.775	31.81	21.62	32.87	25.27	38.98	25.18	19.035	54.51	34.63	59.895	223	152.6	57.195	62.13	45.82	60.875	41.45	128.1	40.29	61.78	21.29	11.47	28.36	29.68	99.77	57.26	17.955	63.99	51.62	23.445	36.06	57.475	92.88	89.18	73.29	134.3	43.96
ENSG00000158435.3	CNOT11	28.07	25.98	29.75	31.55	32.21	27.68	46.43	10.445	11.51	10.935	24.3	23.32	15.655	16.71	10.79	15.1	11.91	9.297	15.83	12.47	30.155	85.32	46.68	32.29	41.03	36.22	40.225	32.925	54.29	35.285	38.46	23.06	20.93	24.34	21.98	36.1	36.77	26.175	29.57	30.14	20.93	27.44	38.355	33.43	33.98	43.48	51.25	37.67
ENSG00000152240.8	HAUS1	17.26	13.48	9.9335	15.8	16.31	17.88	15.6	4.363	4.104	5.1	9.621	8.103	4.03	4.616	4.275	5.909	5.109	4.1785	8.715	5.2645	16.455	47.06	25.97	19.515	22.19	15.78	12.305	13.705	12.46	13.715	17.5	5.246	3.181	7.561	3.759	14.62	10.47	3.39	20.645	26.21	5.052	14.02	13.83	10.08	9.535	13.21	17.435	9.5295
ENSG00000133106.10	EPSTI1	8.2195	8.243	9.2375	2.635	3.694	1.907	5.681	1.413	1.254	1.702	0.71915	0.7894	1.378	1.387	1.514	1.891	1.228	1.9685	3.727	2.55	6.0295	52.08	13.5	6.983	7.166	4.141	7.0735	3.25	2.157	4.8185	6.789	1.858	1.291	5.398	1.976	12.75	3.41	0.63815	3.1295	4.735	0.809	4.326	2.912	1.702	1.707	14.71	18.31	2.8265
ENSG00000148773.8	MKI67	0.47535	0.3975	0.86825	0.4262	0.5749	0.1639	0.5091	0.033445	0.02746	0.03172	0.01776	0.02415	0.037485	0.03491	0.04619	0.03789	0.03333	0.025255	0.06066	0.03511	0.3241	95.205	11.94	0.110995	0.2375	0.1729	4.9745	0.1396	13.39	0.1404	0.15	0.1363	0.09595	0.2144	0.1857	1.747	1.408	0.04545	0.28585	0.1263	0.08366	0.1056	0.50015	3.58	3.653	6.703	5.808	0.92935
ENSG00000265415.1	CTD-2510F5.4	0.92625	0.6999	0.30215	0.3261	0.5274	0.2533	0.5002	0.5402	0.5078	0.44575	0.1491	0.1902	0.4719	0.4307	0.4598	0.5563	0.4189	0.28965	1.526	0.77005	0.59385	36.98	9.989	0.71355	0.7986	0.3725	0.9736	0.3367	3.646	0.3134	0.599	0.1827	0.1149	0.1473	0	1.012	0.4883	0.1439	0.7136	0.621	0.10375	0.1917	0.27115	0.9127	1.074	1.094	2.0085	0.41835
ENSG00000060688.8	SNRNP40	15.26	13.16	12.88	13.92	14.57	12.82	15.4	5.0055	5.095	6.0945	21.13	17.58	6.028	7.164	5.74	7.632	6.106	5.0135	13.3	7.027	16.675	35	23.56	19.545	19.53	13.46	12.23	13.63	13.25	12.47	20.99	6.671	4.321	7.146	4.684	15.44	11.46	6.9955	20.29	18.79	4.508	16.7	16.075	14.83	15.76	13.02	20.015	9.507
ENSG00000166133.13	RPUSD2	6.7715	5.565	8.893	8.149	7.703	6.91	10.19	4.1925	5.119	6.3785	8.455	8.025	6.5725	7.513	4.397	5.292	6.614	5.2075	4.212	4.3495	7.652	22.475	14.76	7.8985	9.446	9.418	9.2465	10.335	9.155	11.1	12.05	4.094	4.959	4.787	5.393	6.652	7.56	6.688	8.8805	10.6	2.9855	8.786	8.8185	10.7	11.56	8.772	11.805	6.634
ENSG00000203326.5	ZNF525	2.1755	2.109	2.6185	2.292	2.489	2.31	3.67	0.67545	0.6642	0.835	4.605	4.301	0.8659	0.9083	0.8517	0.9431	1.044	0.66255	1.23	0.697	2.835	9.6995	2.481	3.6955	3.819	2.369	2.356	2.585	2.511	2.425	3.318	0.9062	0.4974	1.815	0.6214	2.839	3.219	0.20765	3.718	7.282	1.8585	4.278	5.258	3.7	3.733	2.956	3.9195	2.529
ENSG00000163811.7	WDR43	23.355	22.57	13.315	15.86	17.37	18.04	20.6	5.078	4.938	5.291	13.535	11.1	5.639	6.548	5.038	6.503	6.013	4.662	8.681	5.6685	23.815	57.33	45.26	22.56	20.79	14.68	13.405	14.805	22.3	14.28	24.89	7.065	4.463	5.43	7.228	17.76	17.7	20.165	24.28	23.59	9.473	13.15	16.705	27.2	27	14.51	15.93	11.545
ENSG00000236297.1	RP11-175P19.2	0.11445	0.112	0.1957	0.126	0.1372	0.05319	0.1685	0.13585	0.1451	0.19255	0.13155	0.1588	0.1724	0.1265	0.1626	0.1994	0.1577	0.14115	0.3331	0.22625	0.1337	1.805	0.2921	0.037165	0.0766	0.1568	0.10875	0.1313	0.06621	0.10025	0.3135	0.08614	0.0456	0.1052	0	0.1368	0.1435	0	0.3823	0.4675	0	0.5941	0.2479	0	0	0.3789	0.935	0.1257
ENSG00000111665.7	CDCA3	1.5785	1.312	2.0695	3.914	3.61	2.196	2.88	1.0175	1.613	1.5985	12.495	15.61	3.464	2.424	1.15	1.911	2.065	1.2535	1.082	1.00395	1.771	26.59	4.798	4.652	4.011	2.599	3.4855	2.125	6.231	1.8975	2.399	1.65	1.192	1.011	0.5483	2.336	2.903	0.27375	3.0305	5.684	0.5794	10.63	5.1375	3.068	2.933	8.846	4.414	1.856
ENSG00000095002.8	MSH2	8.648	6.679	8.549	5.19	5.977	6.7	10.8	5.7685	7.266	8.6585	23.605	19.59	10.027	12.42	6.301	9.756	9.693	6.723	11.86	6.873	9.631	32.08	17.06	11.76	11.76	6.651	6.7925	5.178	9.641	5.586	7.804	3.707	3.247	3.61	1.971	7.022	9.466	3.298	13.76	8.375	3.472	8.975	6.1355	10.64	11.21	7.842	9.921	4.758
ENSG00000068489.8	PRR11	1.1065	0.8109	0.4604	0.422	0.6481	0.3655	0.6801	0.65505	0.6159	0.56885	0.302	0.3331	0.64305	0.7	0.6757	0.6912	0.558	0.4433	2.024	0.88	0.746	46.02	12.41	0.72385	0.9357	0.4638	1.198	0.4198	4.113	0.36895	0.8024	0.3133	0.1856	0.2047	0.133	1.136	0.6018	0.2129	0.9545	0.698	0.1443	0.2617	0.44955	1.227	1.335	1.476	2.306	0.50385
ENSG00000120699.8	EXOSC8	24.1	20	14.92	21.91	22.67	24.55	24.54	8.331	7.37	8.064	22.895	19.21	7.5805	8.782	8.096	9.369	8.525	7.068	17.01	8.9885	26.735	59.885	26.3	32.065	34.69	21.67	17.19	20.635	19.05	18.99	37.39	10.23	7.74	10.38	9.459	24.9	16.4	11.89	33.6	39.74	9.3795	20.2	25.815	19.91	19.12	20.12	32.225	15.645
ENSG00000135605.8	TEC	2.5665	2.051	2.784	2.796	1.878	2.423	3.562	0.1432	0.1778	0.18615	0.08518	0.1111	0.3037	0.2878	0.178	0.2686	0.1586	0.18885	0.4754	0.31325	2.276	36.135	0.5316	2.1995	2.359	1.529	2.1495	1.7055	8.19	1.485	3.059	0.9083	0.6621	1.548	1.933	5.17	3.61	0.6352	2.468	1.261	0.7769	1.965	1.698	7.381	7.86	3.47	4.078	1.1715
ENSG00000115484.10	CCT4	105.95	104.2	91.485	107.4	108	122.7	112.5	42.485	48.58	43.54	126	104.3	68.81	81.77	42.89	59.84	53.08	34.34	91.29	49.815	111.7	267.45	203.6	140.35	145.4	109.9	80.27	105.3	109.4	105.75	140.1	56.31	42.13	51.56	34.88	94.18	81.03	71.55	110.3	185.3	66.86	86.02	89.845	107	102.8	71.21	94.285	81.885
ENSG00000183474.11	GTF2H2C	1.107	1.069	0.94955	1.153	1.193	1.141	1.273	0.38775	0.4171	0.46565	0.9574	0.832	0.40525	0.4878	0.4438	0.5573	0.4839	0.35235	0.7397	0.5013	1.183	3.578	3.173	1.5015	1.743	1.107	1.059	0.97305	0.7313	0.96835	1.876	0.4841	0.3579	0.8831	0.6258	1.566	0.9457	0.4216	1.395	1.63	0.65275	1.042	0.99785	0.6779	0.6489	0.9956	1.177	0.8403
ENSG00000103550.9	KNOP1	5.0785	4.043	3.71	3.265	3.389	2.566	5.914	3.1975	3.251	3.888	5.165	4.824	3.947	4.144	3.668	3.276	3.936	3.338	4.605	3.696	5.421	11.725	10.97	5.773	5.785	3.37	4.8085	3.547	5.752	3.809	5.092	1.71	1.474	2.013	1.532	4.566	5.636	2.5965	7.052	7.22	2.2735	3.304	4.394	5.814	6.31	4.668	3.7185	3.4705
ENSG00000143799.8	PARP1	27.515	25.67	26.86	23.98	24.47	24.34	42.26	28.7	28.83	31.28	43.045	40.67	32.99	34.44	29.3	26.82	29.39	26.52	69.97	34.285	27.37	167.25	48.07	38.585	35.37	46.73	29.525	33.99	29.08	36.875	37.12	17.82	25.1	15.34	13.78	29.59	28.09	30.515	58.595	30.66	21.745	45.63	32.27	20.64	21.8	32.26	63.385	22.785
ENSG00000259155.2	RP11-831F12.3	0.1119	0	0	0	0	0	0	0	0	0.060715	0.09083	0.1057	0.01857	0.05017	0	0.07311	0.1341	0.05365	0	0	0.1336	0.7396	0.1942	0.17515	0.2297	0.04962	0.08717	0	0.1326	0	0.3431	0	0	0	0	0.1015	0.08992	0	0.17205	0.36	0.036185	0.1843	0.0994	0.1731	0.1501	0.09911	0.05938	0
ENSG00000181090.13	EHMT1	14.285	11.26	11.565	11.72	12.19	13.29	17.02	4.4205	4.465	5.7755	14.595	15.75	6.1985	5.189	4.271	5.201	5.784	4.979	6.182	4.824	14.565	35	12.11	18.18	18.67	15.09	11.67	13.88	12.09	14.015	20.59	4.957	3.604	5.392	5.863	14.79	11.39	8.243	16.76	19.68	4.308	13.3	16.815	14.08	14.24	12.74	19.82	9.435
ENSG00000079459.8	FDFT1	50.55	38.11	59.135	39.85	33.55	61.51	66.59	30.84	34.31	24.1	39.735	37.45	41.945	49.73	31.45	43.87	27.17	20.88	94.51	35.09	53.225	157.9	56.97	58.58	68.42	42.37	55.03	42.315	92.03	42.905	57.88	24.65	18.17	29.34	26.98	71.37	88.29	47.425	66.09	53.77	16.7	42.12	51.655	81.59	76.15	54.48	38.31	54.785
ENSG00000229839.2	AC018462.2	0.02961	0	0	0	0	0	0.03652	0	0	0	0.0247	0.02985	0	0	0	0	0	0.012975	0	0.01444	0.035785	0.44045	0	0.020545	0	0	0	0	0	0	0	0	0	0.02214	0.0358	0	0.03436	0	0.056945	0.03366	0.037415	0.02411	0.02615	0.03195	0.04867	0.02054	0	0
ENSG00000264554.1	RN7SL793P	0	0	0	0	0	0	0	0	0	0	0	0	0	0	0	0	0	0	0	0	0	0.62095	0	0	0	0	0	0	0	0	0	0	0	0	0	0	0	0	0	0	0	0	0	0	0	0	0	0
ENSG00000169019.9	COMMD8	20.69	17.68	18.72	27.98	26.44	21.4	17.07	10.595	12.14	12.96	13.5	13.09	12.41	15.12	10.03	14.59	15.93	10.22	14.85	12.87	18.225	57.695	43.69	19.85	15.78	17.99	16.3	15.86	30.75	17.01	15.73	12.3	10.17	26.81	8.105	19.73	12.43	5.713	20.88	14.79	7.02	27.91	16.385	17.04	14.87	17.66	24.725	12.1
ENSG00000250656.2	ST3GAL1P1	0.04262	0.06599	0.23135	0.07873	0.07256	0	0.07553	0	0	0.03255	0.06595	0.115	0.031445	0	0	0.04249	0.02513	0	0.06226	0.01112	0.058125	1.1205	0.3188	0	0.07723	0.06713	0.17745	0.086955	0.1812	0.08351	0.1399	0.0217	0.02658	0.0752	0.1638	0.09594	0.1539	0	0.06036	0.1329	0.1962	0.2148	0.1142	0.07573	0	0.3936	0.2122	0.17455
ENSG00000182810.5	DDX28	10.0195	8.772	17.41	7.149	8.346	6.197	15.73	4.134	5.352	5.8645	7.689	7.334	7.1505	8.049	4.231	5.991	7.352	4.7885	3.486	3.843	11.025	27.25	16.34	8.7715	10.72	7.809	9.15	10.56	13.09	10.395	13.82	4.212	6.478	6.198	6.46	8.825	8.386	11.7	9.6415	11.62	4.291	7.858	7.898	16.1	15.91	10.94	18.625	9.279
ENSG00000103194.11	USP10	25.285	25.48	24.385	25.78	27.44	33.47	36.15	13.745	16.36	15.245	42.125	37.34	20.27	23.04	13.36	18.19	18.8	11.285	21.54	14.635	28.575	82.255	43.64	35.665	35.31	32.2	25.69	30.825	29.51	31.165	36.58	14.71	13.23	16.66	13.45	30.25	22.98	29.945	32.33	33.34	9.675	24.8	34.11	30.26	30.14	27.18	36.09	20.105
ENSG00000170606.9	HSPA4	33.145	33.89	51.43	55.63	44.74	48.33	48.76	25.135	27.1	25.34	49.115	42.53	36.89	44.55	24.78	37.55	29.12	21.14	37.63	28.14	33.095	100.55	96.45	52.505	48.13	41.24	34.035	42.62	66.47	45.405	46.98	28.51	26.56	23.39	17.69	39.63	34.16	43.925	39.65	36.1	15.055	51.15	34.805	37.77	40.69	34.64	41.095	28.94
ENSG00000247626.3	MARS2	3.107	3.78	7.33	2.454	3.209	2.063	4.609	1.615	1.874	2.0135	3.842	4.516	2.565	2.817	1.784	2.401	2.2	1.607	3.14	2.0415	4.0025	24.65	6.377	2.915	3.267	2.824	6.0135	2.9705	7.969	3.298	4.979	1.911	2.66	2.006	4.183	3.703	5.028	3.688	3.7695	2.753	3.413	1.954	3.2985	5.363	5.411	6.095	8.2465	4.642
ENSG00000227269.1	RP11-96L7.2	0	0	0	0	0	0	0	0	0	0	0	0	0	0	0	0	0	0	0	0	0.06169	0.4516	0	0	0	0	0	0	0	0	0	0	0	0	0	0	0	0	0	0	0	0	0	0	0	0	0	0
ENSG00000119335.12	SET	109.75	105.8	87.8	105.9	111.8	125.3	134.5	73.185	69.5	64.71	140.85	111.5	67.9	84.44	72.58	84.75	70.26	58.05	122.3	79.43	112.15	356.15	220.2	162.05	144.6	126.9	93.555	109.35	122.2	110.05	141.5	56.21	42.09	60.42	34.76	127.4	102.5	73.23	146.65	160.4	53.03	91.65	109.5	123.8	124.4	92.56	118.65	77.635
ENSG00000253729.3	PRKDC	22.14	17.97	17.4	20.05	19.92	22.21	27.93	6.9605	8.366	9.1475	20.815	20.28	13.21	13.15	7.022	8.523	9.773	6.731	11.85	7.89	20.905	64.125	70.98	28.605	26.42	20.66	15.9	20.805	23.55	20.885	27.91	10.36	7.126	7.173	5.336	21.04	17.5	14.83	25.845	29.14	7.7925	19.9	18.95	21.48	23.67	17.66	21.33	13.265
ENSG00000238334.1	snoU13	0	0	0	0	0	0	0	0	0	0	0.52215	0.5076	0	0	0	0	0	0	0	0	0	1.5075	0.3406	0	0	0	0	0	0.3833	0	0	0	0	0	0	0	0	0	0	0	0	0	0	0	0	0	0	0
ENSG00000184661.9	CDCA2	0.15055	0.1504	0.2099	0.173	0.196	0.06102	0.1937	0.03164	0.02694	0.04466	0.030875	0.03753	0.03218	0.02738	0.03978	0.05902	0.03798	0.03096	0.1252	0.072075	0.1805	25.995	5.419	0.11878	0.1221	0.09082	0.7952	0.075105	2.427	0.078905	0.1181	0.4837	1.949	0.1182	0.05697	0.3884	0.3031	0.072865	0.25745	0.1346	0.04692	0.2641	0.16595	0.9176	0.9743	1.126	1.4065	0.20775
ENSG00000048471.9	SNX29	14.165	8.073	4.613	9.851	8.114	9.999	13.14	3.9925	4.066	5.0685	7.268	7.527	5.0515	4.719	4.774	5.177	5.412	4.874	11.76	6.771	10.02	28.325	13.2	10.1845	12.24	8.731	4.722	8.0145	9.393	8.0625	10.37	2.752	1.925	11.2	1.169	8.5	6.391	3.836	9.7745	12.44	1.659	11.71	5.361	8.761	10.65	6.698	10.02	4.4765
ENSG00000176994.9	SMCR8	6.5125	4.431	4.6805	4.76	4.887	6.42	8.893	1.13	1.455	1.529	7.582	6.631	2.006	2.141	1.237	1.741	1.905	1.054	2.507	1.35	5.9355	19.655	15.26	4.087	7.28	5.508	4.9385	5.3265	5.245	5.5515	6.91	1.893	1.476	2.622	1.645	7.304	7.464	3.4455	5.9105	6.11	2.2005	4.056	4.762	4.917	5.808	6.467	6.0455	4.982
ENSG00000100298.11	APOBEC3H	0.6626	0.802	0.86925	0.9082	0.847	0.6032	1.165	0.1446	0.1206	0.163	0.57645	0.6199	0.1534	0.1288	0.1822	0.2697	0.1737	0.1684	0.79	0.29005	0.6518	27.39	0.3151	1.2925	1.583	0.4625	0.55645	0.53845	0.572	0.54495	1.064	0.2439	0.1331	0.4547	0.2366	2.402	0.6673	0.057995	1.4855	0.6038	0.16985	0.6383	0.93075	0.2741	0.3199	1.165	4.178	0.76115
ENSG00000173473.6	SMARCC1	22.815	19.67	11.945	22.94	25.46	40.07	49.55	11.185	6.698	9.5445	13.51	13.86	8.43	8.64	11.15	11.52	8.778	10.39	19.7	13.04	28.515	86.965	40.09	34.29	37.84	39.89	25.575	28.4	30.18	32.825	26.28	8.388	5.621	13.3	8.556	26.95	28.2	14.73	30.195	33.92	14.44	16.39	33.535	40.56	41.13	27.03	25.135	20.085
ENSG00000218502.3	H2AFZP3	0.17715	0.1514	0.083795	0.2163	0.1933	0.2749	0.242	0.08181	0.119	0.1443	0.27015	0.1771	0.1432	0.1815	0.09192	0.1529	0.1188	0.071485	0.07732	0.11665	0.16455	0.81275	0.303	0	0.1541	0.2674	0.21185	0.20655	0.2899	0.20435	0.3253	0.08465	0.06294	0.1172	0.08254	0.3249	0.2279	0.074225	0.15925	0.2858	0	0.2323	0.30215	0.2694	0.2525	0.253	0.37855	0.1373
ENSG00000171848.9	RRM2	0.5453	0.6019	1.2345	0.6591	0.861	0.2414	0.7057	0.049655	0.03914	0.043905	0.060075	0.06997	0.07491	0.0706	0.05911	0.06745	0.04235	0.033725	0.1143	0.063755	0.4371	166.45	22.06	0.158	0.3372	0.2133	4.9795	0.1808	22.84	0.18955	0.2624	0.2014	0.1038	0.4776	0.5881	2.453	1.925	0.08209	0.3324	0.1864	0.28705	0.2851	0.42825	2.61	2.359	7.892	12.49	1.32
ENSG00000155330.5	C16orf87	1.874	1.846	2.2995	3.207	2.619	3.083	3.214	1.688	2.36	2.168	3.0705	2.171	2.216	3.464	1.57	1.757	3.201	1.589	1.552	1.193	1.901	11.54	2.499	2.1065	2.981	2.305	1.7765	2.0705	2.023	2.174	2.573	1.654	1.46	2.156	2.794	2.473	1.707	3.703	2.9845	2.213	0.55795	2.701	1.998	1.89	1.666	2.331	2.3285	1.078
ENSG00000106268.11	NUDT1	9.7325	6.741	3.4655	8.154	8.566	8.591	7.07	4.134	3.675	6.5845	5.926	5.583	3.854	4.315	5.089	3.442	6.722	6.2785	9.752	4.9115	7.801	27.805	19.63	9.4945	7.402	9.444	7.0245	7.049	10.9	7.074	7.64	4.507	3.28	2.819	1.195	7.134	5.182	3.705	11.045	5.816	1.817	2.704	6.1505	12.58	13.16	7.363	16.365	4.2175
ENSG00000177917.6	ARL6IP6	14.085	12.61	8.971	10.01	11.72	10.91	11.12	6.4015	5.868	6.2485	6.9535	7.237	5.5015	5.7	5.711	6.386	6.228	5.037	12.26	7.0205	14.105	25.815	21.75	12.855	15.35	8.83	8.8125	7.8785	13	7.4385	11.77	3.708	2.217	4.053	2.56	13.12	9.741	3.3415	17.085	16.29	3.161	9.907	10.29	17.33	16.26	9.187	14.45	6.428
ENSG00000120662.11	MTRF1	4.8075	4.832	8.0875	3.745	4.761	3.843	7.623	2.3025	2.548	3.221	7.881	6.993	3.3065	3.853	2.775	3.599	3.458	2.6135	4.387	3.159	5.512	15.31	8.056	5.352	6.298	6.524	6.391	5.7935	6.592	6.4725	5.57	3.341	2.825	3.931	4.193	6.133	6.474	4.6715	5.5575	7.308	5.4105	7.336	8.0495	5.489	4.973	8.415	12.125	7.1255
ENSG00000162194.8	C11orf48	23.505	23.47	28.065	23.71	25.94	20.04	26.48	14.92	16.87	15.9	21.935	21.72	19.085	20.72	15.1	18.36	17.58	14.365	20.56	18.665	23.94	49.33	35.7	27.29	31.17	20.98	25.085	21.49	27.13	21.295	29.46	13.14	10.53	20.64	16.66	29.35	20.51	12.445	28.655	22.28	10.1	24.69	35.155	23.28	22.95	28.78	44.655	23.33
ENSG00000197265.4	GTF2E2	28.795	28.6	26.325	22.1	22.86	22.66	25.48	8.266	8.232	8.6495	21.305	19.41	9.182	10.39	7.979	10.38	10.41	6.9645	12.23	8.959	24.295	53.785	42.26	29.74	32.95	24.26	17.05	25.015	26.05	24.63	21.62	9.492	5.958	14.66	13.09	24.56	17.77	7.017	27.395	42.19	20.45	26.09	25.38	23.24	23.74	17.94	24.185	21.04
ENSG00000263829.1	FAM60BP	0	0	0	0	0	0	0.0745	0	0	0	0	0	0	0	0	0	0	0	0	0	0	0.45555	0.06532	0.28075	0.09165	0	0	0	0.05372	0	0	0	0	0	0	0	0.1035	0	0	0.1747	0	0	0	0.1101	0.08188	0.06243	0	0
ENSG00000244676.1	AL109761.5	0.27745	0.257	0	0.2853	0.2205	0.1401	0.1309	0.05654	0	0.04673	0	0	0	0	0.1325	0.09609	0	0	0.2802	0.10935	0.35665	1.6225	0	0.35555	0.4724	0.2059	0.2118	0.20375	0.2601	0.1333	0.1671	0.07749	0	0.2051	0	0.732	0.4198	0	0.5777	0.9267	0	0.2246	0.33325	0.7395	0.5717	0.3761	0.66665	0.1715
ENSG00000177150.8	FAM210A	6.1725	8.046	5.0335	6.312	6.553	6.246	7.573	2.9445	3.532	3.2325	5.5225	5.004	3.797	4.62	3.032	4.659	3.365	2.674	5.368	3.6905	5.695	24.69	11.49	5.963	6.983	6.297	5.838	5.644	8.925	6.4765	6.088	9.828	9.311	4.812	6.171	5.496	4.865	8.374	7.121	7.035	1.794	4.66	6.0615	5.2	5.198	4.877	4.901	3.644
ENSG00000260177.1	RP4-536B24.3	0	0	0	0	0	0	0	0	0	0	0	0	0	0	0	0	0	0	0	0	0	0.28785	0	0	0	0	0	0	0	0	0	0	0	0	0	0	0	0	0	0	0	0	0	0	0	0	0	0
ENSG00000265817.1	FSBP	0.7904	1.058	1.583	1.618	1.602	1.05	7.078	0.44275	0.5748	0.61575	0.9858	1.162	0.7612	0.6541	0.4352	0.6511	0.5757	0.38225	0.9345	0.64165	1.4715	20.74	2.301	2.39	2.188	1.016	0.5194	0.7811	1.601	0.6388	1.791	1.246	0.4495	0.805	0.5858	1.243	2.328	0.6499	4.2605	3.533	0.90065	2.662	1.938	1.716	1.689	0.5716	0.5441	1.2085
ENSG00000110031.8	LPXN	14.91	10.92	10.055	16.69	15.02	12.7	18.87	5.247	4.865	5.628	8.407	6.646	4.388	5.351	5.627	7.096	5.738	4.4965	13.78	7.6005	12.335	242.9	34.63	11.01	15.85	9.322	12.205	8.6535	4.744	7.5545	14.35	3.671	2.222	6.915	6.56	32.17	13.9	2.0675	16.67	16.9	5.031	11.58	13.775	6.774	8.476	21.39	65.645	8.407
ENSG00000149636.11	DSN1	11.63	7.617	11.63	9.248	10	10.24	10.13	3.4945	4.366	3.735	8.7995	7.178	5.3095	6.67	3.532	4.402	5.21	3.1375	4.529	3.598	10.495	27.395	14.25	10.0355	10.77	6.901	9.0875	7.8945	12.18	7.392	10.63	4.699	2.861	4.026	4.529	12.81	10.23	2.823	10.72	9.765	3.4285	8.208	10.91	11.6	12.41	10.86	19.205	7.372
ENSG00000213005.2	PTTG3P	0	0	0	0	0	0	0	0	0	0	0	0	0	0	0	0	0	0	0	0	0	0.12315	0	0.038885	0	0	0	0	0	0	0	0	0	0	0	0	0	0	0	0	0	0	0	0	0	0	0	0
ENSG00000228716.2	DHFR	6.957	5.576	3.718	4.518	4.887	4.72	6.872	5.5895	4.582	4.717	7.2235	6.607	4.4245	5.311	6.268	6.776	4.484	4.693	14.94	7.5125	5.18	31.55	11.29	4.418	3.859	5.073	5.7215	4.122	5.951	4.577	3.951	1.963	1.493	4.089	4.612	4.055	3.575	3.2535	5.4815	4.455	0.63535	5.42	4.686	2.742	2.597	7.149	6.676	2.356
ENSG00000114686.4	MRPL3	54.945	54.43	56.435	50.55	53.31	53.84	61.2	26.175	29.17	30.365	46.53	34.47	30.03	41.87	25.41	35.16	33.42	23.175	38.89	30.47	58.715	144.05	126.9	61.32	62.83	49.6	47.6	46.165	63.31	47.435	65.06	31.17	27.83	41.03	29.45	47.98	56.15	50.09	59.39	68.57	33.555	65.84	52.615	44.13	45.63	42.71	40.205	45.32
ENSG00000213443.2	RP11-75L1.2	16.445	14.7	3.7275	8.115	12.47	10.02	12	3.29	3.072	3.3005	2.3085	2.407	2.7105	2.726	3.382	5.253	3.765	3.155	7.887	4.152	17.185	140.45	8.525	12.235	36.88	11.53	9.746	10.09	7.479	8.9895	23.73	9.063	3.487	5.104	3.172	23.13	15.24	2.246	33.83	31.52	2.8835	9.443	24.685	9.446	10.19	27.65	82.84	7.164
ENSG00000164305.13	CASP3	19.54	17.51	15.365	19.29	18.22	13.89	18.68	8.6485	8.453	9.4105	37.775	29.04	8.49	9.476	8.78	9.591	9.54	8.0365	13.55	8.337	16.465	70.215	39.29	17.52	17.75	15.38	24.12	14.355	32.78	13.845	20.11	6.574	5.782	7.515	12.93	21.21	19.54	9.3935	15.385	14.25	6.5605	15.66	15.85	15.82	14.54	26.49	33.09	16.845
ENSG00000258659.2	TRIM34	0.8297	0.7642	1.4785	0.7828	0.8224	0.6272	1.204	0.088765	0.07794	0.11715	0	0	0.084005	0.07096	0.07849	0.1258	0.1226	0.07431	0.2722	0.143	0.84845	3.984	1.546	0.88275	1.128	0.5793	0.7193	0.5415	0.8336	0.47415	1.073	0.2519	0.1086	0.4857	0.1721	1.008	0.889	0.057485	0.9193	1.581	0.1874	0.4187	0.7482	0.7082	0.7532	0.9126	1.5465	0.5358
ENSG00000115415.14	STAT1	50.19	39.19	38.015	50.27	44.56	44.88	43.7	16.235	16.06	15.63	27.555	20.32	17.875	25.21	16.06	27.03	16.81	15.035	30.47	18.305	39.915	511.7	254	42.76	36.88	39.57	32.06	34.525	27.39	34.345	35.79	20.21	12.19	31.04	21.69	64.31	31.19	17.645	44.87	34.13	12.63	31.19	39.17	31.01	32.19	34.16	65.47	24.19
ENSG00000113368.7	LMNB1	2.9415	5.402	1.9875	2.423	2.863	1.226	2.325	1.677	1.704	1.4505	18.49	15.71	1.8105	2.02	1.328	2.378	1.868	1.201	2.326	1.5255	3.3185	145.15	14.25	3.2175	4.649	1.525	11.605	1.205	18.33	1.2855	4.588	0.9489	0.5076	1.359	2.586	10.98	4.648	0.47145	2.4985	4.592	1.5085	3.212	2.33	7.326	6.428	14.43	22.135	2.9485
ENSG00000213999.11	MEF2B	11.5	8.659	4.7895	10.72	9.328	10.47	10.55	3.073	2.611	3.6355	3.2015	4.071	3.3775	2.899	3.392	3.674	3.285	3.4335	7.13	4.331	12.615	61.92	6.707	17.195	23.07	10.75	8.922	9.033	5.845	8.701	17.06	3.273	1.898	5.529	4.881	11.18	8.469	1.71	16.355	19.97	2.6295	10.51	18.565	13.91	15.01	9.688	24.18	5.7305
ENSG00000119041.6	GTF3C3	13.06	10.84	10.3	10.24	11.29	11.59	15.57	3.462	3.938	4.4915	10.26	10.25	5.586	6.019	3.908	5.197	4.596	3.5095	6.311	4.332	13.285	26.41	19.53	13.315	13.77	11.18	9.53	10.57	10.22	10.78	13.73	5.774	4.37	5.897	4.382	12.32	9.998	7.212	15.165	14.96	6.198	11.71	10.415	12.41	13.28	11.13	12.765	9.5075
ENSG00000140199.7	SLC12A6	8.3575	6.889	4.022	16.63	6.961	5.62	9.271	2.618	3.275	3.5095	8.7865	7.516	3.66	4.852	3.197	3.609	4.141	2.3905	6.514	3.5895	6.7765	28.705	8.228	8.8135	7.184	4.977	4.526	4.779	18.17	4.5305	5.003	3.046	2.508	3.282	1.507	12.97	5.885	4.434	7.3065	5.735	1.5225	5.112	3.7365	6.383	6.963	8.544	9.7325	3.451
ENSG00000101266.12	CSNK2A1	31.98	29.67	34.755	34.6	33.3	37.2	48.15	17.57	20.28	19.455	42.685	34.95	22.265	28.9	19.33	22.39	21.36	14.955	27.04	20.09	31.95	79.22	60.22	46.76	47.43	33.07	29.595	29.955	38.73	30.14	40.04	21.54	18.85	21.53	11.5	32.94	32.8	38.98	35.86	43.78	16.085	32.13	32.835	41.78	43.66	28.49	28.66	29.405
ENSG00000116863.10	ADPRHL2	34.3	29.92	50.665	36.51	35.54	36.11	41.91	19.72	20	21.62	38.9	34.83	22.725	26.32	21.41	29.02	24.78	17	43.16	22	34.035	79.405	44.41	42.945	53.77	34.7	27.9	30.7	51.62	31.33	45.71	13.77	12.51	31.81	14.27	42.48	32.42	25.195	46.685	42.35	12.265	35.02	39.7	49.21	56.92	26.14	41.87	22.94
ENSG00000104626.10	ERI1	6.591	6.518	3.0815	5.214	5.312	4.45	5.596	1.9175	1.708	2.65	3.8435	3.229	1.925	2.024	1.851	2.474	2.68	2.0915	3.748	2.224	5.701	11.645	12.8	5.485	6.953	4.711	3.7955	4.2275	4.387	4.445	7.078	1.807	1.189	2.985	2.183	7.402	4.401	1.251	5.936	5.702	1.5175	3.627	4.32	3.582	3.561	4.065	6.875	3.024
ENSG00000267046.1	RP11-1094M14.9	0.17285	0.2219	0	0.06933	0.08388	0	0.1943	0	0	0	0	0	0	0	0	0	0	0	0.04565	0	0.15985	1.566	0	0.2712	0.09859	0	0.1038	0.036355	0.08962	0.03641	0.1667	0.02468	0	0	0.03663	0.4653	0.117	0	0.098995	0.03004	0	0	0.09775	0.03321	0	0.417	0.72205	0.08572
ENSG00000264663.1	KRT8P34	0	0	0	0	0	0	0	0	0	0	0	0	0	0	0	0	0	0	0	0	0	0.20085	0	0	0	0	0	0	0	0	0	0	0	0	0	0	0	0	0	0	0	0	0	0	0.02552	0.03562	0.068065	0
ENSG00000137812.15	CASC5	0.18415	0.14	0.23265	0.1587	0.2041	0.09499	0.1149	0.02937	0.02714	0.03222	0.043675	0.05214	0.031605	0.02989	0.03088	0.0417	0.03245	0.02739	0.06717	0.04402	0.1563	17.37	3.209	0.12785	0.095	0.07015	0.8644	0.066705	2.229	0.06342	0.1014	0.06874	0.04139	0.4167	0.5489	0.5199	0.3792	0.023015	0.13935	0.1106	0.053785	0.09723	0.14825	0.6229	0.648	2.102	1.056	0.23615
ENSG00000146232.10	NFKBIE	6.3215	7.097	5.2445	5.991	6.254	4.008	6.638	4.552	6.95	3.2235	16.245	14.7	7.7645	8.293	5.109	4.756	3.241	2.687	4.671	4.396	7.8125	141.05	6.922	6.044	5.806	5.459	6.9185	4.774	5.759	4.98	6.584	3.053	1.59	9.802	4.109	16.51	8.81	1.8895	8.356	3.714	3.393	4.834	10.065	10	9.71	10.56	42.09	6.4035
ENSG00000254006.1	RP11-1D12.2	0.07522	0.04576	0.13705	0	0.04154	0	0	0.059365	0.03766	0.058335	0.032835	0.04859	0.04003	0.03361	0.04427	0.08644	0.0694	0.040215	0.04017	0.033425	0.10126	9.089	0.1507	0.19045	0.06876	0	0	0	0.1025	0	0.1436	0.05871	0	0.06003	0.0794	0.153	0.07761	0	0.1686	0.1403	0.06223	0.2498	0.100725	0.09852	0.1029	0	0.31395	0.03243
ENSG00000104147.4	OIP5	0.7081	0.6034	2.551	0.7019	0.6723	0.5045	0.5505	0.32	0.2639	0.29945	0.77195	0.7457	0.319	0.359	0.3366	0.2989	0.3293	0.33415	0.7582	0.3704	0.7234	29.93	3.646	1.0101	0.6262	0.5185	2.043	0.4116	4.891	0.4104	0.9006	0.3354	0.1747	0.3258	0.5589	0.8888	0.9479	4.786	0.8614	1.613	0.27125	0.3348	0.57185	2.304	1.93	2.498	2.3475	0.6372
ENSG00000234663.1	AC104820.2	0.025515	0.04752	0	0.0247	0.0217	0	0.03308	0	0	0	0	0	0	0	0	0	0	0	0.01207	0	0.019145	0.5282	0	0.04242	0	0	0.050675	0	0.02472	0	0.05373	0	0	0.01184	0.01972	0.12	0.03106	0	0.028075	0	0	0	0.050035	0	0	0.217	0.29295	0.039065
ENSG00000134058.6	CDK7	19.08	16.96	22.335	22.13	19.09	20.2	20.34	8.293	9.853	12.34	17.035	14.69	12.695	15.56	8.45	12.29	13.05	9.5585	11.5	9.039	20.35	46.57	39.97	21.355	21.79	16.05	16.175	16.415	41.29	17.415	20.66	7.417	5.893	15.43	6.997	21.1	21.44	15.865	19.565	19.57	8.0415	26.84	20.11	31.82	33.64	15.05	17.63	13.72
ENSG00000134086.7	VHL	16.36	14.51	16.68	15.05	15.12	11.65	24.14	9.7855	10.91	9.051	32.39	24.16	9.8595	13.89	9.757	12.71	11.92	7.0225	15.97	8.579	17.295	49.37	30.68	19.785	24.54	13.3	13.555	12.35	16.65	11.52	18.49	6.322	3.943	8.534	7.852	20.7	17.64	6.4365	17.91	20.54	7.68	15.45	18.26	16.78	16.87	18.49	26.94	11.49
ENSG00000134255.9	CEPT1	11.005	8.472	7.7665	5.897	6.907	5.646	10.37	2.2935	2.392	2.9715	11.795	11.2	2.8625	3.267	2.573	3.078	3.342	2.1795	5.447	2.8175	9.9815	28.76	10.37	9.0145	10.01	5.705	6.467	5.41	7.361	5.0705	8.802	2.537	1.539	3.824	4.749	10.42	9.124	2.0985	10.885	11.38	3.5645	6.357	6.9725	8.722	9.316	10.56	21.79	6.4825
ENSG00000270479.1	RP11-369G6.3	0	0	0	0	0	0	0	0	0	0	0	0	0	0	0	0	0	0	0	0	0	0.063175	0	0	0	0	0	0	0	0	0	0	0	0	0	0	0	0	0	0	0	0	0	0	0	0	0	0
ENSG00000050730.11	TNIP3	0.03468	0.2191	0.02578	0.05267	0.07283	0.01163	0.05879	0.093565	0.08552	0	0.02257	0.03172	0.06305	0.1179	0.02962	0.08613	0	0	0.03783	0.039785	0.05297	1.4305	0.3216	0.01387	0.05868	0.0288	0.1339	0.01478	0.06445	0.017765	0.07495	0.016	0	0.0144	0.03311	0.8492	0.05246	0	0.05853	0.01898	0	0.04361	0.061515	0.01204	0	0.2579	0.46605	0.08289
ENSG00000229162.1	RP11-84D1.1	0	0.0528	0	0.06287	0.05552	0.06635	0.0571	0	0	0	0	0	0	0	0	0	0	0	0	0	0.10115	1.4035	0	0.06074	0.1833	0	0.12815	0	0.1092	0	0	0	0	0.02304	0	0.3202	0.3645	0	0	0	0	0	0.147	0.2452	0.352	0.5265	0.76225	0.070645
ENSG00000163961.4	RNF168	15.93	11.38	6.918	15.11	12.28	14.42	13.63	3.445	4.077	3.7615	15.795	11.66	4.675	6.511	3.926	5.725	4.339	2.992	6.44	4.4145	13.255	31.02	12.97	18.805	16.48	10.38	9.142	10.455	10.87	9.7045	13.5	5.903	4.367	4.172	5.337	15.93	9.696	5.6855	16.86	15.96	3.431	6.486	10.445	18.21	19.89	9.072	10.82	6.749
ENSG00000064102.10	ASUN	11.44	12.1	22.785	11.19	11.91	10.58	14.29	6.055	4.86	6.428	8.7825	7.41	5.6755	6.443	7.519	7.554	6.213	5.6105	30.17	8.279	11.625	49.495	26.78	15.72	14.8	12.05	8.914	10.54	15.8	11.055	13.31	6.625	5.985	6.081	5.771	11.64	10.95	10.875	14.95	12.45	5.6585	11.03	10.975	10.57	10.59	9.342	15.44	9.8305
ENSG00000139496.11	NUPL1	10.53	11.39	7.957	10.58	10.45	10.84	11.5	4.903	5.89	5.646	16.58	13.26	5.9635	8.391	5.693	8.059	7.056	4.5435	8.055	5.718	11.015	31.03	18.01	14.57	16.47	9.943	7.555	8.9035	9.295	8.849	14.61	5.958	3.613	6.416	4.764	18.84	9.208	7.5705	15.48	21.42	3.492	20.95	13.965	10.36	10.13	7.915	9.6	6.641
ENSG00000196098.2	OR5K4	0	0	0	0	0	0	0	0	0	0	0	0	0	0	0	0	0	0	0	0	0	0.075855	0	0	0	0	0	0	0	0	0	0	0	0	0	0	0	0	0	0	0	0	0	0	0	0	0	0
ENSG00000233270.1	SNRPEP4	2.828	2.505	2.4355	2.439	2.445	2.875	2.962	0.85865	0.9541	1.0615	2.0165	2.067	1.098	1.331	0.7753	1.166	1.151	0.9861	1.274	1.0685	2.866	9.078	6.578	2.229	4.971	2.306	2.153	2.038	2.246	1.9255	3.211	1.129	0.7581	1.562	1.075	2.496	2.145	1.257	3.166	4.916	1.056	2.362	2.3465	2.177	2.167	1.922	2.5075	1.9955
ENSG00000177051.5	FBXO46	11.88	10.94	8.962	9.045	9.757	11.09	17.88	3.761	4.618	5.9515	8.744	9.132	6.6685	6.089	3.63	4.904	6.319	4.9095	5.949	3.89	14.13	42.775	12.98	22.82	22.81	15.25	16.01	12.805	26.55	12.715	21.56	6.324	4.497	6.494	6.588	13.39	15.17	5.597	15.785	26.83	6.008	16.05	17.18	18.77	19.76	14.11	23.85	12.455
ENSG00000137574.6	TGS1	13.67	12.92	8.48	10.96	11.41	11.2	16.89	3.1155	3.778	4.0505	14.025	12.78	4.9185	5.212	3.328	4.544	4.506	3.179	4.062	3.1375	14.035	31.31	22.52	15.79	16.2	12.11	9.742	11.635	12.11	11.13	18.22	4.442	3.322	5.107	4.039	13.32	10.61	7.465	15.29	18.27	4.206	11.29	12.835	13.88	14.23	11.71	14.88	8.0365
ENSG00000115232.9	ITGA4	2.636	2.495	0.80125	2.04	2.381	1.374	3.638	0.28725	0.2998	0.24595	2.8625	2.971	0.3711	0.3441	0.495	0.4247	0.1734	0.18535	0.7506	0.3122	2.128	79.34	30.19	4.595	9.318	2.068	2.855	1.237	0.8859	1.21	2.188	0.5112	0.2241	0.8051	0.733	10.14	2.072	0.1308	2.9575	0.6856	0.3244	0.5797	1.461	0.6184	0.8469	7.188	24.205	1.542
ENSG00000198841.3	KTI12	12.265	12.06	17.065	14.39	14.13	11.51	14.42	4.157	4.877	5.02	12.275	11.76	7.192	8.072	4.483	6.737	6.726	4.28	4.521	4.1185	11.825	40.33	26.47	8.481	11.58	10.97	10.955	13.165	9.798	13.275	19.72	3.743	3.668	5.848	5.367	10.35	7.025	3.6605	10.64	19.51	5.448	14.09	9.355	9.167	8.807	12.56	17.86	10.06
ENSG00000179361.13	ARID3B	4.793	3.772	2.7465	7.426	5.155	5.719	6.456	1.587	1.508	1.7205	9.2285	10.22	2.1155	1.635	1.742	2.997	2.131	1.388	3.13	1.9675	4.3535	48.195	2.46	5.087	5.323	4.97	6.6295	4.865	7.406	4.663	5.451	1.756	1.186	3.324	2.461	13.2	5.281	2.305	4.2065	2.851	3.5515	11.38	8.5395	4.713	4.858	8.99	15.355	6.3845
ENSG00000230312.2	LL0XNC01-116E7.4	0.07008	0	0	0.09818	0.1031	0.1003	0.16	0.0381	0.07372	0.04141	0.5562	0.517	0.06415	0.08188	0.03942	0.09652	0.0987	0.041385	0.1144	0.05589	0	2.4435	0.09217	0.17665	0.2181	0.04542	0	0.056825	0	0.0655	0.1733	0.02972	0	0	0	0	0	0	0.0923	0.3302	0	0.08381	0.036185	0	0	0.07776	0.072495	0
ENSG00000224521.1	RP11-438F14.3	0	0	0	0	0	0	0	0	0.04963	0	0	0	0.02438	0.05845	0	0	0	0	0	0	0	1.695	0	0	0	0	0	0	0	0	0	0	0	0.0611	0	0	0.09481	0	0	0	0	0	0.07916	0	0	0	0.0834	0
ENSG00000163468.10	CCT3	88.24	94.35	137.05	116.3	108	114	127.1	48.745	54.18	55.795	122.2	111.1	67.39	78.7	49.13	72	64.96	45.345	86.33	55.28	97.925	233	201	127.7	112.2	124.4	92.07	118.8	119.6	122.3	138.7	57.07	46.42	66.77	52	91.11	83.35	76.495	104.7	133	49.62	106.8	103.6	99.7	100.5	82.43	98.56	79.565
ENSG00000186298.7	PPP1CC	53.45	49.43	49.11	46.83	49.5	51.39	66.71	23.53	24.12	26.445	62.42	51.63	25.08	28.61	23.65	27.96	27.46	23.74	37.02	29.135	53.535	117.1	70.69	64.485	64.81	63.09	62.105	48.775	55.22	47.225	62	36.62	33.8	19.21	15.2	48.98	49.48	60.455	65.92	75.5	27.7	42.17	47.16	50.98	51.89	77.12	52.87	41.14
ENSG00000225486.1	RP11-301G21.1	0	0	0	0	0	0	0	0	0	0	0	0	0	0	0	0	0	0	0	0	0	0.078215	0	0	0	0	0	0	0	0	0	0	0	0	0	0	0	0	0	0	0	0	0	0	0	0	0	0
ENSG00000100632.6	ERH	97.33	94.63	93.925	126.7	118.2	126.6	89.9	74.53	80.65	68.115	111.35	85.06	64.35	90.23	66.83	88.19	75.56	57.39	83.6	65.755	104.95	311.45	163.5	128.9	116.9	107.4	82.685	104.5	89.49	99.005	138.1	50.54	37.12	64.94	46.69	102.2	81.11	40.375	116.2	122.6	32.305	123.9	104.45	78.92	76.72	85.98	110	65.11
ENSG00000003056.3	M6PR	54.335	46.91	51.49	52.34	51.99	55.95	61.95	12.85	13.95	17.56	34.7	31.15	18.87	23.04	14.02	19.48	18.93	13.51	27.76	16.675	50.19	136.9	89.06	54.83	56	44	38.22	47.02	41.78	46.88	54.32	28.92	19.9	22.27	13.35	73.03	52.18	22.075	49.44	54.26	21.69	32.58	39.71	36.06	39.16	46.89	77.15	34.61
ENSG00000144354.9	CDCA7	1.271	1.127	0.3479	0.4974	0.9814	0.4126	2.887	0.76435	0.9022	0.90395	0.29245	0.4052	0.7865	0.7161	0.6439	1.17	0.8453	0.322	0.8589	0.9207	2.3675	52.135	8.927	13.59	13.5	0.6409	16.21	3.0725	16.06	1.704	5.151	0.3564	0.4756	0.5116	0.1119	1.679	3.637	1.922	0.97015	1.123	1.0022	0.1048	5.231	13.82	10.01	21.05	3.267	2.163
ENSG00000055044.6	NOP58	43.205	55.37	38.445	42.06	44.27	46.97	52.71	16.115	19.24	19.55	66.135	51.84	21.215	28.19	17	25.94	23.17	16.42	24.47	16.75	56.245	155.2	79.18	65.05	65.45	41.49	39.19	38.52	51.37	34.49	83.44	21.24	13.96	23.48	24.74	54.14	41.02	26.97	61.05	84.08	27.025	63.63	54.985	50.92	45.41	42.35	56.745	35.13
ENSG00000264350.1	SNRPGP2	7.566	8.344	9.038	8.484	9.106	8.508	6.522	2.775	2.848	2.8375	3.566	2.906	2.317	2.839	2.734	3.239	2.739	2.658	4.793	3.681	7.995	27.86	15.23	6.9025	7.817	7.784	6.69	7.4975	9.331	7.2875	8.501	4.554	4.196	5.901	3.868	8.492	6.333	4.3095	7.285	6.847	2.664	8.037	7.072	5.414	5.22	7.041	9.714	5.791
ENSG00000079616.8	KIF22	14.545	10.75	11.365	14.23	15.38	17.47	17.59	8.7	8.907	11.52	22.1	20.65	11.095	11.21	8.626	11.5	13.46	9.428	12.24	8.7975	18.28	71.17	16.17	16.685	19.13	12.92	23.07	13.67	26.23	11.815	18.72	11.36	8.431	12.4	11.38	17.77	14.95	7.048	22.195	19.18	7.034	21.33	26.71	37.02	37.52	22.62	29.775	11.765
ENSG00000127311.5	HELB	0.9182	1.243	0.375	0.7659	0.7373	0.4362	0.7986	0.1201	0.09156	0.15165	0.03413	0.06006	0.13595	0.09917	0.157	0.1883	0.1635	0.1119	0.4926	0.17855	1.054	5.768	1.495	0.64055	0.8601	0.6952	0.6391	0.46505	0.5845	0.45285	0.8955	0.2901	0.1392	0.4105	0.525	1.652	0.8196	0.1205	1.246	1.206	0.3905	1.167	0.8777	0.6156	0.5123	0.9775	1.591	0.70545
ENSG00000213970.3	RP11-264F23.1	0.20055	0.2077	0.12935	0.209	0.1889	0.2011	0.3512	0.09301	0.09895	0.087255	0.15785	0.1598	0.098245	0.1122	0.08946	0.08058	0.07989	0.030555	0.1368	0.09694	0.2211	0.538	0.3431	0.24	0.157	0.18	0.1471	0.1942	0.2204	0.166	0.1973	0.09998	0.07749	0.1641	0.09003	0.2466	0.2074	0.1286	0.256	0.441	0.132	0.3359	0.233	0.3533	0.3369	0.2021	0.28245	0.10185
ENSG00000171940.9	ZNF217	19.41	17.95	5.148	8.108	10.74	5.775	27.06	1.8485	1.38	2.1445	0.4581	0.5131	1.4335	1.313	1.657	2.067	2.028	1.743	3.078	2.364	22.13	50.235	33.32	13.865	14.65	8.78	13.96	8.18	17.23	8.8705	16.52	4.195	2.404	6.833	7.712	20.38	20.8	2.248	16.23	14.57	5.6915	7.659	16.95	23.01	22.79	16.66	30.735	10.68
ENSG00000229922.1	RP11-240M16.1	0	0	0	0	0	0	0	0	0	0	0	0	0	0	0	0	0	0	0	0	0	0.7084	0	0	0	0	0	0	0	0	0	0	0	0	0	0	0	0	0	0	0	0	0	0	0	0	0.05295	0
ENSG00000093009.5	CDC45	0.5409	0.4722	0.6238	0.4	0.6252	0.2554	0.3481	0.1152	0.1246	0.13705	0.1199	0.1649	0.1387	0.1265	0.1515	0.1625	0.1677	0.1175	0.2252	0.19315	0.4777	36.645	6.446	0.12955	0.2614	0.167	1.9495	0.19785	6.864	0.20605	0.2722	0.1958	0.1203	0.2406	0.2399	1.167	1.109	0.1549	0.35725	0.2362	0.12825	0.2656	0.58275	1.865	1.785	2.925	3.5995	0.6184
ENSG00000071626.12	DAZAP1	68.155	72.42	40.055	64.53	68.62	68.19	79.63	21.345	23.3	23.35	71.57	69.82	27.685	28.97	23.23	25.42	24.99	21.915	33.37	26.05	74.755	143	80.34	85.605	84.13	79.16	68.175	68.125	88.48	72.965	85.56	39.32	30.6	49.31	34.97	87.07	60.21	48.27	82.09	90.86	33.095	61.41	76.615	77.14	75.49	64.7	96.385	49.55
ENSG00000181827.10	RFX7	8.68	5.725	9.9715	7.118	6.981	7.347	10.99	2.5135	2.748	2.7595	11.4	10.24	3.2195	3.807	2.554	3.329	3.491	2.103	4.216	2.5925	7.917	20.73	12.78	8.8745	9.096	5.995	4.694	5.1385	7.839	4.7315	8.887	2.242	1.564	2.576	2.39	7.773	7.543	8.1235	8.7105	8.517	2.777	7.717	7.011	12.62	14.21	7.321	7.628	4.501
ENSG00000163655.11	GMPS	13.38	11.11	12.4	15.46	14.39	17.53	14.34	4.463	6.07	5.827	21.91	17.46	7.0285	9.118	4.837	6.998	6.564	4.3525	7.278	5.0095	13.495	32.315	21.96	21.045	19.61	13	9.27	11.69	12.15	11.39	16.76	5.934	3.819	4.934	3.463	13.42	12.66	5.6405	19.53	16.75	6.9475	11.47	12.695	14.7	15.54	9.004	10.62	8.8905
ENSG00000111331.8	OAS3	8.845	8.012	4.9235	5.003	6.147	3.242	12.23	3.0915	2.456	2.7515	2.251	3.023	3.1715	2.662	2.857	3.793	2.586	2.799	4.14	3.698	7.884	125.75	7.931	6.749	6.621	3.954	5.2005	5.387	18.56	5.226	5.23	2.834	2.416	3.454	2.04	14.16	6.584	1.042	6.309	5.422	1.3845	3.888	4.793	6.637	7.26	7.986	13.64	4.6905
ENSG00000267016.1	RP11-75C10.9	0	0.07344	0.058685	0	0	0	0.218	0	0.06207	0	0.2943	0.3614	0	0.05717	0	0.06331	0.03871	0	0.08834	0	0.09545	0.99455	0.07156	0	0.2622	0.07772	0.07344	0.064695	0.07171	0.07034	0.2482	0	0	0	0	0.1044	0.1656	0	0.1773	0.1104	0	0.1153	0.1125	0.1146	0.09093	0.3102	0.27525	0.1025
ENSG00000004455.12	AK2	46.135	43.98	37.99	36.3	41.37	35.75	42.48	13.44	11.69	13.975	36.275	35.71	12.78	13.54	13.93	17.31	13.24	12.55	33.59	18.93	51.135	139.7	69	50.115	58.45	36.71	44.095	34.5	48.33	33.21	51.34	23.88	18.05	48.84	38.61	45.49	41.21	29.655	56.285	45.75	16.57	34.8	41.6	41.8	42.12	49.11	40.71	33.92
ENSG00000102786.10	INTS6	8.7825	9.806	6.9765	8.461	8.834	9.424	9.705	2.574	2.869	3.0225	6.604	6.013	3.2395	3.871	3.131	3.315	3.465	2.412	4.592	3.109	8.7665	19.81	13.19	9.644	10.43	8.311	5.673	7.109	9.114	6.4525	8.889	4.276	2.545	4.137	5.655	8.093	7.505	2.946	10.46	11.05	5.7065	9.647	9.5295	8.276	8.909	5.614	6.309	6.4275
ENSG00000257954.1	RP11-161H23.10	0.05911	0.1387	0.092005	0.06444	0.07349	0	0.155	0.041345	0.09122	0.074165	1.0001	1.028	0.16865	0.1558	0.0555	0.0672	0.09265	0.031575	0.03741	0	0.092765	1.99	0.2009	0.15395	0.2184	0	0.18975	0.086035	0.1777	0.061615	0.0973	0.06413	0.05584	0.1628	0.0966	0.2493	0.3491	0.068965	0	0.1455	0.095485	0.3323	0.2836	0.2364	0.1718	0.2355	0.40835	0.17655
ENSG00000235413.3	KRT18P63	0.17095	0.1871	0.2067	0.1739	0.1838	0.1133	0.353	0.027295	0.05921	0.049985	0.11085	0.1424	0.07616	0.08352	0.04576	0.1313	0.04697	0	0.09378	0.067105	0.2209	0.7042	0.4095	0.3399	0.2436	0.1233	0.2248	0.094725	0.2572	0.0971	0.3066	0.05644	0.02314	0.1182	0.09483	0.2955	0.2486	0	0.3342	0.3986	0.095895	0.3707	0.203	0.3997	0.2215	0.5009	0.2842	0.17
ENSG00000167258.9	CDK12	13.8	11.36	9.3725	12.71	11.92	14.38	17.73	2.6275	2.744	3.148	11.87	10.86	3.6455	3.719	2.885	3.687	3.495	2.5995	5.534	3.143	13.26	29.3	19.95	16.9	17.53	11.6	9.977	10.885	13.08	10.905	15.52	5.322	3.113	5.212	5.64	14.73	13.04	4.154	15.745	17.32	4.2055	11.2	13.555	14.99	15.83	11.72	13.44	7.902
ENSG00000244534.2	RN7SL211P	0	0	0	0	0	0	0	0	0	0	0	0	0	0	0	0	0	0	0	0	0	0.77245	0	0	0	0	0	0	0	0	0	0	0	0	0	0	0	0	0	0	0	0	0	0	0	0	0	0
ENSG00000260727.1	SLC7A5P1	0.58755	0.946	0.42755	0.6212	0.5448	0.4703	2.354	0.63065	0.7054	0.71585	2.912	2.363	1.1535	1.103	0.9335	0.9186	0.6128	0.58115	1.186	0.57495	0.767	6.0415	3.116	1.345	2.471	1.126	1.1765	0.6331	0.9858	0.85665	1.23	0.4463	0.09091	0.1873	0.05074	0.7768	0.8114	0.55805	1.3845	1.773	0.05436	0.8355	0.7063	1.17	1.183	1.233	1.1535	0.52225
ENSG00000179157.4	RPS2P28	0.14555	0.1242	0.083205	0.0861	0.1298	0.09331	0.1075	0.02739	0	0.03319	0.050035	0.06552	0	0	0.03234	0.02941	0.03013	0.02719	0.05949	0.03949	0.1441	0.57135	0.2296	0.10726	0.1609	0.0969	0.09875	0.080975	0.1489	0.079205	0.1621	0.04716	0.03473	0.05624	0.04861	0.1258	0.08577	0.064325	0.1454	0.3342	0.13125	0.09075	0.14895	0.212	0.2057	0.1241	0.1699	0.08244
ENSG00000151465.9	CDC123	70.615	60.93	56.08	78.91	77.99	80.43	66.86	31.23	38.64	45.465	63.71	56.69	51.765	57.22	32.2	40.23	50.75	35.965	50.18	33.445	65.425	167.9	124.8	78.335	73.8	61.64	53.72	62.99	70.19	64.705	69.07	47.17	30.49	34.86	26.83	64.55	49.03	33.86	79.895	55.15	20.165	65.39	53.065	70.82	74.48	53.47	82.07	39.08
ENSG00000106028.6	SSBP1	62.495	55.3	61.285	74.01	71.71	82	60.78	30.865	35	31.415	40.265	34.8	35.535	43.13	29.71	36.43	38.35	26.975	40.16	34.94	62.46	151.6	111.9	65.87	59.39	66.1	51.525	64.895	74.22	64.685	67.11	42.96	38.39	39.3	29.76	55.23	51.22	41.01	68.57	74.91	24.865	50.81	48.895	56.17	61.5	48.26	58.905	47.78
ENSG00000151131.5	C12orf45	9.4975	10.45	5.8145	11.31	9.916	9.346	7.71	5.6545	5.419	3.9505	4.3215	3.881	4.5265	5.454	5.227	6.316	5.324	3.3855	6.554	5.5275	10.185	33.52	12.61	10.365	11.18	7.708	7.3285	6.5935	7.718	5.7915	8.723	4.102	2.783	4.512	4.922	7.734	9.449	2.886	9.148	10.19	10.225	7.664	9.9685	10	7.834	5.972	10.3	9.9925
ENSG00000104731.9	KLHDC4	11.18	9.502	8.2405	11.03	11.17	12.03	12.33	6.029	7.756	7.1865	13.885	12.71	7.564	8.835	6.838	7.878	8.025	6.654	9.587	7.2365	11.97	24.42	9.333	14.2	12.89	10.68	10.445	10.51	9.483	10.055	12.94	4.559	2.691	7.394	6.465	13.35	10.1	4.882	15.56	12.96	8.2175	11.83	13.685	11.28	11.92	10.78	17.745	10.595
ENSG00000010165.15	METTL13	16.805	14.46	20.025	15.95	14.72	13.19	18.9	6.0555	7.454	7.8885	22.21	19.49	11.655	12.57	6.324	8.001	9.021	6.1965	10.02	7.3765	17.185	32.875	33.26	20.075	22.74	13.72	14.89	14.465	14.83	15.62	23.51	6.861	6.601	8.445	7.423	17.33	16.57	10.955	21.905	18.19	6.9755	10.9	16.255	17.51	19.25	15.44	20.68	13.07
ENSG00000111641.6	NOP2	23.335	29.42	18	17.72	21.5	15.33	22.95	8.313	8.971	10.0305	24.76	25.9	12.335	12.27	8.084	10.73	11.33	8.9205	11.46	8.437	24.565	57.625	39.24	23.435	23.64	20.5	21.255	19.53	29.21	19.79	41.47	9.265	7.181	13.5	12.12	27.84	22.62	22.89	26.63	25.68	9.885	26.27	33.66	27.2	26.94	24.57	39.595	17.92
ENSG00000169684.9	CHRNA5	0.19785	0.2616	0.25445	0.2109	0.2032	0.1119	0.6617	0.18775	0.1832	0.2444	0.54195	0.6694	0.1953	0.2632	0.155	0.2483	0.2183	0.1812	0.2309	0.199	0.3338	2.871	0.6509	0.52945	0.3543	1.44	0.90645	0.3957	0.5077	0.4111	0.1699	0.2304	0.2456	0.07307	0.04978	0.2173	0.3164	0.35285	0.29195	0.2883	0.31825	0.151	0.6042	0.216	0.2352	0.6105	0.1378	0.27595
ENSG00000198522.9	GPN1	36.345	30.27	28.08	31.87	32.7	33.35	33.72	12.915	16.35	14.72	33.86	31.18	19.81	22.44	11.96	18.88	17.94	11.96	18.75	14.935	33.745	57.555	49.98	36.06	36.94	29.15	25.87	27.78	33.11	27.935	34.38	14.26	12.37	20.9	10.3	32.56	29.55	20.32	36.295	33.73	14.41	25.88	27.66	32.86	36.45	26.38	34.09	23.76
ENSG00000198604.6	BAZ1A	21.37	18.92	8.065	10.33	13.31	13.6	22.09	2.685	1.856	2.5535	2.628	2.627	1.9395	1.912	2.731	2.762	2.613	2.3045	5.606	3.421	20.07	52.285	28.86	18.1	21.4	11.95	14.19	11	24.49	12.3	20.94	4.486	2.67	4.42	6.396	29.42	19.97	6.962	17.555	16.6	5.3615	6.47	16.75	29.92	27.5	18.78	37.16	10.895
ENSG00000137309.15	HMGA1	30.41	27.94	8.2125	19.77	18.97	11.15	37.81	31.82	44.54	29.705	68.52	63.58	49.255	56.08	27.53	37.9	37.3	23.36	22.39	23.955	37.27	575.7	481.7	35.915	36.14	18.83	62.4	12.665	308.3	13.36	22.4	20.28	18.88	32.16	8.976	64.98	81.58	68.47	45.53	6.55	17.245	21.09	37.94	184.7	167.1	94.96	95.93	58.32
ENSG00000002919.10	SNX11	16.43	15.6	12.74	16.61	18.11	15.98	16.52	9.6785	11.74	12.47	16.03	16.71	14.345	14.89	11.14	13.21	13.79	11.05	18.88	11.55	16.01	73.9	14.68	15.975	14.28	19.07	15.07	19.93	20.91	21.485	17.86	6.339	5.578	13.04	7.975	19.28	13.46	7.1825	19.815	14.08	6.584	15.91	18.52	14.07	15.02	15.09	34.87	12.405
ENSG00000229944.2	AC004797.1	0.6876	0.7246	0.5639	0.9357	0.8319	1.004	0.6594	0.38095	0.3834	0.39185	0.62855	0.3847	0.34805	0.4827	0.3652	0.5943	0.4028	0.2696	0.7152	0.4715	0.7252	1.7875	0.9409	1.1755	0.8168	0.5884	0.58805	0.549	1.006	0.524	0.631	0.3679	0.2352	0.4441	0.2824	0.8121	0.6646	0.40185	0.85865	0.7037	0.20535	0.5634	0.60125	0.6516	0.7051	0.5492	0.6099	0.4708
ENSG00000138623.5	SEMA7A	2.543	2.368	2.988	1.806	3.46	1.505	3.952	5.8525	9.272	4.765	56.665	59.64	27.32	28.9	13.03	6.175	2.009	6.065	68.63	16.19	2.6535	263.65	25.37	3.324	3.22	2.697	2.3405	2.7295	4.416	2.818	2.372	1.315	0.7183	1.585	0.9229	8.846	2.46	1.249	40.46	12.08	0.48275	3.495	2.8595	11.05	12.02	7.236	98.94	2.199
ENSG00000149054.10	ZNF215	0.6441	0.5917	0.55155	0.6372	1.094	0.6787	0.999	0.24395	0.4074	0.23735	0.17545	0.2274	0.5868	0.8137	0.2323	0.7341	0.3406	0.1463	0.1605	0.15635	0.7591	5.848	5.569	1.451	2.177	0.467	2.2745	0.2631	1.244	0.24375	0.7418	0.3954	0.07957	0.7817	0.1429	0.9657	2.047	0.085125	0.82195	0.8614	1.459	0.3757	1.7245	0.4453	0.411	3.106	2.2405	0.47525
ENSG00000183735.5	TBK1	20.855	17.81	22.7	19.49	19.13	20.86	22.87	6.948	8.181	7.329	21.725	18.1	10.635	13.64	8.076	11.3	7.776	6.466	13.26	8.924	20.05	40.31	27.34	22.195	23.28	18.32	14.085	17.84	15.6	17.815	21.97	7.278	5.52	7.956	8.828	24.44	16.55	13.45	21.47	19.78	5.387	18.16	19.805	14.23	14.81	17.85	24.33	13.155
ENSG00000235419.1	AC010149.4	0.09515	0.07141	0.061335	0	0.06848	0	0.08366	0	0	0	0	0	0	0	0	0	0	0	0	0	0.092675	2.415	0.08212	0.153	0.08714	0.06111	0.1127	0.05519	0.05492	0.05052	0.1939	0.04329	0	0.05107	0.03042	0.1543	0.1275	0	0.1634	0.07489	0	0.05511	0.13445	0.06049	0.05951	0.3953	1.33	0.06493
ENSG00000083635.7	NUFIP1	5.713	5.163	4.345	5.267	5.744	6.248	6.174	3.042	3.263	3.372	5.811	4.663	3.2515	4.653	3.258	3.873	4.081	2.68	4.725	2.8505	6.006	11.48	9.094	7.097	7.613	5.259	3.7955	4.756	4.639	4.7335	7.102	1.898	1.316	2.313	2.094	4.363	4.539	3.891	7.6985	7.371	2.0365	4.011	5.5555	5.765	6.043	3.487	4.4305	4.042
ENSG00000162062.10	C16orf59	0.57955	0.4695	1.3545	0.3822	0.5699	0.3279	0.5796	1.375	2.211	2.2525	2.435	2.459	3.952	3.59	1.481	2.355	2.672	1.9515	1.016	1.238	0.9732	14.1	2.542	0.83675	0.6033	0.4061	1.2875	0.34	3.127	0.32305	0.7967	0.6518	0.4663	0.7027	0.501	0.7718	1.133	0.23995	0.769	0.9644	0.2991	2.326	1.458	1.061	0.9436	1.471	2.507	0.69425
ENSG00000267701.1	RP11-28F1.2	0.5132	0.6415	0	0.449	0.4382	0.1388	0.2513	0.066105	0.07893	0.09248	0	0	0	0	0	0.1041	0	0	0.2774	0.10405	0.70135	7.1535	0.1914	0.36245	0.4244	0.2897	0.4023	0.2962	0.1705	0.29335	0.4273	0.1116	0.0736	0.4543	0	0.4378	0.2238	0	1.241	0.7488	0	0.3579	0.63795	0.3821	0.3088	0.5611	1.423	0.13055
ENSG00000152147.6	GEMIN6	3.7995	3.652	4.5005	3.488	4.033	3.025	4.817	2.4135	2.692	2.5535	4.7885	4.143	3.275	4.087	2.391	3.23	2.989	2.1005	3.057	2.58	3.803	9.809	9.421	3.972	5.153	4.771	3.617	4.1365	3.395	4.4885	5.385	1.608	1.46	2.832	3.552	3.576	2.901	1.799	4.9215	5.627	1.4815	4.444	4.254	2.745	2.745	3.769	5.7635	3.2015
ENSG00000235131.1	RP5-1092A11.2	0	0	0	0	0	0	0	0	0	0	0.063985	0	0	0	0	0	0	0	0	0	0	0.4785	0	0	0	0	0	0	0	0	0.1512	0	0	0	0	0	0	0	0	0	0	0	0	0	0	0	0	0
ENSG00000120992.13	LYPLA1	19.555	20.05	24.39	15.9	17.68	15.47	39.14	5.707	6.73	6.1285	17.44	14.04	6.3495	8.5	5.564	6.877	5.902	4.9215	7.705	6.7965	22.43	68.775	28.98	19.92	17.02	16.93	19.94	15.015	44.58	17.3	15.38	11.7	11.71	22.84	23.61	22.91	38.22	18.635	14.125	12.56	8.808	11.44	25.415	32.95	36.7	20.73	25.29	19.77
ENSG00000137814.5	HAUS2	13.06	10.81	7.7765	9.508	9.821	9.672	9.747	5.398	6.199	4.6725	10.935	8.102	5.324	7.811	5.556	6.956	5.294	3.8095	11.8	6.4835	10.79	26.675	17.33	8.835	11.47	8.476	6.742	8.045	8.57	8.369	11.33	3.909	2.787	4.073	2.991	11.1	7.045	4.826	11.43	10.66	3.987	6.787	6.9245	8.441	9.136	6.93	7.927	5.477
ENSG00000174485.10	DENND4A	8.796	8.804	10.57	7.535	7.726	8.132	10.29	2.9685	3.204	3.6965	14.075	14.04	4.413	4.367	3.068	3.675	4.147	2.8535	4.884	3.478	8.1905	38.385	13.38	7.1605	9.418	8.279	5.7305	7.578	4.684	7.449	9.249	3.472	2.029	3.801	5.917	12.18	6.633	5.654	8.5755	15.15	6.518	12.03	6.8765	4.68	5.026	6.671	9.5915	5.5125
ENSG00000141446.6	ESCO1	7.946	6.573	4.943	8.713	8.786	10.78	10.93	2.8405	2.945	3.1255	11.085	9.413	3.3645	3.804	3.096	4.223	3.525	2.6205	5.704	3.5185	8.2555	18.37	11.7	10.9515	11.55	8.286	6.6585	8.2845	7.654	8.5595	9.467	3.363	2.351	3.83	3.767	7.42	9.497	6.265	9.8635	10.43	3.0965	10.19	9.37	7.582	7.711	7.353	8.6095	5.4495
ENSG00000142864.10	SERBP1	74.07	71.99	43.67	69.82	72.11	78.46	67.45	22.14	20.97	22.855	46.075	33.2	20.355	26.19	21.73	23.26	24.17	18.485	41.12	23.05	73.725	205.85	124.8	86.69	77.27	61.04	50.065	60.045	99.17	58.36	70.61	27.36	22.99	31.6	27.89	59.89	55.98	69.16	71.04	72.99	32.345	34.45	54.275	94.19	91.26	46.61	48.88	42.31
ENSG00000225513.1	RP11-165N19.2	0	0	0	0	0	0	0	0	0	0	0	0	0	0	0	0	0	0	0	0	0	0.21255	0	0	0	0	0	0	0	0	0	0	0	0.07219	0	0	0	0	0	0	0	0	0	0	0	0	0	0
ENSG00000089094.12	KDM2B	7.6	6.945	5.5465	9.021	7.365	6.666	11.31	4.384	5.589	5.3655	24.865	20.86	7.714	8.69	4.398	5.312	5.298	4.3065	6.547	4.226	8.514	37.355	10.42	16.115	15.03	9.623	7.064	7.809	12.99	7.881	11.7	3.162	2.24	4.037	4.574	12.06	9.201	3.58	9.547	14.63	3.614	8.168	8.9315	19.9	21.46	10.08	16.57	6.3105
ENSG00000167721.6	TSR1	18.045	18.45	13.65	16.14	17.48	19.7	22.13	7.449	8.058	8.036	19.29	16.42	10.335	11.07	7.395	8.396	8.316	6.9035	10.29	8.3655	19.05	53.16	50.87	20.585	19.82	20.88	14.02	21.91	25.14	24	21.35	9.961	8.469	7.181	6.554	15.42	16.76	30.2	19.9	22.18	9.749	14.25	17.92	21.36	23.46	12.71	14.03	12.265
ENSG00000162924.9	REL	4.534	6.175	1.732	2.547	2.625	2.562	9.914	0.45	0.4678	0.5956	2.649	2.95	0.5759	0.5942	0.5484	0.6801	0.6188	0.4137	2.1	0.56005	4.1955	29.53	2.763	3.838	3.952	2.394	2.576	2.4065	4.371	2.2255	3.653	1.303	0.6201	1.082	1.491	8.556	4.127	1.0085	3.925	5.679	1.674	3.091	3.0735	7.672	7.989	3.893	4.55	2.294
ENSG00000228754.1	RP11-534L6.3	0	0	0	0	0	0	0	0	0	0	0	0	0	0	0	0	0	0	0	0	0	0.62745	0	0	0	0	0	0	0	0	0	0	0	0	0	0.06619	0	0	0	0	0	0	0	0	0	0	0.083475	0
ENSG00000167461.7	RAB8A	20.505	18.12	20.74	22.62	22.89	23.87	25.24	5.9345	6.404	6.816	16.67	14.27	7.115	8.169	6.371	7.687	6.908	5.639	14.06	7.263	19.345	69.795	34.76	26.425	21.72	17.62	21.705	18.25	21.74	17.635	24.03	5.939	3.184	12.45	13.73	24.54	22.05	2.518	22.055	22.93	7.1185	15.1	19.145	23.29	25.44	28.19	30.89	15.115
ENSG00000213399.2	AC022210.2	0.2919	0.2542	0.16445	0.1856	0.2239	0.2486	0.335	0.072865	0.07031	0.07005	0.07056	0.06538	0.07891	0.08356	0.07088	0.07551	0.1091	0.076355	0.08737	0.050305	0.31515	0.8427	0.5262	0.29615	0.2415	0.1917	0.1822	0.1951	0.2948	0.1893	0.1751	0.1011	0.07334	0.08612	0.1012	0.3226	0.2005	0.17375	0.3187	0.5933	0.24855	0.2618	0.26275	0.3956	0.4124	0.2019	0.3231	0.17875
ENSG00000126067.7	PSMB2	55.375	51.06	51.49	59.96	60.58	65.9	56.16	29.875	37.34	32.305	45.465	37.99	36.79	52.2	32.23	45.92	35.87	26.13	56.62	36.465	53.545	151.35	91.7	66.67	60.59	53.08	44.035	52.36	54.28	53.615	58.13	26.59	23.17	30.37	37.53	62.56	40.83	53.49	62.77	51.67	20.17	48.81	50.115	56.1	59.55	42.91	57.35	34.69
ENSG00000136518.12	ACTL6A	29.465	24.4	23.055	25.78	25.89	27.26	32.52	5.729	4.212	6.3	7.0985	6.579	4.2215	4.344	5.845	6.906	5.976	5.6485	18.14	8.3655	30.455	62.29	47.01	39.8	39.93	29.29	25.995	24.165	31	24.51	35.48	10.02	7.537	11.9	9.416	26.8	28.42	7.806	35.755	40.6	12.585	20.78	22.69	31.77	31.97	26.09	28.91	21.41
ENSG00000231607.4	DLEU2	1.8705	2.061	1.359	3.215	3.025	3.357	1.672	0.899	0.7156	0.86385	2.2265	1.957	0.6665	0.7493	0.9795	0.6872	0.766	0.82815	2.214	1.1565	1.662	7.397	1.672	1.6815	1.822	1.199	1.2615	1.6	2.077	1.52	1.562	0.3444	0.3147	0.753	0.8381	3.054	1.134	0.46215	3.5395	1.446	0.6503	3.041	1.9105	1.049	0.752	1.656	3.962	0.81365
ENSG00000123352.13	SPATS2	8.1565	7.258	5.8765	8.285	7.353	6.526	10.24	4.5855	7.068	3.9235	25.33	19.35	10.52	12.67	5.169	4.835	4.571	3.236	3.599	4.1145	8.5055	34.11	16.85	13.145	13.54	9.297	7.5255	7.2	5.413	6.98	8.301	3.563	1.856	5.003	1.877	8.849	14.44	4.096	6.1905	9.128	3.743	14.9	10.975	13.93	13.04	7.589	9.9795	8.92
ENSG00000125686.7	MED1	12.35	11.12	8.1355	10.76	10.41	11.88	14.59	3.908	4.146	4.535	14.94	12.85	4.906	5.301	4.027	4.667	4.862	3.8045	6.224	4.046	10.9	31.215	29.15	13.545	15.92	11.86	8.538	10.815	9.389	10.935	14.61	4.809	3.816	4.29	3.748	10.75	9.012	6.642	12.28	13.44	3.6065	6.778	9.7055	10.84	11.76	9.45	9.9895	6.4915
ENSG00000135148.7	TRAFD1	25.44	21.39	18.435	25.39	24.22	25.48	48.75	8.7705	8.237	9.28	21.425	21.17	10.4	9.935	10.01	11.74	10.17	8.7485	30.9	12.78	28.85	85.805	27.28	34.575	35.33	52.65	26.25	26.045	37.2	26.715	27.43	13.28	9.617	11.35	7.21	40.3	24.81	7.532	36.65	29.02	6.7075	19.2	34.775	45.6	48.54	26.59	44.59	15.855
ENSG00000126457.16	PRMT1	54.425	57.83	60.54	59.93	56.49	58.34	75.81	31.9	34.41	37.35	86.39	82.62	40.685	42.98	33.23	49.87	41.67	31.54	44.82	33.46	63.555	208	106.4	99.22	116.2	71.18	52.855	63.7	58.63	63.195	110.7	47.76	35.09	33.58	18.83	72.63	50.06	68.46	76.19	106	20.56	92.47	75.63	54.76	54.78	50.91	77.17	36.555
ENSG00000235806.1	RP4-646N3.1	0.092945	0.04198	0.04424	0.04199	0.05294	0.04146	0.04668	0.04634	0.05072	0.046095	0	0	0.051015	0.04857	0.04135	0.05197	0	0.01712	0.04758	0.03782	0.07941	0.40555	0.1264	0.048195	0.2123	0.06519	0.05395	0.11155	0.04917	0.07252	0.1451	0	0	0.03887	0	0.05111	0.05917	0.025975	0.1316	0.09301	0.03018	0.02723	0.05902	0	0	0.07391	0	0.036375
ENSG00000251196.1	RP11-54F2.1	3.4615	2.41	0.08348	1.543	1.634	1.781	4.604	1.2795	1.882	1.9015	0.1643	0.4064	3.9905	4.316	1.393	0.4351	2.633	1.0695	0.1969	0.2894	2.0235	34.89	10.36	3.3745	2.855	2.288	1.485	2.494	1.221	2.3025	4.004	0.6093	0.6842	2.545	0.0748	1.935	0.7323	1.3255	9.0925	0.4796	0.2462	0.454	1.78	6.049	6.113	2.487	4.2675	1.2405
ENSG00000171681.8	ATF7IP	13.66	11.57	8.394	11.07	11.07	11.65	14.49	2.3325	2.622	3.251	10.405	9.941	3.6565	3.594	2.943	2.964	3.467	2.376	5.286	2.824	12.075	21.965	16.47	13.575	12.62	9.756	6.9575	8.7235	11.89	8.3315	11.66	6.529	4.643	4.492	3.949	12.44	9.914	7.7705	14.5	14.76	3.3905	8.582	9.4655	10.69	10.21	9.744	12.45	5.3085
ENSG00000268144.1	MKI67IPP6	0	0	0	0	0	0	0	0	0	0	0	0	0	0	0	0	0	0	0	0	0	0.1374	0	0	0	0	0	0	0	0	0	0	0	0	0	0	0	0	0	0	0	0	0	0	0	0	0	0
ENSG00000245482.2	RP11-847H18.2	0.14445	0.1282	0.15525	0.1043	0.1491	0.06477	0.1324	0	0	0.030215	0.1959	0.2932	0.03927	0.03886	0	0.02672	0.03622	0	0.03304	0.02569	0.20165	0.6353	0.1821	0.22515	0.1322	0.1042	0.13185	0.1398	0.1555	0.1255	0.2907	0.05616	0.03296	0.0857	0.05849	0.1589	0.2315	0.02069	0.25025	0.359	0.15445	0.3262	0.18085	0.1367	0.1181	0.2615	0.2254	0.1526
ENSG00000261008.2	AC004158.2	0.104	0.07932	0.099055	0.0875	0.1197	0.1232	0.3308	0.2081	0.1975	0.23235	0.37055	0.3459	0.2134	0.2249	0.1938	0.332	0.3292	0.2093	0.3375	0.2668	0.12335	1.4005	0.276	0.16005	0.1972	0.06352	0.1781	0.05264	0.6436	0.05416	0.1574	0.05446	0.01573	0.1641	0.05824	0.1742	0.1906	0	0.16535	0.2721	0.05989	0.2252	0.44215	0.1713	0.1663	0.1444	0.2074	0.1327
ENSG00000167900.7	TK1	3.276	3.046	2.9365	5.902	5.278	1.927	3.688	1.3015	0.9128	5.2885	2.434	2.314	1.317	1.335	1.822	1.292	6.126	4.269	2.957	1.474	5.2205	114.75	36.22	2.863	3.269	4.117	15.265	15.525	33.31	17.285	4.88	1.195	1.167	8.784	3.987	12.08	7.724	2.145	2.8015	1.634	3.3905	0.7715	5.342	10.22	9.039	16.2	16.34	10.039
ENSG00000053372.4	MRTO4	24.605	24.18	21.46	16.58	19.34	16.89	21.39	16.83	22.49	16.29	20.01	18.49	24.235	30	17.22	17.68	19.5	14.745	13.7	15.2	26.76	56.07	53.97	24.07	25.87	17.4	17.015	17.605	28.65	18.23	28.2	9.305	6.973	11.44	13.02	18.73	17.97	14.91	26.125	29.01	15.08	15.69	22.535	24.61	25.7	21.21	22.405	18.695
ENSG00000100207.14	TCF20	11.12	9.102	7.9605	10.78	9.896	12.3	15.01	5.8815	7.996	7.6285	18.66	14.99	8.8815	11.49	6.312	8.783	9.592	5.971	7.214	5.1125	11.59	27.495	14.78	17.865	18.37	11.8	10.845	11.255	19.5	11.755	12.29	3.557	2.516	6.077	4.316	13.21	13.35	3.866	11.535	14.28	4.428	12.78	12.18	18.48	18.65	12.13	10.905	8.6385
ENSG00000243339.2	RN7SL738P	0.29295	0.2576	0.5883	0.1859	0.2233	0.1469	0.3164	0	0.08709	0.058415	0.25445	0.2542	0.087125	0.1166	0	0	0.07926	0	0.06591	0	0.2874	1.3605	0.7993	0.31205	0.2387	0.1974	0.25545	0.2027	0.3565	0.1872	0.4057	0.2081	0.1806	0.1943	0.106	0.3629	0.2932	0.18385	0.21715	0.3604	0.2024	0.2888	0.217	0.354	0.364	0.3291	0.3139	0.28355
ENSG00000267312.1	RP11-1094M14.7	0.1333	0.1112	0	0	0	0	0	0	0	0	0	0	0	0	0	0	0	0	0	0	0.1221	0.6517	0	0.09309	0.1321	0	0.03618	0	0.02804	0	0.1122	0	0	0	0	0.161	0.08817	0	0.05411	0	0	0	0.02989	0.02685	0.04251	0.1323	0.3369	0.056115
ENSG00000205644.5	CTD-2375G15.1	0	0	0	0.1087	0	0	0	0	0	0	0	0	0	0	0	0	0	0	0	0	0	0.2898	0.2636	0.06165	0.06854	0	0	0	0	0	0	0	0	0	0	0.06898	0	0	0.09249	0.05979	0	0	0	0	0	0	0.044395	0
ENSG00000166037.6	CEP57	20.045	15.23	11.775	15.85	16.33	19.48	21.31	6.548	7.71	8.2505	32.115	28.14	9.0285	10.47	6.984	9.777	9.877	6.4065	9.868	6.6985	19.82	47.795	25.35	24.225	28.78	18.72	14	15.84	12.71	14.78	23.94	7.889	5.078	9.52	14.35	19.89	13.53	5.942	23.955	34.44	10.12	19.81	19.175	15.43	16.34	19.23	19.01	12.805
ENSG00000213683.3	AC002056.3	0.097945	0.08364	0.061415	0.1059	0.09058	0.105	0.06537	0.056575	0.05454	0.039375	0.15135	0.1342	0.073705	0.0701	0.04413	0.06596	0.0459	0.04154	0.05082	0.057795	0.112	0.2951	0.1023	0.06903	0	0.08196	0.075855	0.069145	0.1232	0.079425	0	0.06793	0.0528	0.04302	0.04065	0.1555	0.1096	0.05113	0.13155	0.07482	0.03563	0.104	0.079635	0.1096	0.1272	0.1003	0.129	0.07253
ENSG00000105821.10	DNAJC2	14.055	13.57	9.373	11.82	12.04	12.66	12.77	4.4285	5.486	5.7285	11.465	9.32	6.212	7.791	4.874	6.695	6.798	4.545	7.092	5.1285	14.28	24.975	20.74	14.395	16.27	11.37	10.34	9.98	11.14	9.5945	17.26	6.514	4.508	6.658	5.534	13.3	11.96	12.365	15.945	18.96	5.974	13.59	14.2	13.53	13.7	11.18	14.175	9.5325
ENSG00000138035.10	PNPT1	13.83	14.12	13.52	14.23	14.75	13.66	15.17	8.7035	8.311	10.845	21.72	17.05	9.1805	10.82	10.2	12.79	10.59	8.693	22.39	12.86	14.235	39.07	23.4	16.735	16.29	14.09	11.515	13.015	11.56	13.55	19.73	8.31	8.016	7.106	6.407	15.22	11.19	14.96	18.005	15.13	7.5005	16.22	13.365	10.17	10.29	10.8	14.87	10.125
ENSG00000183814.11	LIN9	1.848	1.998	1.22	1.999	1.977	2.072	1.971	0.7006	0.8331	0.90365	4.1805	2.981	0.9036	1.173	0.7938	0.8241	0.9841	0.72985	1.193	0.63405	1.8835	6.482	2.338	2.351	2.425	1.927	1.718	1.6455	2.4	1.504	2.352	2.37	3.759	0.6462	0.4231	1.674	1.735	1.105	1.889	3.779	0.609	0.8599	1.5965	2.531	2.57	1.853	2.052	1.6565
ENSG00000136937.8	NCBP1	14.87	13.45	11.365	16.14	16.56	16.45	18.96	7.6835	8.204	10.375	21.565	20.29	9.6875	10.99	7.701	9.589	12.08	7.5325	11.24	7.4535	15.245	32.21	30.38	18.53	21.14	14.98	15.705	14.27	15.63	14.31	17.32	8.905	6.223	6.645	7.368	17.11	13.46	9.6475	22.49	20.8	7.6055	17.74	16.665	16.01	16.72	14.94	16.01	11.725
ENSG00000125835.13	SNRPB	111	105.9	87.515	115.2	107.5	118.4	106.7	22.45	26.08	21.255	87.62	78.27	36.905	38.39	20.79	26.61	20.64	19.345	38.84	23.155	124.15	296.05	138.2	150.9	127.7	95.41	96.41	101.45	148.6	98.29	141.3	38.78	29.32	59.44	35.59	131.4	94.91	50.35	119.5	121.7	32.3	84.77	108.25	145.1	148.1	102.3	157.6	81.2
ENSG00000134987.7	WDR36	12.62	11.44	6.947	8.071	9.517	7.988	10.34	2.683	3.163	2.9895	10.475	9.153	3.7325	5.018	2.934	4.086	3.216	2.3355	3.784	2.96	11.74	28.62	22.61	12.2085	13.84	8.637	7.5365	8.6755	11.35	7.873	13.57	3.919	2.891	4.383	6.597	10.63	9.034	5.772	13.91	16.86	4.5545	8.582	10.965	10.75	11.35	9.31	12.6	6.899
ENSG00000258925.2	NPM1P5	0	0	0	0	0	0.04058	0	0	0	0	0	0	0	0	0	0	0	0	0	0	0	0.12675	0.05341	0.032005	0	0	0	0	0	0	0	0	0	0	0	0	0	0	0	0.05679	0	0	0	0	0	0	0	0
ENSG00000171169.8	NAIF1	5.248	4.375	5.8305	4.798	4.952	4.195	5.817	2.0475	2.336	2.39	5.885	5.615	3.1475	3.099	2.057	2.497	2.935	2.234	2.793	2.33	5.4355	9.76	7.945	5.488	7.29	4.844	4.601	5.265	5.646	5.065	7.104	2.093	1.891	3.378	2.876	5.472	4.831	2.329	5.6215	5.671	2.1675	4.737	5.334	5.596	5.387	5.427	8.9775	4.27
ENSG00000270503.1	RP11-407N17.6	0.20865	0.1843	0.1644	0.1497	0.1872	0.1715	0.2222	0.04694	0.0533	0.04993	0.1254	0.1058	0.06926	0.1058	0.0565	0.06936	0.0612	0.04081	0.0814	0.05022	0.22065	0.43055	0.2592	0.08331	0.1112	0.1581	0.15165	0.15145	0.1967	0.1326	0.2477	0.05586	0.04375	0.07706	0.07011	0.207	0.1616	0.10965	0.24485	0.1871	0.06691	0.1201	0.16685	0.276	0.2818	0.165	0.2242	0.12725
ENSG00000222042.1	AP000233.4	0	0	0	0	0	0	0	0	0	0	0	0	0	0	0	0	0	0	0	0	0	1.145	0	0	0	0	0	0	0	0	0	0	0	0	0	0	0	0	0	0	0	0	0	0	0	0	0	0
ENSG00000236848.2	RP11-401L13.5	0	0	0	0	0	0	0.185	0	0	0	0	0	0	0	0	0	0	0	0	0	0	0.5434	0	0	0	0	0.097785	0	0	0	0	0	0	0	0	0	0	0	0.1472	0.1327	0	0	0	0	0.1184	0.1481	0.13495	0
ENSG00000257642.1	RP11-474B16.1	0	0	0	0	0	0	0	0	0	0	0	0	0	0	0	0	0	0	0	0	0	6.3045	2.378	0.09455	0.2821	0	0	0	0	0	0	0	0	0.6732	0	0	0	0	0	0	0.066655	0	0.098385	0	0	0	0.058175	0
ENSG00000115053.11	NCL	219.05	208	177.2	209.5	188.3	229.6	205.1	93.405	85.73	95.38	230.75	174.1	90.45	116.8	92.42	108.1	104.4	86.4	167	104.9	212.3	540.25	446.2	253.3	258	192.6	164.9	185.05	218.3	171.8	271.4	93.63	68.89	79.45	71.1	195	174.5	168.15	260.75	311.4	119.75	155.6	167.7	216.8	222.6	166.5	208.6	137.75
ENSG00000167447.8	SMG8	7.6575	6.476	11.085	7.891	8.717	5.777	9.641	3.7265	4.583	4.458	10.145	9.873	6.084	6.595	3.949	5.542	5.261	3.432	5.114	3.9325	7.666	20.905	22.35	8.298	11.52	7.691	6.591	8.5625	8.647	8.6135	12.2	3.007	3.618	3.565	3.609	7.3	7.604	4.3255	9.8505	10.59	3.2045	8.266	6.3885	8.692	9.628	7.202	11.82	6.5945
ENSG00000230086.1	VN1R96P	0	0	0	0	0	0	0	0	0.03004	0.03846	0	0	0.055725	0.08186	0	0.03397	0.06252	0	0	0	0	0.4955	0	0	0	0	0	0	0	0	0	0	0	0	0	0	0.08404	0	0	0	0	0	0	0	0	0	0.05348	0
ENSG00000177192.9	PUS1	11.585	14.1	13.85	9.882	11.58	8.494	13.99	6.065	7.683	9.9685	13.57	12.78	9.9915	10.37	6.683	7.617	11.61	8.1075	6.881	5.511	13.59	30.575	24.02	11.595	14.58	12.24	12.605	12.95	17.03	15.43	21.75	4.611	3.353	8.95	11.35	13.4	11.02	6.387	14.09	13.58	7.738	12.71	17.305	16.66	15.49	15.2	23.24	10.76
ENSG00000254598.2	CSNK2A3	0.3229	0.2664	0.1926	0.2702	0.2353	0.3927	0.1718	0.1228	0.1236	0.1308	0.27805	0.4235	0.14205	0.1613	0.1514	0.1232	0.1265	0.087245	0.1619	0.1361	0.27435	0.7618	0.4026	0.40865	0.3047	0.2975	0.2131	0.23255	0.2684	0.2582	0.2778	0.2159	0.1556	0.1282	0.07635	0.4857	0.2445	0.3471	0.33895	0.2655	0.09226	0.1594	0.25145	0.3361	0.3665	0.1644	0.1386	0.1728
ENSG00000232499.2	RP11-512F24.1	0.2583	0.2467	0.18245	0.2405	0.1999	0.2607	0.2178	0.14675	0.1509	0.1439	0.3684	0.2991	0.1494	0.2296	0.1341	0.1775	0.1369	0.13565	0.2043	0.1242	0.27475	0.6094	0.3336	0.235	0.2898	0.2665	0.26465	0.2585	0.3916	0.22405	0.3059	0.1239	0.08074	0.157	0.1311	0.4037	0.3211	0.11815	0.29595	0.4228	0.1213	0.3113	0.251	0.2794	0.2822	0.3238	0.24445	0.20955
ENSG00000139734.13	DIAPH3	0.1617	0.3288	0.13195	2.607	0.5885	0.7228	0.09096	0.82275	0.8474	0.82545	0.12785	0.1693	0.4813	0.5136	0.4523	0.7708	0.8957	0.52605	0.2409	0.50985	0.177	14.165	7.355	0.067365	0.03636	0.1104	0.5256	0.10405	2.735	0.18205	0.1525	0.0776	0.02085	0.5676	0.02961	1.199	0.6754	0.011695	0.09381	0.07078	0.086715	0.1098	0.11005	0.9543	0.8708	0.5681	0.54755	1.4495
ENSG00000235651.1	AC064850.4	0.04833	0.05194	0.042825	0.09257	0.07413	0.05955	0.114	0.024185	0	0.03704	0.0718	0.08	0.04031	0.03432	0	0.03067	0.05907	0.02272	0.04997	0	0.03216	0.49085	0.1725	0.1332	0.1433	0.06353	0.056295	0.055	0.07277	0.054505	0.11	0.04676	0.0244	0.03673	0.0353	0.06879	0.08712	0.030705	0.13385	0.4416	0	0.1637	0.11285	0.03058	0	0.0501	0.10885	0.02366
ENSG00000082515.12	MRPL22	11.515	9.849	13.08	11.93	11.52	12	9.664	5.566	5.791	6.525	10.66	8.684	6.113	7.505	5.484	6.949	6.758	5.629	9.044	6.165	11.245	22.315	14.07	12.805	12.68	11.6	10.075	11.565	10.65	11.49	11.62	8.494	8.97	9.044	7.591	11.01	8.407	7.036	15.355	11.79	4.9985	12.4	10.22	10.24	10.99	8.896	11.475	8.632
ENSG00000142252.6	GEMIN7	7.608	8.294	8.0995	6.73	8.711	5.037	9.628	4.885	5.816	4.451	12.995	12.86	8.103	8.264	5.023	6.298	4.937	3.869	5.391	5.43	9.302	33.705	15.86	11.064	10.91	8.198	9.541	7.215	12.01	7.438	10.34	4.511	4.508	8.008	7.206	10.9	9.641	8.058	9.623	6.965	3.76	16.78	11.755	12.02	12.63	10.89	20.53	9.8145
ENSG00000268785.1	RPL7P50	0.1017	0.05756	0	0	0	0	0.06441	0	0	0	0	0	0	0	0	0	0	0	0	0	0.05143	6.784	0.05053	0.03257	0	0	0.067075	0.043715	0.05772	0	0.141	0	0	0	0	0.1326	0.05238	0	0.06314	0.06651	0	0	0	0.05723	0.06349	0.4864	0.8272	0.074825
ENSG00000165934.8	CPSF2	17.315	15.5	19.7	20.15	18.66	18.8	21.51	7.191	7.321	7.969	12.78	10.68	8.1675	9.599	7.602	8.443	8.313	6.7775	15.36	8.7145	15.565	39.065	36.18	20.535	24.73	16.69	14.03	17.075	20.16	17.09	21.72	8.663	6.54	6.82	7.566	19.55	15.9	17.04	19.485	17.54	7.2515	19.23	16.995	15.36	15.75	14.45	18.9	11.965
ENSG00000233308.1	OSTN-AS1	0.11295	0.101	0	0	0	0	0	0.070305	0	0	0.30855	0.4835	0	0	0.05836	0.08409	0	0	0	0.1099	0	8.676	0	0	0	0	0.1456	0	0	0	0.1301	0	0	0.1712	0.7737	0	0	0	0	0.1024	0	0	0	0	0	0.6517	1.1575	0
ENSG00000120659.10	TNFSF11	0.0237	0.08176	0	0.02737	0.0462	0.0391	0.05057	0	0	0	0	0	0	0	0	0.08045	0	0	0	0	0.033165	13.565	0	0	0.03666	0.03555	0.14495	0.028235	0.1158	0.039565	0	0.02111	0	0.06424	0.3506	0.06653	0.1583	0	0	0	0.039175	0.05761	0.03453	0.1088	0.05736	0.4753	0.25195	0.024885
ENSG00000267742.1	FAM60CP	0	0	0	0	0	0	0.07383	0	0	0	0	0	0	0	0	0	0	0	0	0	0.06223	0.3716	0	0.2373	0.1816	0	0	0	0.05465	0	0	0	0	0	0	0.06679	0.08134	0	0	0.1297	0	0	0.07402	0.1028	0.0571	0.0539	0	0
ENSG00000231890.3	AC093391.2	0.09955	0.1208	0.36845	0.1223	0.115	0.1058	0.1226	0.064125	0.05954	0.15525	0.042045	0.04614	0.067685	0.08408	0.06895	0.09667	0.1464	0.1152	0.08577	0.06786	0.19635	1.242	0.4895	0.110965	0.174	0.07709	0.12185	0.10275	0.7583	0.096745	0.1291	0.03862	0.02892	0.1719	0.2709	0.2414	0.3368	0.06795	0.091585	0.1081	0.15055	0.4518	0.37045	0.4512	0.3818	0.2793	0.5031	0.14475
ENSG00000139131.8	YARS2	13.245	13.78	11.52	9.872	11.18	9.778	14.79	4.218	5.307	5.6555	9.5155	8.712	7.6045	8.959	4.477	5.597	6.581	4.1805	5.454	3.9735	14.45	28.555	27.46	13.825	16.65	10.48	10.135	8.921	14.02	9.358	14.18	5.456	5.409	6.728	5.834	10.54	15.67	7.123	15.26	14.24	5.117	9.983	11.53	12.17	12.64	9.346	12.975	8.595
ENSG00000103061.7	SLC7A6OS	9.944	7.961	6.437	9.361	9.211	9.871	10.59	4.144	4.751	4.7575	10.685	10.24	5.2205	5.751	4.404	5.373	4.975	3.841	9.091	5.337	9.369	21.31	14.99	9.505	13.49	7.929	6.991	8.286	6.842	8.402	8.698	4.637	3.947	4.882	2.185	8.387	8.004	5.1665	12.615	10.82	3.4085	6.214	8.344	6.204	6.658	7.709	10.28	6.231
ENSG00000146386.7	ABRACL	14.85	19	5.693	15.97	16.39	7.008	28.22	10.49	11.91	8.826	2.302	2.539	15.37	20.19	12.33	7.585	11.73	6.765	6.1	5.08	19.96	137.4	45.52	11	10.56	10.17	41.545	7.008	37.69	7.7325	12.7	5.997	3.796	25.67	17.42	30.57	31.33	1.0255	6.9525	4.336	6.503	16.57	16.205	22.77	17.3	49.64	82.245	20.49
ENSG00000166881.5	TMEM194A	12.21	7.796	6.809	10.23	10.31	13.97	13.08	2.4615	2.555	3.427	9.4	8.246	3.188	3.527	2.369	2.478	3.714	2.521	4.636	2.4795	10.39	38.395	12.89	14.71	14.76	16.6	9.559	14.005	8.289	13.095	16.42	2.804	1.59	3.503	2.693	13.69	7.497	1.697	14.73	16.91	2.9755	7.145	11.195	14.98	15.27	11.72	13.165	6.962
ENSG00000167196.9	FBXO22	7.1065	6.661	10.085	10.44	9.658	9.567	10.82	3.394	3.669	3.6315	8.321	10.42	4.5925	5.084	3.547	4.98	3.93	3.035	5.94	4.4925	8.1925	24.515	20.79	9.301	11.51	8.428	6.6925	8.197	7.979	8.632	9.212	4.369	3.45	5.338	6.376	8.603	8.609	4.501	10.45	10.96	4.844	10.56	10.395	8.572	9.688	6.928	6.3745	6.6085
ENSG00000145979.13	TBC1D7	2.7055	2.266	2.583	2.847	2.871	3.652	2.554	1.8495	2.671	1.8895	3.5885	3.488	3.298	4.056	2.134	2.495	2.109	1.7025	3.047	1.9245	2.948	7.6055	3.847	3.344	3.036	2.643	2.7305	2.0565	3.709	2.1695	2.202	3.465	2.805	3.202	1.826	3.586	3.035	1.78	4.451	2.582	1.1155	3.293	3.5765	3.477	3.768	2.409	3.252	1.917
ENSG00000125656.4	CLPP	64.445	65.3	82.365	72.04	72.27	73.03	71.27	31.985	34.93	35.015	62.85	59.66	37.57	41.13	30.69	39.96	37.44	29.65	43.83	37.665	66.93	162.15	111.2	72.3	71.77	66.02	56.17	68.84	69.19	70.425	75.84	42.84	40.53	59.23	51.97	69.3	53.89	73.5	70.86	65.09	31.785	71.67	68.73	61.45	67.24	58.62	70.65	58.49
ENSG00000251513.1	RP11-155G15.2	0	0	0.031845	0	0	0	0	0	0.0222	0	0	0	0	0	0	0.0288	0	0	0.04985	0.0337	0	0.48245	0.06619	0	0	0	0	0	0	0	0	0	0	0	0	0.03823	0	0	0	0.06838	0	0	0	0	0	0	0	0.04051
ENSG00000115267.5	IFIH1	8.848	8.778	9.4265	7.665	9.671	8.789	6.939	2.4585	1.878	2.535	0.95175	1.253	2.2285	2.163	2.36	2.604	2.073	2.2065	4.671	3.1885	9.702	88.945	4.471	9.3325	9.376	6.728	7.8465	7.3565	7.842	6.8385	9.791	2.921	1.897	4.597	4.207	13.27	9.45	1.0395	11.14	9.928	4.6	10.17	6.871	6.115	5.874	10.46	16.62	6.593
ENSG00000110871.10	COQ5	29.565	27.66	35.825	20.78	23.51	20.23	23.71	15.625	14.99	18.465	30.82	25.84	16.935	19.71	15.71	17.6	20.01	15.225	25.66	17.555	29.7	60.405	46.37	30.91	31.59	25.48	27.375	22.58	24.29	22.68	25.24	20.18	21.99	23.84	28.49	25.03	21.36	37.65	40.955	34.7	11.88	28.77	29.905	23.82	22.93	24.54	30.13	20.36
ENSG00000132507.13	EIF5A	200.7	233.4	195.05	214.3	214.7	198.9	185.8	90.015	105.7	87.35	165.45	151.1	109	129.4	89.55	104.2	98.24	76.385	102.5	91.765	199.25	585.4	505.6	268.65	164.4	171.6	177.85	175.8	412.2	178.4	215.5	117.2	102.9	139.3	163.5	240.6	169.9	202.7	198	165.8	97.815	162.2	185	321.5	323.7	161	203.95	147.8
ENSG00000258704.1	RP11-85K15.2	1.0905	0.8995	0.79685	2.154	1.307	1.672	1.236	0.30595	0.373	0.3559	1.286	1.234	0.3838	0.4046	0.3742	0.398	0.4082	0.2969	0.6804	0.4104	1.097	4.057	1.258	1.8635	2.474	0.9619	0.8336	0.7951	0.6653	0.7231	1.455	0.6436	0.2888	1.652	1.28	1.973	0.9594	0.2392	1.8735	2.274	0.325	1.441	1.337	1.242	1.389	1.037	2.176	0.7817
ENSG00000214110.3	LDHAP4	5.095	3.601	3.466	5.004	4.344	5.935	3.416	0.89495	1.185	1.1855	4.423	3.697	1.497	2.164	0.7427	1.467	1.456	0.9412	1.088	0.985	3.955	17.43	13.85	3.6815	1.762	3.296	2.6955	2.694	3.845	3.011	3.698	2.462	1.266	1.857	1.598	2.939	3.145	3.718	4.028	3.279	0.74165	1.524	1.92	3.836	4.408	3.296	2.0245	1.3045
ENSG00000065457.6	ADAT1	7.673	6.159	6.874	7.752	7.42	7.123	8.698	2.4565	2.749	2.889	4.994	4.893	3.406	4.358	2.685	3.965	3.184	2.453	5.467	3.6195	7.404	13.985	11.51	7.605	8.587	5.309	5.003	4.725	4.647	4.9095	8.216	2.65	1.773	4.531	2.749	7.845	5.756	2.254	8.0165	6.629	2.7045	6.455	7.4925	6.149	6.606	5.968	8.96	4.375
ENSG00000166477.8	LEO1	12.925	14.69	17.575	14.83	14.67	12.54	18.65	9.2355	10.53	11.53	35.715	27.76	13.5	15.92	9.729	13.41	12.87	9.145	14.36	10.27	16.3	52.66	43.04	23.49	17.56	13.26	17.385	12.175	30.1	11.265	17.37	7.7	5.163	9.357	12.49	15.66	27.24	8.6555	18.345	16.41	5.9255	17.76	15.36	27.66	25.28	18.65	18.33	12.045
ENSG00000159259.7	CHAF1B	2.375	1.489	0.8661	1.562	1.291	1.567	2.077	1.1705	1.554	1.2265	7.7235	6.585	2.6515	3.095	0.7546	1.486	2.056	0.95155	0.9178	0.7518	2.8595	12.89	4.212	3.14	2.277	1.228	1.544	1.373	3.495	1.2475	3.295	0.5933	0.2659	0.6159	0.3814	1.929	4.86	7.363	2.625	2.78	2.0065	2.027	3.002	2.782	3.064	1.931	2.2425	1.231
ENSG00000226723.2	RP11-142L4.3	0.06757	0.07066	0.037435	0	0.03368	0.05108	0.06428	0	0	0	0	0	0	0	0	0	0	0	0	0	0.049445	0.2346	0.1564	0.041745	0	0	0	0	0.04872	0.02	0	0	0	0	0	0.05839	0.0424	0.07258	0.07018	0.06089	0.030175	0	0	0.04222	0.05524	0	0	0
ENSG00000185115.4	NDNL2	21.515	19.48	23.18	24.17	23.66	24.23	25.41	13.335	15.37	15.32	20.85	18.12	15.775	21.76	15.36	25.42	17.47	13.595	19.77	16.475	20.43	66.32	33.25	18.3	21.64	23.38	14.985	23.82	11.71	24.995	28.11	9.544	9.336	11.33	8.803	22.12	14.49	9.2645	19.11	30.43	6.224	36.36	17.99	12.31	12.4	20.53	30.9	12.045
ENSG00000106588.6	PSMA2	41.315	40.13	38.84	44.26	42.16	47.27	35.49	15.025	15.1	15.7	28.17	22.64	16.075	19.58	14.04	18.84	17.74	13.705	28.96	18.345	39.225	119.95	51.99	38.545	33.75	36.16	30.895	37.19	38.19	36.86	38.44	20.8	19.96	23.99	27.92	42.51	29.85	40.15	41.165	36.02	16.065	28.9	39.63	33.59	33.66	32.99	38.455	33.145
ENSG00000162222.9	TTC9C	11.525	10.17	8.8075	13.46	13.16	13.36	15.33	6.4445	7.894	7.386	20.21	16.35	9.85	12.49	6.598	8.451	8.427	5.902	8.22	6.389	11.53	32.46	22.09	14.04	18.61	11.5	10.1	10.55	8.939	10.305	13.93	4.158	3.005	7.091	4.43	12.84	10.16	5.0685	13.3	17.61	4.8285	12.01	11.55	10.7	12.45	10.26	15.87	8.7745
ENSG00000105173.9	CCNE1	1.367	1.143	7.92	0.8775	1.095	0.8888	4.825	1.812	2.446	2.871	10.605	10.36	4.0455	4.034	1.827	3.347	3.008	2.5115	1.95	2.171	1.105	22.705	5.724	0.92875	0.9389	3.196	4.4345	2.5535	5.876	3.284	1.312	1.867	1.15	1.017	0.3914	1.897	2.221	1.323	3.7735	1.33	0.83295	1.928	2.0965	4.93	5.898	3.526	6.4015	2.1295
ENSG00000213104.3	NPM1P46	0.12455	0.1527	0.09593	0.129	0.1621	0.1915	0	0.041245	0.03014	0.035555	0.101485	0.06081	0.03755	0.04726	0.03641	0.04502	0.03511	0.031185	0.06077	0.045345	0.1415	0.54575	0.2945	0.2303	0.1402	0.1398	0.0904	0.119	0.1362	0.1033	0.07278	0.05319	0.03537	0.06259	0.03594	0.1522	0.1026	0.06363	0.1428	0.3756	0.099875	0.1217	0.12225	0.09907	0.1039	0.111	0.12425	0.09136
ENSG00000092199.13	HNRNPC	91.78	103.5	95.155	100.2	98.53	103.5	119	59.65	55.5	58.8	105.55	76.36	46.075	64.07	58.11	67.27	66.9	46.795	99.13	62.435	109.5	275.6	164.3	148.25	151.6	94.06	82.115	90.785	101.4	83.925	132.2	48.99	31.69	59.08	45.26	116.1	78.75	45.64	124.7	177.5	39.445	100.9	101.05	98.29	92.09	85.6	122.1	65.7
ENSG00000177173.5	NAP1L4P1	0.72975	0.8961	0.24145	0.8894	0.718	0.4999	0.7375	0.06123	0.08312	0.1319	0.045415	0.07841	0.13175	0.09849	0.07656	0.1167	0.1322	0.094	0.1866	0.1358	0.85125	10.91	0.3722	0.4349	1.1	0.5293	0.60045	0.5635	1.036	0.5349	0.4152	0.6028	0.4204	0.5195	0.2299	1.872	1.041	0.14785	1.0075	0.5238	0.1696	0.4963	0.8019	0.9104	0.7336	0.776	0.5713	0.4567
ENSG00000213253.5	CTC-250I14.1	0.38175	0.3224	0.20045	0.3412	0.3081	0.3563	0.348	0.1079	0.09118	0.0661	0.151	0.1331	0.074875	0.09096	0.06505	0.1208	0.09701	0.061595	0.1881	0.07747	0.39545	0.82415	0.6279	0.34185	0.478	0.4073	0.30955	0.27525	0.3253	0.28765	0.4109	0.1357	0.0934	0.1984	0.1278	0.431	0.4198	0.1866	0.3649	0.5931	0.2558	0.2197	0.42415	0.4198	0.4461	0.316	0.33425	0.24645
ENSG00000116663.6	FBXO6	11.975	9.846	15.69	13.59	11.21	7.785	17.71	9.5025	10.31	11.355	16.75	14.74	11.895	12.84	8.657	13.94	13.77	9.099	8.097	9.158	12.315	41.91	10.73	14.785	20.96	13.57	9.8465	16.385	13.68	17.75	9.006	6.237	6.01	8.79	11.67	20.76	13.56	13.09	14.75	12.64	9.322	11.61	16.97	14.69	15.61	10.44	22.29	12.135
ENSG00000254102.1	RP11-21C4.1	0.3134	0.3117	0.047085	0.04095	0.1515	0.07657	0.2045	0.1607	0.1301	0.1074	0.15925	0.1707	0.19925	0.2129	0.2066	0.06868	0.04229	0.02839	0.07986	0.045555	0.3862	1.668	0.5788	0.47495	0.1794	0.1991	0.11065	0.2579	0.09504	0.16455	0.3141	0.02585	0.01991	0.01864	0.02895	0.317	0.06625	0	0.55865	0.03023	0.061545	0.2517	0.03582	0.07663	0.06042	0.2209	0.29195	0.05237
ENSG00000227920.2	RP1-153P14.5	0	0	0	0	0	0	0	0	0.02813	0	0	0	0.0333	0.02368	0	0.04181	0.02578	0	0.04385	0.024825	0	0.5987	0	0	0	0	0	0	0	0	0	0	0	0	0	0.05246	0	0	0	0	0	0	0	0	0	0.09259	0.23925	0
ENSG00000196230.8	TUBB	284.55	245.4	153.3	331.1	299.2	277.9	217.5	118.5	159.9	85.08	241.95	204.1	163.4	190.8	88.45	211.5	102.5	70.28	151	120.75	221.15	1256.5	774.9	379.85	359.9	313.1	214.4	261.65	239	267.35	308.8	116.8	89.36	85.76	109.7	279.4	172.8	81.905	310.6	554.2	65.635	117.1	181.2	179	187	169.6	257.4	138.2
ENSG00000227598.1	RP1-167A14.2	0.22025	0.1322	0.10415	0.1411	0.1441	0.2001	0.2608	0.080125	0.1223	0.09424	0.3739	0.3449	0.1231	0.1301	0.08049	0.07822	0.1542	0.07754	0.1075	0	0.3272	2.2085	0.3518	0.2399	0.1301	0.08762	0.21375	0.10265	0.2239	0.08871	0.2614	0	0	0.07031	0.1001	0.3743	0.3581	0	0.2779	0.3892	0.086205	0.2821	0.36835	0.5301	0.601	0.5119	0.6884	0.13505
ENSG00000020256.15	ZFP64	3.62	3.108	3.605	5.209	4.509	4.998	5.57	1.7325	2.549	2.1175	4.2415	4.29	3.454	3.386	1.709	2.163	2.448	1.613	2.473	1.8875	3.675	10.78	7.14	5.8185	6.797	4.261	4.0785	3.683	4.591	3.7855	5.686	1.664	1.326	1.988	1.711	3.394	4.033	1.3205	5.066	5.062	1.4245	3.975	4.8655	6.803	6.579	3.483	3.7765	2.6825
ENSG00000168116.9	KIAA1586	5.65	5.415	5.4125	4.211	4.756	4.138	6.589	2.289	2.856	2.455	9.6265	8.963	3.4245	4.102	2.35	3.779	2.973	2.083	3.685	2.389	4.926	15.65	10.68	6.1045	7.459	5.759	3.389	4.6885	2.908	4.169	6.195	2.293	1.53	2.173	2.399	5.121	3.146	1.3135	5.594	11.68	1.5585	7.883	6.3345	2.131	2.143	3.473	5.471	2.1395
ENSG00000188486.3	H2AFX	13.83	22.43	29.85	22.44	22.72	16.25	26.66	30.665	33.46	28.445	53.875	57.33	43.775	40.93	31.07	36.83	31.66	26.855	60.68	37.42	15.965	143.5	50.26	21.765	29.16	18.8	26.615	20.945	59.77	19.505	43.43	10.3	7.594	18.14	8.796	28.89	19.99	10.225	30.265	39.86	9.2015	51.72	35.43	30.17	25.18	32.24	48.165	20.37
ENSG00000031691.6	CENPQ	7.2405	5.92	4.7355	5.978	5.9	5.336	6.079	4.875	3.466	4.4195	4.8095	4.391	3.484	4.403	4.956	5.192	4.24	3.955	13.75	6.422	6.8145	22.385	8.953	5.8565	6.81	4.968	3.743	5.187	5.671	5.015	6.117	3.478	2.732	2.176	1.657	4.987	4.434	2.9	8.405	8.489	1.6665	4.737	5.016	4.619	4.458	4.318	6.199	3.405
ENSG00000105928.9	DFNA5	9.0335	11.68	2.9185	17.26	14.63	14.37	14.95	6.594	8.513	6.446	5.7085	9.374	8.843	11.06	6.333	9.692	7.618	4.903	28.67	8.807	8.5485	96.705	26.18	23.435	20.52	7.209	3.007	8.5085	2.654	7.844	17.01	4.571	1.702	5.141	1.662	5.33	2.753	3.4015	7.333	18.75	0.75165	7.657	7.6055	1.941	2.822	13.21	1.958	2.447
ENSG00000006634.3	DBF4	3.2475	4.367	2.611	2.512	2.771	2.139	3.564	1.148	1.345	1.938	4.3205	3.751	1.9435	2.02	1.206	1.369	2.315	1.7645	1.365	1.0605	3.98	34.145	9.094	4.3415	4.641	2.089	3.4155	2.1415	5.194	1.934	5.847	0.9871	0.6079	1.532	1.447	4.818	3.343	1.0125	5.2285	7.818	1.6665	3.134	5.5965	4.766	4.188	4.354	7.2995	3.1295
ENSG00000178999.8	AURKB	0.9243	0.6181	1.214	0.7952	1.397	0.3948	0.947	0.061445	0.04174	0.047685	0.07307	0.07562	0.05594	0.04699	0.06857	0.06774	0.06021	0.04842	0.1756	0.058875	0.89045	139.75	11.38	0.42755	0.1911	0.2999	7.036	0.2976	19.7	0.28235	0.3812	0.2648	0.1725	0.3567	0.5524	2.552	2.318	0.10265	40.185	0.3262	0.20495	0.2222	0.8335	6.547	6.987	10.01	13.195	1.4725
ENSG00000030419.12	IKZF2	2.5485	1.81	1.2625	2.496	2.834	3.482	11.83	1.015	0.709	1.104	1.5825	1.83	0.8666	0.8043	1.081	1.077	1.02	0.8801	2.021	1.0575	2.308	82.32	4.851	2.594	3.724	1.84	1.3465	1.5055	21.69	1.986	1.395	0.9467	0.5581	0.6686	0.5369	2.948	11	1.141	6.2595	1.519	0.82765	3.22	4.5755	8.72	6.018	1.424	2.5735	1.127
ENSG00000109917.6	ZNF259	33.165	36.19	17.22	34.67	33.11	36.57	31.59	10.895	11.63	10.43	17.755	16.18	13.625	15.61	11.12	14.89	12.29	8.5385	21.33	12.465	31.965	60.145	54.02	30.035	34.39	25.68	20.88	27.265	26.25	28.055	32.91	12.3	8.307	15.36	17.98	31.93	21.09	22.83	35.69	35.15	15.845	23.66	28.89	27.01	27.75	24.07	27.26	22.15
ENSG00000267123.1	CTD-2357A8.3	0.031185	0.06021	0.022665	0.06545	0.08574	0	0	0	0	0	0.03498	0.07752	0.01869	0	0	0.02707	0	0	0.05688	0.024625	0.03111	0.8794	0	0.01863	0.0477	0	0.04691	0	0.03134	0	0.08982	0	0	0.0206	0	0.4342	0.07173	0	0.046265	0	0	0	0.050355	0	0	0.1297	0.3793	0.027555
ENSG00000188994.8	ZNF292	10.905	7.879	6.4135	10.52	9.63	11.64	14.79	3.387	3.545	3.4415	12.57	15.82	5.761	4.62	3.554	4.238	3.829	2.6775	5.828	3.2115	10.83	36.46	12.57	12.14	14.74	11.12	8.297	10.065	7.473	9.4	12.39	4.619	2.493	4.566	3.374	8.853	11.51	3.3855	15.46	15.69	4.077	13.83	12.78	12.37	12.36	11.55	9.703	7.001
ENSG00000076382.12	SPAG5	2.9885	2.815	2.9635	2.765	2.653	1.723	2.641	3.635	5.905	6.002	8.6835	10.1	8.7405	7.99	2.973	7.781	7.277	4.367	2.907	2.779	3.0565	89.3	10.2	3.622	3.655	1.831	6.75	1.6665	10.45	1.457	3.318	1.041	0.4767	19.37	8.11	5.571	3.608	0.58975	11.7	5.988	0.8756	8.376	4.144	6.595	6.692	11.98	10.09	2.319
ENSG00000240344.4	PPIL3	15.7	13.13	16.2	18.91	17.8	15.46	19.08	10.14	11.49	10.845	24.84	21.5	12.905	14.97	9.922	16.03	12.45	8.931	18.6	12.655	16.715	39.35	28.87	20.315	23.61	14.13	12.305	12.53	15.94	11.69	19.33	8.426	5.941	10.29	9.893	17.7	13.77	6.2715	24.965	29.61	6.4765	23.44	17.005	16.35	16.12	14.66	20.915	11.49
ENSG00000165501.12	LRR1	8.319	6.543	6.3215	5.12	6.469	6.008	7.55	1.091	0.9955	1.2245	2.647	2.322	1.2235	1.316	0.9828	1.161	1.235	1.1075	1.818	1.634	7.5395	28.3	10.63	6.6975	6.659	7.261	9.66	6.8585	6.882	7.907	7.897	2.487	1.682	2.722	2.898	7.02	5.085	2.0525	7.4735	5.029	2.668	2.354	6.2895	5.992	6.241	8.415	10.895	4.82
ENSG00000127191.13	TRAF2	9.4315	7.693	6.211	9.269	8.413	11.96	9.452	4.4295	5.764	7.8005	21.325	20.01	7.4245	7.758	5.315	5.99	7.767	6.516	8.944	5.689	10.845	26.995	10.64	12.105	14.07	9.212	9.8545	7.333	13.51	7.898	7.748	3.96	3.187	6.27	5.488	11.95	11.36	3.6655	12.15	8.455	3.179	12.52	15.005	12.94	13.14	10.48	17.955	6.672
ENSG00000179051.9	RCC2	29.71	29.95	22.96	21.14	26.05	16.03	37.35	11.925	11.54	12.74	36.355	34.14	17.62	19.47	13.42	17.32	12.74	11.865	26.29	14.6	41.23	119.15	58.7	54.365	48.15	27.19	33.425	18.67	88.54	18.12	33.1	9.52	6.074	16.57	9.661	47.86	58.17	6.0935	35.375	44.53	13.985	18.02	40.18	89.55	84.78	37.69	69.465	21.72
ENSG00000151806.9	GUF1	13.22	11.05	12.03	9.111	11.14	10.76	17.47	10.345	12.96	9.897	16.235	14	13.495	16.29	9.899	11.07	12.24	7.7145	14.31	9.893	13.645	33.5	24.75	14.4	17.3	11.16	11.34	10.33	14.37	10.78	12.91	7.443	6.99	8.745	6.396	11.23	12.4	18.51	16.55	15.47	5.8095	10.4	14.125	14.95	17.06	12.17	12.82	10.78
ENSG00000065427.10	KARS	94.335	86.61	55.815	87.53	90.93	106.3	93.86	33.515	35.76	39.15	62.865	52.09	39.125	45.5	27.95	40.47	44.66	31.095	45.71	35.865	91.955	200.3	138.2	99.335	95.79	97.65	71.925	83.14	83.7	87.1	86.66	51.79	51.71	44.95	32.15	84.49	74.61	122.55	87.095	101	47.205	79.99	75.02	83.47	90.12	65.55	77.5	66.915
ENSG00000236941.5	RP11-366M4.8	0	0	0	0	0	0	0	0	0.01932	0	0	0	0	0.02227	0	0	0	0	0	0	0	1.247	0	0	0	0	0	0	0	0	0	0	0	0	0	0	0	0	0.08912	0	0	0	0	0	0	0	0	0
ENSG00000200959.1	SNORA74A	0	0	0	0	0	0	0.4952	0	0	0	0	0	0	0	0	0	0	0	0	0	0.2012	1.059	0.3632	0	0.3062	0	0.1832	0	0.4467	0	0	0	0	0	0	0.2198	0.3084	0	0	0	0	0	0	0.2044	0.2375	0	0.18495	0
ENSG00000145331.9	TRMT10A	2.8775	2.708	3.177	2.611	2.875	2.539	4.1	1.4725	1.451	2.073	2.6625	2.344	1.4845	1.928	1.722	2.192	1.734	1.577	3.799	2.092	2.9915	6.2065	5.505	2.4705	3.017	2.784	2.5395	2.4855	3.566	2.5265	2.951	1.128	0.978	1.877	2.775	2.567	2.781	1.5895	3.688	3.687	2.179	3.505	3.3115	2.472	2.512	3.417	3.453	3.0305
ENSG00000243811.3	APOBEC3D	2.8745	2.645	3.407	1.882	2.421	1.229	5.279	0.32385	0.2623	0.38755	0.1894	0.3277	0.37805	0.2821	0.3864	0.4253	0.3353	0.37475	0.9762	0.5617	3.2215	34.41	2.993	5.648	7.1	2.561	3.4555	1.775	1.657	1.6385	4.18	1.065	0.5974	1.546	0.7705	4.811	2.936	0.2864	4.535	7.434	0.3423	1.628	4.951	1.42	1.413	5.645	23.21	2.9305
ENSG00000188295.10	ZNF669	3.704	3.164	1.925	2.374	2.667	2.366	3.749	0.9255	0.9922	0.93445	4.8645	3.925	1.2325	1.627	1.013	1.375	1.136	0.87765	1.626	1.0385	3.889	6.668	4.624	4.01	5.117	2.545	2.409	2.7035	2.119	2.6405	4.882	0.9731	0.7754	1.585	0.747	3.219	2.809	0.7089	3.423	4.519	1.5055	2.559	2.68	2.611	2.77	2.967	3.6895	2.237
ENSG00000164087.3	POC1A	2.2705	1.671	5.112	1.797	1.915	1.644	2.705	0.97195	1.26	1.103	0.9998	1.078	1.9885	2.04	1.087	1.351	1.329	0.97305	1.667	1.24	2.2345	22.945	7.419	2.1045	1.959	1.262	3.6885	1.252	5.619	1.4855	1.568	0.9697	0.6823	1.656	2.869	3.089	1.898	0.8836	2.9805	1.259	0.55435	1.163	2.1955	2.984	3.195	4.171	4.119	2.029
ENSG00000196247.7	ZNF107	2.651	2.517	4.946	2.362	2.635	1.885	4.706	1.126	0.9678	1.2975	2.519	2.743	1.149	1.174	1.193	1.289	1.417	1.0155	2.89	1.4835	5.2195	16.405	3.1	3.724	4.286	2.107	2.279	2.046	3.24	1.9205	3.416	1.018	0.6554	1.19	0.7226	3.397	6.483	0.5504	2.819	3.611	1.0245	2.92	4.345	6.241	4.22	5.274	11.06	2.152
ENSG00000159579.9	RSPRY1	15.215	13.49	12.27	18.28	17.49	18.61	18.75	7.532	8.49	8.0505	17.59	14.91	8.072	10.5	7.896	9.446	9.674	6.1585	9.726	8.008	14.94	34.78	33.66	18.525	23.61	16.93	14.69	15.115	14.53	15.1	20.15	6.16	4.459	8.224	8.35	17.25	13.87	6.4085	19.345	22.66	9.522	18.09	20.01	16.4	17.7	16.12	13.195	13.16
ENSG00000141682.11	PMAIP1	1.4465	2.25	0.2756	0.7504	0.8809	0.3676	3.31	1.4295	1.373	1.8265	1.042	0.9627	1.3145	1.586	2.253	2.09	1.148	1.5195	2.412	2.044	2.098	192.65	15.94	1.42	1.599	1.947	1.985	0.67165	17.25	0.83115	1.555	0.3746	0.2409	0.896	0.2544	5.512	3.787	0.84195	0.75485	0.6167	0.47405	16.13	2.8085	24.98	13.86	3.751	6.166	1.204
ENSG00000202515.1	VTRNA1-3	0	0	0	0	0	0	0	0	0	0	0	0	0	0	0	0	0	0	0	0	0	1.111	0.3708	0	0	0	0	0	0	0	0	0	0	0	0	0	0	0	0	0	0	0	0	0	0	0	0	0
ENSG00000226784.1	PGAM4	0.1144	0.1158	0.13305	0.1677	0.1355	0.1426	0.1335	0.06856	0.1191	0.07771	0.10745	0.1135	0.128	0.1454	0.07515	0.1033	0.08297	0.07278	0.08411	0.088065	0.1174	0.62445	0.2504	0.118505	0.1777	0.1148	0.084695	0.125	0.2095	0.1392	0.09164	0.1067	0.04848	0.06241	0.04356	0.1523	0.1183	0.020415	0.1547	0.1438	0.029375	0.1519	0.1263	0.2185	0.2007	0.09302	0.087115	0.08246
ENSG00000254936.3	AF131215.3	0.037015	0.06139	0.1374	0.08752	0.04524	0	0.1585	0.03074	0.03271	0.05479	0.326	0.5253	0.048805	0.04117	0.02452	0.03834	0.04259	0.046645	0.03511	0.01773	0.093125	1.054	0.02479	0.2886	0.2026	0.09319	0.11735	0.07984	0.2619	0.06739	0.2888	0.04669	0.02324	0.04508	0	0.1942	0.4135	0	0.27015	0.07131	0.23895	0.1967	0.15105	0.3112	0.2644	0.3074	0.2374	0.16315
ENSG00000183765.16	CHEK2	2.707	4.226	4.1995	2.726	3.62	2.229	4.99	0.67155	0.5559	0.9271	0.2951	0.3339	0.70795	0.7174	0.7006	0.9249	0.8191	0.7513	1.601	0.9549	4.216	15.29	11.41	4.762	6.266	2.57	4.629	2.4715	6.73	2.326	3.644	1.859	0.5974	1.885	1.956	4.819	3.702	0.44065	14.59	8.773	0.94855	3.023	4.8205	4.94	3.876	4.666	7.6645	2.781
ENSG00000256316.1	HIST1H3F	0	0	0	0	0	0	0	0	0	0	0	0	0	0	0	0	0	0	0	0	0	1.4555	0	0	0	0	0.15675	0	0.2412	0	0	0	0	0	0	0	0.05741	0	0	0	0	0	0	0	0	0.1821	0.167	0
ENSG00000255151.2	GLYATL1P3	0	0	0	0	0	0	0	0	0	0	0	0	0	0	0	0	0	0	0	0	0	1.556	0	0	0	0	0	0	0	0	0	0	0	0	0	0	0.3474	0	0	0	0	0	0.10915	0.04976	0	0.1406	0.1454	0
ENSG00000260167.1	RP11-146F11.5	0.08669	0.07757	0.09916	0.191	0.1577	0.1403	0.2479	0.10925	0.1166	0.17465	0.52805	0.6053	0.19465	0.1936	0.1398	0.1385	0.2267	0.13655	0.1908	0.1315	0.2025	1.2745	0.2501	0.40435	0.3118	0.1947	0.38625	0.171	0.1772	0.18305	0.2088	0.05532	0.04728	0.258	0.09439	0.2669	0.2343	0.05219	0.2561	0.3234	0.08696	0.2704	0.30915	0.1631	0.1798	0.499	0.4982	0.18425
ENSG00000174799.6	CEP135	3.6995	3.99	1.435	4.189	4.119	4.099	3.773	0.75525	0.7464	0.972	2.75	2.447	0.8848	1.01	0.9067	1.341	1.028	0.7324	1.971	1.1875	3.9255	10.095	7.262	5.586	7.106	3.445	2.445	2.5505	2.573	2.488	5.549	1.11	0.7741	2.247	0.704	4.702	2.196	0.6109	4.4875	7.596	1.1595	2.55	2.967	3.071	2.922	3.31	6.373	1.562
ENSG00000207865.1	MIR34A	0	0	0	0	0	0	0	0	0	0	0	0	0	0	0	0	0	0	0	0	0	0.9211	0.3363	0	0	0	0	0	0	0	0	0	0	0	0	0	0	0	0	0	0	0	0	0	0	0	0	0
ENSG00000101017.9	CD40	31.23	32.22	8.1405	38.69	32.83	20.66	31.85	3.031	2.848	3.8965	11.995	11.26	3.083	2.734	2.922	4.521	3.882	3.7225	5.933	4.628	29.23	248.8	17.78	25.9	45.38	16.37	11.5	22.67	12.93	17.81	30.36	11.43	5.204	10.97	7.997	51	19.77	5.3105	29.185	43.52	11.815	13.81	32.91	18.73	16.51	18.81	48.175	13.245
ENSG00000232936.1	RP11-80H5.2	0	0	0.08904	0	0	0	0	0	0	0	0.16295	0.1592	0	0	0	0	0	0	0	0	0	0.8226	0.1123	0	0	0	0	0	0	0	0	0.09053	0	0.1837	0.2207	0	0	0	0	0	0	0.1087	0	0.1869	0.1403	0.08633	0	0
ENSG00000114491.9	UMPS	12.56	11.4	15.25	9.538	10.71	9.724	12.49	3.429	3.696	3.9205	6.868	6.754	3.7545	3.889	3.236	4.352	4.456	3.241	4.65	3.5655	13.825	30.6	28.77	13.4	12.58	9.756	11.11	10.365	17.89	10.465	14.06	3.066	2.07	6.798	11.55	11.04	12.35	2.1155	14.395	14.42	6.4565	9.12	10.545	15.13	16.31	11.55	15.61	9.9195
ENSG00000234806.1	RP11-9E13.4	0	0	0	0	0	0	0	0	0	0	0.2581	0.3077	0.052365	0	0	0	0	0	0	0	0	0.53565	0	0.1487	0.1613	0	0.085145	0	0.09749	0	0	0	0	0	0.08557	0.07219	0.1277	0	0.10205	0.1059	0	0	0.082575	0.1512	0.1168	0.09379	0.100565	0
ENSG00000037474.10	NSUN2	42.22	37.84	31.12	39.85	40.42	43.48	45.52	12.19	13.43	14.13	45.185	43.36	18.355	18.2	14.6	17.27	15.17	11.905	25.04	14.2	42.965	98.16	63.96	48.895	47.22	41.06	39.385	40.475	47.71	40.975	57.84	18.1	18.59	19.61	29.07	44.9	37.34	35.16	53.235	51.04	17.87	44.19	44.215	51.61	52.77	41.34	56.655	33.755
ENSG00000197020.6	ZNF100	4.024	2.974	3.1755	2.567	2.841	2.214	3.192	1.1145	1.169	1.2375	6.318	5.678	1.4545	1.475	1.17	1.523	1.195	0.9779	2.451	1.3905	4.0475	8.668	2.521	3.663	4.736	2.525	2.3675	2.5355	2.055	2.336	4.349	1.295	0.8428	1.492	0.7289	3.925	2.81	1.2645	4.2555	5.971	1.5375	3.143	3.846	2.193	1.962	3.016	4.817	2.384
ENSG00000139350.7	NEDD1	10.875	8.904	4.869	9.632	9.98	10.98	10.59	2.1365	1.639	2.4145	1.663	1.962	1.6485	1.555	2.021	2.435	2.368	1.879	4.737	2.2255	11.28	24.315	15.23	10.955	12.87	10.67	6.6285	9.5135	7.469	9.873	12.98	3.743	3.229	4.207	1.737	8.989	7.754	8.7405	15.795	9.904	3.135	6.934	8.789	7.891	8.216	7.23	10.03	4.943
ENSG00000100029.13	PES1	38.37	35.42	33.56	35.61	36.39	35.62	44.27	14.415	16.08	16.09	26.545	25.63	20.935	21.98	15.26	19.24	18.01	14.44	21.51	16.68	41.925	78.955	83.65	47.89	47.93	34.66	29.98	34.945	40.34	34.53	50.89	13.54	9.482	24.17	17.35	37.6	32.71	25.83	53.255	50.95	24.31	27.08	40.585	47.72	51.29	29.55	41.845	31.3
ENSG00000124151.14	NCOA3	26.445	20.33	10.005	29.43	26.02	37.57	24.5	2.937	3.259	2.9815	11.31	10.67	4.03	4.503	3.728	4.072	3.05	2.447	7.777	3.994	20.79	97.49	29.02	24.38	22.34	16.85	13.85	16.585	21.01	17.095	23.59	8.707	8.003	7.031	5.114	31.35	17.48	17.61	28.085	23.49	6.1545	11.41	16.13	22.1	23.23	18.85	37.33	12.105
ENSG00000168242.3	HIST1H2BI	0	0.09404	0	0	0	0	0	0	0	0	0	0	0	0	0	0	0	0	0.09283	0	0.096205	0.64275	0	0.2275	0.2951	0	0.1396	0	0.1604	0	0	0	0	0	0	0.2043	0.08873	0	0	0	0	0	0	0.1366	0	0.1537	0.2381	0
ENSG00000072274.8	TFRC	26.645	50.63	25.03	38.88	37.76	29.12	26.88	15.38	19.29	10.225	27	24.95	17.295	20.57	13.3	14.09	9.151	8.978	19.33	11.575	21.335	274.9	122.7	20.745	30.72	19.3	41.945	23.34	43.83	26.14	51.8	19.94	10.85	14.9	12.34	90.08	20.41	12.395	23.885	95.99	9.318	18.61	19.36	29.35	22.17	36.89	21.97	21.095
ENSG00000200087.1	SNORA73B	3.03	4.702	2.211	3.021	3.383	1.818	3.122	0.7739	0.8363	0.7152	0.7758	0.9407	0.79035	0.65	0.6636	0.8397	0.7007	0.62745	1.257	0.4757	4.238	20.99	11.67	9.3305	6.139	2.276	3.4475	2.1195	10.56	2.0335	8.535	1.18	0.3803	1.752	1.359	8.253	4.178	0.33515	4.4125	8.877	1.656	2.625	4.2805	5.693	4.214	3.577	7.9555	2.8985
ENSG00000130935.5	NOL11	28.075	25.82	20.34	19.77	24	22.31	28.14	7.525	7.229	8.44	32.39	29.8	9.7325	10.51	8.022	9.44	9.195	6.996	12.73	7.6465	28.11	59.125	42.76	33.85	35.83	23.62	22.58	22.025	27.45	21.58	33.62	11.3	10	13.88	12.95	23.08	21.88	20.245	35.475	34.37	9.9415	20.74	25.16	26.24	27.4	22.38	30.945	17.86
ENSG00000254986.3	DPP3	15.49	13.63	20.51	16.99	16.07	13.68	24.59	4.686	4.847	6.195	12.26	13.45	7.8185	7.37	4.862	7.309	5.606	5.7915	11.86	7.542	14.95	53.075	36.56	19.665	14.13	12.02	23.775	11.585	26.84	14.555	16.88	6.313	4.498	14.17	9.195	22.07	23.3	14.335	13.52	10.14	8.858	12.56	21.565	15.64	16.7	23.9	21.91	16.805
ENSG00000106355.5	LSM5	11.39	10.86	12.1	13.27	14.36	14.2	11.93	7.4555	7.109	7.875	9.381	7.876	6.6055	8.334	6.416	9.536	9.113	6.4995	9.79	8.1765	13.275	33.745	19.5	14.34	13.57	12.61	11.56	11.495	11.52	10.42	14.59	7.742	6.208	7.763	6.958	11.31	9.143	8.2725	14.225	16.13	6.9705	13.05	12.94	9.982	8.563	10.53	13.07	10.97
ENSG00000182973.14	CNOT10	11.595	9.616	8.854	11.83	11.93	13.96	14.45	3.7665	4.095	4.61	13.56	11.5	5.4055	5.848	4.155	5.703	5.309	3.8995	6.66	4.2155	12.175	24.53	13.37	14.71	15.93	10.98	10.42	10.555	11.04	10.145	14.78	4.949	3.541	5.692	4.718	13.25	9.822	5.441	15.54	16.12	4.933	16.34	12.105	13.63	14.11	10.89	14.775	8.623
ENSG00000134283.13	PPHLN1	16.845	13.83	15.54	18.7	17.99	20.14	17.9	7.928	8.983	8.9595	23.96	21.98	9.6945	12.59	7.739	10.65	10.3	7.058	10.94	8.178	17.24	34.385	24.13	19.35	20.56	16.18	13.48	15.535	13.93	15.515	19.85	9.296	5.722	8.494	6.068	16.73	14.89	8.521	19.41	23.51	6.1265	17.3	16.39	15.41	16.63	15.9	21.34	11.345
ENSG00000232811.1	RP11-96K19.2	0.45095	0.3835	0.46495	0.236	0.3452	0.3075	0.4741	0.26085	0.3422	0.3378	0.87525	0.7116	0.4807	0.5921	0.2573	0.3402	0.4133	0.2621	0.2982	0.19735	0.5404	1.4565	0.6595	0.6805	0.4224	0.3509	0.4464	0.3112	0.3534	0.2779	0.8911	0.1892	0.1466	0.24	0.3763	0.559	0.6067	0.27435	0.55965	0.8102	0.18	0.5235	0.5885	0.5723	0.5556	0.6952	1.3045	0.52115
ENSG00000163006.7	CCDC138	1.1865	1.237	0.88325	0.4158	0.7196	0.5381	2.176	1.0675	0.8308	0.872	3.162	2.805	1.028	1.076	1.303	1.338	0.8908	0.7162	2.334	0.8753	1.327	7.005	1.914	1.7085	1.685	0.7502	1.111	0.5122	2.352	0.4711	1.642	0.4639	0.1783	0.5726	0.6303	1.129	1.449	0.371	1.1505	2.067	0.3942	1.299	1.507	1.758	1.674	1.203	1.505	1.095
ENSG00000236683.2	HMGA1P1	0	0	0	0	0	0	0	0	0	0	0	0	0	0	0	0	0	0	0	0	0	0.09048	0.09098	0	0	0	0	0	0.03726	0	0	0	0	0	0	0	0	0	0	0	0	0	0	0	0	0	0	0
ENSG00000213872.3	AC092798.2	0.52535	0.3357	0.18995	0.4126	0.3088	0.4241	0.8631	0	0	0	0.1564	0.4245	0.07868	0	0	0	0	0	0.08507	0	0.55165	2.6385	0.2351	0.2983	0.729	0.2622	0.26105	0.27045	0.2518	0.25675	0.4187	0.1793	0.06136	0.1233	0.09487	0.4774	0.4951	0.2132	0.6357	0.6578	0.2662	0.246	0.2457	0.5491	0.5516	0.4737	0.3805	0.233
ENSG00000254298.1	CTB-17P3.4	0	0	0.4359	0	0	0	0.1606	0	0	0	0	0	0	0.0919	0	0	0	0	0	0	0	4.7265	0	0	0	0.1322	0	0	0	0	0.5077	0.3281	0.1527	0	0	0	0	0.12165	0	1.159	0.12455	0.6266	0	0	0	0	0	0
ENSG00000188985.5	DHFRP1	0.26765	0.1985	0.080625	0.1786	0.1621	0.2093	0.2374	0.20765	0.1439	0.1529	0.15525	0.1288	0.13205	0.1431	0.1932	0.2099	0.1227	0.1282	0.4724	0.232	0.18755	1.133	0.2671	0.1332	0.08889	0.1384	0.1251	0.1292	0.1317	0.12545	0.06329	0.04678	0.02721	0.1338	0.1046	0.1265	0.1056	0.045625	0.1973	0.1194	0.006485	0.1374	0.1093	0.07305	0.08567	0.1677	0.1616	0.05568
ENSG00000236456.1	RP4-785G19.2	0.269	0.2556	0.25615	0.2212	0.2834	0.342	0.1714	0.096645	0.1158	0.076855	0.2606	0.1993	0.1451	0.2096	0.05047	0.1165	0.1082	0.06288	0.1174	0.10505	0.25075	0.837	0.7259	0.42985	0.2062	0.2431	0.17295	0.18855	0.3505	0.2114	0.4305	0.1261	0.07378	0.1286	0.1237	0.245	0.2271	0.30905	0.3692	0.485	0.14575	0.1871	0.2867	0.2661	0.2701	0.2021	0.16225	0.14945
ENSG00000224294.1	RP3-326I13.1	0	0	0	0	0	0	0	0	0	0	0	0	0	0	0	0	0	0	0	0	0	0.07878	0.01777	0	0	0	0	0	0	0	0	0	0	0	0	0	0	0	0	0	0	0	0	0	0	0	0	0
ENSG00000145365.10	TIFA	3.7855	5.023	3.5185	8.062	7.11	5.144	6.67	0.91295	0.9293	1.1785	7.1915	5.172	0.7732	1.465	1.137	1.076	0.9257	0.8435	1.493	1.0021	6.4115	72.27	5.35	5.3425	6.437	2.625	2.939	3.8885	11.32	3.9555	4.462	3.359	2.235	1.897	3.191	6.479	11.85	1.0015	2.986	6.866	11.18	2.217	5.184	8.491	8.399	5.723	10.685	5.405
ENSG00000189057.6	FAM111B	0.1907	0.1963	0.3726	0.2001	0.3195	0.07054	0.5101	0.026035	0.01962	0.017265	0.017005	0	0.01858	0.01834	0.01718	0.02152	0.01591	0.01132	0.0528	0.02403	0.23455	47.655	3.35	0.09522	0.1677	0.1238	1.3535	0.10855	4.286	0.10555	0.1857	0.07001	0.05999	0.1921	0.1337	0.5363	1.186	0.019405	0.2321	0.1167	0.085485	0.0837	0.4969	0.6857	0.5829	2.142	1.75	0.45655
ENSG00000155189.7	AGPAT5	8.003	7.043	14.495	7.574	6.757	6.263	8.496	15.04	14.77	17.525	16.005	13.8	12.95	16.73	15.37	16.84	18.99	14.64	36.17	16.035	7.873	90.175	16.58	11.41	11.5	4.513	9.8	4.846	10.8	4.2705	15.37	2.608	1.251	6.683	5.316	7.599	6.971	7.0495	11.5	10.93	3.9395	17.02	10.36	4.822	4.733	8.862	7.309	7.616
ENSG00000213997.3	PGAM1P7	0.1033	0.04514	0.1397	0.09371	0.1014	0	0.1081	0	0	0.08358	0.1377	0.182	0.01125	0	0	0.07963	0.1212	0.064555	0	0	0.19915	3.527	0.3204	0.1437	0.1918	0	0	0	0.2136	0	0.1708	0.04339	0	0.1107	0.1209	0.1955	0.2217	0.04753	0.16635	0.2805	0.1077	0.8335	0.3875	0.1373	0.1111	0.1968	0.5666	0.1775
ENSG00000108061.7	SHOC2	36.425	28.15	14.48	27.6	27.9	36.22	27.5	13.21	16.9	12.845	29.37	18.97	14.115	26.62	11.43	19.2	14.94	9.54	13.13	14.33	27.625	57.9	42.99	27.915	29.11	24.47	19.06	22.775	22.65	24.225	28.39	10.68	7.792	10.11	8.299	24.01	17.95	15.03	29.96	23.4	8.057	23.01	20.255	22.42	23.01	20.31	20.29	13.38
ENSG00000172409.5	CLP1	7.3485	7.398	8.1	7.9	8.384	5.078	7.992	1.528	1.936	2.0775	5.5775	5.148	2.907	3.108	1.655	2.191	2.442	1.781	1.799	1.8465	7.092	19.425	17.92	5.9885	7.202	7.678	8.107	8.7045	9.599	9.509	10.52	2.106	2.733	3.303	4.135	7.472	6.953	4.0615	5.9985	6.196	3.508	5.562	5.489	9.493	9.484	8.774	12.855	7.1655
ENSG00000179750.11	APOBEC3B	0.2993	0.6857	0.8295	0.3381	0.431	0.1174	1.56	0.079075	0.06603	0.08211	0.03179	0.03534	0.06013	0.05089	0.06056	0.07599	0.09106	0.06059	0.1871	0.07548	0.512	38.775	4.758	0.5209	0.3249	0.31	3.5925	0.20605	1.927	0.17265	0.622	0.444	0.202	0.7373	0.1334	1.486	1.869	0.04897	0.2204	0.6116	1.0285	0.1914	0.36805	1.083	0.7208	1.761	5.8395	1.032
ENSG00000170340.10	B3GNT2	22.415	17.75	14.615	18.27	28.71	19.14	12.83	4.6095	5.194	11.755	2.5305	3.258	6	8.884	4.874	9.48	14.7	11.215	7.48	7.0825	23.39	146.6	12.42	22.165	23.16	10.63	14.345	9.69	28.56	9.0395	13.89	7.83	6.294	12.04	7.934	26.84	22.15	2.333	22.935	8.846	11.59	25.57	9.393	14.27	17.86	12.5	16.255	12.87
ENSG00000141076.13	CIRH1A	16.54	15.83	10.465	14.26	14.44	17.32	18.21	5.909	8.795	8.099	12.975	11.24	10.605	13	6.048	7.546	9.166	6.489	6.572	5.661	16.415	33.445	28.92	16.325	16.23	15.84	11.015	14.45	15	14.64	20.78	7.039	5.156	13.36	5.31	14.45	11.73	20.765	17.55	17.52	7.402	11.43	14.13	13.58	14.9	9.602	11.295	9.6615
ENSG00000133773.7	CCDC59	26.65	27.48	13.55	22.12	23.51	26.84	22.93	9.0325	9.299	10.27	20.195	15.9	8.8945	11.34	8.783	12.63	11	9.274	15.37	10.315	28.36	47.43	38.71	24.56	27.28	23.05	16.49	21.575	18.12	18.865	24.6	11.66	7.585	10.86	7.774	23.07	17.59	13.765	29.695	37.8	9.0755	21.8	20.695	20.49	18.19	17.74	22.005	14.675
ENSG00000146731.6	CCT6A	99.235	98.44	93.685	111.8	111.6	118.6	107.1	47.36	54.75	50.325	127.95	95.5	60.015	79.68	44.8	66.97	56.64	41.165	89.39	53.875	96.615	240.9	190.1	109.95	99.8	98.84	80.545	97.65	113.1	102.4	108.9	48.27	43.07	60.85	34.91	97.26	86.31	101.7	101.95	93.33	52.14	88.45	87.14	105.8	110	74.87	91.73	76.295
ENSG00000119314.11	PTBP3	24.615	22.16	10.215	15.76	17.88	17.74	27.98	4.391	4.355	5.603	12.63	10.89	4.673	6.299	3.721	7.005	6.996	4.149	7.992	4.2285	24.5	69.855	28.93	24.725	25.01	11.93	20.115	9.771	49.95	9.605	19.69	6.818	3.457	15.89	6.61	33.01	27.16	4.223	24.165	18.02	8.338	16.69	16.745	39.75	37.97	23.46	24.56	15.435
ENSG00000226806.1	AC011893.3	0	0	0	0	0	0	0	0	0	0	0	0	0	0	0	0	0	0	0	0	0	1.446	0	0	0	0	0	0	0	0	0	0	0	0	0	0	0	0	0	0	0	0	0	0	0	0.04971	0.04424	0
ENSG00000201558.1	RNVU1-6	0	0	0	0	0	0	0	0	0	0	0.3248	0.3152	0	0	0	0	0	0	0	0	0.16115	2.1255	0.2514	0	0.3055	0	0.21265	0	0	0	0.6136	0	0	0	0.3502	0	0	0	0	0	0	0.3317	0	0	0	0	0	0.20475
ENSG00000248729.1	RP11-531A21.3	0	0	0.017285	0	0	0	0	0	0	0	0	0	0	0	0	0	0	0	0	0	0	0.34055	0.1056	0	0	0	0	0	0	0	0	0	0	0	0.05355	0	0.1161	0	0.12505	0.09686	0.0785	0.1415	0	0	0	0.0627	0.11435	0
ENSG00000107929.10	LARP4B	24.095	19.82	21.745	20.83	21.81	21.57	26.49	7.6335	9.123	8.4475	22.4	21.09	11.05	12.77	7.945	10.04	10.42	6.693	13.63	9.1035	23.585	54.33	29.08	25.225	26.46	19.41	21.645	19.46	30.99	19.875	27.93	12.2	14.41	13.43	8.515	36.37	24.89	22.195	29.345	25.93	9.4745	22.12	28.72	30.36	31.6	25.11	32.04	22.715
ENSG00000216285.4	RP11-490H24.5	0.3459	0.3067	0.45275	0.4545	0.3876	0.53	0.3204	0.25345	0.3317	0.3099	0.39235	0.399	0.39515	0.5032	0.2206	0.3206	0.3052	0.2431	0.2881	0.27905	0.27195	2.1935	0.7752	0.5018	0.3695	0.3301	0.25635	0.36905	0.646	0.43045	0.3139	0.2593	0.1656	0.1835	0.1147	0.3504	0.2753	0.07245	0.3872	0.3182	0.06986	0.3049	0.24855	0.3981	0.4559	0.2432	0.21835	0.20285
ENSG00000272524.1	RP11-254F7.4	0	0	0	0	0	0	0	0	0	0	0	0	0	0	0	0	0	0	0	0	0	1.545	0.1946	0	0	0	0.15575	0	0.2438	0	0	0	0	0.6095	0.1834	0	0	0	0	0	0.091755	0.5566	0	0	0	0.1109	0.24715	0
ENSG00000228612.2	HK2P1	0.017745	0.02189	0	0	0	0	0	0	0	0	0	0	0	0	0	0	0	0	0	0	0.016745	0.07549	0.03335	0.0437	0	0	0.021075	0	0.01635	0	0	0	0	0	0	0.0216	0.01208	0.024025	0	0.03027	0	0	0	0.01101	0.01778	0	0	0
ENSG00000159399.5	HK2	25.1	30.4	2.8625	11.96	10.89	14.25	18.45	2.191	0.96	1.722	0.8015	0.8422	0.94095	1.033	2.286	2.718	1.365	1.4905	8.909	3.2085	20.765	76.345	37.24	6.4785	4.601	1.843	40.505	2.7835	25.22	2.842	8.132	3.683	3.579	1.002	0.4554	22.38	17	20.8	6.458	29.86	1.659	2.588	6.333	19.09	21.17	15.39	11.9	15.505
ENSG00000238025.1	ZDHHC4P1	0.03614	0.02841	0.0303	0	0	0	0	0	0	0	0	0	0	0	0	0	0	0	0	0	0	0.2744	0	0	0.06828	0	0	0	0	0	0	0	0	0	0	0.1025	0	0	0	0	0	0	0	0	0	0.07522	0	0
ENSG00000213881.3	NPM1P6	0.2776	0.2768	0.17595	0.2444	0.2714	0.3973	0.4053	0.062505	0.05903	0.080675	0.27375	0.2417	0.064535	0.08839	0.07981	0.09983	0.07389	0.0722	0.1418	0.091105	0.31105	1.018	0.5098	0.5805	0.3245	0.2575	0.15045	0.19845	0.2823	0.1794	0.2068	0.08875	0.06848	0.1136	0.04709	0.2787	0.1876	0.11825	0.2806	0.6619	0.1697	0.2365	0.2283	0.2603	0.2364	0.1834	0.16835	0.1753
ENSG00000125657.3	TNFSF9	2.4195	2.076	0.7908	1.075	1.042	0.4706	0.5621	2.1105	2.438	1.63	5.8855	5.352	3.7995	4.601	2.101	3.87	1.618	1.4615	3.436	2.178	1.103	142.65	2.501	0.9546	0.7318	0.9008	0.99015	0.8199	10.59	0.66315	1.622	0.3481	0.1645	0.6168	0.1681	6.191	0.6415	0.42	1.5695	0.476	0.08726	0.296	0.33955	1.507	1.871	1.183	2.7365	0.2778
ENSG00000141293.11	SKAP1	1.182	1.556	6.567	0.7281	0.6501	0.2562	6.932	0.073115	0.1807	0.207	0.036385	0.04133	0.139	0.1605	0.2563	0.5597	0.1986	0.1704	0.7627	0.22285	2.5905	63.665	0.01243	1.4135	1.539	0.5108	1.6085	0.89235	0.9375	0.7738	1.952	0.2107	0.07601	8.379	5.256	4.211	2.605	0.09983	1.3825	0.2556	1.375	19.77	1.6045	0.9412	0.8943	4.506	12.69	1.2045
ENSG00000186076.4	RP11-887P2.3	0.5668	0.534	0.84365	0.7916	0.7211	0.8831	0.5767	0.4136	0.5835	0.4677	0.68615	0.7365	0.8108	0.9275	0.4015	0.5029	0.4804	0.42195	0.4821	0.44255	0.50135	4.229	1.624	0.9208	1.016	0.5657	0.4575	0.7137	1.179	0.7435	0.4182	0.4547	0.2953	0.3288	0.2225	0.6453	0.4894	0.1012	0.6094	0.5296	0.12735	0.5145	0.4036	0.6875	0.717	0.4554	0.41625	0.3392
ENSG00000242958.1	RP11-662B19.1	0	0	0.075805	0	0	0	0	0	0	0	0.090025	0	0	0	0	0	0	0	0	0	0	0.29915	0	0.0862	0	0	0	0	0	0	0	0	0	0	0	0	0	0	0	0	0	0	0	0	0	0	0	0
ENSG00000129173.8	E2F8	0.14125	0.134	0.20755	0.08795	0.1513	0.0317	3.11	0.01321	0.01567	0.016075	0.024905	0.02662	0.013775	0.01143	0.01636	0.0194	0.01295	0.0117	0.02282	0.01416	0.09886	16.995	0.8966	0.070325	0.1459	0.04761	2.1055	0.042125	6.307	0.039225	0.2055	1.621	0.8993	0.06659	0.05876	0.5504	0.4902	3.135	0.082845	0.04011	0.027035	0.0306	0.156	2.164	2.03	2.268	1.6385	1.6255
ENSG00000100721.6	TCL1A	0.023155	0.05453	0	0	0.03416	0	0.02866	0	0	0	0	0	0	0	0	0	0	0	0	0	0.02135	199.65	0	0	0	0	0.06334	0	0.03123	0	0.05652	0.02558	0	0.03742	0.07406	0.2816	0.03098	0	0	0	0	0.01729	0.01679	0	0	2.426	40.665	0.01755
ENSG00000181163.9	NPM1	340.1	361.2	234.7	366.2	371.5	466	409.1	89.92	96.61	95.51	243.5	181.3	87.975	120.7	93.04	132.4	108.1	76.98	190.3	108.6	379.65	1523	961.3	575.85	641.1	366.9	248.25	303.2	410.5	268.65	435.9	130.1	94.94	168	87.56	313.5	269	139.9	356.85	1037	272.6	277.1	314.2	284	254.5	251.9	288	271.35
ENSG00000249855.1	EEF1A1P19	2.189	1.722	1.183	1.926	1.808	2.382	2.434	0.4279	0.4557	0.56005	0.78805	0.8494	0.7211	0.7056	0.4892	0.6199	0.7623	0.45855	0.866	0.5296	2.2755	5.3885	3.58	2.535	2.683	2.008	1.443	1.881	1.561	1.7015	2.136	0.669	0.3018	0.9401	0.4195	2.259	2.07	0.34125	2.618	3.046	0.89505	1.339	2.527	2.165	2.32	1.517	1.5785	1.21
ENSG00000138363.10	ATIC	37.98	35.97	43.6	44.1	44.85	49.58	59.6	23.08	25.42	32.155	23	22.89	29.825	33.26	22.33	30.77	34.92	23.695	33.6	30.06	39.415	148.8	84.96	49.885	50.09	42.75	39.305	40.485	29.24	42.96	45.39	18.49	15.35	27.75	18.98	35.53	23.03	31.01	45.855	46.62	20.93	43.19	40.32	28.27	30.67	36.11	49.72	28.285
ENSG00000198900.5	TOP1	43.02	54.35	46.565	36.92	38.82	37.54	47.88	17.405	19.5	22.14	63.785	50.05	22.535	28.11	18.44	22.28	23.7	16.5	30.34	18.82	47.555	127.65	84.51	54.73	53.23	40.76	45.06	38.745	57.66	38.52	53.32	18.96	12.2	24.88	20.54	81.52	44.13	17.065	43.035	54.38	17.105	46.01	45.635	45.99	47.81	54.67	64.73	38.61
ENSG00000258929.2	RP11-58E21.3	0.12815	0.1759	0.08962	0.1809	0.1616	0.1046	0.2294	0.02983	0.03723	0.058235	0.21375	0.2481	0.05205	0.05218	0.04511	0.05774	0.05982	0.04684	0.07644	0.04751	0.19925	2.4625	0.2628	0.19025	0.1083	0.09021	0.22225	0.091305	1.04	0.092415	0.2495	0.0677	0.02025	0.1351	0.09899	0.4075	0.215	0.045215	0.1105	0.07049	0.02883	0.09859	0.16325	0.4191	0.3935	0.5179	1.3255	0.1523
ENSG00000177776.8	RPS2P2	0	0	0	0	0	0	0	0	0	0	0	0	0	0	0	0	0	0	0	0	0	0.085025	0	0	0	0	0	0	0	0	0	0	0	0	0	0	0	0	0	0	0	0	0	0.05014	0	0	0	0
ENSG00000166889.13	PATL1	37.17	31.08	27.55	27.95	29.44	33.77	36.85	8.184	8.573	9.525	30.305	23.99	8.836	10.95	8.515	10.54	9.244	7.8085	16.44	9.8605	34.09	85.99	55.66	43.33	45.82	29.45	27.06	25.205	31.04	25.15	31.42	15.28	10.75	19.47	17.87	47.07	29.67	33.075	38.64	42.18	8.5245	17.59	26.305	31.9	34.92	28.95	34.085	20.035
ENSG00000174173.6	TRMT10C	16.97	18.52	20.92	14.16	16.77	13	19.3	7.382	10.68	7.684	16.855	14.54	13.59	17.21	7.481	10.27	9.7	6.6455	6.656	8.051	18.07	44.66	36.91	16.47	16.16	16.5	16.635	16.46	21.33	16.23	25.04	9.995	13.87	9.989	12.96	14.04	13.5	18.845	15.19	17.01	5.829	11.86	12.305	18.99	18.81	16.72	21.22	14.7
ENSG00000161405.12	IKZF3	0.29815	0.6607	0.093155	0.2967	0.3102	0.08072	1.067	0.015835	0.01799	0.01945	0.019055	0.01901	0.032425	0.03628	0.03103	0.03488	0.01337	0.01884	0.1557	0.03991	0.26615	55.045	0	0.44715	0.3864	0.1303	0.59985	0.16365	0.4637	0.20015	0.6449	0.1004	0.02478	0.07583	0.2238	2.41	0.5967	0.02822	0.21975	0.09362	0.087845	0.1121	0.36905	0.212	0.1419	3.601	6.921	0.6033
ENSG00000237638.1	AC007386.2	0	0	0	0	0	0	0	0.06206	0.07672	0.05242	0.123	0.09298	0.05748	0.06041	0.03201	0.04057	0.07388	0.054925	0.009154	0.01745	0	6.7835	0	0	0	0	0.05023	0	0	0	0	0	0	0	0	0.01677	0.05375	0	0	0	0	0	0	0	0	0.1668	1.0505	0
ENSG00000163938.12	GNL3	61.7	75.53	45.125	46.57	51.17	38.07	102	17.605	21.95	18.68	49.885	38.83	26.51	34.41	18.2	25.2	22.4	15.61	24.53	19.595	80.655	192.95	130.6	70.955	70.35	37.01	44.325	35.7	94.42	33.025	67.51	25.05	16.39	21.76	30.79	59.3	72.82	48.91	67.985	78.03	43.735	75.74	89.785	68.87	65.7	45.92	66.345	45.765
ENSG00000249859.3	PVT1	2.5095	2.533	5.0975	1.265	2.162	0.9218	2.992	0.29205	0.4221	0.1284	0.074545	0.08295	0.5251	0.5569	0.1958	0.2643	0.1169	0.1246	0.348	0.1875	4.48	17.01	6.077	4.034	3.767	1.819	1.4295	1.011	4.581	1.396	4.761	0.4617	0.1059	0.3623	0.2831	2.27	2.423	0.79165	2.2465	12.66	0.145	0.7301	5.706	2.497	1.998	2.289	5.263	0.8843
ENSG00000249353.2	NPM1P27	5.462	6.002	3.834	5.621	5.487	8.028	5.078	1.5605	1.387	1.6205	3.9675	3.356	1.502	1.985	1.645	2.284	1.637	1.291	3.104	1.96	6.086	23.62	13.67	6.158	8.269	5.725	3.7645	4.8275	6.047	4.1435	5.82	2.41	1.751	2.538	1.531	6.144	4.41	2.7695	6.3675	16.35	3.9445	4.73	4.921	4.335	4.122	3.637	4.3285	4.0495
ENSG00000248578.1	NPM1P21	0.07268	0.06086	0.043755	0	0.05902	0.1094	0	0.011395	0.02458	0	0	0	0	0.02409	0.03041	0	0.0405	0	0	0	0.06479	0.386	0.1964	0.11423	0	0.063	0.04574	0.04809	0.08156	0	0.08397	0	0	0	0	0.06	0.05695	0.021705	0.068565	0.1843	0.0503	0	0.058205	0.04788	0.04888	0	0.04977	0.01579
ENSG00000237828.1	PA2G4P1	0.03019	0.0277	0.019145	0	0	0.03034	0	0	0	0	0	0	0	0	0	0	0	0	0	0	0.024345	0.10045	0.05906	0	0	0	0	0	0.04467	0	0	0	0	0	0	0.03079	0	0.027365	0	0	0	0	0	0.03573	0.04411	0	0	0
ENSG00000172660.7	TAF15	98.88	86.79	91.825	90.44	82.62	93.35	127.5	59.305	58.39	63.04	141	115.6	63.6	78.36	61.79	74.94	68.91	56.035	100.4	69.955	93.625	188.5	168	128.15	125.8	110.8	92.66	128.55	126.8	140.75	118.9	51.21	42.63	45.68	47.49	104.6	93.9	66.78	126.55	125.6	44.285	128.4	114.65	114.2	117.5	109.3	124.9	85.68
ENSG00000178403.3	NEUROG2	0	0	0	0	0	0	0	1.057	0.5658	1.399	3.028	3.469	0.19325	0.2475	1.535	0.07026	0.1082	1.429	0.07482	0.036465	0.02054	19.71	0	0	0	0	0	0	0	0	0	0	0	0	0	0	0	0	0	0	0	0.02904	0	0.01662	0.02215	0	0	0
ENSG00000235499.1	AC073046.25	1.033	0.9244	0.46	0.5077	0.508	0.3736	1.781	0.10205	0.08095	0.12555	0	0	0.08199	0.09748	0.1144	0.08829	0.1009	0.070895	0.2485	0.11235	1.1685	13.22	1.408	1.11235	0.7248	0.442	1.231	0.55135	2.795	0.57445	1.13	0.2028	0.1322	0.465	0.5752	2.06	1.952	0.3103	0.8463	0.6501	0.50765	0.2007	1.07	4.233	4.128	2.107	1.0705	1.113
ENSG00000140750.12	ARHGAP17	53.14	41.66	30.68	35.02	41.54	53.7	26.61	6.0855	5.345	6.2315	13.27	13.81	6.952	5.767	6.11	6.303	6.015	5.359	18.21	8.0255	41.315	113.35	45.75	41.295	46.44	24.22	29.385	28.465	24.44	25	37.26	15.44	14.02	11.99	7.183	38.51	20.56	17.355	47.335	32.92	8.8355	32.17	24.685	28.35	33.45	40.19	59.445	19.595
ENSG00000225885.2	AC023590.1	0.02874	0.02868	0	0.06689	0.03705	0.05666	0.07781	0	0.01886	0.03	0.13815	0.1679	0.03156	0.02377	0.01916	0.01896	0.02354	0.020025	0.04332	0.015265	0.03716	2.0475	0	0.08207	0.07499	0.02763	0.05169	0.023525	0.05149	0.025565	0	0.02324	0	0.04255	0.07253	0.08988	0.1168	0	0.067205	0.0598	0.030165	0.09693	0.059105	0.03979	0.03777	0.1248	0.7614	0.026885
ENSG00000253882.2	RP11-61L23.2	0.1922	0.1043	0.1893	0.1726	0.1166	0.1836	0.2236	0.01787	0.02165	0.02017	0.06411	0.06949	0.02989	0.03078	0.0143	0.03351	0.0194	0.01641	0.02716	0.03141	0.25455	0.7817	0.2016	0.36335	0.1785	0.07197	0.089405	0.093745	0.4521	0.082265	0.191	0.04329	0.01726	0.08894	0.02844	0.2713	0.2593	0.01719	0.1464	0.1736	0.063315	0.09987	0.16755	0.2635	0.2971	0.1671	0.1499	0.05652
ENSG00000125743.6	SNRPD2	120.6	116.8	106.9	139	135.8	142.5	127.6	70.2	79.32	76.795	84.29	76.72	76.885	95.18	63.27	86.11	91.63	69.68	79.19	70.33	130.35	317.9	259.9	166.5	175	129.1	96.235	121.95	123.9	113.15	147.9	69.57	52.97	75.01	35.09	116	90.54	60.195	126.9	227.5	45.415	143.2	135.4	140.9	139.2	90.6	131.05	84.155
ENSG00000225886.1	RP11-288L9.4	0.4461	0.2141	0.3752	0.3179	0.3165	0.1163	0.1146	0.24575	0.2143	0.2478	0.725	0.6492	0.34115	0.2984	0.234	0.4182	0.2335	0.2794	0.3179	0.2727	0.31585	4.1275	0.2307	0.49225	0.6147	0.3488	0.20855	0.46045	0.1127	0.39515	0.3926	0.1509	0.1912	0.1676	0.06486	0.9946	0.1779	0	0.71625	0.3678	0.080515	0.81	0.2356	0.1587	0.165	0.4312	0.6709	0.18555
ENSG00000123600.14	METTL8	4.708	3.515	3.559	3.6	3.98	3.932	5.152	2.49	2.454	3.241	3.551	3.107	2.3415	2.77	2.579	2.727	3.624	2.967	5.943	3.532	4.055	15.785	7.876	5.7535	4.827	7.241	4.0115	5.3865	6.366	6.5425	4.625	1.617	1.03	1.731	1.301	3.381	2.619	1.651	5.445	4.559	1.0595	1.983	4.83	8.265	9.114	4.418	5.8635	1.7255
ENSG00000084463.3	WBP11	69.79	56.32	60.29	68.94	64.52	88.47	68.66	27.11	30.88	30.795	60.43	57.98	40.64	42.76	26.5	36.96	39.81	24.405	45.47	30.495	67.995	128.2	71.03	70.665	71.57	59.97	47.935	59.43	48.31	57.9	77.69	37.16	28.9	31.66	19.91	73.52	50.33	51.97	89.355	79.85	22.13	43.27	57.49	63.92	68.76	52.06	65.6	42.04
ENSG00000145604.11	SKP2	7.467	7.367	6.2315	5.306	6.724	4.829	8.347	3.158	3.719	3.6265	11.335	10.67	4.388	4.538	3.895	3.881	3.956	2.9315	6.93	4.031	6.804	26.815	27.81	10.1645	9.113	6.656	5.967	6.036	11.72	5.897	10.29	2.232	1.4	2.587	6.796	7.153	6.084	1.5895	10.77	9.797	2.873	7.879	7.5245	7.361	6.719	7.447	11.14	4.3755
ENSG00000256568.1	RP11-800A3.3	0	0	0.044425	0.3619	0.2577	0.2687	0	0	0	0	0	0	0	0	0	0.07076	0	0	0	0	0	5.392	0	0	0	0	0	0	0	0	0	0.3645	0.2373	0.1467	0	0	0	0.055175	0	0	0	0	0	0.1507	0.1553	0.05172	0.11055	0
ENSG00000253690.1	RP11-380I10.4	0	0	0	0	0	0	0	0	0	0	0	0	0	0	0	0	0	0	0	0	0	1.2415	0	0	0	0	0	0	0	0	0	0	0	0.1531	0	0	0.08478	0	0	0	0	0	0	0	0	0.06232	0.3258	0
ENSG00000130520.6	LSM4	35.895	35.22	63.11	36.94	39.22	33.93	44.25	38.505	48.71	34.385	50.94	48.45	48.43	57.72	35.4	46.95	45.4	32.03	38.38	41.04	37.975	101.7	58.8	43.865	47.48	40.14	47.605	34.105	48.91	33.42	46.09	24.36	24.75	45.73	31.18	47.83	33.55	39.095	43.745	39.73	14.375	57.14	47.33	41.8	40.71	48.85	51.305	37.16
ENSG00000249572.1	CTD-2203K17.1	1.3195	0.9064	1.0775	1.383	1.294	1.3	1.774	0.37605	0.3116	0.46505	0.54965	0.5592	0.4034	0.4294	0.4059	0.7735	0.4984	0.34455	0.7039	0.4406	1.456	3.9965	2.577	1.731	0.7903	0.8745	1.5375	0.71915	1.056	0.6743	1.562	0.3581	0.2268	1.281	0.4696	0.9347	1.699	0.1575	2.076	1.386	0.7229	2.77	1.5025	1.006	1.107	1.535	1.574	0.95605
ENSG00000129696.8	TTI2	5.255	5.239	5.78	6.599	6.18	5.858	6.457	1.6455	1.781	2.105	5.6385	5.179	2.6495	2.859	1.612	2.327	2.399	1.7345	3.374	1.859	5.5655	10.815	7.927	5.858	8.931	5.462	4.648	5.1775	5.233	5.212	6.731	3.238	2.661	3.338	2.332	5.598	5.489	3.898	7.468	6.587	1.88	5.816	5.7645	5.374	6.071	4.823	7.77	4.016
ENSG00000264577.1	AC010761.8	3.0235	4.699	2.4355	4.158	3.62	2.686	6.272	0.5961	0.7815	0.63745	2.497	2.406	0.90135	0.9518	0.6647	0.9771	0.8534	0.5263	1.014	0.87235	4.9115	15.265	5.681	7.4215	5.591	2.36	3.436	2.472	5.218	2.2	7.237	1.243	0.6092	1.537	1.246	6.331	3.288	0.5858	3.7855	7.556	2.033	3.211	4.9955	9.488	6.469	4.439	7.8955	3.244
ENSG00000234080.2	RP11-183G22.1	0.34	0.2866	0.16855	0.2246	0.2767	0.2328	0.286	0.1293	0.1566	0.1185	0.06403	0.08991	0.2246	0.2056	0.09729	0.09388	0.1219	0.10145	0.1072	0.07552	0.35165	0.80205	0.4946	0.25895	0.3388	0.2592	0.22705	0.2267	0.3497	0.22885	0.4363	0.1269	0.07903	0.2008	0.1091	0.2732	0.2208	0.1547	0.33135	0.7203	0.2941	0.3039	0.3877	0.5206	0.5135	0.2029	0.38795	0.2218
ENSG00000109320.7	NFKB1	28.45	29.81	17.38	25.55	26.2	28.52	31.92	3.5535	3.419	4.227	13.095	12.8	4.6195	4.559	4.066	4.364	4.23	3.597	8.575	4.8025	27.585	100.25	32.74	34.845	41.93	24.54	22.1	23.085	24.91	23.03	28.28	10.38	5.844	9.266	8.02	33.44	22.33	11.725	30.15	29.9	8.5665	10.6	24.895	27.46	29.45	22.59	31.475	15.215
ENSG00000227288.3	RP5-837I24.1	0	0	0.027995	0	0	0	0	0	0	0	0.040935	0.03504	0.020735	0.02096	0	0	0	0	0	0	0	0.27025	0	0.03888	0.05982	0	0.025755	0	0.03058	0	0.03758	0.01819	0	0	0	0.08977	0.02102	0	0	0	0.015295	0.04024	0.02669	0	0	0.04486	0.07326	0.02624
ENSG00000168438.10	CDC40	11.85	10.27	14.335	11.03	12.47	12.96	12.95	4.349	6.074	7.908	12.355	9.734	8.754	11.9	5.907	5.018	10.47	5.583	6.738	4.051	10.825	25.115	17.09	13.9	16.84	10.22	8.212	10.06	9.61	8.926	12.45	4.926	3.367	5.835	5.088	12.22	10.38	6.3245	13.725	16	4.756	12.16	10.195	9.571	10.08	9.627	13.675	7.547
ENSG00000198153.7	ZNF849P	0.04194	0.0454	0.036265	0	0.03123	0	0.06261	0.016325	0.02915	0.036815	0.043235	0.04614	0.038015	0.04571	0.01146	0	0.03828	0.032535	0.02677	0.019615	0.064435	0.17575	0.1064	0.079925	0	0.02867	0.024545	0.024185	0.0423	0.02472	0.04284	0.01548	0	0.02597	0	0.037	0.02008	0	0.05002	0.1056	0.020305	0.02992	0.044815	0.03719	0.03146	0.02445	0.04895	0
ENSG00000121350.11	PYROXD1	7.978	5.869	5.344	6.533	6.791	8.735	9.295	1.3565	1.597	1.549	5.198	4.371	1.8425	2.638	1.653	2.411	1.615	1.2145	4.946	2.239	7.357	13.755	10.58	6.8995	8.525	5.565	6.0215	5.548	7	5.5175	7.204	3.113	2.227	3.096	2.658	6.537	7.128	5.4975	7.3945	7.399	4.327	3.625	6.612	6.299	6.476	7.485	4.712	5.434
ENSG00000264940.2	SNORD3C	0.069245	0.09377	0	0	0	0	0	0	0	0	0	0	0	0	0	0	0	0	0	0	0.14815	2.1425	0	0	0	0	0.14065	0	0	0	0	0	0	0	0	0	0.248	0	0.31545	0	0	0	0.055505	0.1256	0	0.05304	0.070915	0
ENSG00000139687.9	RB1	22.78	21.26	18.23	17.49	22.5	20.22	18.22	7.193	7.585	7.5295	18.83	14.76	6.8295	9.653	8.165	9.32	8.232	6.054	20.15	10.0795	19.185	61.32	19.5	23.79	25.54	15.38	11.545	14.675	24.14	14.41	17.53	8.245	6.73	7.919	4.225	23.68	19.45	13.13	25.895	15.21	4.654	12.09	15.265	9.509	10.2	13.56	20.67	9.2585
ENSG00000105810.5	CDK6	5.4015	5.983	8.5245	7.437	8.37	9.228	6.381	2.7085	1.569	2.6775	1.995	2.114	2.035	2.116	3.242	2.208	2.498	3.135	5.372	3.31	5.076	32.335	17.78	6.359	8.845	6.176	6.0865	7.185	5.962	7.451	4.585	2.172	2.822	3.504	2.809	7.163	9.148	0.69905	7.96	4.358	3.6895	3.318	4.9125	10.98	10.09	7.335	5.5385	8.0175
ENSG00000237372.1	RP11-316P17.2	0	0	0	0	0	0	0	0	0	0.069705	0	0	0	0	0	0.05025	0.06429	0.04879	0	0.04525	0	12.715	0	1.0486	1.467	0	0	0	0	0	0.1292	0	0	0	0.2005	0.215	0	0.09534	0	0.0908	0.06334	0.05313	0.054275	0	0	0.109	0.12955	0
ENSG00000133997.7	MED6	17.435	15.38	13.625	19.23	18.39	18.2	17.24	7.4645	9.017	7.7975	18.025	14.4	10.795	13.88	7.642	10.72	9.121	6.2245	11.57	7.8975	17.735	37.54	27.82	23.315	22.29	15.07	11.9	15.34	17.56	14.175	20.64	7.799	5.949	6.928	6.942	17.1	14.29	11.24	21.695	24.48	5.8365	16.65	15.58	20.65	22.51	13.5	18.97	10.68
ENSG00000152455.11	SUV39H2	2.422	2.89	2.4825	2.317	2.739	2.096	3.602	1.511	1.579	1.547	5.005	5.026	1.882	2.01	1.341	1.485	1.644	1.275	1.762	1.4735	2.759	16.115	6.415	3.8465	3.631	2.65	2.4955	2.337	4.097	2.367	3.349	1.163	0.8251	1.583	1.254	2.551	2.622	1.08	3.4665	3.897	1.3695	2.637	4.372	2.972	2.878	2.411	2.562	2.1955
ENSG00000235013.1	COX20P2	0	0	0	0	0	0	0	0	0	0.049115	0	0	0	0	0	0	0.0732	0.019835	0	0	0	13.065	0	0	0	0	0	0	0	0	0	0	0	0	0	0	0.09278	0	0	0	0	0.1066	0	0	0	0.07008	0.2351	0
ENSG00000230107.1	CTA-126B4.7	0.04429	0.05685	0.096525	0	0	0	0	0	0	0	0	0	0	0	0	0.04238	0.03144	0	0.06705	0	0.07045	4.557	0	0.0414	0.2085	0	0.0461	0	0.06486	0	0	0	0	0.404	0	0.1151	0.09452	0	0	0	0.2688	0.07805	0.19175	0	0	0.1494	0.40815	0
ENSG00000205581.6	HMGN1	44.365	50.97	44.79	60.4	55.99	47.72	76.85	32.65	29.5	34.38	88.27	86.1	31.745	32.46	30.25	39.5	40.87	27.165	48.28	31.24	71.1	192.15	89.97	95.03	103.8	61.47	61.915	91.56	87.74	97.855	97.72	28.72	15.95	48.56	21.52	86.62	71.74	10.05	79.95	124.8	38.82	94.91	99.73	73.71	62.91	72.86	88.295	53.27
ENSG00000221829.5	FANCG	9.7545	8.96	7.237	8.669	8.755	7.572	11.34	5.5155	6.656	7.1965	29.9	29.81	9.11	7.797	5.26	6.872	7.443	6.2495	6.947	5.0335	10.315	33.29	13.29	16.39	18.73	9.01	8.885	6.598	12.58	6.2735	11.33	3.118	1.817	5.843	3.397	9.964	9.938	1.915	14.83	16.59	7.2745	11.45	12.48	13.64	14.18	10.8	16.98	7.91
ENSG00000117505.8	DR1	12.48	10.93	7.5125	15.69	14.33	13.7	11.66	5.399	5.823	5.064	15.735	10.75	4.845	7.274	5.173	6.482	5.954	3.9905	8.517	5.702	11.76	22.265	23.17	16.54	16.06	11.1	9.427	10.355	13.03	10.14	12.69	6.177	4.204	6.778	4.244	15.07	9.903	7.403	12.205	11.11	3.9855	8.986	10.6	17.81	17.32	10.17	13.135	8.123
ENSG00000196152.6	ZNF79	4.943	3.879	5.3645	4.071	4.414	4.274	8.765	1.4195	1.55	1.8415	5.3565	4.994	2.142	2.232	1.467	1.826	2.207	1.524	1.738	1.441	4.8455	10.465	6.507	5.624	6.368	6.284	3.654	4.6985	3.479	5.184	5.518	1.898	1.802	1.988	2.15	4.096	4.097	3.3525	5.3565	4.908	2.1165	5.113	5.6415	4.069	5.31	4.207	5.96	3.4345
ENSG00000137265.10	IRF4	4.822	1.705	0.14555	0.5171	0.7546	0.3516	0.8125	0.0508	0.04617	0.066465	0.04166	0.05545	0.054035	0.05649	0.06165	0.103	0.05639	0.05529	0.3275	0.08724	5.026	386.3	0.09994	34.31	39.85	0.3685	5.3435	0.298	1.059	0.3022	1.812	0.4847	0.07556	0.1965	0.5545	4.061	5.299	0.1682	1.015	0.6092	0.08861	0.4463	0.40245	3.849	3.848	12.21	28.4	1.817
ENSG00000162927.9	PUS10	2.8165	2.522	2.9225	2.6	2.698	2.295	3.129	1.054	1.175	1.1105	2.3935	2.371	1.303	1.536	1.031	1.557	1.4	0.86855	2.339	1.171	3.018	8.706	5.263	2.7265	3.304	1.977	2.1735	2.0295	2.443	1.947	2.73	1.075	0.7001	1.773	3.836	4.007	2.677	1.177	3.359	4.133	1.584	3.891	2.843	2.517	2.355	3.757	3.3415	1.707
ENSG00000189362.7	TMEM194B	2.9995	2.783	2.6615	2.063	2.927	3.176	2.778	0.89945	1.034	0.89745	4.8545	4.28	1.3825	1.8	1.206	1.196	0.9068	0.89765	1.72	1.311	3.233	6.4705	3.126	3.206	3.949	2.452	2.166	2.8355	2.336	2.8905	3.05	1.047	0.5745	1.281	0.8481	3.802	3.469	0.39145	3.307	2.207	0.7394	2.647	2.732	3.41	2.996	2.619	3.844	1.9555
ENSG00000213885.3	RPL13AP7	1.995	2.051	1.7835	1.786	1.853	2.135	2.069	0.6797	0.5445	0.64245	1.3115	1.114	0.55575	0.6378	0.5557	0.6216	0.772	0.5942	0.825	0.6128	2.3695	5.3145	3.459	1.842	2.073	2.163	1.8155	2.0435	2.194	1.674	1.769	0.8761	0.6772	1.095	0.741	2.101	1.991	1.2875	2.1045	5.465	1.6515	1.815	2.2545	3.07	3.046	1.74	2.3595	1.6845
ENSG00000187997.7	C17orf99	0.051825	0.03231	0	0	0	0	0.06831	0	0.009186	0.013005	0	0	0.0046495	0	0.009462	0.012	0	0.0146	0.02043	0.01934	0.051575	3.6175	0	0.03557	0	0.02019	0.03528	0.029515	0.1485	0.0179	0.1139	0	0	0.0154	0.00951	0.09622	0.09424	0	0.1117	0.1	0.0087985	0.01684	0.05781	0.3666	0.3183	0.07532	0.19995	0
ENSG00000238000.1	RP11-274E7.2	1.37	1.41	3.1675	1.535	1.647	1.418	0.817	0.55855	0.5465	0.56325	0.7306	0.7069	0.57105	0.6114	0.5165	0.7934	0.5959	0.5243	0.69	0.5507	1.601	8.9655	1.684	2.4715	2.596	1.241	1.6075	1.069	1.753	1.072	2.359	0.6584	0.7113	1.515	1.726	2.52	1.513	0.52915	1.6655	1.594	0.73985	2.738	1.8415	1.238	1.199	2.671	3.782	1.308
ENSG00000198015.8	MRPL42	12.835	12.72	18.96	15.74	15.59	15.48	14.68	5.4085	5.932	5.27	9.248	7.075	4.4525	6.336	5.432	8.772	6.251	4.1535	10.58	7.631	14.11	31.81	25.33	17.565	20.78	11.2	12.24	10.94	13.64	10.685	17.45	8.187	6.468	11.37	7.166	13.85	11.39	6.287	14.56	15.57	5.042	16.71	15.53	13.72	13.23	11.68	11.58	10.51
ENSG00000145088.4	EAF2	2.3665	2.185	1.9165	2.792	2.735	2.133	3.107	3.145	2.774	2.6785	2.6725	2.685	2.5825	3.238	2.291	3.356	2.634	2.3195	3.664	3.2225	2.4735	38.485	0.8257	2.052	3.339	1.411	2.9805	1.2415	2.02	1.2135	3.089	1.536	0.7776	4.153	0.833	3.502	4.154	1.177	2.6255	1.461	1.789	5.748	7.868	0.9087	0.7319	3.695	15.72	1.6845
ENSG00000048462.6	TNFRSF17	0.1225	0.1493	0.04163	0.1118	0.1781	0.03816	0.1503	0.04292	0.03558	0.20925	0.21195	0.1825	0	0	0.04807	0.05314	0.1009	0.1739	0.06662	0.05081	0.29085	122.9	0.07623	0.5504	0.48	0.06602	6.6365	0.052705	0.3502	0.03687	0.6601	0.02829	0	0.08799	0.1168	0.7771	7.355	0.02322	0.2117	0.2569	0.049975	0.1932	0.18315	0.07473	0.06842	6.584	18.685	1.0775
ENSG00000188529.10	SRSF10	6.4815	6.49	6.5205	7.472	6.567	7.378	6.299	1.36	1.55	1.812	5.4905	4.688	1.585	1.983	1.522	1.928	1.863	1.2575	3.137	1.666	6.778	17.76	10.68	6.939	8.61	5.644	4.819	5.2515	4.852	5.088	8.753	2.671	1.774	2.858	2.145	6.974	6.055	2.525	7.269	8.641	2.479	4.862	6.169	4.676	4.599	5.291	4.7885	4.37
ENSG00000083844.6	ZNF264	4.4985	3.718	2.9715	4.678	3.907	4.117	5.589	0.75915	0.7835	0.97195	2.761	2.883	0.90605	0.9822	0.8971	1.078	1.016	0.69895	1.852	0.946	4.2345	8.1415	6.333	5.075	5.861	3.374	2.791	3.346	3.639	3.282	5.974	1.349	1.052	1.592	1.312	4.479	4.219	1.513	5.1295	5.88	2.1215	3.415	3.556	4.357	4.563	3.409	4.441	3.078
ENSG00000163960.7	UBXN7	13.525	9.838	9.5265	10.69	10.81	12.56	15.37	4.8915	5.116	5.573	23.38	17.95	5.3085	6.73	5.341	6.716	6.828	4.4225	9.363	5.4755	11.76	33.07	20.65	14.915	18.01	13.76	8.564	12.64	10.33	12.17	17.53	4.402	3.405	4.1	2.911	14.41	10.66	4.154	16.985	19.38	4.6505	15.76	12.42	14.77	14.98	10.59	12.44	6.923
ENSG00000113441.11	LNPEP	9.0635	6.846	3.227	9.003	7.649	11.79	10.06	1.528	1.914	1.9245	10.975	8.342	1.89	2.942	1.785	2.184	2.134	1.456	3.945	2.029	6.5965	33.14	9.445	6.8095	6.928	6.37	4.576	7.2805	7.263	7.6105	6.709	4.337	2.91	1.736	1.364	6.768	6.204	5.308	6.747	7.365	1.9935	3.965	5.2155	8.327	9.582	6.291	5.9645	4.292
ENSG00000228168.1	HNRNPA1P21	0.053905	0.03811	0	0	0	0	0	0	0	0	0	0	0	0	0	0	0	0	0	0	0.047115	3.5655	0	0	0	0	0.0723	0	0.1194	0	0	0	0	0	0	0.2616	0.07936	0	0	0.05623	0	0	0.051495	0.2362	0.1366	0.2191	0.70325	0
ENSG00000205057.3	CLLU1OS	0	0	0	0	0	0	0	0	0	0	0	0	0	0	0	0	0	0	0	0	0.094475	3.4785	0	0.07615	0	0	0	0	0.2336	0	0	0.08608	0	0	0	0	0.4353	0	0	0	0	0	0	0	0	0	0.14045	0
ENSG00000128815.13	WDFY4	1.4455	1.266	0.7853	1.132	1.226	0.5327	1.166	0.4411	0.3726	0.4121	0.1625	0.1554	0.33485	0.3026	0.604	0.6736	0.3428	0.276	2.149	1.037	0.81685	55.885	0.06092	0.4803	1.083	0.5263	0.93435	0.56505	0.5741	0.6094	1.028	0.3009	0.1627	0.4011	0.209	5.107	0.9564	0.096925	1.425	0.5638	0.16045	0.3138	0.6583	0.5353	0.576	3.345	20.375	0.4738
ENSG00000112578.5	BYSL	12.845	16.41	16.645	9.138	11.05	8.592	13.58	4.628	5.258	4.8875	7.66	7.443	7.3145	7.985	4.419	6.565	5.764	3.9285	5.622	5.146	14.165	33.03	34.08	14.84	15.53	10.51	9.3635	9.6645	16.46	10.52	16.87	6.415	5.424	6.399	6.087	12.2	10.16	19.2	15.915	17.17	6.773	8.492	14.175	15.29	15.38	7.207	13.235	8.663
ENSG00000196419.8	XRCC6	200.4	172	199.2	219	203.8	261.1	217.9	63.43	73.3	69.5	175.25	153.6	103.35	110.8	60.04	88.11	82.26	57.085	100.5	72	197.15	388.45	279.1	267.15	278	212.5	166.6	215.4	209.5	211.5	236.6	115	86.27	94.92	63.43	210.7	159.2	154.7	222.6	252.3	61.385	176.4	176.25	202.6	213.3	158	194.9	122.65
ENSG00000169612.3	FAM103A1	6.4725	5.741	6.58	7.329	7.076	7.763	7.928	3.5565	4.451	3.569	9.4	6.747	4.0235	6.358	3.232	4.958	3.928	3.0255	4.314	3.5685	7.5985	15.56	11.5	8.6835	8.147	7.057	6.162	7.2705	11.59	7.0865	8.444	2.918	2.517	4.098	4.158	5.959	7.915	5.912	6.4735	7.998	3.6415	7.339	6.9685	10.85	11.14	6.018	7.401	7.0765
ENSG00000084774.9	CAD	14.39	13.17	10.595	15.24	15.11	12.99	16.19	4.574	5.376	6.0775	20.45	23.29	8.7085	7.081	4.642	6.026	7.283	4.6615	7.877	5.1215	16.325	41.365	33.65	26.375	24.76	15.95	13.345	13.52	16.16	13.285	30.17	5.053	2.805	7.786	8.388	15.8	12.74	3.8195	26.38	31.27	8.1135	22.81	17.865	16.03	16.45	14.66	20.71	9.887
ENSG00000177889.5	UBE2N	23.99	27.79	25.165	34.35	34.33	32.94	27.87	24.645	30.44	21.97	52.975	35.51	27.695	48.2	22.13	35.07	29.33	17.31	28.72	25.73	24.7	85.85	44.15	31.365	29.37	25.43	23.84	27.97	29.95	27.675	33.58	17.24	14.67	19.59	9.892	30.07	22.32	16.71	26.98	27.42	8.027	26.14	31.35	26.4	25.93	22.83	28.685	16.905
ENSG00000109534.12	GAR1	18.955	20.28	19.165	17.73	18.64	17.34	21.89	9.108	8.679	10.69	9.623	8.745	8.644	9.975	8.485	10.82	11.74	8.9495	11.6	8.64	22.715	43.88	38.51	24.085	23.56	20.18	20.525	16.7	28.04	17.545	28.99	7.264	5.831	10.6	9.096	17.56	18.35	7.583	22.63	27.58	8.587	19.37	20.01	32.11	32.51	17.94	23.45	14.43
ENSG00000241494.1	RP11-796G6.1	0.8868	0.7839	0.4846	0.6333	0.6728	0.8411	0.5287	0.3421	0.2577	0.2053	0.3935	0.3436	0.2797	0.2933	0.2789	0.2727	0.2986	0.17625	0.3892	0.29175	0.92385	1.6675	0.8979	0.75975	0.8306	0.6961	0.52495	0.5961	0.6388	0.5412	0.5483	0.3264	0.236	0.3587	0.2047	0.7167	0.5754	0.419	0.8075	1.695	0.4288	0.45	0.6112	0.8928	0.8616	0.5059	0.5846	0.5147
ENSG00000150990.3	DHX37	12.87	10.74	8.108	11.47	11.66	12.7	14.2	3.574	4.333	4.242	6.654	7.257	6.6055	6.117	4.096	5.272	4.692	3.623	6.818	4.7265	14.14	34.505	17.88	16.17	14.46	9.975	10.23	10.47	13.45	10.47	19.61	4.796	3.365	6.969	4.989	12.37	11.04	14.58	16.99	19.1	7.6785	7.583	13.435	13.59	15.49	11.9	17.1	9.823
ENSG00000139146.9	FAM60A	10.007	12.27	6.9465	6.218	6.895	5.842	22.2	0.72795	0.5106	1.6735	4.429	3.42	0.46025	0.4817	0.9186	1.064	1.113	1.419	2.154	1.0345	17.105	74.45	11.37	24.4	25.71	11.39	12.985	7.0025	18.21	9.365	22.57	3.568	1.761	12.1	1.725	17.01	21.14	1.005	9.1645	28.72	7.134	20.77	22.27	20.65	18.82	16.46	15.57	8.5875
ENSG00000137965.6	IFI44	27.52	20.77	18.14	11.64	19.1	9.694	13.31	8.7295	6.387	8.6445	3.6815	4.979	7.589	5.865	7.453	11.74	7.111	9.029	16.77	11.695	23.86	169.1	19.23	15.495	19.98	13.43	7.657	16.845	7.931	14.675	24.67	8.95	6.914	11.44	4.475	39.94	12.02	3.1775	39.73	21.13	3.0105	19.4	15.645	6.175	6.521	13.54	49.35	9.7625
ENSG00000247077.2	PGAM5	11.035	10.65	16.9	10.22	11.71	10.56	13.79	7.7375	10.73	8.212	20.785	18.83	14.885	17.37	9.075	9.995	10.05	6.676	7.722	6.9505	12.175	33.675	17.39	16.38	12.27	12.97	13.615	12.345	20.61	13.36	16.88	6.935	8.077	10.44	14.38	12.62	13.15	17.33	11.675	9.707	9.4955	13.91	13.255	18.73	18.11	12.48	17.235	12.31
ENSG00000117523.11	PRRC2C	45.53	40.38	21.935	52.35	40.43	44.91	54.01	14.75	15.42	15.3	47.42	49.67	20.41	19.22	15.01	20.27	19.11	12.895	28.18	17.27	47.515	103.25	69.7	53.135	56.7	38.12	30.945	36.41	42.2	34.125	48.77	16.36	9.754	18.79	11.82	56.13	38.95	16.105	57.985	58.85	15.015	38.55	44.075	47.62	48.06	39.2	44.195	26.17
ENSG00000213033.4	AURKAPS1	0.32	0.5621	0.17355	0.6117	0.3418	0.2896	0.6048	0	0	0	0	0.2483	0.15685	0	0	0	0.141	0	0	0	0.35025	2.388	0.2843	0.1616	0.3018	0.2682	0.28225	0.3161	0.2118	0.29555	0.7585	0.4156	0.363	0.2914	0.2663	0.5263	0.3678	0.20355	0.50115	0.9002	0.1092	0.8838	0.60355	0.2811	0.2304	0.2957	0.54975	0.2324
ENSG00000272716.1	RP11-563N4.1	0.48975	0.4255	0.64315	0.7197	0.7709	0.5033	1.119	0.429	0.3553	0.4375	0.74135	0.6432	0.3536	0.3306	0.4868	0.6736	0.4626	0.33595	0.8859	0.5182	0.5443	2.898	1.236	0.81325	1.689	0.807	0.6056	0.793	0.6922	0.8628	1.193	0.3451	0.346	0.7348	0.2408	0.8284	0.7002	0.83725	1.048	1.226	0.28275	1.984	1.3025	0.4019	0.4295	0.8066	1.709	0.5468
ENSG00000055332.12	EIF2AK2	14.02	12.01	10.985	13.81	13.19	13.19	13.99	7.784	8.286	7.776	15.985	12.23	7.683	10.67	7.22	11.94	9.139	6.4485	10.63	7.8535	12.76	62.61	24.4	20.625	20.94	14.83	10.725	12.94	7.218	12.655	16.65	5.009	3.486	5.66	3.969	14.31	10.2	2.891	17.22	19.07	4.5025	13.9	13.69	5.436	6.126	11.29	12.76	7.4635
ENSG00000137200.8	CMTR1	32.945	23.93	28.455	37.77	32.13	34.26	40.53	10.79	14.56	13.24	47.055	51.99	25.485	21.06	11.75	18.1	15.95	10.685	16.41	12.535	33.365	85.77	34.83	44.725	44.73	42.98	24.9	36.605	20.83	36.415	47.07	19.59	13.49	16.55	13.16	38.11	26.99	16.97	47.97	55.52	13.25	45.49	38.775	31.43	35.45	30.64	45.21	24.57
ENSG00000249655.1	CTC-325J23.2	0.23185	0.1044	0.14115	0.1902	0.1924	0.1104	0.3412	0.04874	0	0.07918	0.5733	0.6526	0.067625	0.05713	0.05291	0.08902	0.08885	0.066705	0.1484	0.046325	0.21725	1.267	0.2631	0.3268	0.1825	0.1588	0.29435	0.16725	0.3005	0.16755	0.1867	0.04612	0.04578	0.1033	0.1799	0.2077	0.2929	0	0.39415	0.4332	0.059415	0.3188	0.2974	0.1345	0.1367	0.6089	0.4417	0.16295
ENSG00000266978.1	CTD-2369P2.5	0.09608	0.1292	0.059595	0.07272	0.08797	0	0.09612	0	0	0	0.08796	0.09837	0.04387	0.05271	0	0	0	0	0	0	0.09598	0.82255	0.0856	0	0	0.07731	0.074845	0.063305	0.08391	0.07099	0.1316	0.04509	0	0.16	0.05952	0.3969	0.07715	0	0.07461	0.1128	0	0.06708	0	0.1095	0.08827	0.1208	0.1985	0.090525
ENSG00000135847.5	ACBD6	26.94	19.76	19.93	29.79	25.99	33.22	29.86	10.25	11.84	11.03	28.825	25.52	14.87	16.49	9.961	12.31	13	9.686	16.24	9.9605	26.06	50.42	42.98	35.075	33.77	28.04	16.09	23.845	17.09	23.505	26.42	12.32	9.182	13.93	6.623	24.62	18.35	11.55	38.745	37.69	10.51	21.04	23.53	24.89	27.33	15.62	20.275	13.825
ENSG00000227239.2	AL121985.1	0	0	0	0	0	0	0	0	0	0	0	0	0	0	0	0	0	0	0	0	0	1.1065	0	0	0	0	0	0	0	0	0	0	0	0	0	0.2278	0.1473	0	0	0	0	0	0	0	0	0.314	0.7733	0
ENSG00000241411.1	RP11-192C21.1	0	0	0	0	0	0	0	0	0	0	0	0	0	0	0	0	0	0	0	0	0	0.09239	0.05071	0	0	0	0	0	0	0	0	0	0	0	0	0	0	0	0	0	0	0	0	0	0	0	0	0
ENSG00000228192.3	RP11-342M1.3	0.56015	0.3839	1.0935	0.4939	0.545	0.3178	0.7345	0.2037	0.1791	0.2535	0.10395	0.1301	0.20045	0.1795	0.1476	0.2322	0.2679	0.18465	0.5685	0.28695	0.5803	1.709	0.9995	0.6133	0.6598	0.4051	0.3519	0.472	0.4149	0.43225	0.7923	0.32	0.204	0.4718	0.4269	0.5922	0.6433	0.20405	0.9884	0.5747	0.21145	0.7511	0.7144	0.5252	0.5764	0.4336	0.5925	0.3301
ENSG00000047410.9	TPR	41.575	33.29	24.875	39.83	38.25	46.33	45.35	9.5935	9.627	10.905	33.31	31.91	12.02	12.24	9.877	11.38	12.21	9.384	15.76	10.75	36.265	71.305	59.04	34.32	39.82	35.64	28.42	35.86	27.34	34.225	38.5	15.42	10.61	13.44	9.779	39.13	28.96	17.82	42.95	47.92	12.955	30.73	30.045	32.38	35.75	35.39	39.335	24.44
ENSG00000065548.13	ZC3H15	46.515	48.78	43.865	46.2	46.09	52.63	46.2	30.405	36.49	26.84	62.47	48.55	36.37	53.05	29.23	38.05	35.66	21.115	40.8	28.55	47.34	99.74	74.96	54.91	59.22	44.19	37.84	41.565	42.97	40.71	48.56	23.53	14.29	25.52	21.02	43.98	40.67	30.67	49.88	53.18	24.28	45.92	43.6	50.95	47.92	38.12	38.285	31.635
ENSG00000170819.4	BFSP2	0	0	0	0	0	0	0.05601	0.01289	0.0282	0	0	0	0.0251	0.02823	0.01613	0.01261	0	0	0	0	0.0445	5.491	0	0	0.02885	0	0.077785	0	0.02662	0	0	0	0	0.08152	0	0.04368	0.08833	0	0	0	0	0.1209	0	0.04813	0.0382	0.2371	1.267	0.074685
ENSG00000001167.10	NFYA	17.535	16.98	12.225	13.45	13.6	13.33	17.91	9.055	8.223	9.1985	19.19	18.48	9.6485	10.19	9.963	9.275	9.621	8.7125	17.47	10.53	18.855	34.575	22.78	22.785	25.71	10.67	11.605	11.895	14.42	10.575	20.79	7.715	4.442	7.638	7.249	20.91	13.63	6.676	20.97	31.43	6.9575	16.84	16.955	14.16	13.62	13.71	19.305	11.21
ENSG00000116120.8	FARSB	24.685	21.5	15.915	21.46	25.4	24.86	22.25	16.96	22.19	17.23	34.19	29.96	28.03	35.63	17.32	27.34	22.28	15.02	17.38	18.525	25.655	61.98	49.89	31.685	31.3	24.44	23.48	23.345	32.03	24.05	29.05	13.43	12.39	11	9.851	20.22	18.74	25.72	32.935	33.75	11.545	27.42	24.17	25.43	26.24	18.52	18.62	19.205
ENSG00000118707.5	TGIF2	11.6	12.28	7.7605	10.31	10.87	11.62	12.38	2.0545	2.017	2.5795	1.119	1.768	1.859	1.599	1.86	2.362	2.796	2.1165	3.196	2.7505	13.605	53.75	10.1	19.86	21.04	15.09	8.26	10.68	7.179	10.365	27.03	5.48	3.285	8.734	5.07	16.07	11.17	1.146	25.105	26.62	9.1115	4.573	16.85	8.015	9.358	11.44	26.39	8.66
ENSG00000096264.9	NCR2	0	0	0	0	0	0	0	0	0	0	0	0	0	0	0	0	0	0	0	0	0	1.6925	0	0	0	0	0.0261	0	0	0	0	0	0	0	0	0	0	0	0	0	0	0	0	0	0	0.119	0.03009	0.02892
ENSG00000111335.8	OAS2	9.3075	8.697	3.2545	4.967	7.745	3.398	8.03	1.757	1.275	1.9895	0.9409	1.254	1.7655	1.527	1.807	2.532	1.433	2.114	4.597	2.8015	7.144	196.6	2.804	4.7595	4.919	2.666	3.354	4.1315	10.81	4.1905	4.335	2.75	2.435	3.159	2.054	18.09	7.165	0.964	4.4575	1.78	0.56885	1.81	4.6075	2.058	2.446	7.84	30.24	4.7585
ENSG00000179562.2	GCC1	10.97	9.521	9.898	9.321	9.51	6.889	11.39	3.587	3.65	4.419	11.04	10.57	4.828	4.71	3.505	4.484	4.633	3.643	5.583	4.3135	10.605	17.35	18.84	9.0335	12.2	8.511	9.088	9.836	10.63	9.4435	12.41	3.228	3.075	5.627	6.677	10.77	11.88	4.857	12	12.69	4.823	9.888	10.525	11.77	13.29	10.53	14.65	9.306
ENSG00000153898.8	MCOLN2	0.68355	0.9338	12.735	1.518	0.9887	0.2483	1.227	0.12385	0.1159	0.11415	0.03124	0.03506	0.1419	0.1267	0.2091	0.1346	0.1616	0.089515	0.5656	0.1626	1.1805	135.5	1.085	0.84575	0.8146	0.8035	6.6945	0.33255	1.075	0.3208	1.409	0.4015	0.08449	0.6845	0.2054	11.39	1.018	0.1336	7.4965	0.3428	0.6603	1.087	1.2585	2.222	1.722	4.634	12.84	1.429
ENSG00000101109.7	STK4	11.605	10.49	7.8065	10.64	11.13	11.74	15.97	4.7325	4.999	5.31	8.464	6.218	4.845	7.114	5.18	5.935	5.897	4.361	9.158	5.6215	9.6665	73.17	18.56	11.73	13.05	9.893	8.872	9.2675	8.289	10.205	11.12	3.28	1.697	3.514	3.376	23.56	9.462	2.053	13.445	10.5	2.7745	6.354	8.975	11.42	13.13	11.93	26.535	6.277
ENSG00000141510.11	TP53	29.935	23.55	18.515	24.23	26.25	27.39	40.51	4.6825	4.157	5.392	2.571	3.262	4.845	3.836	3.76	4.323	4.45	4.4305	5.924	5.12	33.815	95.13	43.86	38.385	36.64	19.08	23.385	19.06	34.59	16.93	37.67	7.78	4.857	9.296	9.263	23.21	26.48	7.2355	32.505	42.94	10.04	11.18	27.195	46.41	49.25	22.97	37.94	16.865
ENSG00000054219.9	LY75	3.5215	2.511	1.22	6.86	7.166	4.18	4.394	0.52615	0.4919	0.5985	0.83835	0.6741	0.43695	0.4541	0.7254	0.7248	0.3996	0.50495	2.024	1.0106	5.7255	113.85	1.79	2.477	3.675	0.7949	6.2545	0.8302	3.551	0.7706	2.757	0.7177	0.2479	1.358	0.3179	6.791	6.192	0.17845	3.402	1.193	0.61825	1.271	1.5825	6.413	6.306	12.45	10.935	2.1105
ENSG00000179934.5	CCR8	0	0	0	0	0	0	0	0	0	0	0	0	0	0	0	0	0	0	0	0	0	2.4775	0	0	0	0	0	0	0.05266	0	0	0	0	0	0	0.1354	0.03976	0	0	0	0	0	0	0.1097	0.07184	0.08736	0.23405	0
ENSG00000214612.3	RPS19P1	0.3461	0.3721	0.323	0.3674	0.4244	0.3712	0.2158	0.13275	0.09649	0.1235	0.24435	0.1995	0.105	0.128	0.1296	0.1636	0.1269	0.1563	0.1913	0.13715	0.49075	0.98805	0.7077	0.3563	0.687	0.4065	0.27755	0.36655	0.4867	0.3173	0.4724	0.1428	0.08899	0.2075	0.2097	0.5059	0.3055	0.1888	0.3881	0.7875	0.2954	0.3152	0.57	0.8043	0.8816	0.3653	0.5239	0.2657
ENSG00000262810.1	RP11-667K14.5	0.1371	0.07281	0	0	0	0	0.09507	0	0	0	0	0	0	0	0	0	0	0	0	0	0.09158	0.3251	0.07079	0	0.1148	0.06105	0.05624	0	0	0	0.1192	0	0	0	0	0.08274	0.06277	0	0.19725	0.1079	0	0.07226	0.1431	0.09112	0.0848	0.1501	0.21265	0
ENSG00000111358.9	GTF2H3	15.595	13.22	11.93	14.47	15.51	14.25	17.46	8.262	9.952	10.08	23.765	19.22	9.3065	11.53	8.35	10.95	11.91	7.4245	13.18	9.0285	15.235	41.095	45.96	19.2	19.37	13.29	11.615	12.13	17.82	12.065	18.57	5.644	3.85	6.618	6.97	13.73	11.86	6.377	18.01	17.49	4.032	12.96	13.63	14.22	14.05	10.77	12.64	8.4925
ENSG00000162396.5	PARS2	2.443	2.16	4.7525	2.794	3.226	2.778	5.167	1.5265	1.758	2.328	3.223	3.496	2.61	2.473	1.45	1.933	2.626	1.9095	1.868	1.6005	2.7965	8.743	6.518	3.677	5.144	3.86	5.0765	4.1915	4.148	4.358	6.089	1.56	2.094	2.697	2.532	2.291	3.517	2.609	5.02	5.745	1.7175	4.312	4.7035	3.825	4.594	3.263	3.303	3.4485
ENSG00000226859.1	RP11-48F14.2	0	0	0	0	0	0	0	0	0	0	0.12265	0.0631	0	0	0	0	0	0	0	0	0	5.353	0.2203	0	0	0	0	0	0	0	0	0	0	0	0	0	0	0	0	0	0	0	0	0	0	0	0	0
ENSG00000250859.1	HNRNPKP1	0.1819	0.1626	0.1694	0.1636	0.1375	0.1929	0.1019	0.05936	0.06012	0.09219	0.1746	0.1408	0.06019	0.1044	0.06644	0.07951	0.09332	0.05221	0.1556	0.067425	0.173	0.4537	0.3153	0.249	0.1319	0.1507	0.135	0.2392	0.1471	0.2707	0.0928	0.07972	0.05833	0.06653	0.08072	0.199	0.1862	0.15515	0.22035	0.2376	0.07614	0.2023	0.14625	0.1959	0.2071	0.1422	0.1899	0.12895
ENSG00000142453.7	CARM1	41.335	35.01	29.19	47.15	44.59	46.57	55.98	18.965	29.96	24.225	60.91	66.69	42.59	39.81	21.24	22.8	28.09	18.57	17.12	15.76	38.315	106.35	73.97	80.085	81.18	54.03	41.665	43.76	55.18	44.365	64.77	23.51	16.59	24.59	16.85	39.93	39.48	69	51.465	55.69	19.23	46.92	48.275	41.76	42.96	38	39.845	27.285
ENSG00000152359.10	POC5	9.463	6.89	6.6145	8.541	8.54	8.88	11.5	3.3655	2.972	4.1495	10.905	8.99	3.2135	3.803	3.78	4.955	4.899	3.627	9.866	4.986	10.725	20.085	7.443	12.485	13.93	7.166	5.8945	6.392	4.411	6.319	14.73	2.605	1.584	4.026	2.488	8.366	5.974	2.313	13.675	14.89	3.244	5.361	10.08	8.789	9.248	7.576	15.425	4.8545
ENSG00000205578.4	POM121B	1.0765	1.098	0.79635	0.9174	0.9933	1.064	0.9962	0.25165	0.342	0.32185	1.44	1.539	0.6278	0.6102	0.2763	0.3613	0.4518	0.25185	0.3374	0.32095	1.0225	2.354	1.412	1.327	1.245	0.9859	0.7367	0.93685	0.8549	0.9264	1.756	0.4362	0.2413	0.3765	0.3844	0.9663	0.9335	0.5603	1.1135	1.619	0.4013	1.075	0.94125	1.021	1.091	1.09	0.9101	0.7584
ENSG00000092201.5	SUPT16H	47.67	36.63	31.5	46.55	44.71	60.49	55.32	15.385	20.39	18.66	87.455	72.06	25.24	29.49	16.28	24.81	21.37	15.125	24.37	18.33	44.41	118.05	75.96	65.735	72.15	53.31	39.055	49.99	37.64	48.355	68.44	17.66	11.31	17.13	11.11	42.15	35.76	18.655	61.2	68.08	14.9	41.65	43.06	45.1	49.18	40.45	47.11	28.61
ENSG00000213237.4	AC008155.1	0.03358	0	0	0	0	0.1312	0	0	0	0	0	0	0	0	0	0	0	0	0	0	0	0.2575	0	0	0	0	0	0	0	0	0	0	0	0	0	0	0	0	0	0	0	0	0	0	0	0	0	0
ENSG00000258546.1	RP11-713N11.3	0.10445	0.08582	0	0	0	0	0.3695	0	0	0	0	0	0	0	0	0	0	0	0	0	0.089215	1.14	0	0.020495	0.1017	0	0.07306	0	0.04006	0	0.2686	0	0	0	0	0.2164	0.07992	0	0	0.07744	0.12635	0.0724	0.068215	0.0437	0	0.1808	0.3109	0
ENSG00000196418.8	ZNF124	1.457	1.445	0.762	1.059	1.334	0.9139	2.187	0.51245	0.591	0.53125	1.5435	1.254	0.67305	0.9084	0.6572	0.8317	0.436	0.42885	1.152	0.76705	1.497	3.751	1.69	1.4755	1.819	1.378	2.2415	1.1065	1.005	1.202	1.672	0.572	0.3178	1.445	0.5586	2.142	1.296	0.40135	1.727	2.381	0.9312	0.8225	1.8215	1.061	1.118	2.399	3.0965	1.365
ENSG00000135045.6	C9orf40	8.0295	7.67	2.836	5.094	6.466	5.357	7.414	5.625	6.58	5.4235	11.2	9.751	7.9455	10.63	5.054	7.271	6.453	4.3085	11.54	6.101	7.8645	22.57	9.98	6.501	9.882	7.896	8.3115	7.6315	5.578	7.624	6.385	2.352	1.474	2.589	2.144	4.418	3.605	2.3475	6.4405	5.551	1.725	6.233	5.4835	3.865	3.904	9.176	7.0915	2.869
ENSG00000232956.4	SNHG15	13.62	25.24	8.457	12.89	13.76	9.008	9.745	5.59	6.168	5.7305	16.655	16.48	7.2695	7.498	5.541	7.914	7.421	5.2	8.898	6.523	18.88	47.08	15.93	13.735	12.74	9.473	10.15	10.515	16.31	9.5315	25.83	5.767	2.327	6.834	3.669	22.14	8.793	2.2635	26.005	28.06	5.7095	14.33	15.41	18.36	13.89	11.44	20.66	8.669
ENSG00000138095.14	LRPPRC	38.89	33.24	41.905	31.99	33.76	44.88	46.8	17.87	23.51	20.405	75.725	55.2	28.15	36.27	18.34	25.8	26.85	15.96	24.25	20.84	38.785	111	62.21	50.095	51.41	41.95	44.355	35.78	35.94	35.44	42.38	27.75	25.53	26	18.24	32.28	31.05	59.56	43.165	54.22	20.4	29.05	29.385	35.67	36.66	32.94	30.35	33.55
ENSG00000187912.7	CLEC17A	0.042065	0.06714	0.01476	0.05669	0.06303	0.02349	0.06202	0.1659	0.08015	0.1635	0.077955	0.07293	0.11885	0.1158	0.2283	0.386	0.1421	0.10875	1.207	0.46405	0.052035	124.2	0.03482	0.078325	0.07898	0.05887	0.15315	0.02081	0.08966	0.021975	0.113	0.02819	0	0.07061	0.04947	0.2335	0.04241	0	0.28225	0.05724	0.019495	0.1027	0.08015	0.01808	0.02129	2.226	17.815	0.04655
ENSG00000115758.8	ODC1	37.205	53.36	20.855	79.83	90.52	112.7	35.41	21.26	18.69	20.815	25.58	25.69	22.775	24.2	17.73	25.96	20.75	16.17	28.13	23.365	34.865	283.7	101.2	54.645	40.3	53.03	46.52	87.695	20.81	99.305	78.86	30.8	21.38	49.33	31.51	56.29	21.08	89.625	86.67	80.58	26.035	103.6	91.69	29.64	23.58	50.05	59.92	41.945
ENSG00000069956.7	MAPK6	15.025	15.8	8.827	13.83	12.85	13.8	23.22	11.32	14.4	14.53	54.87	26.09	11.365	23.04	10.32	16	18.11	13.685	17.38	10.545	15.725	70.21	36.28	32.51	24.39	13.49	14.83	11.05	44.92	9.9	13.62	6.835	3.837	8.063	14.94	18.02	23.17	18.865	13.88	13.79	5.236	16.9	13.815	39.98	33.66	23.08	11.035	11.52
ENSG00000214301.4	RP11-91K8.4	0	0	0	0	0	0	0.08488	0	0	0	0	0	0	0	0	0	0	0	0	0	0	1.364	0	0	0	0	0.1154	0	0.0477	0	0	0	0	0	0	0.05218	0.0974	0	0	0	0	0	0	0	0	0.9074	0.4175	0.08327
ENSG00000259078.2	PTBP1P	0	0.01849	0	0	0	0	0	0.078855	0.04096	0.06776	0	0	0.04837	0.04403	0.1119	0.07524	0.04572	0.072085	0.316	0.1134	0.02156	2.5635	0.09709	0	0	0	0.055465	0	0.02912	0	0.1573	0	0	0	0	0.1001	0.1225	0	0.07858	0	0.2717	0.0668	0.00738	0	0.02614	0.3134	0.48925	0.40415
ENSG00000253173.2	RP11-152C15.1	0	0	0	0	0	0	0	0	0	0	0	0	0	0	0	0	0	0	0	0	0	0.16225	0	0	0	0	0	0	0	0	0	0	0	0	0	0	0	0	0	0	0	0	0	0	0	0	0	0
ENSG00000120685.15	PROSER1	16.33	14.78	10.75	12.65	14.23	11.21	18.34	5.315	5.412	6.5335	33.11	30.91	8.0855	7.849	5.702	5.82	7.024	5.3185	9.45	5.9545	16.77	44.53	18.41	16.71	18.88	13.75	18.05	12.82	17.13	12.73	17.11	6.241	5.611	9.081	6.686	24.58	19.5	7.552	18.065	14.9	10.82	15.15	21.295	24.97	26.12	19.99	23.625	14.375
ENSG00000169813.12	HNRNPF	112.7	127.2	81.005	87.46	92.89	98.68	141.6	25.29	20.37	27.155	56	47.26	21.315	23.58	27.82	33.21	23.97	22.815	59.47	31.66	122.3	259.4	218.3	118.65	126.6	109.6	106.3	96.295	123.3	103.15	140.8	35.93	25.47	57.05	70.09	139.6	98.55	48.325	113.4	132.2	43.41	67.42	99.975	122.3	120	120	138.95	88.97
ENSG00000151576.6	QTRTD1	10.165	9.578	9.0395	8.176	8.728	6.608	11.02	2.236	2.389	3.138	4.8985	4.493	2.988	3.048	2.439	3.174	3.866	2.6655	5.262	2.9745	10.975	22.89	14.26	11.27	12.23	7.043	8.018	8.288	9.394	8.4155	15.17	2.88	1.745	4.929	3.671	11.84	8.414	2.5075	12.485	11.61	4.136	8.494	10.26	10.26	10.24	8.641	15.115	6.7355
ENSG00000254406.1	RP11-215D10.1	0	0	0	0	0	0	0	0	0.05027	0	0	0	0.5213	0.3978	0	0	0	0	0	0.02993	0.04614	3.5855	0	0	0	0	0	0	0	0	0	0	0	0.1401	0	0	0	0	0.2625	0	0	0	0.062325	0.09516	0.06631	0.06751	0.152	0
ENSG00000074800.9	ENO1	612.95	530.2	456.25	1094	761	826.8	619.4	459.3	603.2	638.05	422.95	495.6	633.45	637.7	428	483.5	700.9	511	364.3	405.95	574.95	3863.5	1996	644.2	477.1	472.2	434.8	604.5	1242	752	496.6	226.9	97.23	678.3	295.3	706.2	796.5	127	697.3	471.3	116.25	342.2	455.45	689	724.4	494.6	568.4	300.05
ENSG00000171314.8	PGAM1	45.995	43.98	79.88	68.67	60.84	65.35	59.42	40.075	57.01	45.23	71.355	65.82	74.945	92.01	37.27	58.22	53.65	41.28	42.71	49.63	39.975	349.8	138.3	65.83	46.7	53.54	41.905	64.305	117.2	74.315	47.56	45.37	27.14	32.67	22.06	45.79	38.44	7.382	49.115	50.89	10.415	51.9	37.295	60.13	64.17	40.78	47.19	27.625
ENSG00000126353.3	CCR7	2.8055	4.181	0.7951	1.077	2.159	1.613	3.284	0.18625	0.1231	0.2383	0.12245	0.1811	0.2361	0.1545	0.27	0.2837	0.2153	0.21895	0.4136	0.25615	3.0405	198.35	3.848	2.935	3.991	1.217	1.6905	0.73885	1.621	0.7004	3.597	1.148	0.3936	0.4285	0.9976	3.651	1.8	0.14755	1.8615	2.085	0.2717	1.324	1.6215	1.391	1.456	9.559	35.315	0.7876
ENSG00000237415.2	NRBF2P3	0	0	0	0	0	0	0	0	0	0	0	0	0	0	0	0	0	0	0	0	0	0.1298	0	0	0	0	0	0	0	0	0	0	0	0	0.03399	0	0	0.03377	0	0	0	0	0	0	0	0	0.04003	0
ENSG00000121390.13	PSPC1	25.015	22.08	20.855	24.11	25.08	29.9	30.5	13.095	17.36	14.7	44.655	31.22	18.15	27.93	14.05	19.05	17.13	11.79	17.66	12.725	29.035	53.345	31.62	35.135	39.1	25.74	19.96	22.155	19.96	20.8	34.65	11.67	8.311	12.1	6.554	23.81	18.37	19.895	30.975	36.33	7.3995	24.55	25.01	20.98	21.84	22.16	27.565	15.24
ENSG00000109762.11	SNX25	10.26	11.24	7.3035	25.45	11.7	17.07	15.87	4.421	6.625	7.1265	33.455	27.91	7.013	9.854	5.291	9.015	8.883	5.1695	5.458	6.0875	10.75	90.04	15.65	10.215	14.66	18.97	9.237	11.35	6.472	12.225	15.12	7.32	3.408	7.439	4.114	25.07	9.205	7.117	15.415	11.91	5.1705	17.9	12.26	8.957	9.467	10.69	12.84	6.3225
ENSG00000249509.1	RP11-402J6.1	0	0	0	0	0	0	0	0.2205	0.2656	0.13485	0.57545	0.5828	0.03956	0.07951	0.7547	0	0	0.18575	0	0	0	5.026	0	0	0	0	0	0	0	0	0	0	0	0	0	0	0	0	0	0	0	0	0	0	0	0	0	0
ENSG00000110063.4	DCPS	15.01	13.68	17.735	17.82	17.57	15.63	29.49	4.7245	5.522	5.6205	15.065	13.63	7.3095	7.94	4.503	6.573	5.558	4.8385	9.202	5.1705	16.735	84.5	26.97	24.765	28.99	18.49	14.9	15.615	16.96	15.26	18.96	9.312	6.199	18.49	43.21	19.87	19.11	11.08	22.155	20.6	9.267	17.03	16.985	19.06	19.04	13.93	32.2	11.275
ENSG00000089127.8	OAS1	8.7685	10.04	6.0575	4.06	6.384	2.515	23.32	2.288	1.411	1.8235	0.98085	1.234	1.7195	1.576	1.87	3.116	1.536	1.987	4.873	3.094	8.8525	126.4	0.6581	5.1455	9.884	4.738	16.655	5.754	31.96	5.3215	7.59	2.28	1.52	6.229	8.951	15.14	10.99	0.50235	7.0255	5.252	0.95845	5.002	6.345	6.083	6.008	15.72	33.94	6.334
ENSG00000197299.6	BLM	0.7043	0.7846	0.32775	0.281	0.4852	0.1976	0.5473	2.489	1.976	1.228	4.0305	5.893	1.558	1.69	1.882	2.359	1.383	1.2855	2.244	2.5435	0.63485	20.86	1.554	0.43625	0.3833	0.2324	1.029	0.20955	1.491	0.22005	0.5912	2.593	1.708	0.178	0.1552	1.242	0.9783	0.47465	0.67045	0.2231	0.14935	2.358	0.4247	0.5944	0.6887	2.033	4.496	0.58555
ENSG00000231789.2	RP11-558F24.4	0.8907	1.509	1.192	1.374	0.7982	0.5647	1.388	0.2722	0.2166	0.1138	0.095905	0.09568	0.16835	0.1834	0.2349	0.4363	0.1272	0.1247	0.2131	0.21065	1.8075	21.85	2.252	2.4955	4.001	1.27	0.8157	1.352	1.125	1.3415	1.471	0.7025	0.1601	3.32	0.1606	1.901	2.718	0.070615	0.81015	6.489	2.1945	5.008	3.501	1.284	1.303	1.202	2.4755	1.1185
ENSG00000114209.10	PDCD10	26.515	21.68	17.92	29.2	28.42	32.2	22.28	10.081	11.87	11.825	10.83	10.69	13.475	16.02	10.92	13.27	13.47	9.981	26.09	14.17	24.9	59.965	31.34	23.605	21.32	21.42	24.04	23.12	32.79	24.255	22.01	9.837	8.469	14.08	7.992	25.27	21.3	6.619	31.145	20.68	7.767	18.56	19.29	19.75	18.35	22.68	24.51	18.645
ENSG00000226979.4	LTA	0.3365	0.3886	0.098055	0.2276	0.261	0.1651	0.2429	0.19955	0.1594	0.3842	1.367	1.341	0.2782	0.234	0.2284	0.1729	0.4247	0.3018	0.4326	0.1919	0.32715	304.45	0.07734	0.33485	0.3424	0.2152	0.2851	0.1842	0.261	0.1639	0.2484	0.115	0.09744	0.24	0.1514	0.8541	0.2072	0.2299	0.4429	0.4668	0.05009	0.3059	0.4837	0.3	0.3724	1.082	8.8745	0.18735
ENSG00000269534.1	CTC-453G23.5	0.16675	0.08468	0.10715	0.08415	0.06788	0.07863	0.1395	0.032265	0.02991	0.03369	0.3015	0.3508	0.03957	0.04151	0.03438	0.05588	0.0441	0.03246	0.07341	0.037185	0.23145	0.5981	0.1514	0.3257	0.4257	0.07712	0.16085	0.062745	0.2491	0.05802	0.06396	0.03402	0	0.06187	0.06092	0.2444	0.2699	0	0.2237	0.4368	0.12995	0.2285	0.24365	0.4596	0.496	0.3495	0.3475	0.11965
ENSG00000128692.7	EIF2S2P4	0.579	0.5198	0.4544	0.5243	0.5084	0.7022	0.5009	0.2215	0.2302	0.20755	0.27725	0.2774	0.25825	0.2709	0.2276	0.2572	0.2229	0.1519	0.5239	0.27975	0.521	1.128	1.134	0.4782	0.4888	0.492	0.3434	0.43085	0.545	0.43505	0.5538	0.2443	0.2079	0.2497	0.2167	0.7248	0.4193	0.54705	0.6083	0.4296	0.2467	0.3677	0.4164	0.4156	0.4304	0.3146	0.3884	0.3927
ENSG00000139697.7	SBNO1	9.109	8.218	8.5135	9.979	10.24	11.28	12.41	5.177	6.8	5.879	24.795	18.17	7.9255	11.16	5.48	6.438	7.024	4.551	7.819	5.149	8.6995	25.525	18.9	10.9695	11.42	10.45	8.605	10.485	10.82	10.985	12.7	4.77	3.54	4.295	4.433	10.28	8.603	8.241	11.495	13.49	3.879	10.16	11.29	10.07	10.11	9.431	9.869	6.7945
ENSG00000232104.2	RP11-509J21.1	1.1135	0.574	0.94575	0.7432	0.951	1.19	1.209	0.80625	0.4884	0.5945	0.49765	0.6768	0.60305	0.5149	0.7961	0.7845	0.5538	0.583	2.038	0.96345	1.1455	5.6125	0.3402	0.9185	1.745	0.7568	0.4476	0.87395	0.3131	0.8775	1.909	0.4661	0.2048	0.6907	0.1485	0.949	0.5995	0.8508	2.4385	1.564	0.37755	2.565	0.95465	0.5739	0.7133	0.6232	0.99285	0.39065
ENSG00000163946.9	FAM208A	18.65	14.83	13.385	15.8	19.13	20.3	22.13	6.2305	6.204	7.483	21.07	19.38	7.85	8.592	6.876	7.644	8	5.7545	13.5	7.0585	16.03	36.815	23.05	18.655	24.56	16.54	12.595	15.56	13.64	14.925	23.08	5.871	3.547	6.481	4.349	16.85	13.52	3.816	21.455	26.13	6.961	19.37	15.245	13.84	14.24	14.57	19.33	11.16
ENSG00000128513.10	POT1	10.345	7.379	7.7375	10.55	10.78	12.25	12.4	3.6975	3.817	4.4675	9.4325	7.959	4.288	5.011	3.9	5.266	5.124	3.3885	8.382	4.352	10.385	23.46	12.49	10.4945	12.55	8.958	5.287	8.825	4.745	8.3025	10.4	4.501	3.45	4.702	3.471	9.198	5.74	2.601	15.36	13.41	2.79	11.91	8.3905	5.908	6.404	6.521	10.475	4.7465
ENSG00000153147.5	SMARCA5	30.315	27.24	41.895	35.54	33.27	37.74	38.66	15.315	14.72	16.18	29.11	24.48	16.18	20.04	16.7	20.61	17.18	14.65	35.39	19.64	29.305	74.895	51.8	34.84	42.81	35.5	25.3	37.34	21.5	36.515	40.03	13.94	11.2	12.22	7.216	37.35	26.52	14.465	41.66	42.6	13.05	33.33	27.555	19	19.42	27.35	33.215	19.955
ENSG00000160710.11	ADAR	84.195	71.35	71.805	94.07	86.07	92.87	88.92	43.27	53.05	53.955	116.55	108.8	69.025	74.52	38.8	69.49	68.28	42.545	51.52	44.495	83.625	297.4	110.1	116.75	132.8	83.99	67.37	82.595	59.59	78.51	115.4	31.29	21.44	49.98	41.18	115.3	65.21	15.305	112.75	121.2	30.31	113.7	92.045	69.86	74.63	88.92	136.2	54.81
ENSG00000184293.3	CLECL1	0.38445	0.4408	0.3115	0.2852	0.4001	0.1298	0.3988	0.06576	0.03605	0.12845	0.059195	0.03475	0.03052	0.02727	0.1465	0.1574	0.08183	0.063505	0.5886	0.2047	0.30285	56.15	0	0.2224	0.2453	0.1644	0.49315	0.13985	0.2517	0.16625	0.4755	0.09002	0.02937	0.09608	0.1159	0.9019	0.4712	0.019035	0.5085	0.116	0.059315	0.1757	0.3394	0.1732	0.1658	2.436	8.0485	0.2908
ENSG00000241163.3	LINC00877	0.12835	0.1789	0.07586	0.1481	0.2478	0.2289	0.1879	0.6284	0.238	0.4524	0.07303	0.08767	0.2502	0.2764	0.7626	0.961	0.3357	0.5387	1.28	0.65645	0.10535	4.212	0.8035	0.26585	0.8934	0.1118	0.1477	0.11685	0.09249	0.131	0.3428	0.05311	0.02237	0.0662	0.05496	0.3601	0.07907	0.008187	0.09249	0.6358	0.042255	0.9407	0.6895	0.05887	0.05429	0.2925	1.705	0.1345
ENSG00000236976.1	RP11-165H4.2	0.1531	0.1377	0.10635	0.1241	0.1417	0.1606	0.1227	0.050115	0.03974	0.042165	0.073445	0.08339	0.040675	0.04845	0.05084	0.05429	0.06239	0.02737	0.06872	0.052065	0.16905	0.3537	0.3358	0.1219	0.173	0.1596	0.09744	0.1499	0.1525	0.1341	0.06987	0.05616	0.03582	0.07039	0.02351	0.1267	0.1282	0.08882	0.12915	0.3587	0.088915	0.1262	0.09303	0.1609	0.1829	0.08747	0.09325	0.09708
ENSG00000158161.11	EYA3	8.922	8.039	6.885	10.82	8.853	8.798	9.998	4.188	4.922	5.4455	21.73	19.69	6.6615	7.209	4.51	6.399	6.55	4.217	6.632	4.728	9.275	22.49	13.09	11.085	13.28	8.006	8.5065	7.537	14.19	7.2085	10.04	5.504	4.017	10.96	4.24	12.96	9.592	5.658	12.08	11.93	4.6635	15.11	11.55	11.99	13.21	10.26	13.3	6.5585
ENSG00000157601.9	MX1	24.72	20.02	11.575	28.58	24.56	17.91	17.8	9.119	10.95	13.96	5.0255	6.536	15.69	16.27	9.722	23.88	15.17	13.795	15.95	17.24	24.355	413.05	2.392	20.67	19.57	19.93	18.34	23.3	34.31	21.305	27.73	7.917	5.384	12.67	7.24	34.44	20.47	3.016	28.98	35.13	4.051	32.9	19.1	8.944	10.42	31.2	71.15	16.86
ENSG00000103522.11	IL21R	0.1854	0.2208	0.1367	0.3303	0.2977	0.142	0.1745	0.112	0.1182	0.22555	0.3219	0.4226	0.1487	0.1151	0.1126	0.6489	0.3485	0.1807	0.3131	0.20565	0.14865	77.015	0.388	0.2349	0.453	0.12	0.31435	0.086395	0.2925	0.098685	0.3011	0.4008	0.05152	0.5478	0.1666	3.825	0.1957	0.040735	0.16305	0.0909	0.043675	0.6818	0.48745	0.2203	0.1853	0.9156	5.1215	0.2234
ENSG00000230667.4	SETP18	0.14335	0.121	0.10835	0.1196	0.1242	0.1689	0.06586	0.13485	0.1964	0.163	0.21075	0.1764	0.2796	0.3919	0.1216	0.1395	0.2062	0.1486	0.145	0.13695	0.13885	0.6503	0.3497	0.06803	0.1372	0.1264	0.092745	0.1233	0.1564	0.12215	0.1166	0.06745	0.05032	0.06356	0	0.1843	0.1562	0.10605	0.1638	0.1786	0.065045	0.1129	0.074755	0.1373	0.1393	0.1122	0.1266	0.09877
ENSG00000080819.2	CPOX	14.22	12.97	13.81	17.23	17.04	15.19	14.5	11.21	8.559	12.77	16.85	15.67	10.515	12.9	14.3	13.86	11.08	11.71	48.36	17.975	13.965	101.05	27.43	19.335	19.83	14	13.18	12.23	22.68	11.22	15.7	6.382	5.233	5.937	21.83	14.46	13.07	5.857	18.65	19.42	5.553	11.12	14.215	14.69	13.13	15.08	18.53	10.83
ENSG00000259901.1	RP5-991G20.4	1.6415	1.425	2.3635	1.52	2.079	2.251	2.042	1.2375	1.14	1.656	0.94815	1.146	1.4255	1.385	1.129	1.97	2.269	1.177	2.229	1.2805	1.7065	9.4605	4.5	2.579	3.413	1.638	1.941	1.332	1.385	1.2165	2.071	0.7812	0.4029	1.521	0.6114	2.552	1.5	0.49935	2.8515	7.696	0.83315	4.271	3.3825	1.098	0.9889	1.523	1.8525	1.039
ENSG00000228863.4	RP11-404F10.2	0.042285	0.059	0	0	0	0	0.1535	0	0	0	0	0	0	0	0	0	0	0	0	0	0.0345	2.032	0	0	0	0	0.07084	0	0.03936	0.02934	0.09784	0	0	0.02846	0.02144	0.2908	0.09131	0	0	0	0	0	0.0463	0	0	0.3372	0.911	0.058635
ENSG00000196092.8	PAX5	0.04553	0.07688	0.010985	0.01566	0.02607	0.006153	0.034	0.044895	0.0445	0.016965	0.02395	0.01854	0.030055	0.03751	0.0222	0.07811	0.02175	0.0090995	0.0353	0.5923	0.0347	89.18	0.00425	0.040615	0.007122	0.009865	0.1265	0.0049905	0.08406	0.0084605	0.01806	0.008862	0.002718	0.01776	0.03405	0.1589	0.03882	0.014335	0.01197	0.006741	0.012855	0.3682	0.046795	0.01868	0.01046	2.773	20.47	0.04685
ENSG00000251994.1	RNU2-27P	0.80515	0.6349	0.2892	0.4393	0.4615	0.6149	0.9734	0.0579	0	0.15515	0.25525	0.1931	0.1731	0.1949	0.1786	0	0.1266	0.1532	0.2745	0.2059	0.9765	2.3435	1.038	1.4315	0.9953	0.3929	0.3411	0.3365	0.9509	0.3186	0.4506	0.186	0	0.2997	0	0.7612	0.8773	0	0.88455	0.9397	0	0.3014	0.4942	1.78	1.347	0.303	0.34375	0.26455
ENSG00000141956.9	PRDM15	4.5485	3.636	2.8935	4.348	3.95	4.121	4.709	1.303	1.668	1.52	4.9085	5.402	2.492	2.239	1.563	1.817	1.971	1.2075	2	1.4555	4.7515	11.16	3.582	4.7755	6.516	4.464	4.095	3.8635	4.318	4.0115	5.673	1.79	1.233	1.961	1.76	4.864	4.642	3.277	7.4325	6.042	1.621	4.632	5.6255	5.644	5.765	5.408	8.2835	3.15
ENSG00000125354.18	SEPT6	10.075	10.54	62.585	8.329	14.51	12.48	12.87	5.233	8.155	4.2605	36.33	27.17	10.455	15.34	5.062	15.49	4.506	3.2895	6.601	7.1165	11.835	179.9	12.52	17.525	18.13	51.36	19.645	18.81	7.057	29.525	18.48	8.095	3.253	9.454	7.218	17.01	11.09	1.2955	14.165	10.44	1.614	12.42	12.515	6.907	7.295	31.12	62.975	12.86
ENSG00000254198.1	RP11-598P20.3	2.1195	1.787	1.799	1.542	1.879	1.35	3.007	0.88105	0.896	1.027	4.526	3.802	0.94305	1.639	0.8446	1.44	1.144	0.6717	2.217	1.0075	1.7165	6.276	6.329	2.7255	3.292	1.719	2.1455	1.614	3.116	1.682	2.691	0.6856	0.5589	0.5122	0.6402	2.811	2.857	1.162	2.412	2.561	1.3555	2.094	1.7245	2.302	2.374	2.415	2.39	1.5165
ENSG00000237541.3	HLA-DQA2	12.415	4.511	1.9445	7.29	6.87	3.885	2.875	0.5245	0.2797	0.42295	0.2635	0.1367	0.25485	0.232	0.5722	0.9194	0.3147	0.2728	6.202	1.00935	8.084	159.1	0	3.4255	1.978	1.829	3.455	2.772	3.223	2.839	6.619	1.033	0.6983	4.904	0.6811	29.15	3.836	0.5843	10.765	0.693	0.413	3.068	2.8355	12.38	11.47	8.352	39.995	1.491
ENSG00000092140.10	G2E3	5.386	4.198	2.58	3.82	4.141	3.974	4.381	1.8695	1.982	3.1185	7.201	5.874	2.2025	2.833	2.114	2.451	3.263	2.499	4.239	2.0655	5.2445	9.3425	7.779	5.6985	6.581	3.741	3.1915	3.5265	3.794	3.3485	5.284	1.688	1.012	1.445	1.055	4.356	3.402	1.457	6.445	6.504	1.576	4.109	4.2155	4.592	4.479	3.88	4.709	2.801
ENSG00000180917.12	CMTR2	8.9485	8.333	10.73	6.036	8.465	4.994	9.2	2.2295	2.032	2.864	3.9865	4.026	2.653	2.295	2.291	3.46	3.196	2.2535	6.475	3.1965	10.17	20.92	15.33	9.3475	10.33	7.711	8.719	7.0595	15.79	7.3565	9.465	3.664	2.623	6.118	7.072	10.47	11.52	3.307	10.365	10.22	4.4125	12.43	12.075	7.408	7.241	13.09	15.2	6.331
ENSG00000135925.4	WNT10A	0.06861	0.3683	0.032235	0.07454	0.1094	0.05402	1.357	0.2571	0.7775	0.9258	0.062565	0.06564	0.9882	1.143	0.4849	0.5623	1.495	0.88815	0.1078	0.1501	0.2749	70.275	0.01662	0.2854	0.5125	0.1209	0.9127	0.081365	6.684	0.07751	0.5535	0.07165	0.05001	0.4515	0.06094	0.4546	2.588	0.05527	0.5454	0.149	0.04708	6.202	1.5715	8.825	6.807	1.037	2.626	0.2814
ENSG00000271936.1	RP11-443B20.1	1.4915	1.807	0.743	0.6896	0.8681	0.6629	1.148	0.58345	0.6407	0.56705	0.99505	1.235	0.63645	0.6191	0.5461	0.7026	0.674	0.4528	0.7824	0.6023	1.552	3.3665	1.659	1.596	1.982	0.6234	1.073	0.6217	1.652	0.6043	1.954	0.3343	0.2414	0.5557	0.4015	1.581	0.8083	0.2797	2.963	2.213	0.2713	1.254	1.611	1.475	1.452	1.313	1.785	0.69775
ENSG00000137959.11	IFI44L	8.7225	6.067	4.5775	3.881	6.849	3.826	3.234	4.6425	3.039	5.342	2.182	2.78	3.794	2.943	4.688	7.325	4.095	5.954	13.03	7.1455	6.741	223.45	12.59	3.821	5.833	4.303	2.151	6.597	1.247	5.9535	6.549	3.534	2.652	3.01	0.5718	8.877	2.8	1.3095	10.365	6.164	0.5521	3.45	3.652	1.461	1.712	3.596	10.985	1.739
ENSG00000113522.9	RAD50	14.47	13.06	14.275	15.92	15.68	17.29	22.01	4.922	5.731	6.3045	14.465	13.78	7.9495	8.83	5.563	6.801	6.986	5.0135	9.027	5.778	14.595	42.09	30.39	17.775	19.3	17.75	13.835	17.07	14.74	17.265	20.48	7.105	5.061	7.137	5.889	13.53	14.36	9.279	18.2	24.35	7.626	17.85	15.765	14.64	14.9	14.51	11.065	12.825
ENSG00000165209.14	STRBP	2.363	2.751	3.302	2.207	2.557	2.279	5.89	4.1695	5.843	5.181	11.065	8.625	8.4075	11.76	4.356	5.128	5.494	3.5045	5.125	3.7215	4.3535	35.125	1.644	3.6625	3.693	5.72	8.7985	3.872	12.83	4.254	5.516	2.587	1.989	3.84	2.143	4.624	11.07	1.9665	2.28	3.528	3.984	14.06	5.788	4.411	4.063	9.733	7.6275	5.325
ENSG00000131323.10	TRAF3	7.6675	8.821	5.6265	8.214	9.152	6.004	8.943	9.7585	13.87	6.723	18.855	18.3	15.465	17.46	11.43	11.65	7.631	5.6455	10.05	9.0475	7.1635	52.83	14.85	7.94	8.111	8.706	9.1355	7.5625	7.583	8.325	13.05	3.988	2.429	4.859	2.748	10.78	6.13	2.9385	6.6415	5.933	2.455	16.06	9.1455	6.405	6.112	12.84	17.475	4.211
ENSG00000180385.4	AC034193.5	1.7295	1.245	0.7375	1.047	1.15	1.296	2.534	0.76585	0.9549	1.612	4.3825	4.311	1.5155	1.355	0.8047	0.8886	2.314	1.056	0.7847	0.56095	1.7315	6.619	2.082	1.9675	2.21	1.836	1.5605	1.649	1.78	1.443	2.996	0.4287	0.2332	0.6306	0.2413	1.364	1.613	0.53105	2.6485	4.215	0.3451	1.223	2.609	1.509	1.59	2.178	2.809	0.8517
ENSG00000230969.2	AC104024.2	0	0	0	0	0	0	0	0	0	0	0	0	0	0	0	0	0	0	0	0	0	1.778	0	0	0	0	0	0	0	0	0	0	0	0	0	0	0	0	0	0	0	0	0	0	0	0	0.86415	0
ENSG00000088247.11	KHSRP	68.345	66.67	67.055	64.58	63.6	74.34	101.1	35.895	42.05	44.005	133.5	125.3	45.84	52.65	37.93	42	46.74	33.71	58.07	34.075	71.16	179.5	136.5	133.7	137.1	82.1	71.175	78.26	85.06	76.205	126.9	31.65	20.25	38.74	30.7	79.59	64.69	43.585	91.025	137.2	32.48	79.98	78.61	78.9	78	74.71	77.05	51.635
ENSG00000100109.12	TFIP11	16.985	14.63	15.73	16.36	15.22	15.08	18.95	6.721	7.968	8.5645	17.85	17.22	11.03	11.37	6.409	8.107	9.238	6.449	8.644	7.5325	16.475	28.795	26.36	17.76	18.07	13.64	13.795	14.945	18.19	14.685	19.8	7.608	7.002	9.185	8.761	18.62	14.43	20.775	18.56	16.34	7.712	15.65	16.05	19.89	22.69	16.49	24.46	12.895
ENSG00000186265.5	BTLA	0.2548	0.1994	0.04587	0.2937	0.2342	0.2226	0.09216	0.03938	0.04018	0.042405	0.091075	0.07781	0.05045	0.05174	0.04128	0.04983	0.05018	0.036475	0.0936	0.046785	0.1799	61.92	0.08119	0.13105	0.2302	0.06607	0.4775	0.0505	0.1689	0.055915	0.309	0.04078	0.0166	0.1013	0.07375	0.6311	0.4937	0.018205	0.1713	0.0785	0.025505	0.07243	0.1317	0.157	0.1477	1.715	7.609	0.15805
ENSG00000233264.2	AC006042.8	0.6224	0.3123	0.06391	0.4317	0.2882	0.3057	0.5123	0.086475	0.08864	0.11695	1.2545	1.315	0.13345	0.1117	0.08482	0.1229	0.1346	0.08231	0.2198	0.09203	0.53425	3.683	0.1197	0.5776	0.5683	0.2075	0.35765	0.15745	0.1587	0.12265	0.5252	0.08023	0.0334	0.2232	0.07769	1.188	1.449	0.043085	0.87185	0.8452	0.0412	0.5655	0.4653	1.099	1.312	0.6524	1.273	0.26375
ENSG00000230301.3	OR5H6	0	0	0	0	0	0	0	0	0	0	0	0	0	0	0	0	0	0	0	0	0	0.2553	0	0	0	0	0	0	0	0	0	0	0	0	0	0	0	0	0	0	0	0	0	0	0	0	0	0
ENSG00000184979.9	USP18	9.9295	7.62	4.274	3.29	5.043	3.97	4.71	1.788	1.784	1.913	1.1745	1.332	1.755	1.692	1.677	2.323	1.781	1.77	2.042	1.9145	7.4505	50.53	4.611	3.7035	3.342	2.146	2.1545	3.5575	3.563	3.1705	7.909	1.65	1.209	3.128	3.103	7.224	4.295	1.66	9.171	3.088	1.291	5.93	3.735	2.653	3.159	2.874	5.2495	2.7615
ENSG00000174930.3	VN2R1P	0	0	0	0	0	0	0	0	0	0	0	0	0	0	0	0	0	0	0	0	0	0.0356	0	0	0	0	0	0	0	0	0	0	0	0	0	0	0	0	0	0	0	0	0	0	0	0	0	0
ENSG00000170142.7	UBE2E1	54.57	46.37	29.14	52.49	54.87	55.42	64.11	38.685	38.3	32.465	61.14	49.64	33.13	41.9	38.41	42.77	37.19	29.825	69.08	45.82	51.575	148.3	78.18	71.59	67.97	60.38	41.27	55.03	62.97	59.425	54.35	20.87	19.93	25.07	13.94	63.63	40.22	32.005	73.395	58.74	13.675	33.42	54.805	50.28	51.72	33.66	47.63	29.14
ENSG00000238132.2	CASC4P1	0.05765	0.03522	0.057565	0.05974	0.06277	0.05899	0	0.01689	0.02209	0.024775	0.08515	0.09182	0	0.02638	0	0.03111	0.02093	0	0	0	0.069955	1.0495	0.06659	0.075915	0.09193	0	0.0605	0.00527	0	0.026825	0.1305	0	0	0	0	0.06785	0.161	0	0.081455	0.06303	0	0.03756	0.040605	0	0.0228	0.08171	0.2885	0.04384
ENSG00000260101.1	RP11-568N6.1	0.37295	0.2581	0.5103	0.3762	0.4431	0.3317	0.4596	0.7496	0.9105	0.7208	0.77495	0.6124	0.68675	1.163	0.6721	0.6823	0.8903	0.5466	0.5644	0.522	0.27725	11.01	0.2903	0.21155	0.2102	0.1743	0.3574	0.1819	0.5765	0.16375	0.2463	0.1136	0.06423	0.819	0.2282	0.3665	0.4943	0.088725	0.4087	0.1198	0.16445	0.3316	0.4854	0.8324	0.803	0.4781	1.8315	0.5331
ENSG00000255028.1	RP11-708B6.2	0	0	0	0	0	0	0	0	0	0	0	0	0	0	0	0	0	0	0	0	0	0.059615	0	0	0	0	0	0	0	0	0	0	0	0	0	0	0	0	0	0	0	0	0	0	0	0	0	0
ENSG00000240505.4	TNFRSF13B	0.047075	0.08616	0.02297	0.02645	0.04714	0	0.04912	0.06184	0.01596	0.043845	0	0	0.01602	0.01499	0.06239	0.04186	0.03641	0.055405	0.1074	0.05394	0.1071	209.1	0	0.075915	0.0759	0.01517	1.4695	0	0.3658	0	0.1603	0.0156	0	0.04524	0.08046	0.6962	0.8308	0	0.033865	0.04476	0	0.03237	0.079835	0.0328	0.01738	5.82	32.425	0.46015
ENSG00000215835.2	RP11-9L18.2	0.3298	0.2783	0.2865	0.3224	0.297	0.3749	0.2352	0.13815	0.1322	0.15605	0.425	0.3939	0.16705	0.2144	0.1313	0.1628	0.1835	0.13555	0.2011	0.1327	0.33615	0.57365	0.4239	0.33785	0.3369	0.3014	0.26725	0.29705	0.2608	0.29365	0.3837	0.1764	0.143	0.1535	0.1047	0.3707	0.2421	0.2186	0.3829	0.3772	0.1172	0.3016	0.2667	0.2901	0.297	0.3024	0.3822	0.22065
ENSG00000269810.1	AC015660.1	0	0	0	0	0	0	0	0	0	0	0	0	0	0	0	0	0	0	0	0	0	1.617	0	0	0	0	0	0	0	0	0	0	0	0	0	0	0	0	0	0	0	0	0	0	0	0	0.3337	0
ENSG00000110777.7	POU2AF1	0.12465	0.2287	0.05351	0.1733	0.1937	0.04226	1.272	0.21595	0.09343	0.2631	0.076415	0.09053	0.12815	0.107	0.3724	0.3395	0.1579	0.2375	1.386	0.56155	0.4128	262.35	0.02541	0.8735	1.618	0.2762	5.8405	0.08093	1.282	0.092495	1.935	0.05413	0.05407	0.2372	0.287	2.684	9.88	0.040765	0.1355	0.3948	0.06273	0.1361	1.195	0.1473	0.09727	12.71	65.52	6.6925
ENSG00000126602.6	TRAP1	38.36	28.52	32.255	34.32	33.61	38.45	43.3	17.415	23.02	20.34	43.835	42.49	31.59	32.99	15.91	24.14	26.71	16.37	18.52	17.445	40.335	103.95	41.34	45.965	49.84	31.57	30.575	32.48	43.93	31.95	43.31	24.99	25.33	30.73	34.4	31.35	33.06	53.495	48.04	58.53	24.835	28.46	35.555	47.58	48.63	26.07	31.27	29.365
ENSG00000107036.7	KIAA1432	17.815	13.83	8.82	17.72	16.58	18.36	15.29	2.502	2.968	3.644	11.465	11.59	4.0925	4.039	3.358	3.168	3.448	3.039	5.14	3.122	16.055	47.14	23.52	18.845	20.84	13.72	10.18	18.76	13.51	19.795	19.64	5.623	3.292	5.233	4.704	19.13	12.57	11.93	20.9	18.79	6.3585	8.211	13.405	18.64	18.89	12.98	14.38	8.285
ENSG00000146109.3	ABT1	22.315	20.32	15.35	23.18	22.17	21.57	24.72	6.425	7.387	8.3515	22.585	21.1	10.23	11.2	6.611	8.245	9.37	7.287	8.043	7.0225	23.925	51.065	28.16	27.995	27.29	22.58	21.03	22.38	27.87	21.71	30.07	7.864	6.995	10.64	11.93	23.59	19.19	9.7905	22.59	28.63	9.2705	19.65	22.875	31.58	30.48	24.49	37.59	18.345
ENSG00000121486.7	TRMT1L	7.731	7.399	10.985	9.815	10.59	9.894	13.28	4.8345	5.253	5.874	15.03	11.32	5.3585	7.817	5.772	7.058	6.41	4.599	10.49	5.9495	7.493	24.77	14.71	8.525	12.04	10.35	7.6955	9.703	7.383	9.7615	11.71	5.955	5.754	5.118	5.841	9.086	6.57	13.275	11.66	13	3.2195	11.6	8.1405	4.665	4.739	8.34	11.5	6.4435
ENSG00000187953.6	PMS2CL	4.5545	3.515	3.3405	4.07	3.766	4.258	5.999	2.089	2.532	2.7185	10.25	9.688	3.433	3.569	2.518	3.207	2.989	2.3155	3.359	2.4445	5.1915	11.165	5.452	5.039	5.314	5.113	3.2335	4.513	4.241	4.5135	6.033	1.77	0.9873	2.303	2.737	3.823	4.137	1.1695	6.2235	7.926	1.764	4.853	5.927	5.612	6.074	4.401	5.748	3.085
ENSG00000141428.12	C18orf21	14.41	12.21	12.585	13.79	13.8	13.16	14.9	6.126	7.583	6.188	15.52	13.63	9.175	11	6.583	8.177	7	5.6165	7.118	6.546	14.85	24.01	20.88	11.995	15.59	13.4	10.29	13.495	10.83	13.415	16.02	7.015	5.784	8.624	5.498	13.25	13.7	12.45	16.36	18.18	8.5065	12.77	14.54	13.62	13.22	11.59	16.59	12.855
ENSG00000138646.4	HERC5	9.45	6.702	5.785	15.25	10.1	9.323	9.153	2.8755	2.153	3.271	0.92585	1.132	1.977	1.77	2.455	3.321	3.305	2.6465	4.131	3.2435	8.183	57.06	0.6198	17.82	14.57	6.293	3.7715	5.6645	2.027	4.1555	14.46	2.142	1.137	3.488	2.69	9.01	4.328	0.9233	7.946	23.46	3.6295	7.794	7.426	2.813	3.325	6.571	11.615	4.7935
ENSG00000085415.11	SEH1L	8.67	10.04	5.736	8.676	9.555	9.028	8.672	5.959	7.932	5.4145	14.045	10.06	7.206	13.22	6.516	6.927	6.52	4.7225	7.487	4.984	8.854	21.735	18	10.68	10.56	6.965	6.6455	7.019	10.2	6.996	10.56	3.474	2.54	4.447	4.694	9.908	7.547	6.261	11.845	10.3	3.9045	8.828	7.9875	10.44	10.15	6.92	8.755	5.3425
ENSG00000137073.16	UBAP2	9.468	7.588	14.985	7.531	7.849	8.761	10.29	3.899	4.452	3.882	9.7485	9.714	5.8645	5.552	3.213	4.21	4.308	3.213	4.246	3.581	9.8525	21.705	11.22	13.845	11.87	9.041	8.455	9.212	11.07	10.7	10.67	4.286	3.809	5.456	2.745	11.2	9.109	11.265	16.025	13.65	4.1765	8.492	11.015	13.96	15.35	7.038	7.6105	7.338
ENSG00000131467.6	PSME3	36.98	35.71	34.25	40.98	40.83	44.43	46.23	17.915	22.21	18.77	33.365	31.9	25.395	29.43	15.76	22.32	19.86	15.275	18.64	19.87	36.71	77.515	74.03	40.11	37.69	36.88	34.98	36.425	50.25	38.85	43.36	17.66	14.56	25.84	14.32	38.76	35.1	25.065	37.965	28.47	15.68	25.05	33.495	43.13	46.83	34.35	39.22	32.72
ENSG00000026751.12	SLAMF7	1.328	1.577	0.32	0.8378	0.9381	0.2026	2.496	0.08534	0.06216	0.08712	0.0497	0.06852	0.07813	0.05553	0.09724	0.1355	0.07434	0.091085	0.5206	0.1793	1.5525	364.4	0.03778	2.555	1.003	0.2537	8.9255	0.2734	4.3	0.3216	2.67	0.2764	0.1201	0.4083	1.35	8.479	11.85	0.082335	0.58485	0.3221	0.2006	0.4697	1.243	2.028	1.654	12.36	51.74	2.6665
ENSG00000162521.14	RBBP4	28.055	22.98	29.085	29.85	28.81	30.74	40.2	14.98	16.93	17.165	51.57	42.1	19.67	24.01	13.54	19.38	18.7	13.005	22.61	15.77	30.1	71.8	39.09	47.525	59.01	29.61	25.925	32.07	24.45	30.365	48.37	13.48	9.747	14.01	9.841	32.71	31.12	14.815	38.95	53.24	15.095	35.08	31.61	27.93	29.83	29.31	34.27	24.69
ENSG00000196735.7	HLA-DQA1	32.8	14.18	5.6545	19.87	21.77	11.83	8.539	1.4455	0.7212	1.445	0.7735	0.4305	0.6474	0.7176	2.146	3.893	0.89	0.77995	19.77	4.1605	21.445	485.15	0.06074	12.05	22.82	6.898	9.2005	6.745	8.013	6.7765	13.22	3.237	2.018	11.02	2.043	94.7	10.61	1.678	31.065	2.986	1.422	9.673	10.255	16.68	18.96	26.26	97.505	4.295
ENSG00000165733.7	BMS1	16.1	15.21	12.635	15.77	15.71	17.8	18.16	5.2295	6.253	7.6945	24.555	19.46	8.8585	11	5.777	9.246	8.916	6.203	9.851	7.2225	16.98	33.365	24.68	20.145	19.32	15.56	13.295	14.61	15.84	14.085	19.28	8.024	6.779	8.4	5.984	18.02	15.7	14.805	18.96	20.37	6.905	16.29	16.935	18.69	20.17	13.81	17.875	10.725
ENSG00000198924.3	DCLRE1A	2.664	2.656	5.889	3.358	3.654	2.915	5.215	3.405	4.463	4.0135	8.0595	6.943	5.4265	6.505	2.817	3.911	4.699	3.424	4.231	3.0505	3.1475	17.94	7.202	3.7815	4.644	4.792	3.8645	4.684	3.792	5.0865	3.781	2.195	2.026	2.713	3.676	4.873	4.475	2.4935	3.89	4.678	3.778	5.785	5.4975	3.175	2.978	4.257	4.529	4.012
ENSG00000101773.12	RBBP8	6.547	8.104	4.87	5.68	6.792	7.425	11.43	2.8135	2.538	2.909	4.8965	4.296	2.8625	3.134	2.468	4.315	2.813	2.3725	3.007	3.415	12.375	26.075	18.01	10.83	12.96	7.28	6.811	6.335	13.86	6.6405	14.33	2.481	1.497	17.29	2.842	12.29	14.75	0.80835	6.679	5.946	4.967	14.2	8.586	12.66	11.48	8.556	5.1565	5.44
ENSG00000078589.8	P2RY10	0.5035	0.9315	0.088425	0.3543	0.4455	0.1453	0.235	0	0	0.02257	0	0	0	0	0	0.03255	0	0	0.1981	0.03359	0.44365	101.75	0	0.4002	0.6615	0.1531	0.8943	0.11415	0.4749	0.12585	0.5661	0.117	0.02514	0.1753	0.2266	2.517	0.5985	0.031275	0.35325	0.1343	0.043185	0.1482	0.38875	0.3463	0.2703	3.577	13.49	0.501
ENSG00000204516.5	MICB	4.316	3.926	1.6	4.405	4.193	2.924	1.853	0.51805	0.6254	0.50995	4.3105	4.369	0.6922	0.6489	0.7747	0.612	0.4436	0.45495	1.392	0.73895	3.7675	33.44	13.7	3.4795	2.749	1.516	2.504	1.8835	1.936	1.8285	2.333	1.548	1.016	1.81	0.7726	11.91	2.203	0.42945	2.6215	1.093	0.54085	0.9101	1.9375	1.549	1.743	5.533	18.46	1.5625
ENSG00000174083.13	PIK3R6	2.225	1.769	0.66955	1.184	1.408	0.4759	2.603	0.9353	0.5468	1.5055	0.32605	0.4511	0.6933	0.5507	0.8518	0.8533	0.9688	1.8935	1.66	1.2405	1.239	207.5	0.03526	1.301	1.389	1.222	1.7975	2.4975	1.651	2.508	1.437	1.048	1.021	0.3376	0.3442	4.52	1.487	0.2189	1.9925	0.4526	0.2238	1.263	2.3825	2.227	2.333	4.28	10.645	1.4885
ENSG00000188060.6	RAB42	3.3925	2.289	0.81485	1.182	1.273	0.3982	1.612	0.23925	0.2721	0.28525	0.43565	0.4648	0.2377	0.2213	0.3001	0.2405	0.2559	0.188	1.462	0.40415	2.782	6.293	5.171	2.595	3.274	0.9589	2.0525	0.85255	0.5969	0.92285	1.412	0.6044	0.3069	0.5391	0.261	2.675	2.18	0.13685	1.1855	0.5862	0.2331	0.4424	1.009	0.5953	0.7219	1.769	4.33	0.72195
ENSG00000035720.3	STAP1	0.5103	0.4553	0.047445	0.2378	0.3067	0.117	0.4573	0.05274	0.04305	0.03961	0.0758	0.07395	0.048485	0.07193	0.0922	0.05447	0.03533	0.039485	0.05099	0.049265	0.35385	73.655	0	0.308	0.1465	0.2337	1.154	0.5749	0.5099	0.57765	0.348	0.05106	0.0323	6.092	0.1257	1.602	0.9229	0.040365	0.28705	0.06516	0.14335	0.1316	0.72795	0.199	0.2511	4.844	27.325	0.64335
ENSG00000214982.6	PARGP1	1.38	1.056	1.303	1.624	1.484	1.855	2.301	0.3638	0.5218	0.48085	2.171	1.802	0.61745	0.7517	0.3995	0.5905	0.5477	0.3785	0.8031	0.408	1.344	3.937	2.676	1.8495	2.416	1.342	1.222	1.3105	1.374	1.373	1.689	0.7122	0.526	0.6701	0.2922	1.168	1.416	1.1315	1.7	1.722	0.49125	0.9832	1.16	1.605	1.743	1.273	1.172	0.9095
ENSG00000126249.3	PDCD2L	7.964	7.246	8.6985	9.042	9.53	11.76	9.705	6.6875	8.085	7.429	18.54	14.94	9.3235	11.59	7.03	8.696	9.002	6.0705	8.184	5.669	7.9435	29.375	11.13	10.4025	11.78	9.53	7.2395	7.7415	8.046	7.993	11.81	4.986	5.128	4.421	3.829	6.787	6.126	16.775	11.09	10.98	6.02	13.43	8.128	7.816	7.907	6.356	9.1215	8.6625
ENSG00000114978.13	MOB1A	41.865	38.17	23.455	41.56	41.61	43.02	45.27	8.671	8.439	9.5515	17.315	14.74	7.667	9.352	7.868	9.901	9.407	7.3175	15.31	11.015	36.415	132.1	57.76	47.595	52.25	38.83	35.015	36.485	38.99	38.695	49.69	14.1	9.706	22.96	9.298	47.07	26.61	8.5715	35.275	44.2	8.004	13.27	34.555	35.42	38.53	39.04	57.665	21.59
ENSG00000105246.5	EBI3	4.0325	5.447	5.443	5.79	4.897	2.319	3.669	1.766	1.183	1.474	0.4571	0.3239	1.0375	1.147	1.763	2.13	1.444	1.259	5.91	2.9625	2.9555	513.9	0.3759	2.0835	3.992	2.427	3.6015	1.4395	1.11	1.755	5.402	0.8786	0.5998	1.706	1.042	4.99	1.537	0.2069	7.519	1.708	0.73655	2.6	3.0585	0.7485	0.8596	10.48	63.89	2.216
ENSG00000229671.1	AC051649.16	0.9069	0.5428	0.4483	0.5052	0.7169	0.2882	0	0.1732	0.07735	0.15505	0	0	0.09333	0.1168	0.1812	0.2457	0.1638	0.12455	0.8584	0.30605	0.44685	6.243	0	0.07515	0.3181	0.1967	0.2256	0.17245	0	0.18025	0.1812	0.08721	0	0.1186	0	0.7425	0.2289	0	0.6511	0.1633	0	0.1368	0.27665	0.1192	0.1376	0.2869	0.6824	0.1199
ENSG00000170684.4	ZNF296	1.347	1.013	1.4305	0.9852	1.358	0.8048	4.624	2.28	1.92	2.595	10.935	11.91	2.275	1.729	1.947	2.068	3.632	2.638	1.926	1.2905	2.771	30.755	1.888	1.6945	1.992	1.018	4.171	1.0345	13.28	1.0225	2.042	0.3669	0.2436	1.38	0.555	2.913	5.259	0.44585	1.858	1.516	0.4718	6.328	4.2975	9.65	9.16	6.691	11.73	3.174
ENSG00000148459.11	PDSS1	4.0375	3.964	2.1145	2.787	3.375	3.007	3.665	2.3905	2.737	2.6525	10.7	9.122	2.9375	3.238	2.272	3.12	3.165	2.24	3.051	2.7885	4.36	18.19	7.814	5.9045	5.091	3.645	11.54	3.1035	7.776	3.2355	4.535	2.273	2.127	3.984	2.96	5.979	3.803	4.0045	5.307	4.576	1.215	2.665	4.0575	3.568	3.711	11.77	5.2675	3.098
ENSG00000189308.6	LIN54	4.578	3.521	2.9845	3.892	4.053	4.954	5.022	2.6185	3.216	3.1655	7.4805	6.117	3.328	4.08	3.257	3.156	3.498	2.6445	6.609	3.196	4.0365	9.5115	5.738	5.434	4.874	3.597	3.5515	3.304	7.043	3.3445	3.592	1.634	1.221	2.35	2.158	4.291	4.197	2.5515	5.4415	4.478	1.2625	3.799	3.7645	4.754	4.823	3.458	3.8975	2.399
ENSG00000123136.10	DDX39A	51.525	51.34	27.065	43.52	48.32	45.44	36.53	10.75	10.44	10.935	40.7	40.1	13.625	12.88	11.08	16.05	10.66	10.195	30.59	14.91	51.035	129.2	40.26	53.28	59.68	34.5	40.465	32.485	50.21	29.865	53.58	18.25	12.93	22.97	16.65	65.67	35.57	13.525	53.53	36.83	11.705	33.71	46.89	51.37	48.46	49.5	112.8	33.77
ENSG00000112679.10	DUSP22	33.055	28.58	11.135	32.52	31.81	32.44	24.86	11.52	12.31	10.875	11.44	11.19	14.66	16.12	12.18	14.2	11.68	9.8585	26.9	13.775	29.34	89.025	11.03	31.74	36	42.21	23.105	33.025	27.84	36.015	24.5	16.84	12.66	12.15	10.36	36.77	24.41	17.07	37.05	19.58	12.26	19.49	21.345	27.42	29.6	24.96	38.12	19.17
ENSG00000150637.4	CD226	0.3378	0.4839	0.1803	0.3266	0.3977	0.2721	0.6611	0.1662	0.09793	0.42075	0.1626	0.192	0.1394	0.113	0.207	0.2729	0.3544	0.3586	0.9899	0.378	0.29015	82.88	0.3267	0.32885	0.43	0.2189	0.3145	0.1988	0.2059	0.22265	0.4133	0.159	0.09488	0.2471	0.2509	1.92	0.4501	0.15385	0.5383	0.4756	0.0854	0.5563	0.32395	0.1432	0.1227	0.9057	4.2805	0.30585
ENSG00000114902.9	SPCS1	120.5	104.2	166.75	175.5	153.1	164.2	145.8	77.24	89.27	84.155	82.98	78.49	96.035	118.4	76.77	118.7	92.66	68.495	141.5	99.925	125.65	273.95	191.4	161.85	169.2	111.5	116.45	116.25	120.6	109.65	145.4	74.74	55.86	105	88.46	130.8	153.3	71.485	150	138.5	108.1	197.4	128.45	121.3	128.2	117.4	133.35	135.05
ENSG00000139218.13	SCAF11	19.185	16.68	9.9685	18.39	16.64	18.99	20.93	3.5785	3.71	3.859	10.755	11.9	4.472	4.64	3.79	4.402	4.185	3.1785	7.699	4.2605	18.455	39.295	28.99	19.41	21.55	13.5	11.735	13.495	14.14	13.185	19.26	8.895	6.232	5.821	5.741	18.72	16.32	11.415	22.43	25.27	6.271	9.925	13.555	13.73	13.9	13.85	14.35	9.212
ENSG00000259216.2	RP11-227D13.2	0.0467	0.06546	0.11775	0	0.06687	0	0	0	0	0	0.1216	0.1719	0	0	0	0	0	0	0	0	0.07344	0.33995	0.06654	0	0	0	0.066035	0	0.09351	0	0	0	0	0	0	0.07308	0.1112	0	0.22785	0	0	0	0	0.08097	0.07588	0.1223	0.083345	0.060025
ENSG00000104921.10	FCER2	2.41	2.471	0.1842	0.3111	0.5928	0.09432	0.6689	0.11605	0.1031	0.05494	0.072575	0.0955	0.06664	0.05616	0.07141	0.07118	0.05187	0.1398	0.07111	0.05258	1.0505	563.9	0	0.08967	0.1883	0.5552	1.0445	0.5829	0.2427	0.50705	0.4093	0.1405	0.1616	0.1653	0.3122	1.033	0.67	0.1276	0.57335	0.1207	0.042855	0.1654	0.1355	0.3864	0.4435	5.235	64.3	0.34535
ENSG00000120949.10	TNFRSF8	6.511	5.388	0.1492	0.4116	1.123	0.7132	0.752	0.05329	0.03476	2.0635	0.028815	0.03129	0.039295	0.02946	0.05426	0.09305	2.973	1.732	0.1653	0.10655	4.1335	89.48	0.05812	0.4455	0.7019	0.6447	0.37795	0.93415	0.2953	0.99245	1.256	1.281	0.3351	0.3248	0.06688	1.093	0.3794	0.52325	2.0275	0.3215	0.05859	0.09674	0.32125	0.7972	1.163	0.7317	2.1955	0.9601
ENSG00000250155.1	CTD-2353F22.1	0.68635	0.5832	0.26365	0.2405	0.3561	0.1741	0.4342	0.33675	0.2996	0.3994	0.07566	0.3527	0.44995	0.2573	0.2297	0.2207	0.3465	0.25835	0.7556	0.2326	0.38495	16.905	0.193	0.08702	0.2602	0.1542	0.1827	0.16555	0.2213	0.19405	0.276	0.2227	0.3145	0.06601	0	0.835	0.27	0.12715	0.7655	0.5665	0.038875	0.2014	0.19075	0.1993	0.1944	0.6229	1.7525	0.099925
ENSG00000234174.1	AC016683.5	0	0	0.03527	0	0	0	0	0	0	0	0	0	0	0	0	0	0	0	0	0	0	1.015	0	0	0	0	0	0	0	0	0	0	0	0	0	0	0.02826	0	0	0	0	0	0	0.02982	0.03394	0.1092	0.251	0
ENSG00000211450.5	C11orf31	83.485	93.33	142.7	94.24	95.07	84.72	94.11	54.37	73.95	63.505	71.45	67.12	89.35	110.7	54.44	72.4	86.39	52.3	57.6	55.525	100.45	273.45	138.7	110.55	124.9	81.22	73.91	75.535	110.6	72.035	98.37	61.76	36.92	85.25	70.87	107.2	93.38	48.175	93.295	123.9	47.595	128.9	131.05	79.88	75.95	82.26	149	72.63
ENSG00000205021.9	CCL3L1	0.040035	0.1507	0.05964	0.1324	0.09203	0	0.3265	0.038595	0.08066	0.042955	0.033725	0.06488	0.1413	0.1495	0.07358	0.05383	0.05823	0.02228	0.1125	0.07397	0.07176	11.77	0	0.060125	0.1236	0.04115	0.0779	0	0	0	0.1311	0	0	0.08875	0.0709	0.4073	0.1142	0	0.11605	0.3835	0	0.04801	0.1338	0	0	0.2571	1.1825	0.07844
ENSG00000124279.7	FASTKD3	5.5395	5.438	9.1295	4.23	5.516	3.214	6.288	2.6195	3.249	3.337	6.8255	6.786	4.157	4.337	3.132	3.654	3.82	2.831	4.393	3.071	6.0325	15.215	9.657	6.804	7.504	5.243	6.7725	4.8185	5.587	4.746	7.455	2.136	2.238	5.732	4.863	6.187	5.795	3.145	6.851	7.37	2.383	7.01	7.481	4.56	4.505	7.878	9.7385	5.038
ENSG00000226659.1	RP11-137H2.4	1.0105	0.5586	0.44255	0.3769	0.3544	0.2105	0.6752	0.094715	0.09567	0.0966	0	0	0.15405	0.1287	0.1583	0.1072	0.1207	0.07954	0.3783	0.1728	1.2645	4.422	0.1497	0.43755	0	0.3089	0.3572	0.20745	0.3539	0.24635	0.8775	0.08869	0.09952	0.2278	0.7466	0.8972	0.5497	0	0.96985	0.4326	0.50565	0.3113	0.60885	0.2617	0.2659	0.9551	1.5645	0.32665
ENSG00000130772.9	MED18	8.9715	6.802	12.01	9.816	10.29	7.211	13.27	3.826	4.52	4.3685	6.4025	6.083	4.836	6.547	4.186	5.587	4.891	3.754	5.942	4.366	9.143	27.245	23.96	8.875	10.8	9.939	14.555	10.335	15.21	11.78	10.98	3.855	4.437	6.733	10.63	8.695	8.937	6.8245	8.373	7.442	4.615	8.97	9.9855	10.6	11.92	15.42	18.965	10.18
ENSG00000248693.1	CTD-2023M8.1	0	0	0	0	0	0	0	0	0	0	0	0	0	0	0	0	0	0	0	0	0	4.415	0	0	0	0	0	0	0	0	0	0	0	0	0	0.2335	0	0	0	0	0	0	0	0	0	0.1616	0.4596	0
ENSG00000230709.1	AC104024.1	0	0	0	0	0	0	0.02281	0	0.01127	0.0277	0.01154	0.01492	0.027495	0.02923	0	0	0.05541	0.02957	0	0	0.018765	4.521	0	0.01187	0.05509	0	0.10735	0	0.01936	0	0	0	0	0	0	0.05323	0.1622	0	0	0	0	0	0.00565	0	0	0.2722	1.4225	0.032105
ENSG00000135624.11	CCT7	136.2	135.5	166.05	173.5	163.9	174.5	143.2	58.57	68.79	69.805	206.75	171.9	88.795	112.1	57.06	89.74	83.44	55.305	101.7	71.95	143.2	303	247	190.4	202.7	151.6	114.5	158.3	135.5	164.15	187.2	95.83	84.47	73.81	46.8	129.5	105.9	143.2	170.4	197.1	58.785	143.8	136.6	127.2	127.4	99.69	134.1	96.2
ENSG00000221164.1	SNORA11	0.6682	0.697	0.9152	0.7149	0.703	0.4788	0.8607	0.26435	0.1986	0.2561	0.50435	0.7052	0.2399	0.2772	0.1912	0.299	0.2842	0.2173	0.2921	0.22865	0.9577	2.8555	1.158	1.1245	0.9474	0.6899	0.91215	0.7372	1.152	0.7261	1.602	0.4059	0.3904	0.7685	0.81	1.027	0.9931	0.3487	1.106	1.156	0.70955	2.543	1.424	0.793	0.8812	1.219	1.3925	0.90975
ENSG00000255989.1	RP11-711M9.1	0.3184	0.2816	0.1779	0.1525	0.1543	0.1143	0.4972	0.04016	0.03916	0.03843	0	0	0	0.03371	0.03745	0.0447	0.03778	0.032295	0.09699	0.04352	0.3631	3.4275	0.3899	0.2472	0.1708	0.1519	0.37665	0.18045	0.6636	0.19125	0.4824	0.05763	0.04123	0.1456	0.1767	0.6111	0.534	0.090675	0.2535	0.2039	0.1564	0.07527	0.3459	1.457	1.171	0.5426	0.3894	0.29795
ENSG00000174500.8	GCSAM	0.32355	0.5013	0.1815	1.346	0.4939	0.4198	1.873	0.03067	0.04013	0.057035	0.038995	0.04441	0.059845	0.04913	0.03543	0.05346	0.04893	0.045385	0.1039	0.043845	0.5989	131.25	0.1402	0.6	0.3415	0.2296	1.93	0.28555	1.753	0.3354	0.7448	0.1978	0.2662	0.5739	0.1276	2.944	1.648	0.08384	0.67305	0.1147	2.1445	0.7658	0.98815	19.63	19.59	2.62	5.0235	3.009
ENSG00000125319.10	C17orf53	2.7135	1.98	0.77855	0.5719	0.8971	0.9326	1.336	0.2911	0.3205	0.23915	1.5405	1.572	0.46115	0.4264	0.3026	0.5955	0.2878	0.19885	0.4852	0.3248	2.6135	14.835	2.745	1.7435	1.763	0.8712	1.2885	0.93865	3.923	3.1355	1.571	0.6223	0.4179	0.4792	0.4174	1.284	1.149	0.4407	2.331	1.853	0.24775	0.9177	1.51	2.664	3.209	1.5	2.402	0.75735
ENSG00000183161.3	FANCF	3.9905	3.595	7.3105	4.832	5.684	3.8	6.917	3.622	3.783	3.734	3.4655	2.957	3.6825	5.008	3.781	5.783	4.171	2.875	6.189	4.34	5.439	15.68	8.086	6.1325	8.842	3.572	6.461	4.285	5.774	4.3825	6.172	2.015	1.966	4.637	3.945	4.982	6.289	0.79345	6.848	8.105	7.041	10.92	7.5565	5.76	5.098	9.107	11.66	6.6485
ENSG00000214826.4	DDX12P	3.2955	3.341	1.9715	1.891	2.328	1.66	3.894	0.3341	0.2977	0.38575	0.704	0.8918	0.5804	0.3767	0.3868	0.6093	0.4006	0.3123	0.8475	0.54205	4.9765	10.97	1.713	4.676	4.967	3.087	4.1615	2.942	5.375	2.77	4.088	1.424	0.7269	1.485	1.17	4.071	3.731	0.5391	4.181	6.333	2.021	2.508	6.2215	6.271	5.727	6.61	9.534	3.1285
ENSG00000242444.3	RP11-320N7.1	0	0	0	0	0	0	0	0	0	0	0	0	0	0	0	0	0	0	0	0	0	4.683	0	0	0	0	0.07031	0	0	0	0	0	0	0	0	0	0	0	0	0	0.0819	0	0	0	0	0.09882	0.1033	0
ENSG00000080608.9	KIAA0020	24.91	30.48	19.595	23.84	23.07	21.4	21.77	3.6125	3.44	3.8145	8.056	7.125	4.1065	4.653	4	5.066	3.952	3.404	7.394	4.6	29.19	59.385	51.19	24.44	30.51	18.22	18.39	17.375	35.23	17.27	27.21	10.29	6.482	17.17	10.05	29.07	28.14	8.0455	26.335	38.28	10.59	19.04	23.545	24.51	23.18	17.08	26.28	14.99
ENSG00000273162.1	RP11-108L7.15	0.3227	0.1511	0.2061	0.7493	0.7241	0.7839	0.2891	0.1323	0.1136	0.22545	0.20495	0.1723	0.15945	0.1893	0.1451	0.165	0.2319	0.2023	0.1412	0.14725	0.38455	4.5055	0.5484	0.76095	1.481	0.21	1.1595	0.1822	0.586	0.15915	0.618	0.2354	0.144	0.2364	0.05585	0.2719	1.441	0.19535	0.5206	0.2208	0.06083	1.157	1.5555	0.2663	0.3902	1.913	1.662	1.7595
ENSG00000136930.8	PSMB7	93.265	81.35	100.75	96.67	90.75	96.47	80.86	59.66	72.8	61.03	82.72	76.63	78.825	92.74	52.9	67.54	78.4	50.495	80.85	62.145	91.45	146.2	145.4	100.545	95.74	81.84	66.04	78.28	84.88	76.925	82.38	59.89	60.91	69.04	67.52	87.25	76.57	83.195	110.7	93.05	44.49	61.46	83.415	108.3	118.2	63.55	75.82	67.12
ENSG00000107949.12	BCCIP	17.74	19.56	15.09	20.33	21.57	22.98	18.9	12.65	12.2	13.3	25.82	20.92	11.59	13.68	11.11	12.35	13.49	10.77	16.33	11.62	20.405	39.585	30.77	21.535	23.75	21.33	15.945	18.475	16.9	18.515	23.95	12.45	9.131	13.18	9.998	17.96	17.39	17.855	22.06	29.26	9.2505	16.29	23.7	14.32	13.62	14.01	17.375	17.3
ENSG00000001629.5	ANKIB1	20.12	17.37	14.655	21.77	22.83	24.13	21.92	15.3	12.18	15.695	20.67	20.12	12.53	14.79	16.88	19.51	15.65	13.41	26.79	20.955	18.085	44.18	30.59	21.02	23.28	16.68	13.11	15.045	13.66	15.47	18.78	7.34	4.432	9.504	4.557	17.37	16.06	6.0275	22.045	22.35	7.866	14.99	14.77	19.09	19.85	14.84	15.285	10.415
ENSG00000183530.9	PRR14L	7.611	6.779	6.7725	7.344	7.346	6.309	8.974	3.308	3.909	4.151	15.7	14.88	5.7585	5.734	3.426	4.213	5.24	3.202	5.133	3.4685	7.005	18.895	12.57	8.664	8.319	7.235	8.142	6.8355	10.48	6.973	10.41	3.676	2.482	4.079	3.769	10.21	8.047	2.6275	10.875	11.25	3.5555	12.9	8.113	10.04	10.66	9.249	11.045	6.6275
ENSG00000232119.3	MCTS1	17.715	16.95	17.38	16.11	16.89	14.38	15.14	9.2815	10.93	9.174	16.39	13.8	12.495	16.23	10.53	12.03	11.31	7.756	12.62	10.36	18.04	40.11	31.25	19.73	18.25	13.41	14.07	12.275	20.28	12.265	18.99	10.14	8.304	11.38	10.33	15.9	15.87	7.611	17.2	14.96	10.245	27.07	15.92	14.77	14.54	14.11	20.335	14.23
ENSG00000254319.1	RP11-134O21.1	0.17315	0.1396	0.04126	0.06338	0	0.143	0.1339	0.093435	0.1392	0.1069	0.3577	0.3288	0.1229	0.1293	0.07286	0.159	0.137	0.07869	0.08314	0.082725	0.31535	0.86155	0.3348	0.191015	0.285	0.1573	0.2261	0.22335	0.06714	0.1684	0.2632	0.01247	0	0.2349	0	0.04979	0.03764	0	0.2768	0.3779	0	0.09115	0.1566	0.1295	0.09484	0.2357	0.068445	0.084545
ENSG00000214651.4	RP11-477J21.2	0	0	0	0	0	0	0	0	0	0	0	0	0	0	0	0	0	0	0	0	0	0.04513	0	0	0	0	0	0	0.02857	0	0	0	0	0	0	0	0	0	0	0	0	0	0	0	0	0	0	0
ENSG00000140598.9	EFTUD1	9.5085	7.272	9.8295	10.01	9.382	12.76	11.06	2.838	3.063	3.209	5.6925	4.95	3.817	4.266	2.879	4.08	3.287	2.736	5.515	3.8435	9.594	18.56	14.04	10.0385	10.22	9.726	11.105	7.763	10.73	8.3795	6.103	4.678	4.221	4.548	2.947	9.464	9.67	7.5935	11.025	7.661	3.502	7.617	8.196	11.53	12.89	11.33	8.496	6.425
ENSG00000171109.14	MFN1	20.94	17.36	17.605	26.29	24.08	24.88	25.19	6.972	8.987	7.1635	31.99	29.4	11.62	11.66	7.477	9.886	7.233	5.7375	11.93	9.006	20.47	65.48	24.6	29.085	30.73	21.45	19.19	22.82	23.85	22.63	29.39	16.43	12.12	9.607	6.611	21.5	21.47	11.885	25.62	25.7	16.22	18.33	23.63	23.82	25.63	19.79	25.735	19.06
ENSG00000115919.10	KYNU	2.788	3.675	3.563	2.298	3.461	1.055	6.934	0.267	0.3088	0.53345	0.10625	0.09935	0.2499	0.2497	0.3222	0.4983	0.306	0.3941	1.339	0.6465	3.535	43.665	3.165	1.5358	2.284	0.992	1.0275	0.9604	3.955	0.89065	1.361	0.6102	0.2322	3.292	19.24	11.66	1.871	0.10845	2.063	0.3789	0.23905	1.333	0.93505	1.154	0.8956	2.002	10.365	0.8633
ENSG00000105865.6	DUS4L	4.559	3.112	4.18	3.914	4.242	4.665	5.629	3.7685	3.585	3.5975	4.5265	3.864	3.43	4.154	3.17	4.028	4.568	3.0965	7.82	3.8535	4.6965	9.186	5.61	5.4465	5.95	3.82	3.264	3.3505	4.223	3.5645	4.824	2.56	2.538	3.747	1.948	3.642	4.07	1.786	5.3135	6.226	1.6925	4.656	4.7215	4.278	4.796	3.277	4.0555	3.195
ENSG00000261435.1	MIR1587	0	0	0	0	0	0	0	0	0	0	0	0	0	0	0	0	0	0	0	0	0	0.1807	0	0	0	0	0	0	0	0	0	0	0	0	0	0	0	0	0	0	0	0	0	0	0	0	0.055845	0
ENSG00000224220.1	AC104699.1	0	0	0	0	0	0	0	0	0	0	0.086615	0	0	0	0	0	0	0	0.1781	0	0.07813	73.125	0	0	0	0	0.6184	0	0	0	0.1058	0	0	0	0	0.1853	0.937	0	0	0	0	0	0	0	0	1.009	3.962	0.1116
ENSG00000112486.10	CCR6	0.22695	0.2825	0.17075	0.1827	0.2685	0.1769	0.3088	0.35355	0.5176	0.4427	0.16275	0.1743	0.54105	0.7345	0.3672	0.4138	0.7109	0.27275	0.1356	0.25955	0.26705	24.595	0	0.14916	0.2439	0.2257	0.5481	0.15155	0.536	0.16	0.682	0.04364	0.02279	0.4462	0.2109	0.8597	0.2818	0.01379	0.27195	0.2598	0.091215	0.4599	0.40725	0.5686	0.4494	3.718	16.23	0.3431
ENSG00000251002.3	AE000661.37	0.04568	0.1204	0	0.05793	0.0658	0.05369	0.02141	0.02025	0.04451	0.02492	0.12855	0.1994	0.054945	0.06779	0.02126	0.0337	0.0277	0.01987	0.03888	0.01881	0.05298	14.37	0	0.074705	0.04411	0.028	0.046825	0.0282	0.1127	0.01749	0.04222	0.03308	0.02363	0.1273	0	0.09936	0.0582	0	0.1153	0.02655	0	0.06758	0.04654	0.03268	0.0387	0.1539	0.63235	0.029555
ENSG00000232894.1	MRPS31P2	0.088495	0	0.11225	0.1321	0.06944	0.09529	0	0	0	0	0.24785	0.2806	0	0	0	0	0	0	0	0	0.09408	1.2695	0.1113	0.1556	0.117	0	0.07526	0	0	0	0.1102	0	0	0.04002	0	0.04536	0.06875	0	0.18905	0.07204	0	0	0	0	0	0	0.14415	0
ENSG00000212464.1	SNORA12	0.5181	0.5395	0.1697	0.5024	0.397	0.2996	0.813	0.3687	0.2862	0.3216	0.725	0.7538	0.2404	0.3157	0.3213	0.2777	0.3706	0.2206	0.2899	0.2075	0.6336	1.5615	0.3088	0.6615	0.8113	0.3811	0.32275	0.34685	0.3135	0.306	1.225	0.2238	0	0.2245	0	0.7549	0.4905	0	0.75605	0.9184	0.28925	0.5427	0.4409	0.5991	0.5438	0.5981	0.8987	0.2713
ENSG00000113615.8	SEC24A	12.535	12.17	13.99	15.94	13.76	15.06	11.82	2.178	2.439	2.4825	7.664	8.036	3.0455	3.354	2.464	3.758	2.76	1.911	4.466	2.623	11.68	45.77	26.91	15.76	14.59	9.29	9.7795	8.443	14.1	8.003	11.99	4.836	2.572	4.355	13.24	13.36	18.22	7.543	14.94	10.39	6.9375	14.08	10.81	8.582	9.251	12.33	12.37	11.31
ENSG00000273218.1	LLNLR-246C6.1	0.429	0.5356	0.43455	0.9295	0.7318	0.6504	0.5079	0.5479	0.7502	0.4181	1.214	0.963	0.60265	0.7472	0.4715	0.6043	0.5771	0.3644	0.3662	0.33905	0.538	2.197	0.6905	0.7049	0.9062	0.3836	0.3759	0.38235	0.3917	0.32705	1.11	0.232	0.1381	0.3534	0.3336	0.8503	0.5389	0.07289	0.97355	1.125	0.2074	1.152	1.0335	0.3744	0.3684	0.5969	1.274	0.30035
ENSG00000230482.1	ATP5G2P3	0	0.08859	0	0.1096	0.11	0	0	0	0	0	0	0	0	0	0	0	0	0	0	0	0	1.1025	0	0	0.2853	0.1013	0	0	0	0.098015	0.1481	0	0	0	0	0.3136	0.0818	0	0.13025	0.1219	0	0.1329	0	0	0	0.2819	0.4167	0
ENSG00000244462.3	RBM12	22.03	22.23	19.65	22.63	21.43	23.74	28.17	6.763	7.369	7.1275	24.9	21.45	8.5145	9.374	6.739	9.045	8.461	6.1335	11.62	7.088	22.535	52.26	37.59	28.97	31.77	20.27	18.495	20.03	21.33	19.315	38.97	10.67	7.549	10.54	6.73	24.14	19.56	9.487	27.785	39.39	7.7795	21.1	22.695	19.33	19.05	20.07	25.405	14.63
ENSG00000255624.1	RP11-564D11.3	0.083105	0.06589	0.04223	0.04218	0.0589	0.02207	0.09564	0.3295	0.4434	0.8915	0.2385	0.2311	0.5581	0.7306	0.2873	0.581	1.398	0.63335	0.5609	0.40345	0.1519	3.9735	0.5319	0.10275	0.1018	0.04597	0.2339	0.03807	0.2352	0.039765	0.09063	0.02237	0.01183	0.05246	0.02021	0.2207	0.1632	0.020225	0.1247	0.07821	0.3029	0.6717	0.15915	0.2469	0.2346	0.6639	1.2365	0.1306
ENSG00000185379.16	RAD51D	6.786	5.232	3.786	7.068	6.758	6.476	6.849	3.69	4.749	4.133	7.1485	7.051	6.4765	6.846	3.77	5.173	5.444	3.597	5.638	3.664	6.642	13.765	8.805	8.2555	8.603	6.278	4.2345	5.692	3.705	5.7345	6.484	2.709	1.588	3.741	1.952	6.571	3.898	1.3405	8.2635	8.579	2.3645	4.895	6.4675	3.446	3.66	4.892	7.799	3.1225
ENSG00000257127.2	CLLU1	0	0	0	0	0.01782	0	0	0	0	0	0	0	0	0	0	0	0	0	0	0	0.006755	0.22955	0	0	0.02358	0	0	0	0.03545	0	0	0.01268	0	0	0	0	0.0681	0.016595	0	0	0	0	0	0	0	0.008203	0.022455	0
ENSG00000164654.11	MIOS	12.075	10.68	9.6745	9.802	10.4	9.64	17.1	4.609	5.282	5.8605	18.37	16.56	7.9955	8.29	4.683	6.088	6.448	4.438	6.945	5.5475	13.095	53.045	22.14	16.92	15.83	10.62	10.305	10.575	25.28	10.205	16.27	6.6	6.056	7.046	5.86	13.68	17.98	42.985	18.14	16.73	10.41	14.14	20.86	24.96	26.35	11.11	22.47	14.65
ENSG00000130119.11	GNL3L	6.1635	5.525	4.4205	6.349	6.112	6.243	7.981	1.135	1.215	1.6485	2.2265	2.438	1.348	1.492	1.467	1.79	1.572	1.176	2.707	1.649	5.9825	19.895	13.59	6.996	7.424	4.798	4.557	4.605	6.193	4.8555	6.336	3.556	2.431	2.759	2.033	6.832	5.693	5.027	7.2665	6.537	2.784	4.271	4.967	5.729	5.826	5.373	6.33	3.841
ENSG00000197134.7	ZNF257	0.4395	0.5486	0.25935	0.4596	0.5412	0.2638	0.9271	0.21425	0.2578	0.30745	0.60895	0.4648	0.23535	0.2969	0.244	0.2668	0.2184	0.18755	0.6477	0.35145	0.83675	2.292	0.3323	0.65085	1.082	0.4989	0.4571	0.51845	0.4419	0.5004	1.114	0.417	0.2031	0.2774	0.08573	0.4261	0.3996	0.054545	0.3677	2.091	0.4473	0.5313	0.8686	0.4989	0.3235	0.562	1.319	0.40995
ENSG00000005059.11	CCDC109B	20.45	17.95	2.3555	7.771	13.2	8.059	8.07	2.6705	3.135	1.5935	0.3134	0.3538	1.648	1.98	2.29	3.484	1.61	1.5565	9.253	2.173	14.985	47.85	16.82	17.835	19.9	6.955	5.612	8.8895	9.712	7.6525	13.35	10.24	1.702	1.908	0.8261	12.37	8.181	1.087	12.97	11.92	1.122	6.191	5.7525	11.08	12.45	11.03	19.295	3.5575
ENSG00000134697.8	GNL2	19.87	20.59	13.8	18.52	18.31	18.74	15.43	5.371	5.408	5.5275	11.48	8.987	6.0895	7.791	5.608	7.473	5.135	4.777	11.28	6.2935	21.62	37.225	35.9	23.195	25.42	16.11	14.545	14.96	18.61	14.91	20.77	9.162	6.671	7.345	7.301	22.63	18.15	17.475	21.645	20.51	7.4855	17.39	17	21.16	21.94	13.9	16.66	12.76
ENSG00000006114.11	SYNRG	13.53	10.9	11.235	10.82	11.34	11.88	18.37	5.218	5.661	6.4505	12.995	11.73	6.2655	7.371	5.727	8.644	7.872	5.0685	11.5	7.4025	12.885	28.35	12.4	14.85	19.36	11.07	10.47	10.475	11.6	9.8205	15.12	4.584	3.023	8.262	5.206	15.56	13.26	4.929	16.715	16.47	5.5325	19.9	13.705	11.9	13.35	14.63	25.165	9.9845
ENSG00000268088.1	AC093063.2	0	0	0	0	0	0	0	0	0.0516	0	0.2481	0.2493	0	0	0	0.0929	0	0	0	0.088625	0	18.095	0	0	0.1947	0	0	0	0	0	0	0	0	0	0	0	0	0.382	0	0	0	0	0.17075	0	0	0	0.12845	0
ENSG00000163376.7	KBTBD8	0.3396	0.66	0.4637	0.5993	0.7802	0.1988	0.9337	0.61725	0.8457	1.0905	2.5145	1.944	1.046	1.524	0.6754	1.011	1.357	0.93315	1.005	0.83525	0.4142	9.303	0.9379	0.2022	0.1527	0.5425	1.027	0.8881	1.041	0.90355	0.513	1.408	1.176	0.2514	0.4857	1.925	0.9705	0.67585	0.3389	0.2044	0.27105	1.044	0.4793	0.3694	0.2382	2.08	7.0215	0.98915
ENSG00000139626.11	ITGB7	2.6145	2.527	2.061	2.323	2.308	1.141	4.397	1.1315	0.599	1.9195	0.80505	0.8371	0.79405	0.615	0.6691	0.9993	1.273	1.137	2.377	1.314	2.558	161.25	0.9057	2.6375	4.317	1.371	5.5875	1.3365	9.416	1.2205	3.228	0.5727	0.3597	5.867	3.336	8.467	5.401	0.2849	12.11	1.167	0.7781	2.604	3.75	6.242	7.628	18.09	51.435	2.187
ENSG00000248971.2	KRT8P46	0.3274	0.3147	0.2914	0.5298	0.3805	0.3278	0.4853	0.10325	0.1085	0.13355	0.74885	0.8519	0.14405	0.1115	0.1085	0.153	0.1557	0.1269	0.3001	0.1507	0.3052	2.1015	0.4083	0.1688	0.2478	0.3523	0.2804	0.3126	0.2196	0.3032	0.2352	0.2614	0.18	0.1378	0.1424	0.8776	0.3479	0.1756	0.41125	0.4043	0.13155	0.3989	0.30785	0.2516	0.2762	0.475	0.71045	0.27565
ENSG00000243066.2	RN7SL842P	0	0	0	0	0	0	0	0	0	0	0	0	0	0	0	0	0	0	0	0	0	3.008	0	0	0	0	0	0	0	0	0	0	0	0	0	0	0	0	0	0	0	0	0	0	0	0.07867	0.7173	0
ENSG00000121594.7	CD80	0.20465	0.2184	0.16395	0.4849	0.3731	0.1321	0.1003	0.025745	0.0132	0.02591	0.048915	0.04993	0.016455	0.01413	0.02822	0.03474	0.02321	0.02327	0.1402	0.04679	0.1855	81.525	0	0.082825	0.2574	0.0896	0.17755	0.1101	0.1221	0.10305	0.08202	0.07624	0.03488	0.09663	0.1147	3.652	0.2372	0.036665	0.1879	0.05849	0.15115	0.1517	0.1664	0.07917	0.06764	0.6964	3.591	0.11455
ENSG00000146842.12	TMEM209	9.3665	7.953	21.26	6.637	7.394	7.255	12.27	3.7175	3.667	4.4685	10.775	8.068	3.17	4.251	3.768	5.532	4.841	3.6615	11.47	4.861	9.639	22.775	15.65	9.5725	11.22	6.433	7.027	6.13	5.86	5.8525	11.26	3.077	2.322	3.334	3.246	8.622	6.928	3.481	12.805	10.15	4.2305	8.439	7.233	8.544	9.124	8.004	8.1865	5.4505
ENSG00000224565.1	RP1-148H17.1	0	0	0.04932	0	0	0	0	0	0	0	0	0	0	0	0	0	0	0	0	0	0	7.4755	0	0.032405	0	0	0	0	0	0	0.08531	0	0	0	0	0	0	0.31225	0	0	1.1935	0	0	0	0	0.2445	1.4645	0
ENSG00000241255.1	RP1-89D4.1	0.4608	0.5321	0.2778	0.2975	0.3867	0.4721	0.432	0.49015	0.3031	0.33595	0.49165	0.4456	0.3491	0.383	0.4871	0.5029	0.3385	0.36675	0.8701	0.6354	0.5131	2.8575	0.9971	0.61855	0.4525	0.4893	0.43135	0.4371	0.4833	0.38305	0.5007	0.2002	0.1593	0.2933	0.1377	0.521	0.4132	0.3655	0.8141	1.129	0.21535	0.5326	0.55505	0.5488	0.4931	0.3663	0.6478	0.2814
ENSG00000171453.13	POLR1C	16.205	20.71	21.145	14.47	18.01	12.98	24.95	7.909	9.325	9.978	18.37	17.52	13.26	14.12	7.895	11.34	11.2	7.973	9.412	7.5565	22.14	41.26	34.47	19.145	25.47	16.87	17.305	16.72	27.03	15.605	33.11	7.807	6.42	12.8	10.5	20.01	22.33	8.2065	24.42	27.58	9.7595	28.28	27.925	25.17	23.18	16.63	24.57	17.465
ENSG00000232810.3	TNF	0.2455	1.137	0.7717	0.5119	0.5848	0.1004	0.2474	0.088435	0.05979	0.10975	0.086165	0.08605	0.1235	0.1115	0.09845	0.1076	0.1011	0.09024	0.2621	0.16885	0.4971	135.15	0.1268	0.14975	0.02989	0.5079	0.7744	0.3115	0.7492	0.3959	0.5727	0.3489	0.4284	0.9009	0.3047	2.739	0.3419	0.080905	0.1161	0.108	0.1525	0.2236	0.25925	1.694	1.259	1.645	9.2845	0.37385
ENSG00000180611.6	MB21D2	4.6625	5.579	3.5505	5.536	5.232	5.661	6.607	2.0755	3.075	1.853	11.115	8.293	4.443	6.004	1.711	2.849	2.276	1.3525	2.351	1.4855	5.237	16.71	16.38	4.7195	6.144	5.562	3.333	5.894	2.487	5.327	7.006	3.092	1.668	2.229	0.3013	6.458	2.436	2.0825	7.0155	7.159	0.66565	7.36	3.117	7.494	8.303	6.084	2.1775	3.1855
ENSG00000147138.1	GPR174	0.45005	0.7526	0.091835	0.3091	0.3928	0.08422	0.3929	0.0077	0	0	0	0	0	0	0	0.05474	0	0	0.2666	0.042985	0.4312	19.62	0	0.57695	0.2876	0.1391	0.59965	0.1507	0.3707	0.1816	0.5595	0.1552	0.04239	0.2368	0.3801	2.588	0.5458	0.02548	0.3669	0.1567	0.06418	0.2294	0.53785	0.2279	0.1393	2.811	6.43	0.4557
ENSG00000117090.10	SLAMF1	0.7317	1.066	0.13255	0.336	0.6651	0.1379	1.415	0.02555	0.01528	0.02132	0.01032	0.01572	0.018575	0.01066	0.03024	0.0501	0.02006	0.01797	0.1735	0.047925	0.6766	186.4	0.007903	0.58695	0.5463	0.3467	1.417	0.31	0.7124	0.3294	0.9196	0.1905	0.1685	0.4035	0.2676	2.8	1.633	0.07164	0.45615	0.1231	0.1815	0.1556	0.54695	0.6839	0.5171	4.295	8.154	0.93705
ENSG00000236591.1	RP11-162J8.3	0	0	0.9841	0	0	0	0	0	0	0	0	0	0	0	0	0	0	0	0.6514	0	0	23.77	0.8593	0	0	0	0	0	0	0	0	0	0	0	0	0	0	0	0	0	0	0	0	0	0	0.2745	0	0
ENSG00000261618.1	RP11-79H23.3	0.060635	0.1886	0.05944	0.07784	0.1131	0.0456	0.2358	0	0	0	0	0	0	0	0.01297	0.02214	0	0	0	0	0.09537	3.7045	0.1459	0.17975	0.1506	0.07953	0.2083	0.026815	0.2503	0.031085	0.2482	0.02184	0	0.1575	0.356	1.083	0.1341	0	0.050475	0.0938	0.10155	0.03118	0.22545	0.8561	0.5421	0.4052	0.28845	0.1497
ENSG00000232698.1	AP001058.3	0.097925	0	0	0.08293	0.07945	0.08742	0.3751	0.24265	0.2611	0.23325	0.33985	0.3388	0.33055	0.3413	0.2016	0.4109	0.2624	0.24045	0.4622	0.33105	0.1962	7.4895	0	0.1023	0.7728	0	0.20685	0	0.141	0	0.4586	0.04578	0.04163	0.18	0	0.1568	0.2274	0.072535	0.27155	0.1001	0	0.0763	0.16015	0.1336	0.1271	0.3114	0.99385	0.099585
ENSG00000137074.14	APTX	15.12	13.15	19.9	15.3	15.14	14.18	15.56	9.536	9.926	10.71	19.64	16.95	10.955	12.89	9.673	12.24	12.34	8.9065	15.04	10.49	15.855	27.65	26.91	17.94	19.2	15.22	13.44	14.94	18.21	14.855	18.41	6.869	5.198	10.9	10.42	17.46	13.78	6.138	21.225	18.5	7.1815	17.33	20.79	21.73	22.25	12.64	15.375	12.22
ENSG00000168078.5	PBK	0.2059	0.6222	0.407	0.2388	0.2888	0.1059	0.301	0.09273	0.07293	0.073295	0.023315	0.03729	0.05416	0.06739	0.08497	0.07149	0.1153	0.06141	0.1192	0.06604	0.1884	42	11.41	0.43795	0.195	0.08974	2.74	0.090475	8.884	0.10565	0.1421	0.1007	0.0493	0.2272	0.09436	0.5079	0.6569	0.096955	0.42635	0.0858	0.1707	0.07928	0.20655	2.208	2.107	3.251	1.81	0.5588
ENSG00000155438.7	MKI67IP	32.895	35.56	23.47	26.73	30.52	29.76	33.94	15.565	14.72	16.23	25	19.99	14.365	18	14.3	17.22	18.8	13.26	23.04	14.575	35.215	73.575	79.26	40.385	42.2	27.21	24.1	23.845	35.58	23.465	41.32	12.21	8.526	14.04	11.37	24.57	22.93	23.215	38.605	46.49	16.925	27.45	29.585	32.36	29.85	22	29.6	21.195
ENSG00000152942.14	RAD17	14.23	12.36	13.48	14.38	15.43	15.29	17.11	6.61	7.428	7.9015	19.43	16.42	8.7815	10.09	7.474	10.52	9.098	6.592	14.46	8.0695	14.955	38.83	21.29	15.385	18.53	14.76	12.74	13.71	11.21	13.405	17.63	7.099	6.977	10.83	7.179	15.24	13.93	8.047	17.245	17.81	9.522	25.5	15.785	13.12	12.86	14.19	18.965	12.655
ENSG00000178694.5	NSUN3	4.262	3.829	3.7605	4.84	4.994	4.589	5.271	1.771	1.976	2.6725	3.0095	2.542	1.911	2.392	2.035	2.44	3.104	1.9275	3.276	2.0685	4.393	8.2915	4.999	5.461	6.128	3.772	4.3825	3.385	3.199	3.1845	4.387	2.044	1.293	1.973	2.048	5.123	3.773	0.81155	5.938	5.646	2.058	4.248	4.802	3.869	4.001	4.622	5.6355	3.673
ENSG00000113520.6	IL4	0.09298	0.05771	0.076485	0.2835	0.1262	0.09102	0.1398	0	0	0.033215	0.15965	0.162	0	0	0	0.03635	0.02613	0	0	0	0.1115	1.018	0.05593	0.074425	0.2957	0.06153	0.04212	0.064955	0	0.047395	0.1675	0.03429	0	0.1038	0	0.1762	0.0642	0	0.13215	0.1641	0.03638	0.7185	0.28465	0.1278	0.1157	0.07244	0.18625	0
ENSG00000268032.3	CTB-52I2.4	1.01	0.4847	0.3703	0.5293	0.5413	0.6769	0.3171	0.31725	0.2244	0.30765	0.2932	0.3393	0.38425	0.3405	0.5049	0.3317	0.2414	0.3545	1.489	0.57405	0.6223	3.496	0.3308	0.45325	0.384	0.3301	0.29965	0.32215	0.2997	0.3162	0.4131	0.3649	0.3659	0.2045	0.1273	0.8304	0.4827	1.471	0.6455	0.2416	0.1052	0.253	0.30755	0.3879	0.6264	0.3616	0.49155	0.21935
ENSG00000136270.9	TBRG4	34.54	31.73	35.065	30.48	32.1	33.15	49.83	10.895	12.67	13.43	34.365	35.65	18.81	20.15	12.23	16.99	15.18	12.635	19.99	14.65	39.125	73.325	50.68	43.71	41.92	41.47	45.27	37.77	43.4	39.28	46.02	25.44	30.1	29.57	24.38	34.86	33.74	44.725	43.49	43.94	13.08	28.83	42.545	42.58	46.67	39.59	46.055	29.59
ENSG00000260997.1	RP4-647J21.1	0.7402	0.9169	0.23865	0.4036	0.6731	0.2123	0.5453	0.1471	0.1648	0.12375	1.5615	1.689	0.22735	0.2114	0.1255	0.2213	0.1161	0.10125	0.2912	0.17705	0.56565	41.64	0	0.6662	0.603	0.2705	0.61175	0.2262	0.5593	0.2698	0.971	0.1933	0.08442	0.2167	0.369	5.051	0.6146	0.07732	0.52655	0.1628	0.0872	0.2628	0.63595	0.5871	0.5089	2.027	10.295	0.486
ENSG00000231468.2	PRDX3P2	0.09002	0.1297	0.13085	0	0	0	0.09169	0	0.02983	0	0.19795	0.2118	0	0	0	0.0477	0	0	0	0	0.1187	0.35415	0.3265	0.14638	0.1974	0.07809	0.14545	0.06226	0.2174	0.07121	0.0839	0.03908	0	0.02872	0.1299	0.1542	0.3059	0.04075	0.1359	0.1979	0.081935	0.07107	0.1683	0.1185	0.09792	0.1927	0.1786	0.092445
ENSG00000214900.4	C14orf182	0.1718	0.1883	0.7395	0.3058	0.2773	0.1385	0.4007	0.033125	0.03298	0.077375	0.19395	0.208	0.04858	0.05007	0.04949	0.06367	0.08887	0.05584	0.1323	0.04602	0.2301	3.7915	0.3225	0.1826	0.2485	0.1219	1.087	0.10925	0.8659	0.10495	0.383	0.08236	0.06059	0.2474	0.4787	0.4674	0.2999	0.19955	0.1559	0.07447	0.05318	0.2505	0.3273	0.589	0.5666	1.134	2.49	0.19525
ENSG00000124784.4	RIOK1	22.115	24.01	12.765	21.3	21.94	22.83	19.32	6.044	6.841	6.4615	20.37	16.13	7.381	9.258	6.749	9.399	7.033	5.105	10.61	7.315	22.875	35.45	29.95	24.935	26.11	20.33	15.285	18.015	21.17	17.33	26.22	9.543	5.613	7.373	5.727	19.73	15.47	12.66	27.68	26.22	8.1115	16.75	18.615	22.72	21.64	15.95	21.425	11.565
ENSG00000105875.9	WDR91	19.845	11.87	10.605	23.11	21.46	18.04	20.64	6.065	6.877	8.6385	25.7	26.92	10.85	10.04	7.272	9.764	9.201	7.1045	9.083	7.117	20.495	80.475	6.666	23.355	30.24	12.92	8.723	18.15	24.65	18.38	26.69	4.659	2.794	31.69	7.511	31.66	17.1	5.4525	27.295	38.29	19.62	18.03	19.47	19.61	19.33	11.65	24.035	14.295
ENSG00000253522.2	MIR146A	0.54305	0.3046	0.1046	0.1732	0.3245	0.07599	0.3352	0.05385	0.06619	0.087545	0.04503	0.04421	0.07989	0.08743	0.09133	0.08051	0.09163	0.058865	0.1888	0.08755	0.4019	151.4	0.3628	0.1753	0.311	0.3378	1.168	0.30215	0.4064	0.30195	0.3283	0.08619	0.06059	0.3607	0.1038	1.26	9.32	0.020045	2.138	0.09354	0.07105	0.09436	0.2248	0.8748	0.9428	2.053	4.2035	0.32395
ENSG00000226397.3	C12orf77	0	0	0	0	0	0	0	0	0	0	0	0	0	0	0	0	0	0	0	0	0	1.648	0	0	0	0	0	0	0	0	0	0	0	0	0	0	0	0	0	0	0	0	0	0.0321	0	0	0.04491	0
ENSG00000051825.10	MPHOSPH9	3.001	3.205	4.5455	3.035	3.208	2.563	4.322	1.701	2.072	2.6965	11.99	12.04	3.194	3.061	2.11	2.43	3.094	1.9165	3.504	2.0985	2.769	15.54	5.939	4.3615	5.08	4.138	3.567	3.565	3.013	3.518	4.749	2.62	1.917	2.57	3.433	4.512	2.642	2.412	4.5155	5.578	1.596	9.023	3.897	2.177	2.121	4.692	6.252	2.5945
ENSG00000170542.5	SERPINB9	9.7795	20.13	13.2	11.11	13.92	5.724	4.923	5.3855	5.992	5.9625	13.335	11.73	7.1005	8.153	5.913	8.072	4.899	4.931	13.12	9.269	10.84	175.4	3.802	14.24	16.07	7.151	6.5395	8.9035	11.63	6.962	18.93	8.11	3.108	4.655	4.536	39.57	6.959	1.3445	85.325	5.77	1.513	15.94	10.005	4.536	3.926	11.49	46.9	4.0665
ENSG00000103356.11	EARS2	8.5045	8.396	15.81	8.131	8.433	7.667	11.21	5.794	7.764	6.7585	14.615	12.98	9.4955	10.65	5.008	7.53	9.345	5.5555	6.521	5.5315	10.465	22.28	18.79	9.944	12.48	8.072	7.6845	8.001	9.67	8.366	12.68	7.321	7.227	7.82	8.768	8.823	9.223	8.723	11.755	11.34	5.1125	12.2	11	11.34	12.65	6.39	8.315	7.156
ENSG00000101868.6	POLA1	6.1445	5.206	2.943	5.921	5.87	8.444	7.733	2.525	2.225	2.4965	6.346	5.516	2.499	2.541	2.476	2.865	2.507	2.1955	4.94	2.7765	6.467	19.65	6.31	9.6835	9.879	7.016	4.7445	6.27	5.637	6.684	8.287	3.27	1.642	1.941	1.099	5.765	4.694	3.591	11.29	9.538	1.944	3.344	5.261	6.387	6.443	4.836	4.777	3.565
ENSG00000234883.2	MIR155HG	1.542	1.525	0.3904	8.653	1.814	1.49	0.8465	0.3412	0.3138	0.3644	0.4649	0.598	0.3255	0.2868	0.4106	0.5208	0.3527	0.3437	1.033	0.63335	1.189	618.6	4.103	0.9648	1.148	0.8805	1.5405	0.6166	0.8156	0.6507	0.897	0.7207	0.2084	0.9534	0.3045	4.403	2.003	0.1204	1.6565	1.21	0.1702	0.5057	1.8975	0.4496	0.6182	4.364	12.5	1.038
ENSG00000185338.4	SOCS1	10.585	11.19	3.423	5.417	4.361	1.804	9.912	0.71185	0.6042	0.8712	8.5245	9.742	0.75575	0.613	0.523	1.062	0.932	0.75465	1.054	0.6148	8.9685	61.14	2.752	22.51	36.02	3.721	5.9635	7.4975	6.031	5.96	7.989	2.056	1.839	12.82	6.578	16.88	6.469	1.219	4.57	13.62	1.4575	20.72	9.09	7.127	9.095	15.8	30.41	8.9545
ENSG00000020633.14	RUNX3	3.4655	4.574	1.1105	3.24	2.41	4.332	2.898	0.4846	0.3614	0.62265	0.263	0.3719	0.4293	0.3894	0.5221	0.7191	0.4161	0.6441	1.603	0.9099	4.454	158.45	2.765	2.586	3.71	0.8314	3.553	1.1775	3.154	1.211	3.334	0.7639	0.3198	0.8288	1.346	15.67	6.167	0.24835	1.441	0.4948	0.39005	0.9866	2.7835	13.7	16.78	12.51	55.94	2.673
ENSG00000163933.5	RFT1	8.5165	7.544	9.6245	7.574	8.344	7.407	9.511	3.5125	3.717	4.0565	7.5455	8.239	4.739	4.628	3.844	3.752	4.578	3.343	6.115	3.4235	8.914	16.965	19.21	10.505	11.77	6.793	6.2605	7.208	7.467	7.1235	11.78	3.958	2.39	4.301	3.949	8.875	7.349	2.143	13.395	12.87	6.874	7.077	8.516	7.793	8.489	6.782	9.836	7.149
ENSG00000112877.6	CEP72	2.2385	1.693	1.3475	1.643	1.789	2.072	2.778	1.8175	2.101	2.359	6.501	6.064	3.3875	3.523	1.902	1.507	3.185	1.9085	2.109	1.1875	2.7485	9.6805	2.183	3.251	4.406	2.061	1.841	1.928	3.248	1.7795	3.275	0.8463	0.4653	1.228	1.533	3.201	2.391	0.52405	3.5045	5.168	1.279	3.395	2.759	3.805	3.701	2.305	3.35	1.8715
ENSG00000225568.1	RP11-384B12.3	0.031035	0	0	0	0	0	0	0	0	0	0	0	0	0	0	0	0	0	0	0	0	0.079355	0	0.03298	0	0	0	0	0	0	0	0	0	0	0	0	0	0	0	0.0615	0	0	0	0	0	0	0	0
ENSG00000271071.1	RP11-457M11.6	0	0	0	0	0	0	0	0	0	0	0	0	0	0	0	0	0	0	0	0	0	0.05267	0	0	0	0	0	0	0	0	0	0	0	0	0	0	0	0	0	0	0	0	0	0	0	0	0	0
ENSG00000177302.10	TOP3A	11.41	9.393	7.954	10.77	10.57	11.6	11.16	4.6465	5.893	4.708	19.4	17.74	7.505	8.055	4.737	6.382	5.838	3.9025	6.515	4.726	11.06	21.835	15.86	12.085	13.24	9.5	8.0425	9.2085	8.725	9.2625	12.57	3.892	2.579	4.708	5.636	11.68	9.02	4.828	15.145	12.07	4.0505	13.44	11.545	11.39	12.81	8.592	14.145	6.679
ENSG00000166197.12	NOLC1	39.65	52.95	27.485	42.37	43.54	45.74	54.62	24.36	28.65	26.16	83.695	63.03	35.29	43.95	23.86	31.28	30.12	20.365	36.13	25.035	49.715	130.7	92.81	50.365	52.54	43.92	37.965	42.94	51.08	41.28	79.64	21.38	15.16	21.58	17.18	50.37	39.13	38.735	55.74	62.73	20.68	49.76	48.92	43.92	40.94	34.24	43.725	30.55
ENSG00000231671.1	RP11-157N3.1	0	0	0	0	0	0	0	0	0	0	0	0	0	0	0	0	0	0	0	0	0	11.36	0	0	0	0	0	0	0	0	0	0	0	0	0	0	0	0	0	0	0	0	0	0	0	0	0.078615	0
ENSG00000188379.5	IFNA2	0	0	0	0	0	0	0	0.1038	0	0.144	0.027025	0.08629	0.095995	0.06081	0.1036	0.06433	0.05924	0.15245	0.07082	0.076185	0	4.8065	0	0	0	0	0	0	0	0	0	0	0	0	0	0	0	0	0	0	0	0	0	0	0	0	0.09155	0
ENSG00000259768.3	RP5-991G20.1	0.45575	0.4542	0.99405	0.5102	0.7101	0.795	0.6622	0.50985	0.4591	0.56835	0.41405	0.4354	0.46385	0.5487	0.5105	0.7006	0.634	0.39675	1.007	0.5775	0.6894	6.0375	1.992	1.11845	1.111	0.5902	0.7579	0.45825	0.4823	0.47985	1.619	0.3942	0.1321	0.6212	0.1014	0.9509	0.6711	0.1711	0.95095	2.327	0.34075	1.557	0.9152	0.3375	0.2882	0.6603	0.53115	0.39485
ENSG00000273443.1	RP11-54O7.18	0.081275	0.09215	0.057915	0.0612	0.07996	0.05878	0.2937	0.19445	0.4086	0.32095	0.05533	0.05673	0.8164	0.5406	0.17	0.2038	0.3255	0.2673	0.09448	0.093025	0.2142	5.623	0.08014	0.37635	0.2129	0.0918	0.09305	0.078895	0.2974	0.06556	0.08085	0.0831	0.08432	0.2761	0.2749	0.3186	0.3173	0.05563	0.1971	0.07348	0.2299	0.8196	0.1249	0.2417	0.199	0.1011	0.08598	0.1245
ENSG00000250081.1	CTD-2116N20.1	0	0	0	0	0	0	0	0	0	0	0	0	0	0	0	0	0.07479	0	0	0	0	2.3915	0.5933	0	0	0	0.2162	0	0.1271	0	0.3676	0	0	0	0	0.1735	0	0	0	0	0	0	0.08629	0.08435	0	0.5121	0.97935	0
ENSG00000121897.9	LIAS	12.395	10.06	14.535	8.221	10.13	10.58	16.46	6.7585	8.285	7.4215	14.825	12.09	9.101	11.15	7.659	9.764	9.091	5.8875	13.89	9.476	11.935	24.5	11.99	13.495	15.33	14.32	14.175	11.02	13.91	10.675	13.8	8.124	9.82	9.964	8.616	9.16	10.38	14.035	13.22	21.11	7.046	12.15	11.33	13.17	12.91	10.78	12.765	11.445
ENSG00000253140.1	RP11-567J20.3	0	0	0	0	0	0	0	0	0	0	0	0	0	0	0	0	0	0	0	0	0	12.395	0	0	0	0	0	0	0	0	0	0	0	0	0	0.1276	0	0	0	0	0	0	0	0	0	0.08012	0.30905	0
ENSG00000266389.1	CTB-41I6.1	0.55225	0.3644	0.14925	0.2591	0.2974	0.124	0.2787	0	0	0	0	0	0	0	0	0	0	0	0.2077	0.070835	0.25635	5.688	0	0.06045	0.5274	0.1198	0.22425	0.1012	0	0.1262	0.2641	0	0	0.04887	0	0.9827	0.2284	0	0.29915	0	0	0	0.1165	0	0.09515	0.4876	1.782	0.10985
ENSG00000223466.1	AC064834.2	0	0	0.1854	0	0	0	0	0	0	0	0	0	0	0	0	0	0	0	0	0	0	0.33885	0.0449	0	0	0	0	0	0	0	0	0	0	0	0	0	0	0	0	0	0	0	0	0	0	0.05057	0.20985	0
ENSG00000132185.12	FCRLA	0.080285	0.09027	0.02508	0.06046	0.0945	0.02955	0.06123	0.19075	0.1395	0.255	0.01135	0.01864	0.0984	0.08011	0.1899	0.1135	0.2445	0.1528	0.5425	0.1207	0.08393	113.1	0.3125	0.07304	0.09178	0.04293	0.43725	0.045725	0.2042	0.044245	0.07333	0.04515	0.04901	0.05358	0.08767	0.2691	0.3644	0.030145	0.45535	0.02496	0	0.02823	0.07431	0.3187	0.4686	5.005	39.825	0.16725
ENSG00000087299.7	L2HGDH	2.173	1.842	2.3805	1.611	1.695	1.989	3.443	1.462	2.041	1.9705	5.832	4.769	2.359	2.88	1.469	1.733	2.173	1.507	2.459	1.523	2.245	10.33	3.042	1.971	2.219	1.906	2.457	1.8865	4.688	2.1135	2.446	1.728	1.703	4.104	2.365	1.713	2.579	4.366	2.6005	2.968	1.3065	2.869	2.1925	4.503	4.744	2.086	1.2225	2.566
ENSG00000211697.2	TRGV5	0.16835	0.1831	0.16505	0.08179	0.1366	0	0	0	0	0	0	0	0	0	0	0	0	0	0.08543	0	0.13365	5.055	0.3329	0.20375	0.363	0	0.16865	0	0.04745	0	0.1923	0	0	0.0755	0.05984	0.9154	0.2279	0	0	0	0	0.1072	0.3686	0	0	0.4612	1.949	0.1467
ENSG00000134077.11	THUMPD3	14.4	11.82	14.945	13.54	14.57	15.3	19.56	7.24	7.804	7.559	14.93	12.99	9.2005	10.46	6.819	9.404	8.618	6.4535	12.6	8.751	14.325	28.6	27.7	17.22	19.49	14.11	12.39	13.48	14.19	13.93	17.17	9.267	8.471	9.033	7.035	13.87	14.61	11.945	17.81	14.81	6.099	18.45	15.95	14.06	14.12	12.26	11.905	10.175
ENSG00000213194.3	AC016732.2	0	0	0	0	0	0	0	0	0	0	0	0	0	0	0	0	0	0	0	0	0	0.0442	0	0	0	0	0	0	0	0	0	0	0	0	0	0	0	0	0	0	0	0	0	0	0	0	0	0
ENSG00000138399.13	FASTKD1	6.0155	7.361	7.755	6.482	6.296	4.165	9.916	4.959	6.027	7.0045	17.195	15.48	8.0965	8.968	6.02	7.381	7.369	5.9915	7.891	6.8225	7.089	38.16	17.04	6.719	8.127	9.814	17.11	7.0325	14.27	7.8995	6.332	7.665	15.4	7.45	6.337	9.784	10.2	5.5075	5.925	4.144	4.244	12.8	8.5645	6.814	5.758	15.69	13.2	6.4815
ENSG00000183808.7	RBM12B	5.9375	5.581	4.974	9.03	8.144	7.516	10.24	2.0415	2.312	2.619	7.1755	8.929	3.2625	3.423	2.343	2.529	3.076	2.006	3.894	2.222	6.41	22.305	11.46	11.405	15.48	7.047	5.2365	6.343	5.264	5.9985	8.104	4.612	2.924	3.16	2.518	8.188	8.044	3.2275	12.625	20.63	2.841	8.412	10.435	4.266	4.332	6.491	8.5235	4.443
ENSG00000268573.1	RP11-158H5.7	1.561	0.5788	0.71655	1.401	1.125	1.491	1.977	0.17435	0.1467	0.2072	0.98945	1.002	0.19775	0.1779	0.1995	0.2312	0.2263	0.15465	0.3692	0.188	1.5345	4.791	0.7636	1.999	1.581	0.8653	1.1535	0.8849	0.9583	0.9003	1.401	0.3683	0.2104	0.5337	0.2223	1.558	1.981	0.27135	1.5435	1.985	0.46675	1.055	1.684	1.256	1.661	1.887	1.5145	0.9992
[truncated: 41,273 more rows]
[truncated: 6 more columns]
