# Supplementary material for: Gene Co-Expression Analysis of Human RNASEH2A Reveals Functional Networks Associated with DNA Replication, DNA Damage Response, and Cell Cycle Regulation
Source: Biology (Basel). 2021 Mar 13;10(3):221. doi: 10.3390/biology10030221 (PMC7998727; doi:10.3390/biology10030221)
Supplement: Supplementary file 1 [file biology-10-00221-s001.zip › Table S13a.xlsx]

## Sheet: S13a
Mass Spectrometry results of first run of Immunoprecipitation Experiment
Protein	Description	Anti-GFP_HEK-Ctrl_R1	Anti-GFP_HEK-Ctrl_R2	Anti-GFP_HEK-RNaseH2A_OE_R1	Anti-GFP_HEK-RNaseH2A_OE_R2	logFC	AveExpr	P.Value	adj.P.Val
Q5TBB1	Ribonuclease H2 subunit B OS=Homo sapiens OX=9606 GN=RNASEH2B PE=1 SV=1	0	0	4.82827	4.88775	4.85801	2.429	2.93447e-05	0.00560483
P31689	DnaJ homolog subfamily A member 1 OS=Homo sapiens OX=9606 GN=DNAJA1 PE=1 SV=2	0	0	3.01899	2.87903	2.94901	1.47451	0.000172134	0.00785898
P78371	T-complex protein 1 subunit beta OS=Homo sapiens OX=9606 GN=CCT2 PE=1 SV=4	0	0	3.01899	2.87903	2.94901	1.47451	0.000172134	0.00785898
P50990	T-complex protein 1 subunit theta OS=Homo sapiens OX=9606 GN=CCT8 PE=1 SV=4	0	0	4.02034	3.66149	3.84091	1.92046	0.0002359	0.00785898
P10809	60 kDa heat shock protein, mitochondrial OS=Homo sapiens OX=9606 GN=HSPD1 PE=1 SV=2	0	0	2.82596	2.6547	2.74033	1.37016	0.000246879	0.00785898
P25705	ATP synthase subunit alpha, mitochondrial OS=Homo sapiens OX=9606 GN=ATP5F1A PE=1 SV=1	0	0	2.01629	2.06291	2.0396	1.0198	0.000391126	0.00981282
E9PN81	Ribonuclease H2 subunit C OS=Homo sapiens OX=9606 GN=RNASEH2C PE=1 SV=1	0	0	3.92714	4.53904	4.23309	2.11654	0.000565136	0.00981282
O95831	Apoptosis-inducing factor 1, mitochondrial OS=Homo sapiens OX=9606 GN=AIFM1 PE=1 SV=1	0	0	2.3393	2.6547	2.497	1.2485	0.000684541	0.0108956
P999999	User_Provided_Bait OS=Homo sapiens GN=CSN1S1 PE=1 SV=2	7.22236	7.2597	8.73588	8.84797	1.55089	8.01648	0.00108302	0.0147755
H0Y2W2	ATPase family AAA domain-containing protein 3A (Fragment) OS=Homo sapiens OX=9606 GN=ATAD3A PE=1 SV=1	0.933575	0	3.92714	3.88485	3.43921	2.18639	0.00314039	0.021422
P27708	CAD protein OS=Homo sapiens OX=9606 GN=CAD PE=1 SV=3	1.4957	1.02055	4.26848	3.66149	2.70686	2.61155	0.00381232	0.0243096
A6NHL2	Tubulin alpha chain-like 3 OS=Homo sapiens OX=9606 GN=TUBAL3 PE=1 SV=2	2.21413	2.61904	4.10788	3.88485	1.57978	3.20648	0.00545545	0.0297712
O14654	Insulin receptor substrate 4 OS=Homo sapiens OX=9606 GN=IRS4 PE=1 SV=1	0.933575	0	3.18921	3.24419	2.74992	1.84175	0.00602753	0.0319794
P13646	Keratin, type I cytoskeletal 13 OS=Homo sapiens OX=9606 GN=KRT13 PE=1 SV=4	0	0	2.60305	1.64102	2.12204	1.06102	0.0135227	0.045178

## Sheet: log2(PSM+1)
Protein	Description	Anti-GFP_HEK-Ctrl_R1	Anti-GFP_HEK-Ctrl_R2	Anti-GFP_HEK-RNaseH2A_OE_R1	Anti-GFP_HEK-RNaseH2A_OE_R2	logFC	AveExpr	P.Value	adj.P.Val
A0A087WTP3	Far upstream element-binding protein 2 OS=Homo sapiens OX=9606 GN=KHSRP PE=1 SV=1	4.56986	4.03829	4.82827	4.32695	0.273535	4.44084	0.453385	0.512406
A0A087WVQ6	Clathrin heavy chain OS=Homo sapiens OX=9606 GN=CLTC PE=1 SV=1	0	0	1.01088	0	0.505441	0.25272	0.321087	0.374615
A0A0A0MS08	Immunoglobulin heavy constant gamma 1 (Fragment) OS=Homo sapiens OX=9606 GN=IGHG1 PE=1 SV=1	0.933575	0	0	0	-0.466787	0.233394	0.32362	0.374615
A0A0B4J231	Immunoglobulin lambda-like polypeptide 5 OS=Homo sapiens OX=9606 GN=IGLL5 PE=1 SV=1	0.933575	1.02055	0	0	-0.97706	0.48853	0.00381826	0.0243096
A0A0D9SF53	ATP-dependent RNA helicase DDX3X OS=Homo sapiens OX=9606 GN=DDX3X PE=1 SV=1	1.89918	1.61229	2.82596	3.24419	1.27934	2.39541	0.0121026	0.045178
A0A0G2JIW1	Heat shock 70 kDa protein 1B OS=Homo sapiens OX=9606 GN=HSPA1B PE=1 SV=1	6.50923	6.41536	7.40526	7.34955	0.915111	6.91985	0.00495497	0.0294086
A0A0U1RRH7	Histone H2A OS=Homo sapiens OX=9606 PE=3 SV=1	0	0	0	0	0	0	1	1
A0A1B0GU03	Uncharacterized protein OS=Homo sapiens OX=9606 PE=1 SV=1	2.21413	2.03071	0	0	-2.12242	1.06121	0.000563104	0.00981282
A0A1W2PQ51	Probable ATP-dependent RNA helicase DDX17 OS=Homo sapiens OX=9606 GN=DDX17 PE=1 SV=1	0.933575	0	2.01629	2.06291	1.57281	1.25319	0.0283376	0.0731416
A0A286YEY1	Immunoglobulin heavy constant alpha 1 (Fragment) OS=Homo sapiens OX=9606 GN=IGHA1 PE=1 SV=1	2.47249	1.61229	0	0	-2.04239	1.0212	0.0113187	0.045178
A0A2R8Y6G6	Alpha-enolase OS=Homo sapiens OX=9606 GN=ENO1 PE=1 SV=1	1.89918	1.02055	1.01088	1.04224	-0.433299	1.24321	0.331662	0.381612
A6NHL2	Tubulin alpha chain-like 3 OS=Homo sapiens OX=9606 GN=TUBAL3 PE=1 SV=2	2.21413	2.61904	4.10788	3.88485	1.57978	3.20648	0.00545545	0.0297712
A6XMV9	Protease serine 2 preproprotein OS=Homo sapiens OX=9606 GN=PRSS2 PE=1 SV=1	0	0	1.01088	1.04224	1.02656	0.513282	0.00294909	0.0208621
A7XZE4	Beta tropomyosin isoform OS=Homo sapiens OX=9606 GN=TPM2 PE=1 SV=1	0	1.02055	2.01629	1.04224	1.019	1.01977	0.179233	0.316977
B7Z6Z4	Myosin light polypeptide 6 OS=Homo sapiens OX=9606 GN=MYL6 PE=1 SV=1	0	0	1.01088	0	0.505441	0.25272	0.321087	0.374615
C9JF17	Apolipoprotein D (Fragment) OS=Homo sapiens OX=9606 GN=APOD PE=1 SV=1	1.4957	0	0	0	-0.747849	0.373925	0.312927	0.374615
E7EMB3	Calmodulin-2 OS=Homo sapiens OX=9606 GN=CALM2 PE=1 SV=1	0	0	1.01088	0	0.505441	0.25272	0.321087	0.374615
E9PN81	Ribonuclease H2 subunit C OS=Homo sapiens OX=9606 GN=RNASEH2C PE=1 SV=1	0	0	3.92714	4.53904	4.23309	2.11654	0.000565136	0.00981282
F5H2F4	C-1-tetrahydrofolate synthase, cytoplasmic OS=Homo sapiens OX=9606 GN=MTHFD1 PE=1 SV=1	0	0	1.01088	0	0.505441	0.25272	0.321087	0.374615
F5H5D3	Tubulin alpha chain OS=Homo sapiens OX=9606 GN=TUBA1C PE=1 SV=1	4.62411	4.84672	5.63595	5.69635	0.930736	5.20078	0.00802813	0.0393172
F6VRR5	Polymerase delta-interacting protein 3 OS=Homo sapiens OX=9606 GN=POLDIP3 PE=1 SV=1	0.933575	0	2.01629	1.04224	1.06248	0.998028	0.153619	0.276804
F8W1S1	Keratin, type II cytoskeletal 74 OS=Homo sapiens OX=9606 GN=KRT74 PE=1 SV=1	4.04177	3.94501	3.60485	3.24419	-0.56887	3.70896	0.0578406	0.122751
G3V5Z7	Proteasome subunit alpha type OS=Homo sapiens OX=9606 GN=PSMA6 PE=1 SV=1	1.4957	0	1.01088	0	-0.242409	0.626645	0.765525	0.816845
H0Y2W2	ATPase family AAA domain-containing protein 3A (Fragment) OS=Homo sapiens OX=9606 GN=ATAD3A PE=1 SV=1	0.933575	0	3.92714	3.88485	3.43921	2.18639	0.00314039	0.021422
H0Y368	Dolichol-phosphate mannosyltransferase subunit 1 (Fragment) OS=Homo sapiens OX=9606 GN=DPM1 PE=1 SV=1	0	0	1.01088	1.04224	1.02656	0.513282	0.00294909	0.0208621
H0Y449	Nuclease-sensitive element-binding protein 1 (Fragment) OS=Homo sapiens OX=9606 GN=YBX1 PE=1 SV=1	0	0	1.01088	0	0.505441	0.25272	0.321087	0.374615
H0YFD6	Trifunctional enzyme subunit alpha, mitochondrial OS=Homo sapiens OX=9606 GN=HADHA PE=1 SV=2	0	0	2.01629	1.04224	1.52927	0.764634	0.0336487	0.0796122
H3BNC9	Uncharacterized protein OS=Homo sapiens OX=9606 PE=3 SV=2	0	0	1.01088	0	0.505441	0.25272	0.321087	0.374615
H7BY58	Protein-L-isoaspartate O-methyltransferase OS=Homo sapiens OX=9606 GN=PCMT1 PE=1 SV=1	0	0	0	0	0	0	1	1
I1E4Y6	GRB10-interacting GYF protein 2 OS=Homo sapiens OX=9606 GN=GIGYF2 PE=1 SV=1	0	0	1.59945	1.04224	1.32085	0.660424	0.0135792	0.045178
J3KNN5	Probable ATP-dependent RNA helicase DDX41 (Fragment) OS=Homo sapiens OX=9606 GN=DDX41 PE=1 SV=1	0	0	0	1.04224	0.521122	0.260561	0.320211	0.374615
J3KPD9	NME1-NME2 readthrough OS=Homo sapiens OX=9606 GN=NME1-NME2 PE=1 SV=1	0	0	0	1.04224	0.521122	0.260561	0.320211	0.374615
K7EK43	Tubulin beta-6 chain (Fragment) OS=Homo sapiens OX=9606 GN=TUBB6 PE=1 SV=1	1.4957	1.02055	2.01629	0	-0.249976	1.13313	0.787765	0.835906
M0R0R2	40S ribosomal protein S5 OS=Homo sapiens OX=9606 GN=RPS5 PE=1 SV=1	0	0	0	1.04224	0.521122	0.260561	0.320211	0.374615
O00483	Cytochrome c oxidase subunit NDUFA4 OS=Homo sapiens OX=9606 GN=NDUFA4 PE=1 SV=1	0	0	1.01088	1.04224	1.02656	0.513282	0.00294909	0.0208621
O14654	Insulin receptor substrate 4 OS=Homo sapiens OX=9606 GN=IRS4 PE=1 SV=1	0.933575	0	3.18921	3.24419	2.74992	1.84175	0.00602753	0.0319794
O15269	Serine palmitoyltransferase 1 OS=Homo sapiens OX=9606 GN=SPTLC1 PE=1 SV=1	0	0	1.01088	0	0.505441	0.25272	0.321087	0.374615
O43813	Glutathione S-transferase LANCL1 OS=Homo sapiens OX=9606 GN=LANCL1 PE=1 SV=1	2.69154	2.61904	3.60485	3.53534	0.914805	3.11269	0.00481811	0.0294086
O75223	Gamma-glutamylcyclotransferase OS=Homo sapiens OX=9606 GN=GGCT PE=1 SV=1	2.21413	1.02055	1.01088	0	-1.1119	1.06139	0.183156	0.317879
O75340	Programmed cell death protein 6 OS=Homo sapiens OX=9606 GN=PDCD6 PE=1 SV=1	1.4957	0	0	2.06291	0.283607	0.889653	0.803105	0.847476
O95678	Keratin, type II cytoskeletal 75 OS=Homo sapiens OX=9606 GN=KRT75 PE=1 SV=2	0	1.02055	0	0	-0.510273	0.255136	0.320809	0.374615
O95816	BAG family molecular chaperone regulator 2 OS=Homo sapiens OX=9606 GN=BAG2 PE=1 SV=1	0	0	1.01088	0	0.505441	0.25272	0.321087	0.374615
O95831	Apoptosis-inducing factor 1, mitochondrial OS=Homo sapiens OX=9606 GN=AIFM1 PE=1 SV=1	0	0	2.3393	2.6547	2.497	1.2485	0.000684541	0.0108956
P00761	Trypsin OS=Sus scrofa PE=1 SV=1	6.88741	8.04065	7.09834	8.13283	0.151557	7.53981	0.828051	0.868999
P01036	Cystatin-S OS=Homo sapiens OX=9606 GN=CST4 PE=1 SV=3	1.4957	1.02055	0	0	-1.25812	0.629061	0.0110591	0.045178
P01040	Cystatin-A OS=Homo sapiens OX=9606 GN=CSTA PE=1 SV=1	2.21413	2.03071	1.59945	1.04224	-0.80157	1.72163	0.0559368	0.120044
P01834	Immunoglobulin kappa constant OS=Homo sapiens OX=9606 GN=IGKC PE=1 SV=2	2.21413	1.02055	0	0	-1.61734	0.808668	0.0472342	0.104904
P02533	Keratin, type I cytoskeletal 14 OS=Homo sapiens OX=9606 GN=KRT14 PE=1 SV=4	6.22323	6.12767	4.77577	5.08076	-1.24719	5.55186	0.00542354	0.0297712
P02538	Keratin, type II cytoskeletal 6A OS=Homo sapiens OX=9606 GN=KRT6A PE=1 SV=3	4.67638	4.1259	4.48013	3.77749	-0.272329	4.26498	0.525802	0.590416
P02768	Serum albumin OS=Homo sapiens GN=ALB PE=1 SV=2	4.5135	4.36072	3.47915	2.87903	-1.25801	3.8081	0.0196395	0.0559871
P02788	Lactotransferrin OS=Homo sapiens GN=LTF PE=1 SV=6	3.04963	2.03071	0	0	-2.54017	1.27009	0.00947587	0.0441437
P04040	Catalase OS=Homo sapiens GN=CAT PE=1 SV=3	2.47249	1.02055	0	0	-1.74652	0.873259	0.0617304	0.128158
P04083	Annexin A1 OS=Homo sapiens OX=9606 GN=ANXA1 PE=1 SV=2	0.933575	0	0	0	-0.466787	0.233394	0.32362	0.374615
P04259	Keratin, type II cytoskeletal 6B OS=Homo sapiens OX=9606 GN=KRT6B PE=1 SV=5	5.69933	5.59454	5.26904	4.98748	-0.518674	5.3876	0.0532529	0.115583
P04264	Keratin, type II cytoskeletal 1 OS=Homo sapiens GN=KRT1 PE=1 SV=6	8.41891	8.65172	7.89811	7.87734	-0.647595	8.21152	0.0222976	0.0618488
P04350	Tubulin beta-4A chain OS=Homo sapiens OX=9606 GN=TUBB4A PE=1 SV=2	3.95977	4.1259	4.72129	4.78061	0.708117	4.39689	0.0134436	0.045178
P04406	Glyceraldehyde-3-phosphate dehydrogenase OS=Homo sapiens OX=9606 GN=GAPDH PE=1 SV=3	4.11936	3.3587	3.47915	2.38894	-0.804984	3.33654	0.24061	0.374615
P04745	Alpha-amylase 1 OS=Homo sapiens GN=AMY1A PE=1 SV=2	3.20007	2.61904	0	0	-2.90956	1.45478	0.00152374	0.0177026
P04792	Heat shock protein beta-1 OS=Homo sapiens OX=9606 GN=HSPB1 PE=1 SV=2	1.89918	1.02055	1.01088	0	-0.954422	0.982651	0.184225	0.317879
P05089	Arginase-1 OS=Homo sapiens OX=9606 GN=ARG1 PE=1 SV=2	3.20007	2.61904	1.01088	0	-2.40412	1.7075	0.0157245	0.0500563
P05109	Protein S100-A8 OS=Homo sapiens OX=9606 GN=S100A8 PE=1 SV=1	3.95977	4.28661	3.72046	3.88485	-0.320535	3.96293	0.1864	0.317879
P05387	60S acidic ribosomal protein P2 OS=Homo sapiens OX=9606 GN=RPLP2 PE=1 SV=1	1.4957	1.02055	1.59945	0	-0.458396	1.02892	0.552649	0.613697
P06702	Protein S100-A9 OS=Homo sapiens OX=9606 GN=S100A9 PE=1 SV=1	4.45484	4.36072	3.47915	3.07314	-1.13163	3.84196	0.0114631	0.045178
P07355	Annexin A2 OS=Homo sapiens OX=9606 GN=ANXA2 PE=1 SV=2	3.87283	3.20625	1.59945	2.06291	-1.70836	2.68536	0.016097	0.0504022
P07437	Tubulin beta chain OS=Homo sapiens OX=9606 GN=TUBB PE=1 SV=2	3.57532	3.84528	4.19041	3.98477	0.377293	3.89895	0.126081	0.2338
P08238	Heat shock protein HSP 90-beta OS=Homo sapiens OX=9606 GN=HSP90AB1 PE=1 SV=4	2.21413	0	3.01899	3.53534	2.1701	2.19212	0.101512	0.19563
P08579	U2 small nuclear ribonucleoprotein B'' OS=Homo sapiens OX=9606 GN=SNRPB2 PE=1 SV=1	0	0	1.59945	1.04224	1.32085	0.660424	0.0135792	0.045178
P08670	Vimentin OS=Homo sapiens OX=9606 GN=VIM PE=1 SV=4	3.04963	2.03071	4.34253	4.32695	1.79457	3.43746	0.0246775	0.0654638
P08727	Keratin, type I cytoskeletal 19 OS=Homo sapiens OX=9606 GN=KRT19 PE=1 SV=4	0.933575	0	1.01088	0	0.0386532	0.486114	0.950281	0.975826
P08779	Keratin, type I cytoskeletal 16 OS=Homo sapiens OX=9606 GN=KRT16 PE=1 SV=4	4.9556	4.62409	4.02034	4.07822	-0.740564	4.41956	0.0252189	0.0659837
P09228	Cystatin-SA OS=Homo sapiens OX=9606 GN=CST2 PE=1 SV=1	0	0	0	0	0	0	1	1
P09661	U2 small nuclear ribonucleoprotein A' OS=Homo sapiens OX=9606 GN=SNRPA1 PE=1 SV=2	5.3906	5.65469	5.66511	5.78217	0.200991	5.62314	0.308651	0.374615
P10599	Thioredoxin OS=Homo sapiens GN=TXN PE=1 SV=3	2.88167	2.8424	2.3393	2.6547	-0.365035	2.67952	0.124942	0.2338
P10809	60 kDa heat shock protein, mitochondrial OS=Homo sapiens OX=9606 GN=HSPD1 PE=1 SV=2	0	0	2.82596	2.6547	2.74033	1.37016	0.000246879	0.00785898
P12035	Keratin, type II cytoskeletal 3 OS=Homo sapiens OX=9606 GN=KRT3 PE=1 SV=3	0.933575	0	0	0	-0.466787	0.233394	0.32362	0.374615
P12236	ADP/ATP translocase 3 OS=Homo sapiens OX=9606 GN=SLC25A6 PE=1 SV=4	2.69154	2.8424	3.72046	4.16598	1.17626	3.3551	0.0130742	0.045178
P12273	Prolactin-inducible protein OS=Homo sapiens OX=9606 GN=PIP PE=1 SV=1	2.88167	2.35466	0	0	-2.61817	1.30908	0.00165687	0.0177026
P13639	Elongation factor 2 OS=Homo sapiens OX=9606 GN=EEF2 PE=1 SV=4	1.89918	0	2.3393	2.87903	1.65958	1.77938	0.132527	0.243391
P13645	Keratin, type I cytoskeletal 10 OS=Homo sapiens GN=KRT10 PE=1 SV=6	7.8303	7.93545	7.10899	7.05993	-0.798419	7.48367	0.00751527	0.0377741
P13646	Keratin, type I cytoskeletal 13 OS=Homo sapiens OX=9606 GN=KRT13 PE=1 SV=4	0	0	2.60305	1.64102	2.12204	1.06102	0.0135227	0.045178
P13647	Keratin, type II cytoskeletal 5 OS=Homo sapiens OX=9606 GN=KRT5 PE=1 SV=3	6.25796	6.23008	5.66511	5.54088	-0.641024	5.9235	0.0145221	0.0470122
P14174	Macrophage migration inhibitory factor OS=Homo sapiens OX=9606 GN=MIF PE=1 SV=4	2.21413	1.61229	2.01629	2.06291	0.126392	1.97641	0.672691	0.738414
P14923	Junction plakoglobin OS=Homo sapiens OX=9606 GN=JUP PE=1 SV=3	4.72684	4.1259	3.18921	2.87903	-1.39224	3.73025	0.0182233	0.0535485
P15924	Desmoplakin OS=Homo sapiens OX=9606 GN=DSP PE=1 SV=3	6.15117	5.56349	6.08745	5.86318	0.117981	5.91632	0.70221	0.757752
P17812	CTP synthase 1 OS=Homo sapiens OX=9606 GN=CTPS1 PE=1 SV=2	0	0	2.01629	0	1.00815	0.504073	0.309767	0.374615
P17987	T-complex protein 1 subunit alpha OS=Homo sapiens OX=9606 GN=TCP1 PE=1 SV=1	0	0	1.01088	0	0.505441	0.25272	0.321087	0.374615
P18124	60S ribosomal protein L7 OS=Homo sapiens OX=9606 GN=RPL7 PE=1 SV=1	0	0	1.01088	1.04224	1.02656	0.513282	0.00294909	0.0208621
P19013	Keratin, type II cytoskeletal 4 OS=Homo sapiens OX=9606 GN=KRT4 PE=1 SV=4	0	0	1.01088	0	0.505441	0.25272	0.321087	0.374615
P19338	Nucleolin OS=Homo sapiens OX=9606 GN=NCL PE=1 SV=3	0.933575	0	2.82596	1.64102	1.7667	1.35014	0.0655427	0.133786
P22626	Heterogeneous nuclear ribonucleoproteins A2/B1 OS=Homo sapiens OX=9606 GN=HNRNPA2B1 PE=1 SV=2	0	0	1.01088	0	0.505441	0.25272	0.321087	0.374615
P23284	Peptidyl-prolyl cis-trans isomerase B OS=Homo sapiens OX=9606 GN=PPIB PE=1 SV=2	4.11936	3.03576	4.82827	4.83517	1.25416	4.20464	0.0699013	0.139075
P25311	Zinc-alpha-2-glycoprotein OS=Homo sapiens OX=9606 GN=AZGP1 PE=1 SV=2	3.33629	1.02055	2.01629	1.64102	-0.349762	2.00354	0.739814	0.793846
P25705	ATP synthase subunit alpha, mitochondrial OS=Homo sapiens OX=9606 GN=ATP5F1A PE=1 SV=1	0	0	2.01629	2.06291	2.0396	1.0198	0.000391126	0.00981282
P25786	Proteasome subunit alpha type-1 OS=Homo sapiens OX=9606 GN=PSMA1 PE=1 SV=1	0	0	0	1.04224	0.521122	0.260561	0.320211	0.374615
P27482	Calmodulin-like protein 3 OS=Homo sapiens OX=9606 GN=CALML3 PE=1 SV=2	0.933575	0	1.01088	0	0.0386532	0.486114	0.950281	0.975826
P27708	CAD protein OS=Homo sapiens OX=9606 GN=CAD PE=1 SV=3	1.4957	1.02055	4.26848	3.66149	2.70686	2.61155	0.00381232	0.0243096
P29508	Serpin B3 OS=Homo sapiens OX=9606 GN=SERPINB3 PE=1 SV=2	3.57532	2.35466	1.59945	0	-2.16526	1.88236	0.0783033	0.154185
P30050	60S ribosomal protein L12 OS=Homo sapiens OX=9606 GN=RPL12 PE=1 SV=1	1.89918	1.61229	2.60305	2.06291	0.577247	2.04436	0.125149	0.2338
P31025	Lipocalin-1 OS=Homo sapiens OX=9606 GN=LCN1 PE=1 SV=1	2.21413	2.03071	0	0	-2.12242	1.06121	0.000563104	0.00981282
P31151	Protein S100-A7 OS=Homo sapiens OX=9606 GN=S100A7 PE=1 SV=4	3.78031	3.49657	2.82596	2.87903	-0.785947	3.24547	0.017125	0.0527561
P31689	DnaJ homolog subfamily A member 1 OS=Homo sapiens OX=9606 GN=DNAJA1 PE=1 SV=2	0	0	3.01899	2.87903	2.94901	1.47451	0.000172134	0.00785898
P31944	Caspase-14 OS=Homo sapiens OX=9606 GN=CASP14 PE=1 SV=2	4.19299	3.94501	2.3393	1.04224	-2.37823	2.87988	0.0223433	0.0618488
P32119	Peroxiredoxin-2 OS=Homo sapiens OX=9606 GN=PRDX2 PE=1 SV=5	2.47249	1.02055	1.01088	0	-1.24108	1.12598	0.186309	0.317879
P35030	Trypsin-3 OS=Homo sapiens OX=9606 GN=PRSS3 PE=1 SV=2	0	1.61229	1.59945	2.06291	1.02504	1.31866	0.234335	0.374615
P35527	Keratin, type I cytoskeletal 9 OS=Homo sapiens GN=KRT9 PE=1 SV=3	8.52607	8.54452	7.74268	7.86428	-0.731816	8.16939	0.00986883	0.0448797
P35613	Basigin OS=Homo sapiens OX=9606 GN=BSG PE=1 SV=2	0	0	1.59945	0	0.799726	0.399863	0.312049	0.374615
P35908	Keratin, type II cytoskeletal 2 epidermal OS=Homo sapiens GN=KRT2 PE=1 SV=2	7.92517	7.9595	6.99879	6.79676	-1.04456	7.42006	0.00508107	0.0294086
P36542	ATP synthase subunit gamma, mitochondrial OS=Homo sapiens OX=9606 GN=ATP5F1C PE=1 SV=1	0	0	1.01088	0	0.505441	0.25272	0.321087	0.374615
P38646	Stress-70 protein, mitochondrial OS=Homo sapiens OX=9606 GN=HSPA9 PE=1 SV=2	3.46075	3.20625	4.41297	4.24871	0.997343	3.83217	0.00945508	0.0441437
P39748	Flap endonuclease 1 OS=Homo sapiens OX=9606 GN=FEN1 PE=1 SV=1	0	0	1.01088	1.64102	1.32595	0.662975	0.0177015	0.0528281
P40227	T-complex protein 1 subunit zeta OS=Homo sapiens OX=9606 GN=CCT6A PE=1 SV=3	0	0	0	1.04224	0.521122	0.260561	0.320211	0.374615
P42357	Histidine ammonia-lyase OS=Homo sapiens OX=9606 GN=HAL PE=1 SV=1	1.89918	0	0	0	-0.94959	0.474795	0.310261	0.374615
P46109	Crk-like protein OS=Homo sapiens OX=9606 GN=CRKL PE=1 SV=1	0.933575	0	2.01629	1.64102	1.36187	1.14772	0.0486413	0.106787
P47929	Galectin-7 OS=Homo sapiens OX=9606 GN=LGALS7 PE=1 SV=2	2.21413	2.35466	1.01088	1.04224	-1.25783	1.65548	0.0022329	0.0208621
P48594	Serpin B4 OS=Homo sapiens OX=9606 GN=SERPINB4 PE=1 SV=2	2.69154	2.61904	1.01088	1.04224	-1.62873	1.84093	0.000824102	0.012108
P49327	Fatty acid synthase OS=Homo sapiens OX=9606 GN=FASN PE=1 SV=3	0.933575	0	0	1.04224	0.054335	0.493955	0.931286	0.966716
P49368	T-complex protein 1 subunit gamma OS=Homo sapiens OX=9606 GN=CCT3 PE=1 SV=4	0	0	1.01088	1.04224	1.02656	0.513282	0.00294909	0.0208621
P50402	Emerin OS=Homo sapiens OX=9606 GN=EMD PE=1 SV=1	0	0	1.59945	1.04224	1.32085	0.660424	0.0135792	0.045178
P50990	T-complex protein 1 subunit theta OS=Homo sapiens OX=9606 GN=CCT8 PE=1 SV=4	0	0	4.02034	3.66149	3.84091	1.92046	0.0002359	0.00785898
P51571	Translocon-associated protein subunit delta OS=Homo sapiens OX=9606 GN=SSR4 PE=1 SV=1	0	0	2.01629	1.04224	1.52927	0.764634	0.0336487	0.0796122
P55081	Microfibrillar-associated protein 1 OS=Homo sapiens OX=9606 GN=MFAP1 PE=1 SV=2	0	0	1.01088	1.04224	1.02656	0.513282	0.00294909	0.0208621
P55084	Trifunctional enzyme subunit beta, mitochondrial OS=Homo sapiens OX=9606 GN=HADHB PE=1 SV=3	0.933575	0	1.01088	1.04224	0.559776	0.746675	0.252594	0.374615
P61626	Lysozyme C OS=Homo sapiens GN=LYZ PE=1 SV=1	2.47249	2.61904	1.01088	0	-2.04033	1.5256	0.0175553	0.0528281
P62829	60S ribosomal protein L23 OS=Homo sapiens OX=9606 GN=RPL23 PE=1 SV=1	3.33629	3.20625	3.34146	2.87903	-0.161024	3.19076	0.528592	0.590416
P62851	40S ribosomal protein S25 OS=Homo sapiens OX=9606 GN=RPS25 PE=1 SV=1	0	0	1.01088	0	0.505441	0.25272	0.321087	0.374615
P62913	60S ribosomal protein L11 OS=Homo sapiens OX=9606 GN=RPL11 PE=1 SV=2	1.4957	0	1.59945	1.04224	0.573	1.03435	0.448201	0.509562
P62937	Peptidyl-prolyl cis-trans isomerase A OS=Homo sapiens GN=PPIA PE=1 SV=2	1.4957	1.02055	1.01088	1.04224	-0.231559	1.14234	0.379249	0.433752
P62979	Ubiquitin-40S ribosomal protein S27a OS=Homo sapiens GN=RPS27A PE=1 SV=2	1.4957	0	2.60305	2.38894	1.74815	1.62192	0.0674279	0.135566
P63173	60S ribosomal protein L38 OS=Homo sapiens OX=9606 GN=RPL38 PE=1 SV=2	4.26304	4.36072	4.77577	4.78061	0.466313	4.54503	0.0310719	0.0791298
P68363	Tubulin alpha-1B chain OS=Homo sapiens OX=9606 GN=TUBA1B PE=1 SV=1	1.4957	1.61229	1.01088	2.06291	-0.0170983	1.54545	0.971783	0.99257
P68871	Hemoglobin subunit beta OS=Homo sapiens GN=HBB PE=1 SV=2	3.20007	2.61904	0	0	-2.90956	1.45478	0.00152374	0.0177026
P69905	Hemoglobin subunit alpha OS=Homo sapiens GN=HBA1 PE=1 SV=2	1.89918	2.03071	0	0	-1.96494	0.982472	0.000562731	0.00981282
P78371	T-complex protein 1 subunit beta OS=Homo sapiens OX=9606 GN=CCT2 PE=1 SV=4	0	0	3.01899	2.87903	2.94901	1.47451	0.000172134	0.00785898
P78527	DNA-dependent protein kinase catalytic subunit OS=Homo sapiens OX=9606 GN=PRKDC PE=1 SV=3	0	0	1.01088	0	0.505441	0.25272	0.321087	0.374615
P81605	Dermcidin OS=Homo sapiens OX=9606 GN=DCD PE=1 SV=2	3.57532	3.3587	3.01899	2.87903	-0.517997	3.20801	0.0444178	0.0998095
P999999	User_Provided_Bait OS=Homo sapiens GN=CSN1S1 PE=1 SV=2	7.22236	7.2597	8.73588	8.84797	1.55089	8.01648	0.00108302	0.0147755
Q01469	Fatty acid-binding protein 5 OS=Homo sapiens OX=9606 GN=FABP5 PE=1 SV=3	2.47249	1.61229	0	0	-2.04239	1.0212	0.0113187	0.045178
Q02413	Desmoglein-1 OS=Homo sapiens OX=9606 GN=DSG1 PE=1 SV=2	5.18943	5.03954	3.72046	3.66149	-1.42351	4.40273	0.00166831	0.0177026
Q04695	Keratin, type I cytoskeletal 17 OS=Homo sapiens OX=9606 GN=KRT17 PE=1 SV=2	3.87283	3.62241	3.60485	3.07314	-0.408628	3.54331	0.220502	0.369437
Q06830	Peroxiredoxin-1 OS=Homo sapiens GN=PRDX1 PE=1 SV=1	2.21413	2.03071	2.3393	2.06291	0.0786866	2.16176	0.687273	0.750109
Q07021	Complement component 1 Q subcomponent-binding protein, mitochondrial OS=Homo sapiens OX=9606 GN=C1QBP PE=1 SV=1	0	1.02055	2.01629	2.06291	1.52933	1.27494	0.0376769	0.0867023
Q08188	Protein-glutamine gamma-glutamyltransferase E OS=Homo sapiens OX=9606 GN=TGM3 PE=1 SV=4	4.26304	3.20625	2.01629	1.04224	-2.20538	2.63196	0.0337622	0.0796122
Q08554	Desmocollin-1 OS=Homo sapiens OX=9606 GN=DSC1 PE=1 SV=2	3.78031	3.20625	2.01629	2.38894	-1.29067	2.84795	0.0229896	0.0627289
Q13049	E3 ubiquitin-protein ligase TRIM32 OS=Homo sapiens OX=9606 GN=TRIM32 PE=1 SV=2	3.68145	2.03071	4.77577	4.24871	1.65616	3.68416	0.102424	0.19563
Q13162	Peroxiredoxin-4 OS=Homo sapiens OX=9606 GN=PRDX4 PE=1 SV=1	0.933575	0	0	0	-0.466787	0.233394	0.32362	0.374615
Q13439	Golgin subfamily A member 4 OS=Homo sapiens OX=9606 GN=GOLGA4 PE=1 SV=1	0	0	1.01088	0	0.505441	0.25272	0.321087	0.374615
Q13835	Plakophilin-1 OS=Homo sapiens OX=9606 GN=PKP1 PE=1 SV=2	1.4957	1.02055	0	0	-1.25812	0.629061	0.0110591	0.045178
Q13867	Bleomycin hydrolase OS=Homo sapiens OX=9606 GN=BLMH PE=1 SV=1	1.89918	1.61229	1.01088	0	-1.25029	1.13059	0.0658425	0.133786
Q14257	Reticulocalbin-2 OS=Homo sapiens OX=9606 GN=RCN2 PE=1 SV=1	0	0	2.01629	1.04224	1.52927	0.764634	0.0336487	0.0796122
Q14532	Keratin, type I cuticular Ha2 OS=Homo sapiens GN=KRT32 PE=2 SV=3	2.21413	2.03071	1.01088	0	-1.61698	1.31393	0.0330947	0.0796122
Q14574	Desmocollin-3 OS=Homo sapiens OX=9606 GN=DSC3 PE=1 SV=3	0.933575	1.61229	0	0	-1.27293	0.636467	0.0234067	0.0629672
Q15042	Rab3 GTPase-activating protein catalytic subunit OS=Homo sapiens OX=9606 GN=RAB3GAP1 PE=1 SV=3	0	0	1.01088	0	0.505441	0.25272	0.321087	0.374615
Q15084	Protein disulfide-isomerase A6 OS=Homo sapiens OX=9606 GN=PDIA6 PE=1 SV=1	0	0	1.59945	0	0.799726	0.399863	0.312049	0.374615
Q15365	Poly(rC)-binding protein 1 OS=Homo sapiens OX=9606 GN=PCBP1 PE=1 SV=2	0	0	1.01088	2.06291	1.5369	0.768448	0.0398793	0.0906779
Q4VCS5	Angiomotin OS=Homo sapiens OX=9606 GN=AMOT PE=1 SV=1	0.933575	0	1.59945	1.64102	1.15345	1.04351	0.0616643	0.128158
Q53RT3	Retroviral-like aspartic protease 1 OS=Homo sapiens OX=9606 GN=ASPRV1 PE=1 SV=1	0.933575	0	0	0	-0.466787	0.233394	0.32362	0.374615
Q5D862	Filaggrin-2 OS=Homo sapiens OX=9606 GN=FLG2 PE=1 SV=1	2.69154	3.20625	1.01088	1.64102	-1.62294	2.13742	0.0186211	0.0538885
Q5T749	Keratinocyte proline-rich protein OS=Homo sapiens OX=9606 GN=KPRP PE=1 SV=1	2.88167	2.8424	0	0	-2.86203	1.43102	0.000139611	0.00785898
Q5TBB1	Ribonuclease H2 subunit B OS=Homo sapiens OX=9606 GN=RNASEH2B PE=1 SV=1	0	0	4.82827	4.88775	4.85801	2.429	2.93447e-05	0.00560483
Q6KB66	Keratin, type II cytoskeletal 80 OS=Homo sapiens OX=9606 GN=KRT80 PE=1 SV=2	2.88167	2.03071	0	0	-2.45619	1.22809	0.00651879	0.0336511
Q6ZVX7	F-box only protein 50 OS=Homo sapiens OX=9606 GN=NCCRP1 PE=1 SV=1	1.4957	0	0	0	-0.747849	0.373925	0.312927	0.374615
Q7Z794	Keratin, type II cytoskeletal 1b OS=Homo sapiens OX=9606 GN=KRT77 PE=2 SV=3	5.25965	5.49932	3.47915	3.77749	-1.75116	4.5039	0.00276765	0.0208621
Q86YZ3	Hornerin OS=Homo sapiens OX=9606 GN=HRNR PE=1 SV=2	3.68145	2.8424	3.18921	2.87903	-0.227802	3.14803	0.592258	0.653881
Q8IXB1	DnaJ homolog subfamily C member 10 OS=Homo sapiens OX=9606 GN=DNAJC10 PE=1 SV=2	3.04963	1.02055	3.60485	1.04224	0.288457	2.17932	0.842582	0.879416
Q8N1N4	Keratin, type II cytoskeletal 78 OS=Homo sapiens OX=9606 GN=KRT78 PE=1 SV=2	4.56986	4.4312	2.3393	1.04224	-2.80976	3.09565	0.013719	0.045178
Q8NCW5	NAD(P)H-hydrate epimerase OS=Homo sapiens OX=9606 GN=NAXE PE=1 SV=2	1.89918	0	2.3393	2.6547	1.54741	1.72329	0.144744	0.263297
Q8WVV4	Protein POF1B OS=Homo sapiens OX=9606 GN=POF1B PE=1 SV=3	1.4957	1.02055	0	0	-1.25812	0.629061	0.0110591	0.045178
Q93084	Sarcoplasmic/endoplasmic reticulum calcium ATPase 3 OS=Homo sapiens OX=9606 GN=ATP2A3 PE=1 SV=2	0	0	1.01088	0	0.505441	0.25272	0.321087	0.374615
Q96BP2	Coiled-coil-helix-coiled-coil-helix domain-containing protein 1 OS=Homo sapiens OX=9606 GN=CHCHD1 PE=1 SV=1	0.933575	0	1.59945	0	0.332939	0.633257	0.69142	0.750348
Q96CU9	FAD-dependent oxidoreductase domain-containing protein 1 OS=Homo sapiens OX=9606 GN=FOXRED1 PE=1 SV=2	0	0	1.01088	0	0.505441	0.25272	0.321087	0.374615
Q96DA0	Zymogen granule protein 16 homolog B OS=Homo sapiens OX=9606 GN=ZG16B PE=1 SV=3	0	0	0	0	0	0	1	1
Q96DR8	Mucin-like protein 1 OS=Homo sapiens OX=9606 GN=MUCL1 PE=1 SV=1	0	0	1.01088	0	0.505441	0.25272	0.321087	0.374615
Q96P63	Serpin B12 OS=Homo sapiens OX=9606 GN=SERPINB12 PE=1 SV=1	2.47249	3.20625	0	0	-2.83937	1.41969	0.00292148	0.0208621
Q99873	Protein arginine N-methyltransferase 1 OS=Homo sapiens OX=9606 GN=PRMT1 PE=1 SV=3	0	0	0	1.04224	0.521122	0.260561	0.320211	0.374615
Q9BRP1	Programmed cell death protein 2-like OS=Homo sapiens OX=9606 GN=PDCD2L PE=1 SV=1	0.933575	1.02055	1.01088	1.64102	0.34889	1.15151	0.305088	0.374615
Q9BS26	Endoplasmic reticulum resident protein 44 OS=Homo sapiens OX=9606 GN=ERP44 PE=1 SV=1	0	0	0	1.04224	0.521122	0.260561	0.320211	0.374615
Q9BUF5	Tubulin beta-6 chain OS=Homo sapiens OX=9606 GN=TUBB6 PE=1 SV=1	0	0	1.59945	1.04224	1.32085	0.660424	0.0135792	0.045178
Q9C075	Keratin, type I cytoskeletal 23 OS=Homo sapiens OX=9606 GN=KRT23 PE=1 SV=2	0.933575	0	0	0	-0.466787	0.233394	0.32362	0.374615
Q9H2M9	Rab3 GTPase-activating protein non-catalytic subunit OS=Homo sapiens OX=9606 GN=RAB3GAP2 PE=1 SV=1	0	0	1.01088	0	0.505441	0.25272	0.321087	0.374615
Q9H936	Mitochondrial glutamate carrier 1 OS=Homo sapiens OX=9606 GN=SLC25A22 PE=1 SV=1	0	0	1.01088	0	0.505441	0.25272	0.321087	0.374615
Q9NRS6	Sorting nexin-15 OS=Homo sapiens OX=9606 GN=SNX15 PE=1 SV=1	0	0	0	1.04224	0.521122	0.260561	0.320211	0.374615
Q9NUJ1	Mycophenolic acid acyl-glucuronide esterase, mitochondrial OS=Homo sapiens OX=9606 GN=ABHD10 PE=1 SV=1	1.89918	1.61229	2.3393	2.6547	0.741263	2.12637	0.0373348	0.0867023
Q9NXA8	NAD-dependent protein deacylase sirtuin-5, mitochondrial OS=Homo sapiens OX=9606 GN=SIRT5 PE=1 SV=2	3.04963	3.20625	3.60485	3.77749	0.563226	3.40956	0.0321454	0.0796122
Q9NZT1	Calmodulin-like protein 5 OS=Homo sapiens OX=9606 GN=CALML5 PE=1 SV=2	3.57532	1.61229	3.47915	3.66149	0.976518	3.08206	0.313723	0.374615
Q9P021	Cysteine-rich PDZ-binding protein OS=Homo sapiens OX=9606 GN=CRIPT PE=1 SV=1	1.4957	0	1.59945	2.06291	1.08333	1.28952	0.191956	0.324457
Q9UBN7	Histone deacetylase 6 OS=Homo sapiens OX=9606 GN=HDAC6 PE=1 SV=2	4.26304	4.20849	4.87892	4.83517	0.621283	4.54641	0.0133246	0.045178
Q9UGM3	Deleted in malignant brain tumors 1 protein OS=Homo sapiens OX=9606 GN=DMBT1 PE=1 SV=2	1.4957	2.03071	0	1.04224	-1.24208	1.14216	0.0844465	0.164584
Q9UI42	Carboxypeptidase A4 OS=Homo sapiens OX=9606 GN=CPA4 PE=1 SV=2	0	1.02055	0	0	-0.510273	0.255136	0.320809	0.374615
Q9UPQ9	Trinucleotide repeat-containing gene 6B protein OS=Homo sapiens OX=9606 GN=TNRC6B PE=1 SV=4	0.933575	0	2.3393	1.04224	1.22398	1.07878	0.159956	0.285528
Q9Y3R4	Sialidase-2 OS=Homo sapiens OX=9606 GN=NEU2 PE=1 SV=2	0.933575	0	0	0	-0.466787	0.233394	0.32362	0.374615
U3KQK0	Histone H2B OS=Homo sapiens OX=9606 GN=HIST1H2BN PE=1 SV=1	1.4957	0	0	0	-0.747849	0.373925	0.312927	0.374615

## Sheet: Raw PSMs
Protein	Description	Anti-GFP_HEK-Ctrl_R1	Anti-GFP_HEK-Ctrl_R2	Anti-GFP_HEK-RNaseH2A_OE_R1	Anti-GFP_HEK-RNaseH2A_OE_R2
A0A087WTP3	Far upstream element-binding protein 2 OS=Homo sapiens OX=9606 GN=KHSRP PE=1 SV=1	25	15	27	18
A0A087WVQ6	Clathrin heavy chain OS=Homo sapiens OX=9606 GN=CLTC PE=1 SV=1	0	0	1	0
A0A0A0MS08	Immunoglobulin heavy constant gamma 1 (Fragment) OS=Homo sapiens OX=9606 GN=IGHG1 PE=1 SV=1	1	0	0	0
A0A0B4J231	Immunoglobulin lambda-like polypeptide 5 OS=Homo sapiens OX=9606 GN=IGLL5 PE=1 SV=1	1	1	0	0
A0A0D9SF53	ATP-dependent RNA helicase DDX3X OS=Homo sapiens OX=9606 GN=DDX3X PE=1 SV=1	3	2	6	8
A0A0G2JIW1	Heat shock 70 kDa protein 1B OS=Homo sapiens OX=9606 GN=HSPA1B PE=1 SV=1	99	82	166	153
A0A0U1RRH7	Histone H2A OS=Homo sapiens OX=9606 PE=3 SV=1	0	0	0	0
A0A140T866	D-3-phosphoglycerate dehydrogenase OS=Bos taurus OX=9913 GN=PHGDH PE=1 SV=1	0	0	3	3
A0A140T871	Glutamate dehydrogenase 1, mitochondrial OS=Bos taurus OX=9913 GN=GLUD1 PE=1 SV=1	0	0	2	0
A0A140T897	Serum albumin OS=Bos taurus OX=9913 GN=ALB PE=4 SV=1	47	42	32	31
A0A140T8A9	Kappa-casein OS=Bos taurus OX=9913 GN=CSN3 PE=3 SV=1	8	6	7	6
A0A1B0GU03	Uncharacterized protein OS=Homo sapiens OX=9606 PE=1 SV=1	4	3	0	0
A0A1W2PQ51	Probable ATP-dependent RNA helicase DDX17 OS=Homo sapiens OX=9606 GN=DDX17 PE=1 SV=1	1	0	3	3
A0A286YEY1	Immunoglobulin heavy constant alpha 1 (Fragment) OS=Homo sapiens OX=9606 GN=IGHA1 PE=1 SV=1	5	2	0	0
A0A2R8Y6G6	Alpha-enolase OS=Homo sapiens OX=9606 GN=ENO1 PE=1 SV=1	3	1	1	1
A0A3Q1LFG8	F-actin-capping protein subunit alpha OS=Bos taurus OX=9913 GN=CAPZA1 PE=1 SV=1	0	1	0	0
A0A3Q1LFQ2	Uncharacterized protein OS=Bos taurus OX=9913 PE=3 SV=1	1	0	0	0
A0A3Q1LGY1	Poly(U)-binding-splicing factor PUF60 OS=Bos taurus OX=9913 GN=PUF60 PE=4 SV=1	2	1	6	4
A0A3Q1LHX4	Solute carrier family 25 member 13 OS=Bos taurus OX=9913 GN=SLC25A13 PE=1 SV=1	0	0	1	0
A0A3Q1LIY5	Protein LSM14 homolog A OS=Bos taurus OX=9913 GN=LSM14A PE=4 SV=1	0	0	0	1
A0A3Q1LJB2	Uncharacterized protein OS=Bos taurus OX=9913 PE=3 SV=1	62	66	35	40
A0A3Q1LM43	DnaJ homolog subfamily B member 6 OS=Bos taurus OX=9913 GN=DNAJB6 PE=4 SV=1	0	0	0	1
A0A3Q1LQ87	40S ribosomal protein S16 OS=Bos taurus OX=9913 GN=RPS16 PE=3 SV=1	0	0	1	0
A0A3Q1LR67	Uncharacterized protein OS=Bos taurus OX=9913 GN=RPL22 PE=1 SV=1	2	0	3	3
A0A3Q1LR88	F-actin-capping protein subunit beta OS=Bos taurus OX=9913 GN=CAPZB PE=3 SV=1	0	0	1	0
A0A3Q1LUJ8	Sodium/potassium-transporting ATPase subunit alpha OS=Bos taurus OX=9913 GN=ATP1A1 PE=1 SV=1	0	0	5	2
A0A3Q1LX34	Poly(rC) binding protein 2 OS=Bos taurus OX=9913 GN=PCBP2 PE=1 SV=1	0	0	3	2
A0A3Q1LYZ9	Uncharacterized protein OS=Bos taurus OX=9913 PE=4 SV=1	0	0	0	1
A0A3Q1LZK3	40S ribosomal protein S18 OS=Bos taurus OX=9913 GN=RPS18 PE=1 SV=1	0	0	1	1
A0A3Q1M558	Actin, alpha cardiac muscle 1 OS=Bos taurus OX=9913 GN=ACTC1 PE=3 SV=1	0	0	0	1
A0A3Q1M657	40S ribosomal protein S7 OS=Bos taurus OX=9913 GN=RPS7 PE=1 SV=1	0	0	2	0
A0A3Q1M6V0	40S ribosomal protein S19 OS=Bos taurus OX=9913 GN=RPS19 PE=1 SV=1	0	0	1	1
A0A3Q1M8I4	Uncharacterized protein OS=Bos taurus OX=9913 GN=HNRNPD PE=1 SV=1	0	0	1	0
A0A3Q1MEL2	Uncharacterized protein OS=Bos taurus OX=9913 PE=3 SV=1	1	0	3	2
A0A3Q1MFG3	40S ribosomal protein SA OS=Bos taurus OX=9913 GN=RPSA PE=1 SV=1	1	0	1	1
A0A3Q1MHD3	Histone deacetylase OS=Bos taurus OX=9913 GN=HDAC1 PE=3 SV=1	0	0	2	0
A0A3Q1MIM4	Uncharacterized protein OS=Bos taurus OX=9913 GN=HNRNPH1 PE=1 SV=1	7	3	13	12
A0A3Q1MJM9	Enhancer of rudimentary homolog OS=Bos taurus OX=9913 GN=ERH PE=3 SV=1	0	0	0	1
A0A3Q1MJQ1	Histone H4 OS=Bos taurus OX=9913 PE=3 SV=1	2	1	2	2
A0A3Q1MK72	Uncharacterized protein OS=Bos taurus OX=9913 GN=EWSR1 PE=4 SV=1	0	0	1	0
A0A3Q1MK96	40S ribosomal protein S12 OS=Bos taurus OX=9913 GN=RPS12 PE=3 SV=1	0	0	2	0
A0A3Q1MKK4	Prohibitin-2 OS=Bos taurus OX=9913 GN=PHB2 PE=1 SV=1	0	0	2	0
A0A3Q1MMQ9	Uncharacterized protein OS=Bos taurus OX=9913 GN=SUB1 PE=1 SV=1	2	1	2	2
A0A3Q1MWD4	ADP/ATP translocase 2 OS=Bos taurus OX=9913 GN=SLC25A5 PE=3 SV=1	1	2	5	6
A0A3Q1N4Y1	Uncharacterized protein OS=Bos taurus OX=9913 PE=3 SV=1	2	0	3	2
A0A452DHW7	Beta-casein OS=Bos taurus OX=9913 GN=CSN2 PE=4 SV=1	15	13	12	13
A0A452DI31	Beta-enolase OS=Bos taurus OX=9913 GN=ENO3 PE=4 SV=1	3	0	0	0
A0A452DI34	Lactalbumin alpha OS=Bos taurus OX=9913 PE=4 SV=1	11	10	7	4
A0A452DII8	ATP synthase subunit beta, mitochondrial OS=Bos taurus OX=9913 GN=ATP5F1B PE=4 SV=1	0	0	2	1
A0A452DIP4	Pre-rRNA-processing protein TSR2 homolog OS=Bos taurus OX=9913 GN=TSR2 PE=4 SV=1	0	0	1	0
A0A452DJ09	Damage specific DNA binding protein 1 OS=Bos taurus OX=9913 PE=4 SV=1	0	1	0	0
A0JN52	Splicing factor 3B subunit 3 OS=Bos taurus OX=9913 GN=SF3B3 PE=2 SV=1	0	0	0	0
A2VE06	40S ribosomal protein S4 OS=Bos taurus OX=9913 GN=RPS4Y1 PE=2 SV=1	0	0	0	1
A5D984	Pyruvate kinase OS=Bos taurus OX=9913 GN=PKM PE=1 SV=1	1	0	2	1
A6NHL2	Tubulin alpha chain-like 3 OS=Homo sapiens OX=9606 GN=TUBAL3 PE=1 SV=2	4	5	16	13
A6XMV9	Protease serine 2 preproprotein OS=Homo sapiens OX=9606 GN=PRSS2 PE=1 SV=1	0	0	1	1
A7MB77	RBM17 protein OS=Bos taurus OX=9913 GN=RBM17 PE=2 SV=1	1	0	1	0
A7XZE4	Beta tropomyosin isoform OS=Homo sapiens OX=9606 GN=TPM2 PE=1 SV=1	0	1	3	1
B7Z6Z4	Myosin light polypeptide 6 OS=Homo sapiens OX=9606 GN=MYL6 PE=1 SV=1	0	0	1	0
C9JF17	Apolipoprotein D (Fragment) OS=Homo sapiens OX=9606 GN=APOD PE=1 SV=1	2	0	0	0
E1B801	Rho GTPase activating protein 35 OS=Bos taurus OX=9913 GN=ARHGAP35 PE=4 SV=1	0	0	2	0
E1BBY7	Uncharacterized protein OS=Bos taurus OX=9913 GN=HSPA4 PE=1 SV=2	0	0	1	0
E1BGX1	TATA-box binding protein associated factor 15 OS=Bos taurus OX=9913 GN=TAF15 PE=4 SV=3	0	0	1	0
E1BJB1	Tubulin beta chain OS=Bos taurus OX=9913 GN=TUBB2A PE=1 SV=1	56	42	91	79
E1BMK2	Uncharacterized protein OS=Bos taurus OX=9913 PE=4 SV=2	0	0	1	0
E1BNI8	5'-nucleotidase domain containing 2 OS=Bos taurus OX=9913 GN=NT5DC2 PE=4 SV=2	0	0	1	2
E7EMB3	Calmodulin-2 OS=Homo sapiens OX=9606 GN=CALM2 PE=1 SV=1	0	0	1	0
E9PN81	Ribonuclease H2 subunit C OS=Homo sapiens OX=9606 GN=RNASEH2C PE=1 SV=1	0	0	14	21
F1MBB7	Uncharacterized protein OS=Bos taurus OX=9913 GN=TGM1 PE=4 SV=1	1	0	0	0
F1MDN4	60S acidic ribosomal protein P0 OS=Bos taurus OX=9913 GN=RPLP0 PE=3 SV=2	0	0	2	1
F1MUE4	Gasdermin A OS=Bos taurus OX=9913 GN=GSDMA PE=4 SV=2	2	2	0	0
F1MWJ0	Uncharacterized protein OS=Bos taurus OX=9913 GN=CDSN PE=4 SV=1	5	3	0	0
F1MWU9	Heat shock protein family A (Hsp70) member 6 OS=Bos taurus OX=9913 GN=HSPA6 PE=1 SV=3	20	22	29	28
F1N0E5	T-complex protein 1 subunit delta OS=Bos taurus OX=9913 GN=CCT4 PE=3 SV=2	0	0	0	1
F1N5G3	E3 ubiquitin-protein ligase OS=Bos taurus OX=9913 GN=SIAH1 PE=3 SV=2	3	1	5	2
F5H2F4	C-1-tetrahydrofolate synthase, cytoplasmic OS=Homo sapiens OX=9606 GN=MTHFD1 PE=1 SV=1	0	0	1	0
F5H5D3	Tubulin alpha chain OS=Homo sapiens OX=9606 GN=TUBA1C PE=1 SV=1	26	27	48	48
F6VRR5	Polymerase delta-interacting protein 3 OS=Homo sapiens OX=9606 GN=POLDIP3 PE=1 SV=1	1	0	3	1
F8W1S1	Keratin, type II cytoskeletal 74 OS=Homo sapiens OX=9606 GN=KRT74 PE=1 SV=1	17	14	11	8
G3MZZ6	Protein-L-isoaspartate O-methyltransferase OS=Bos taurus OX=9913 GN=PCMT1 PE=1 SV=2	11	9	12	9
G3N3D3	Chromosome 3 C1orf68 homolog OS=Bos taurus OX=9913 GN=C3H1orf68 PE=4 SV=2	1	1	0	0
G3V5Z7	Proteasome subunit alpha type OS=Homo sapiens OX=9606 GN=PSMA6 PE=1 SV=1	2	0	1	0
G5E589	Proteasome subunit beta OS=Bos taurus OX=9913 GN=PSMB1 PE=3 SV=1	0	0	1	0
G5E5H0	Methylosome protein 50 OS=Bos taurus OX=9913 GN=WDR77 PE=4 SV=1	0	0	1	0
G5E5H7	Uncharacterized protein OS=Bos taurus OX=9913 GN=PAEP PE=1 SV=1	45	49	32	39
G5E5N3	ATP-dependent RNA helicase A OS=Bos taurus OX=9913 GN=DHX9 PE=1 SV=1	0	0	1	0
H0Y2W2	ATPase family AAA domain-containing protein 3A (Fragment) OS=Homo sapiens OX=9606 GN=ATAD3A PE=1 SV=1	1	0	14	13
H0Y368	Dolichol-phosphate mannosyltransferase subunit 1 (Fragment) OS=Homo sapiens OX=9606 GN=DPM1 PE=1 SV=1	0	0	1	1
H0Y449	Nuclease-sensitive element-binding protein 1 (Fragment) OS=Homo sapiens OX=9606 GN=YBX1 PE=1 SV=1	0	0	1	0
H0YFD6	Trifunctional enzyme subunit alpha, mitochondrial OS=Homo sapiens OX=9606 GN=HADHA PE=1 SV=2	0	0	3	1
H3BNC9	Uncharacterized protein OS=Homo sapiens OX=9606 PE=3 SV=2	0	0	1	0
H7BY58	Protein-L-isoaspartate O-methyltransferase OS=Homo sapiens OX=9606 GN=PCMT1 PE=1 SV=1	0	0	0	0
I1E4Y6	GRB10-interacting GYF protein 2 OS=Homo sapiens OX=9606 GN=GIGYF2 PE=1 SV=1	0	0	2	1
J3KNN5	Probable ATP-dependent RNA helicase DDX41 (Fragment) OS=Homo sapiens OX=9606 GN=DDX41 PE=1 SV=1	0	0	0	1
J3KPD9	NME1-NME2 readthrough OS=Homo sapiens OX=9606 GN=NME1-NME2 PE=1 SV=1	0	0	0	1
K7EK43	Tubulin beta-6 chain (Fragment) OS=Homo sapiens OX=9606 GN=TUBB6 PE=1 SV=1	2	1	3	0
M0R0R2	40S ribosomal protein S5 OS=Homo sapiens OX=9606 GN=RPS5 PE=1 SV=1	0	0	0	1
O00483	Cytochrome c oxidase subunit NDUFA4 OS=Homo sapiens OX=9606 GN=NDUFA4 PE=1 SV=1	0	0	1	1
O14654	Insulin receptor substrate 4 OS=Homo sapiens OX=9606 GN=IRS4 PE=1 SV=1	1	0	8	8
O15269	Serine palmitoyltransferase 1 OS=Homo sapiens OX=9606 GN=SPTLC1 PE=1 SV=1	0	0	1	0
O43813	Glutathione S-transferase LANCL1 OS=Homo sapiens OX=9606 GN=LANCL1 PE=1 SV=1	6	5	11	10
O75223	Gamma-glutamylcyclotransferase OS=Homo sapiens OX=9606 GN=GGCT PE=1 SV=1	4	1	1	0
O75340	Programmed cell death protein 6 OS=Homo sapiens OX=9606 GN=PDCD6 PE=1 SV=1	2	0	0	3
O95678	Keratin, type II cytoskeletal 75 OS=Homo sapiens OX=9606 GN=KRT75 PE=1 SV=2	0	1	0	0
O95816	BAG family molecular chaperone regulator 2 OS=Homo sapiens OX=9606 GN=BAG2 PE=1 SV=1	0	0	1	0
O95831	Apoptosis-inducing factor 1, mitochondrial OS=Homo sapiens OX=9606 GN=AIFM1 PE=1 SV=1	0	0	4	5
P00761	Trypsin OS=Sus scrofa PE=1 SV=1	129	255	134	264
P01036	Cystatin-S OS=Homo sapiens OX=9606 GN=CST4 PE=1 SV=3	2	1	0	0
P01040	Cystatin-A OS=Homo sapiens OX=9606 GN=CSTA PE=1 SV=1	4	3	2	1
P01834	Immunoglobulin kappa constant OS=Homo sapiens OX=9606 GN=IGKC PE=1 SV=2	4	1	0	0
P02533	Keratin, type I cytoskeletal 14 OS=Homo sapiens OX=9606 GN=KRT14 PE=1 SV=4	81	67	26	31
P02538	Keratin, type II cytoskeletal 6A OS=Homo sapiens OX=9606 GN=KRT6A PE=1 SV=3	27	16	21	12
P02662	Alpha-S1-casein OS=Bos taurus GN=CSN1S1 PE=1 SV=2	19	18	19	18
P02663	Alpha-S2-casein OS=Bos taurus GN=CSN1S2 PE=1 SV=2	15	13	18	14
P02768	Serum albumin OS=Homo sapiens GN=ALB PE=1 SV=2	24	19	10	6
P02788	Lactotransferrin OS=Homo sapiens GN=LTF PE=1 SV=6	8	3	0	0
P04040	Catalase OS=Homo sapiens GN=CAT PE=1 SV=3	5	1	0	0
P04083	Annexin A1 OS=Homo sapiens OX=9606 GN=ANXA1 PE=1 SV=2	1	0	0	0
P04259	Keratin, type II cytoskeletal 6B OS=Homo sapiens OX=9606 GN=KRT6B PE=1 SV=5	56	46	37	29
P04264	Keratin, type II cytoskeletal 1 OS=Homo sapiens GN=KRT1 PE=1 SV=6	375	390	234	221
P04350	Tubulin beta-4A chain OS=Homo sapiens OX=9606 GN=TUBB4A PE=1 SV=2	16	16	25	25
P04406	Glyceraldehyde-3-phosphate dehydrogenase OS=Homo sapiens OX=9606 GN=GAPDH PE=1 SV=3	18	9	10	4
P04745	Alpha-amylase 1 OS=Homo sapiens GN=AMY1A PE=1 SV=2	9	5	0	0
P04792	Heat shock protein beta-1 OS=Homo sapiens OX=9606 GN=HSPB1 PE=1 SV=2	3	1	1	0
P05089	Arginase-1 OS=Homo sapiens OX=9606 GN=ARG1 PE=1 SV=2	9	5	1	0
P05109	Protein S100-A8 OS=Homo sapiens OX=9606 GN=S100A8 PE=1 SV=1	16	18	12	13
P05387	60S acidic ribosomal protein P2 OS=Homo sapiens OX=9606 GN=RPLP2 PE=1 SV=1	2	1	2	0
P06702	Protein S100-A9 OS=Homo sapiens OX=9606 GN=S100A9 PE=1 SV=1	23	19	10	7
P06868	Plasminogen OS=Bos taurus OX=9913 GN=PLG PE=1 SV=2	1	0	6	0
P07355	Annexin A2 OS=Homo sapiens OX=9606 GN=ANXA2 PE=1 SV=2	15	8	2	3
P07437	Tubulin beta chain OS=Homo sapiens OX=9606 GN=TUBB PE=1 SV=2	12	13	17	14
P08238	Heat shock protein HSP 90-beta OS=Homo sapiens OX=9606 GN=HSP90AB1 PE=1 SV=4	4	0	7	10
P08579	U2 small nuclear ribonucleoprotein B'' OS=Homo sapiens OX=9606 GN=SNRPB2 PE=1 SV=1	0	0	2	1
P08670	Vimentin OS=Homo sapiens OX=9606 GN=VIM PE=1 SV=4	8	3	19	18
P08727	Keratin, type I cytoskeletal 19 OS=Homo sapiens OX=9606 GN=KRT19 PE=1 SV=4	1	0	1	0
P08779	Keratin, type I cytoskeletal 16 OS=Homo sapiens OX=9606 GN=KRT16 PE=1 SV=4	33	23	15	15
P09228	Cystatin-SA OS=Homo sapiens OX=9606 GN=CST2 PE=1 SV=1	0	0	0	0
P09661	U2 small nuclear ribonucleoprotein A' OS=Homo sapiens OX=9606 GN=SNRPA1 PE=1 SV=2	45	48	49	51
P10599	Thioredoxin OS=Homo sapiens GN=TXN PE=1 SV=3	7	6	4	5
P10809	60 kDa heat shock protein, mitochondrial OS=Homo sapiens OX=9606 GN=HSPD1 PE=1 SV=2	0	0	6	5
P12035	Keratin, type II cytoskeletal 3 OS=Homo sapiens OX=9606 GN=KRT3 PE=1 SV=3	1	0	0	0
P12234	Phosphate carrier protein, mitochondrial OS=Bos taurus OX=9913 GN=SLC25A3 PE=1 SV=1	0	0	2	1
P12236	ADP/ATP translocase 3 OS=Homo sapiens OX=9606 GN=SLC25A6 PE=1 SV=4	6	6	12	16
P12273	Prolactin-inducible protein OS=Homo sapiens OX=9606 GN=PIP PE=1 SV=1	7	4	0	0
P12763	Alpha-2-HS-glycoprotein OS=Bos taurus OX=9913 GN=AHSG PE=1 SV=2	1	0	0	0
P13639	Elongation factor 2 OS=Homo sapiens OX=9606 GN=EEF2 PE=1 SV=4	3	0	4	6
P13645	Keratin, type I cytoskeletal 10 OS=Homo sapiens GN=KRT10 PE=1 SV=6	249	237	135	125
P13646	Keratin, type I cytoskeletal 13 OS=Homo sapiens OX=9606 GN=KRT13 PE=1 SV=4	0	0	5	2
P13647	Keratin, type II cytoskeletal 5 OS=Homo sapiens OX=9606 GN=KRT5 PE=1 SV=3	83	72	49	43
P14174	Macrophage migration inhibitory factor OS=Homo sapiens OX=9606 GN=MIF PE=1 SV=4	4	2	3	3
P14923	Junction plakoglobin OS=Homo sapiens OX=9606 GN=JUP PE=1 SV=3	28	16	8	6
P15924	Desmoplakin OS=Homo sapiens OX=9606 GN=DSP PE=1 SV=3	77	45	66	54
P17812	CTP synthase 1 OS=Homo sapiens OX=9606 GN=CTPS1 PE=1 SV=2	0	0	3	0
P17987	T-complex protein 1 subunit alpha OS=Homo sapiens OX=9606 GN=TCP1 PE=1 SV=1	0	0	1	0
P18124	60S ribosomal protein L7 OS=Homo sapiens OX=9606 GN=RPL7 PE=1 SV=1	0	0	1	1
P19013	Keratin, type II cytoskeletal 4 OS=Homo sapiens OX=9606 GN=KRT4 PE=1 SV=4	0	0	1	0
P19120	Heat shock cognate 71 kDa protein OS=Bos taurus OX=9913 GN=HSPA8 PE=1 SV=2	28	21	58	53
P19338	Nucleolin OS=Homo sapiens OX=9606 GN=NCL PE=1 SV=3	1	0	6	2
P22626	Heterogeneous nuclear ribonucleoproteins A2/B1 OS=Homo sapiens OX=9606 GN=HNRNPA2B1 PE=1 SV=2	0	0	1	0
P23284	Peptidyl-prolyl cis-trans isomerase B OS=Homo sapiens OX=9606 GN=PPIB PE=1 SV=2	18	7	27	26
P24627	Lactotransferrin OS=Bos taurus OX=9913 GN=LTF PE=1 SV=2	4	2	4	1
P25311	Zinc-alpha-2-glycoprotein OS=Homo sapiens OX=9606 GN=AZGP1 PE=1 SV=2	10	1	3	2
P25705	ATP synthase subunit alpha, mitochondrial OS=Homo sapiens OX=9606 GN=ATP5F1A PE=1 SV=1	0	0	3	3
P25786	Proteasome subunit alpha type-1 OS=Homo sapiens OX=9606 GN=PSMA1 PE=1 SV=1	0	0	0	1
P27482	Calmodulin-like protein 3 OS=Homo sapiens OX=9606 GN=CALML3 PE=1 SV=2	1	0	1	0
P27708	CAD protein OS=Homo sapiens OX=9606 GN=CAD PE=1 SV=3	2	1	18	11
P29508	Serpin B3 OS=Homo sapiens OX=9606 GN=SERPINB3 PE=1 SV=2	12	4	2	0
P30050	60S ribosomal protein L12 OS=Homo sapiens OX=9606 GN=RPL12 PE=1 SV=1	3	2	5	3
P31025	Lipocalin-1 OS=Homo sapiens OX=9606 GN=LCN1 PE=1 SV=1	4	3	0	0
P31151	Protein S100-A7 OS=Homo sapiens OX=9606 GN=S100A7 PE=1 SV=4	14	10	6	6
P31689	DnaJ homolog subfamily A member 1 OS=Homo sapiens OX=9606 GN=DNAJA1 PE=1 SV=2	0	0	7	6
P31944	Caspase-14 OS=Homo sapiens OX=9606 GN=CASP14 PE=1 SV=2	19	14	4	1
P32119	Peroxiredoxin-2 OS=Homo sapiens OX=9606 GN=PRDX2 PE=1 SV=5	5	1	1	0
P35030	Trypsin-3 OS=Homo sapiens OX=9606 GN=PRSS3 PE=1 SV=2	0	2	2	3
P35527	Keratin, type I cytoskeletal 9 OS=Homo sapiens GN=KRT9 PE=1 SV=3	404	362	210	219
P35613	Basigin OS=Homo sapiens OX=9606 GN=BSG PE=1 SV=2	0	0	2	0
P35908	Keratin, type II cytoskeletal 2 epidermal OS=Homo sapiens GN=KRT2 PE=1 SV=2	266	241	125	104
P36542	ATP synthase subunit gamma, mitochondrial OS=Homo sapiens OX=9606 GN=ATP5F1C PE=1 SV=1	0	0	1	0
P38646	Stress-70 protein, mitochondrial OS=Homo sapiens OX=9606 GN=HSPA9 PE=1 SV=2	11	8	20	17
P39748	Flap endonuclease 1 OS=Homo sapiens OX=9606 GN=FEN1 PE=1 SV=1	0	0	1	2
P40227	T-complex protein 1 subunit zeta OS=Homo sapiens OX=9606 GN=CCT6A PE=1 SV=3	0	0	0	1
P42357	Histidine ammonia-lyase OS=Homo sapiens OX=9606 GN=HAL PE=1 SV=1	3	0	0	0
P46109	Crk-like protein OS=Homo sapiens OX=9606 GN=CRKL PE=1 SV=1	1	0	3	2
P47929	Galectin-7 OS=Homo sapiens OX=9606 GN=LGALS7 PE=1 SV=2	4	4	1	1
P48594	Serpin B4 OS=Homo sapiens OX=9606 GN=SERPINB4 PE=1 SV=2	6	5	1	1
P49327	Fatty acid synthase OS=Homo sapiens OX=9606 GN=FASN PE=1 SV=3	1	0	0	1
P49368	T-complex protein 1 subunit gamma OS=Homo sapiens OX=9606 GN=CCT3 PE=1 SV=4	0	0	1	1
P50402	Emerin OS=Homo sapiens OX=9606 GN=EMD PE=1 SV=1	0	0	2	1
P50990	T-complex protein 1 subunit theta OS=Homo sapiens OX=9606 GN=CCT8 PE=1 SV=4	0	0	15	11
P51571	Translocon-associated protein subunit delta OS=Homo sapiens OX=9606 GN=SSR4 PE=1 SV=1	0	0	3	1
P55081	Microfibrillar-associated protein 1 OS=Homo sapiens OX=9606 GN=MFAP1 PE=1 SV=2	0	0	1	1
P55084	Trifunctional enzyme subunit beta, mitochondrial OS=Homo sapiens OX=9606 GN=HADHB PE=1 SV=3	1	0	1	1
P60712	Actin, cytoplasmic 1 OS=Bos taurus OX=9913 GN=ACTB PE=1 SV=1	10	7	7	6
P61286	Polyadenylate-binding protein 1 OS=Bos taurus OX=9913 GN=PABPC1 PE=2 SV=1	0	0	1	0
P61626	Lysozyme C OS=Homo sapiens GN=LYZ PE=1 SV=1	5	5	1	0
P62261	14-3-3 protein epsilon OS=Bos taurus OX=9913 GN=YWHAE PE=2 SV=1	0	0	5	3
P62829	60S ribosomal protein L23 OS=Homo sapiens OX=9606 GN=RPL23 PE=1 SV=1	10	8	9	6
P62851	40S ribosomal protein S25 OS=Homo sapiens OX=9606 GN=RPS25 PE=1 SV=1	0	0	1	0
P62913	60S ribosomal protein L11 OS=Homo sapiens OX=9606 GN=RPL11 PE=1 SV=2	2	0	2	1
P62937	Peptidyl-prolyl cis-trans isomerase A OS=Homo sapiens GN=PPIA PE=1 SV=2	2	1	1	1
P62979	Ubiquitin-40S ribosomal protein S27a OS=Homo sapiens GN=RPS27A PE=1 SV=2	2	0	5	4
P63173	60S ribosomal protein L38 OS=Homo sapiens OX=9606 GN=RPL38 PE=1 SV=2	20	19	26	25
P68103	Elongation factor 1-alpha 1 OS=Bos taurus OX=9913 GN=EEF1A1 PE=1 SV=1	33	34	41	40
P68363	Tubulin alpha-1B chain OS=Homo sapiens OX=9606 GN=TUBA1B PE=1 SV=1	2	2	1	3
P68871	Hemoglobin subunit beta OS=Homo sapiens GN=HBB PE=1 SV=2	9	5	0	0
P69905	Hemoglobin subunit alpha OS=Homo sapiens GN=HBA1 PE=1 SV=2	3	3	0	0
P78371	T-complex protein 1 subunit beta OS=Homo sapiens OX=9606 GN=CCT2 PE=1 SV=4	0	0	7	6
P78527	DNA-dependent protein kinase catalytic subunit OS=Homo sapiens OX=9606 GN=PRKDC PE=1 SV=3	0	0	1	0
P80195	Glycosylation-dependent cell adhesion molecule 1 OS=Bos taurus OX=9913 GN=GLYCAM1 PE=1 SV=2	4	8	5	4
P81605	Dermcidin OS=Homo sapiens OX=9606 GN=DCD PE=1 SV=2	12	9	7	6
P999999	User_Provided_Bait OS=Homo sapiens GN=CSN1S1 PE=1 SV=2	163	148	419	434
Q01469	Fatty acid-binding protein 5 OS=Homo sapiens OX=9606 GN=FABP5 PE=1 SV=3	5	2	0	0
Q02413	Desmoglein-1 OS=Homo sapiens OX=9606 GN=DSG1 PE=1 SV=2	39	31	12	11
Q04695	Keratin, type I cytoskeletal 17 OS=Homo sapiens OX=9606 GN=KRT17 PE=1 SV=2	15	11	11	7
Q06830	Peroxiredoxin-1 OS=Homo sapiens GN=PRDX1 PE=1 SV=1	4	3	4	3
Q07021	Complement component 1 Q subcomponent-binding protein, mitochondrial OS=Homo sapiens OX=9606 GN=C1QBP PE=1 SV=1	0	1	3	3
Q08188	Protein-glutamine gamma-glutamyltransferase E OS=Homo sapiens OX=9606 GN=TGM3 PE=1 SV=4	20	8	3	1
Q08554	Desmocollin-1 OS=Homo sapiens OX=9606 GN=DSC1 PE=1 SV=2	14	8	3	4
Q0VCX2	Endoplasmic reticulum chaperone BiP OS=Bos taurus OX=9913 GN=HSPA5 PE=2 SV=1	17	12	20	16
Q13049	E3 ubiquitin-protein ligase TRIM32 OS=Homo sapiens OX=9606 GN=TRIM32 PE=1 SV=2	13	3	26	17
Q13162	Peroxiredoxin-4 OS=Homo sapiens OX=9606 GN=PRDX4 PE=1 SV=1	1	0	0	0
Q13439	Golgin subfamily A member 4 OS=Homo sapiens OX=9606 GN=GOLGA4 PE=1 SV=1	0	0	1	0
Q13835	Plakophilin-1 OS=Homo sapiens OX=9606 GN=PKP1 PE=1 SV=2	2	1	0	0
Q13867	Bleomycin hydrolase OS=Homo sapiens OX=9606 GN=BLMH PE=1 SV=1	3	2	1	0
Q14257	Reticulocalbin-2 OS=Homo sapiens OX=9606 GN=RCN2 PE=1 SV=1	0	0	3	1
Q14532	Keratin, type I cuticular Ha2 OS=Homo sapiens GN=KRT32 PE=2 SV=3	4	3	1	0
Q14574	Desmocollin-3 OS=Homo sapiens OX=9606 GN=DSC3 PE=1 SV=3	1	2	0	0
Q148H6	Keratin, type I cytoskeletal 28 OS=Bos taurus OX=9913 GN=KRT28 PE=2 SV=1	1	2	0	0
Q15042	Rab3 GTPase-activating protein catalytic subunit OS=Homo sapiens OX=9606 GN=RAB3GAP1 PE=1 SV=3	0	0	1	0
Q15084	Protein disulfide-isomerase A6 OS=Homo sapiens OX=9606 GN=PDIA6 PE=1 SV=1	0	0	2	0
Q15365	Poly(rC)-binding protein 1 OS=Homo sapiens OX=9606 GN=PCBP1 PE=1 SV=2	0	0	1	3
Q27965	Heat shock 70 kDa protein 1B OS=Bos taurus OX=9913 GN=HSPA1B PE=2 SV=1	0	0	1	1
Q2HJ86	Tubulin alpha-1D chain OS=Bos taurus OX=9913 GN=TUBA1D PE=1 SV=1	3	3	8	8
Q2NKZ1	T-complex protein 1 subunit eta OS=Bos taurus OX=9913 GN=CCT7 PE=1 SV=1	0	0	1	1
Q3MHM5	Tubulin beta-4B chain OS=Bos taurus OX=9913 GN=TUBB4B PE=2 SV=1	4	3	6	4
Q3T0D0	Heterogeneous nuclear ribonucleoprotein K OS=Bos taurus OX=9913 GN=HNRNPK PE=2 SV=1	1	0	5	3
Q3T0F4	40S ribosomal protein S10 OS=Bos taurus OX=9913 GN=RPS10 PE=2 SV=1	0	0	2	0
Q3T169	40S ribosomal protein S3 OS=Bos taurus OX=9913 GN=RPS3 PE=2 SV=1	5	2	13	20
Q3ZBA6	DnaJ homolog subfamily B member 11 OS=Bos taurus OX=9913 GN=DNAJB11 PE=2 SV=1	0	0	3	3
Q3ZCA2	Cleavage and polyadenylation specificity factor subunit 5 OS=Bos taurus OX=9913 GN=NUDT21 PE=2 SV=1	11	7	12	9
Q4VCS5	Angiomotin OS=Homo sapiens OX=9606 GN=AMOT PE=1 SV=1	1	0	2	2
Q53RT3	Retroviral-like aspartic protease 1 OS=Homo sapiens OX=9606 GN=ASPRV1 PE=1 SV=1	1	0	0	0
Q56JX6	40S ribosomal protein S28 OS=Bos taurus OX=9913 GN=RPS28 PE=3 SV=1	0	0	1	0
Q56JX8	40S ribosomal protein S13 OS=Bos taurus OX=9913 GN=RPS13 PE=2 SV=3	0	0	2	0
Q5D862	Filaggrin-2 OS=Homo sapiens OX=9606 GN=FLG2 PE=1 SV=1	6	8	1	2
Q5E987	Proteasome subunit alpha type-5 OS=Bos taurus OX=9913 GN=PSMA5 PE=1 SV=1	2	0	1	1
Q5E9T9	tRNA-splicing ligase RtcB homolog OS=Bos taurus OX=9913 GN=RTCB PE=2 SV=1	0	0	0	1
Q5T749	Keratinocyte proline-rich protein OS=Homo sapiens OX=9606 GN=KPRP PE=1 SV=1	7	6	0	0
Q5TBB1	Ribonuclease H2 subunit B OS=Homo sapiens OX=9606 GN=RNASEH2B PE=1 SV=1	0	0	27	27
Q6KB66	Keratin, type II cytoskeletal 80 OS=Homo sapiens OX=9606 GN=KRT80 PE=1 SV=2	7	3	0	0
Q6ZVX7	F-box only protein 50 OS=Homo sapiens OX=9606 GN=NCCRP1 PE=1 SV=1	2	0	0	0
Q7Z794	Keratin, type II cytoskeletal 1b OS=Homo sapiens OX=9606 GN=KRT77 PE=2 SV=3	41	43	10	12
Q86YZ3	Hornerin OS=Homo sapiens OX=9606 GN=HRNR PE=1 SV=2	13	6	8	6
Q8IXB1	DnaJ homolog subfamily C member 10 OS=Homo sapiens OX=9606 GN=DNAJC10 PE=1 SV=2	8	1	11	1
Q8N1N4	Keratin, type II cytoskeletal 78 OS=Homo sapiens OX=9606 GN=KRT78 PE=1 SV=2	25	20	4	1
Q8NCW5	NAD(P)H-hydrate epimerase OS=Homo sapiens OX=9606 GN=NAXE PE=1 SV=2	3	0	4	5
Q8WVV4	Protein POF1B OS=Homo sapiens OX=9606 GN=POF1B PE=1 SV=3	2	1	0	0
Q93084	Sarcoplasmic/endoplasmic reticulum calcium ATPase 3 OS=Homo sapiens OX=9606 GN=ATP2A3 PE=1 SV=2	0	0	1	0
Q96BP2	Coiled-coil-helix-coiled-coil-helix domain-containing protein 1 OS=Homo sapiens OX=9606 GN=CHCHD1 PE=1 SV=1	1	0	2	0
Q96CU9	FAD-dependent oxidoreductase domain-containing protein 1 OS=Homo sapiens OX=9606 GN=FOXRED1 PE=1 SV=2	0	0	1	0
Q96DA0	Zymogen granule protein 16 homolog B OS=Homo sapiens OX=9606 GN=ZG16B PE=1 SV=3	0	0	0	0
Q96DR8	Mucin-like protein 1 OS=Homo sapiens OX=9606 GN=MUCL1 PE=1 SV=1	0	0	1	0
Q96P63	Serpin B12 OS=Homo sapiens OX=9606 GN=SERPINB12 PE=1 SV=1	5	8	0	0
Q99873	Protein arginine N-methyltransferase 1 OS=Homo sapiens OX=9606 GN=PRMT1 PE=1 SV=3	0	0	0	1
Q9BRP1	Programmed cell death protein 2-like OS=Homo sapiens OX=9606 GN=PDCD2L PE=1 SV=1	1	1	1	2
Q9BS26	Endoplasmic reticulum resident protein 44 OS=Homo sapiens OX=9606 GN=ERP44 PE=1 SV=1	0	0	0	1
Q9BUF5	Tubulin beta-6 chain OS=Homo sapiens OX=9606 GN=TUBB6 PE=1 SV=1	0	0	2	1
Q9C075	Keratin, type I cytoskeletal 23 OS=Homo sapiens OX=9606 GN=KRT23 PE=1 SV=2	1	0	0	0
Q9H2M9	Rab3 GTPase-activating protein non-catalytic subunit OS=Homo sapiens OX=9606 GN=RAB3GAP2 PE=1 SV=1	0	0	1	0
Q9H936	Mitochondrial glutamate carrier 1 OS=Homo sapiens OX=9606 GN=SLC25A22 PE=1 SV=1	0	0	1	0
Q9NRS6	Sorting nexin-15 OS=Homo sapiens OX=9606 GN=SNX15 PE=1 SV=1	0	0	0	1
Q9NUJ1	Mycophenolic acid acyl-glucuronide esterase, mitochondrial OS=Homo sapiens OX=9606 GN=ABHD10 PE=1 SV=1	3	2	4	5
Q9NXA8	NAD-dependent protein deacylase sirtuin-5, mitochondrial OS=Homo sapiens OX=9606 GN=SIRT5 PE=1 SV=2	8	8	11	12
Q9NZT1	Calmodulin-like protein 5 OS=Homo sapiens OX=9606 GN=CALML5 PE=1 SV=2	12	2	10	11
Q9P021	Cysteine-rich PDZ-binding protein OS=Homo sapiens OX=9606 GN=CRIPT PE=1 SV=1	2	0	2	3
Q9UBN7	Histone deacetylase 6 OS=Homo sapiens OX=9606 GN=HDAC6 PE=1 SV=2	20	17	28	26
Q9UGM3	Deleted in malignant brain tumors 1 protein OS=Homo sapiens OX=9606 GN=DMBT1 PE=1 SV=2	2	3	0	1
Q9UI42	Carboxypeptidase A4 OS=Homo sapiens OX=9606 GN=CPA4 PE=1 SV=2	0	1	0	0
Q9UPQ9	Trinucleotide repeat-containing gene 6B protein OS=Homo sapiens OX=9606 GN=TNRC6B PE=1 SV=4	1	0	4	1
Q9Y3R4	Sialidase-2 OS=Homo sapiens OX=9606 GN=NEU2 PE=1 SV=2	1	0	0	0
U3KQK0	Histone H2B OS=Homo sapiens OX=9606 GN=HIST1H2BN PE=1 SV=1	2	0	0	0
