# Supplementary material for: Gene Co-Expression Analysis of Human RNASEH2A Reveals Functional Networks Associated with DNA Replication, DNA Damage Response, and Cell Cycle Regulation
Source: Biology (Basel). 2021 Mar 13;10(3):221. doi: 10.3390/biology10030221 (PMC7998727; doi:10.3390/biology10030221)
Supplement: Supplementary file 1 [file biology-10-00221-s001.zip › Table S13b.xlsx]

## Sheet: S13b
Mass Spectrometry results of second run of Immunoprecipitation experiment
Protein	Description	Anti-GFP_HEK-Ctrl_R1	Anti-GFP_HEK-Ctrl_R2	Anti-GFP_HEK-RNaseH2A_OE_R1	Anti-GFP_HEK-RNaseH2A_OE_R2	logFC	AveExpr	P.Value	adj.P.Val
Q5TBB1	Ribonuclease H2 subunit B OS=Homo sapiens OX=9606 GN=RNASEH2B PE=1 SV=1	0	0	4.94246	4.86496	4.90371	2.45186	9.40399e-05	0.0165138
E9PN81	Ribonuclease H2 subunit C OS=Homo sapiens OX=9606 GN=RNASEH2C PE=1 SV=1	0	0	4.02675	4.18023	4.10349	2.05175	0.000184511	0.0165138
P31689	DnaJ homolog subfamily A member 1 OS=Homo sapiens OX=9606 GN=DNAJA1 PE=1 SV=2	0	0	3.11265	3.25769	3.18517	1.59259	0.000410061	0.024467
P68363	Tubulin alpha-1B chain OS=Homo sapiens OX=9606 GN=TUBA1B PE=1 SV=1	1.25275	1.47628	3.59091	3.58635	2.22412	2.47657	0.00149736	0.0446711
O95831	Apoptosis-inducing factor 1, mitochondrial OS=Homo sapiens OX=9606 GN=AIFM1 PE=1 SV=1	0	0	1.82778	1.78534	1.80656	0.903281	0.00221972	0.0462981
P50990	T-complex protein 1 subunit theta OS=Homo sapiens OX=9606 GN=CCT8 PE=1 SV=4	0	0	3.24788	2.55925	2.90357	1.45178	0.00246839	0.0462981

## Sheet:  log2(PSM+1)
Protein	Description	Anti-GFP_HEK-Ctrl_R1	Anti-GFP_HEK-Ctrl_R2	Anti-GFP_HEK-RNaseH2A_OE_R1	Anti-GFP_HEK-RNaseH2A_OE_R2	logFC	AveExpr	P.Value	adj.P.Val
Q5TBB1	Ribonuclease H2 subunit B OS=Homo sapiens OX=9606 GN=RNASEH2B PE=1 SV=1	0	0	4.94246	4.86496	4.90371	2.45186	9.40399e-05	0.0165138
E9PN81	Ribonuclease H2 subunit C OS=Homo sapiens OX=9606 GN=RNASEH2C PE=1 SV=1	0	0	4.02675	4.18023	4.10349	2.05175	0.000184511	0.0165138
P31689	DnaJ homolog subfamily A member 1 OS=Homo sapiens OX=9606 GN=DNAJA1 PE=1 SV=2	0	0	3.11265	3.25769	3.18517	1.59259	0.000410061	0.024467
A6NHL2	Tubulin alpha chain-like 3 OS=Homo sapiens OX=9606 GN=TUBAL3 PE=1 SV=2	2.1562	0	4.10009	4.18023	3.06206	2.60913	0.0347012	0.132716
P50990	T-complex protein 1 subunit theta OS=Homo sapiens OX=9606 GN=CCT8 PE=1 SV=4	0	0	3.24788	2.55925	2.90357	1.45178	0.00246839	0.0462981
P999999	User_Provided_Bait OS=Homo sapiens GN=CSN1S1 PE=1 SV=2	6.96318	5.39207	8.86923	8.90506	2.70952	7.53239	0.0216412	0.101921
H0Y2W2	ATPase family AAA domain-containing protein 3A (Fragment) OS=Homo sapiens OX=9606 GN=ATAD3A PE=1 SV=1	1.62032	0	3.94949	2.83137	2.58027	2.1003	0.0434458	0.132896
P68363	Tubulin alpha-1B chain OS=Homo sapiens OX=9606 GN=TUBA1B PE=1 SV=1	1.25275	1.47628	3.59091	3.58635	2.22412	2.47657	0.00149736	0.0446711
P78371	T-complex protein 1 subunit beta OS=Homo sapiens OX=9606 GN=CCT2 PE=1 SV=4	0	0	2.39228	1.78534	2.08881	1.0444	0.00538728	0.0637993
O95831	Apoptosis-inducing factor 1, mitochondrial OS=Homo sapiens OX=9606 GN=AIFM1 PE=1 SV=1	0	0	1.82778	1.78534	1.80656	0.903281	0.00221972	0.0462981
P62829	60S ribosomal protein L23 OS=Homo sapiens OX=9606 GN=RPL23 PE=1 SV=1	1.25275	1.47628	3.48538	2.83137	1.79386	2.26145	0.0108322	0.0692488
O14654	Insulin receptor substrate 4 OS=Homo sapiens OX=9606 GN=IRS4 PE=1 SV=1	1.25275	0	2.60877	2.22358	1.7898	1.52127	0.0431899	0.132896
P25705	ATP synthase subunit alpha, mitochondrial OS=Homo sapiens OX=9606 GN=ATP5F1A PE=1 SV=1	0	0	2.39228	1.15283	1.77255	0.886277	0.0390547	0.132896
P27708	CAD protein OS=Homo sapiens OX=9606 GN=CAD PE=1 SV=3	0.758285	1.47628	3.48538	2.22358	1.7372	1.98588	0.0585683	0.166064
O43813	Glutathione S-transferase LANCL1 OS=Homo sapiens OX=9606 GN=LANCL1 PE=1 SV=1	3.32037	0	3.59091	3.06022	1.66538	2.49288	0.295484	0.476827
Q14257	Reticulocalbin-2 OS=Homo sapiens OX=9606 GN=RCN2 PE=1 SV=1	0	0	1.43293	1.78534	1.60914	0.804568	0.00568966	0.0637993
P35030	Trypsin-3 OS=Homo sapiens OX=9606 GN=PRSS3 PE=1 SV=2	2.54606	0	2.79697	2.83137	1.54114	2.0436	0.22187	0.451305
Q86YZ3	Hornerin OS=Homo sapiens OX=9606 GN=HRNR PE=1 SV=2	1.62032	0	2.39228	2.22358	1.49777	1.55904	0.105463	0.248174
O43175	D-3-phosphoglycerate dehydrogenase OS=Homo sapiens OX=9606 GN=PHGDH PE=1 SV=4	0	0	1.82778	1.15283	1.49031	0.745154	0.0178033	0.091051
P30050	60S ribosomal protein L12 OS=Homo sapiens OX=9606 GN=RPL12 PE=1 SV=1	0.758285	0	1.82778	1.78534	1.42742	1.09285	0.0250483	0.10704
Q13509	Tubulin beta-3 chain OS=Homo sapiens OX=9606 GN=TUBB3 PE=1 SV=2	3.67301	3.3091	5.0201	4.80308	1.42053	4.20132	0.0101207	0.0671015
P08670	Vimentin OS=Homo sapiens OX=9606 GN=VIM PE=1 SV=4	1.913	3.02311	3.94949	3.58635	1.29986	3.11799	0.0750422	0.194675
H3BNS4	Cytosolic Fe-S cluster assembly factor NUBP2 (Fragment) OS=Homo sapiens OX=9606 GN=NUBP2 PE=1 SV=1	0	0	1.43293	1.15283	1.29288	0.64644	0.00913053	0.0671015
A0A0G2JIW1	Heat shock 70 kDa protein 1B OS=Homo sapiens OX=9606 GN=HSPA1B PE=1 SV=1	6.02918	6.27871	7.38149	7.37654	1.22507	6.76648	0.00998075	0.0671015
P38646	Stress-70 protein, mitochondrial OS=Homo sapiens OX=9606 GN=HSPA9 PE=1 SV=2	2.70749	3.93153	4.41949	4.36289	1.07168	3.85535	0.125953	0.28182
Q86Y46	Keratin, type II cytoskeletal 73 OS=Homo sapiens OX=9606 GN=KRT73 PE=1 SV=1	1.913	0	1.43293	2.55925	1.03959	1.47629	0.324215	0.476827
Q9UBN7	Histone deacetylase 6 OS=Homo sapiens OX=9606 GN=HDAC6 PE=1 SV=2	2.98455	3.54767	4.41949	4.18023	1.03375	3.78299	0.041365	0.132896
Q9NXA8	NAD-dependent protein deacylase sirtuin-5, mitochondrial OS=Homo sapiens OX=9606 GN=SIRT5 PE=1 SV=2	3.21688	1.47628	3.48538	3.25769	1.02496	2.85906	0.242957	0.476827
O15269	Serine palmitoyltransferase 1 OS=Homo sapiens OX=9606 GN=SPTLC1 PE=1 SV=1	0	0	0.887501	1.15283	1.02017	0.510084	0.0176711	0.091051
O95816	BAG family molecular chaperone regulator 2 OS=Homo sapiens OX=9606 GN=BAG2 PE=1 SV=1	0	0	0.887501	1.15283	1.02017	0.510084	0.0176711	0.091051
A0A087WTP3	Far upstream element-binding protein 2 OS=Homo sapiens OX=9606 GN=KHSRP PE=1 SV=1	4.29792	3.3091	4.81757	4.73842	0.974485	4.29075	0.106756	0.248174
Q13049	E3 ubiquitin-protein ligase TRIM32 OS=Homo sapiens OX=9606 GN=TRIM32 PE=1 SV=2	2.54606	3.3091	4.30007	3.43136	0.938137	3.39665	0.149115	0.325507
I1E4Y6	GRB10-interacting GYF protein 2 OS=Homo sapiens OX=9606 GN=GIGYF2 PE=1 SV=1	0	0	1.82778	0	0.913891	0.456945	0.30241	0.476827
Q15084	Protein disulfide-isomerase A6 OS=Homo sapiens OX=9606 GN=PDIA6 PE=1 SV=1	0	1.47628	1.43293	1.78534	0.870996	1.17364	0.254528	0.476827
P08238	Heat shock protein HSP 90-beta OS=Homo sapiens OX=9606 GN=HSP90AB1 PE=1 SV=4	1.25275	1.47628	2.60877	1.78534	0.832539	1.78079	0.117004	0.268509
F5H5D3	Tubulin alpha chain OS=Homo sapiens OX=9606 GN=TUBA1C PE=1 SV=1	4.29792	4.96805	5.41442	5.49333	0.820893	5.04343	0.0847063	0.206634
P13639	Elongation factor 2 OS=Homo sapiens OX=9606 GN=EEF2 PE=1 SV=4	0.758285	0	2.39228	0	0.816995	0.78764	0.472581	0.591552
P05109	Protein S100-A8 OS=Homo sapiens OX=9606 GN=S100A8 PE=1 SV=1	3.82152	1.47628	3.48538	3.43136	0.809472	3.05363	0.450008	0.573096
P05387	60S acidic ribosomal protein P2 OS=Homo sapiens OX=9606 GN=RPLP2 PE=1 SV=1	1.62032	1.47628	2.13746	2.55925	0.800057	1.94833	0.052959	0.155404
P81605	Dermcidin OS=Homo sapiens OX=9606 GN=DCD PE=1 SV=2	3.10539	0	2.13746	2.55925	0.795663	1.95053	0.56612	0.67557
H0YFD6	Trifunctional enzyme subunit alpha, mitochondrial OS=Homo sapiens OX=9606 GN=HADHA PE=1 SV=2	0	0	1.43293	0	0.716463	0.358232	0.311579	0.476827
P18124	60S ribosomal protein L7 OS=Homo sapiens OX=9606 GN=RPL7 PE=1 SV=1	0	0	1.43293	0	0.716463	0.358232	0.311579	0.476827
P40227	T-complex protein 1 subunit zeta OS=Homo sapiens OX=9606 GN=CCT6A PE=1 SV=3	0	0	1.43293	0	0.716463	0.358232	0.311579	0.476827
Q96IX5	ATP synthase membrane subunit DAPIT, mitochondrial OS=Homo sapiens OX=9606 GN=ATP5MD PE=1 SV=1	0	0	1.43293	0	0.716463	0.358232	0.311579	0.476827
Q9HCM7	Fibrosin-1-like protein OS=Homo sapiens OX=9606 GN=FBRSL1 PE=1 SV=4	0	0	1.43293	0	0.716463	0.358232	0.311579	0.476827
Q9P021	Cysteine-rich PDZ-binding protein OS=Homo sapiens OX=9606 GN=CRIPT PE=1 SV=1	0	0	1.43293	0	0.716463	0.358232	0.311579	0.476827
A0A1W2PQ51	Probable ATP-dependent RNA helicase DDX17 OS=Homo sapiens OX=9606 GN=DDX17 PE=1 SV=1	1.913	0	2.13746	1.15283	0.688649	1.30082	0.48236	0.595465
P51571	Translocon-associated protein subunit delta OS=Homo sapiens OX=9606 GN=SSR4 PE=1 SV=1	0.758285	0	0.887501	1.15283	0.641025	0.699655	0.179367	0.377726
P47929	Galectin-7 OS=Homo sapiens OX=9606 GN=LGALS7 PE=1 SV=2	2.36426	0	1.82778	1.78534	0.624435	1.49435	0.555233	0.671531
B3KU38	IQCJ-SCHIP1 readthrough transcript protein OS=Homo sapiens OX=9606 GN=IQCJ-SCHIP1 PE=1 SV=2	0	0	0	1.15283	0.576417	0.288209	0.323972	0.476827
P62913	60S ribosomal protein L11 OS=Homo sapiens OX=9606 GN=RPL11 PE=1 SV=2	0	0	0	1.15283	0.576417	0.288209	0.323972	0.476827
P23284	Peptidyl-prolyl cis-trans isomerase B OS=Homo sapiens OX=9606 GN=PPIB PE=1 SV=2	4.07929	3.54767	4.47568	4.27445	0.561585	4.09428	0.152802	0.329537
Q15365	Poly(rC)-binding protein 1 OS=Homo sapiens OX=9606 GN=PCBP1 PE=1 SV=2	0.758285	1.47628	1.43293	1.78534	0.491854	1.36321	0.273928	0.476827
C9JNU6	HIG1 domain family member 1A, mitochondrial OS=Homo sapiens OX=9606 GN=HIGD1A PE=4 SV=1	0	0	0.887501	0	0.443751	0.221875	0.346373	0.476827
P13646	Keratin, type I cytoskeletal 13 OS=Homo sapiens OX=9606 GN=KRT13 PE=1 SV=4	0	0	0.887501	0	0.443751	0.221875	0.346373	0.476827
P19013	Keratin, type II cytoskeletal 4 OS=Homo sapiens OX=9606 GN=KRT4 PE=1 SV=4	0	0	0.887501	0	0.443751	0.221875	0.346373	0.476827
P48643	T-complex protein 1 subunit epsilon OS=Homo sapiens OX=9606 GN=CCT5 PE=1 SV=1	0	0	0.887501	0	0.443751	0.221875	0.346373	0.476827
P55735	Protein SEC13 homolog OS=Homo sapiens OX=9606 GN=SEC13 PE=1 SV=3	0	0	0.887501	0	0.443751	0.221875	0.346373	0.476827
Q5VUJ6	Leucine-rich repeat and calponin homology domain-containing protein 2 OS=Homo sapiens OX=9606 GN=LRCH2 PE=2 SV=2	0	0	0.887501	0	0.443751	0.221875	0.346373	0.476827
Q93084	Sarcoplasmic/endoplasmic reticulum calcium ATPase 3 OS=Homo sapiens OX=9606 GN=ATP2A3 PE=1 SV=2	0	0	0.887501	0	0.443751	0.221875	0.346373	0.476827
Q96EY1	DnaJ homolog subfamily A member 3, mitochondrial OS=Homo sapiens OX=9606 GN=DNAJA3 PE=1 SV=2	0	0	0.887501	0	0.443751	0.221875	0.346373	0.476827
Q99873	Protein arginine N-methyltransferase 1 OS=Homo sapiens OX=9606 GN=PRMT1 PE=1 SV=3	0	0	0.887501	0	0.443751	0.221875	0.346373	0.476827
Q9BQA1	Methylosome protein 50 OS=Homo sapiens OX=9606 GN=WDR77 PE=1 SV=1	0	0	0.887501	0	0.443751	0.221875	0.346373	0.476827
Q9H936	Mitochondrial glutamate carrier 1 OS=Homo sapiens OX=9606 GN=SLC25A22 PE=1 SV=1	0	0	0.887501	0	0.443751	0.221875	0.346373	0.476827
P04350	Tubulin beta-4A chain OS=Homo sapiens OX=9606 GN=TUBB4A PE=1 SV=2	2.1562	3.02311	2.96343	3.06022	0.422169	2.80074	0.361766	0.476827
P02538	Keratin, type II cytoskeletal 6A OS=Homo sapiens OX=9606 GN=KRT6A PE=1 SV=3	4.13713	2.66605	3.94949	3.58635	0.366324	3.58475	0.598467	0.700167
P14174	Macrophage migration inhibitory factor OS=Homo sapiens OX=9606 GN=MIF PE=1 SV=4	1.62032	2.66605	2.13746	2.83137	0.341232	2.3138	0.564698	0.67557
P49327	Fatty acid synthase OS=Homo sapiens OX=9606 GN=FASN PE=1 SV=3	0.758285	0	1.43293	0	0.337321	0.547803	0.646288	0.746359
P10809	60 kDa heat shock protein, mitochondrial OS=Homo sapiens OX=9606 GN=HSPD1 PE=1 SV=2	0.758285	2.19049	2.39228	1.15283	0.298168	1.62347	0.72318	0.804032
Q96BP2	Coiled-coil-helix-coiled-coil-helix domain-containing protein 1 OS=Homo sapiens OX=9606 GN=CHCHD1 PE=1 SV=1	1.25275	0	1.82778	0	0.287514	0.770134	0.76747	0.842805
Q9BUF5	Tubulin beta-6 chain OS=Homo sapiens OX=9606 GN=TUBB6 PE=1 SV=1	0	1.47628	0.887501	1.15283	0.282029	0.879153	0.6796	0.779798
Q9NUJ1	Mycophenolic acid acyl-glucuronide esterase, mitochondrial OS=Homo sapiens OX=9606 GN=ABHD10 PE=1 SV=1	1.913	1.47628	2.79697	1.15283	0.280262	1.83477	0.71335	0.80282
P09661	U2 small nuclear ribonucleoprotein A' OS=Homo sapiens OX=9606 GN=SNRPA1 PE=1 SV=2	5.06607	5.45204	5.4982	5.4536	0.216847	5.36748	0.451433	0.573096
P07437	Tubulin beta chain OS=Homo sapiens OX=9606 GN=TUBB PE=1 SV=2	3.32037	3.02311	3.11265	3.58635	0.177758	3.26062	0.591175	0.696187
P05388	60S acidic ribosomal protein P0 OS=Homo sapiens OX=9606 GN=RPLP0 PE=1 SV=1	0	1.47628	1.82778	0	0.175752	0.826015	0.863576	0.914675
K7EK43	Tubulin beta-6 chain (Fragment) OS=Homo sapiens OX=9606 GN=TUBB6 PE=1 SV=1	1.25275	2.19049	1.82778	1.78534	0.0849421	1.76409	0.852111	0.913341
P55081	Microfibrillar-associated protein 1 OS=Homo sapiens OX=9606 GN=MFAP1 PE=1 SV=2	0.758285	0	0.887501	0	0.0646081	0.411447	0.905103	0.947447
O95619	YEATS domain-containing protein 4 OS=Homo sapiens OX=9606 GN=YEATS4 PE=1 SV=1	0	0	0	0	0	0	1	1
Q13162	Peroxiredoxin-4 OS=Homo sapiens OX=9606 GN=PRDX4 PE=1 SV=1	0	0	0	0	0	0	1	1
Q13439	Golgin subfamily A member 4 OS=Homo sapiens OX=9606 GN=GOLGA4 PE=1 SV=1	0	0	0	0	0	0	1	1
Q4VCS5	Angiomotin OS=Homo sapiens OX=9606 GN=AMOT PE=1 SV=1	0	0	0	0	0	0	1	1
P10599	Thioredoxin OS=Homo sapiens GN=TXN PE=1 SV=3	2.54606	2.19049	2.13746	2.55925	-0.0199149	2.35831	0.950437	0.977748
A0A0D9SF53	ATP-dependent RNA helicase DDX3X OS=Homo sapiens OX=9606 GN=DDX3X PE=1 SV=1	1.62032	2.19049	2.60877	1.15283	-0.024605	1.8931	0.971895	0.99411
P04259	Keratin, type II cytoskeletal 6B OS=Homo sapiens OX=9606 GN=KRT6B PE=1 SV=5	5.06607	4.36494	4.63222	4.67073	-0.0640311	4.68349	0.862779	0.914675
Q07021	Complement component 1 Q subcomponent-binding protein, mitochondrial OS=Homo sapiens OX=9606 GN=C1QBP PE=1 SV=1	1.25275	1.47628	1.43293	1.15283	-0.071635	1.3287	0.78925	0.853582
P00761	Trypsin OS=Sus scrofa PE=1 SV=1	7.60959	8.43039	7.64308	8.24996	-0.073465	7.98325	0.879854	0.926435
P09228	Cystatin-SA OS=Homo sapiens OX=9606 GN=CST2 PE=1 SV=1	1.62032	0	1.43293	0	-0.0936977	0.763312	0.92093	0.95287
Q01469	Fatty acid-binding protein 5 OS=Homo sapiens OX=9606 GN=FABP5 PE=1 SV=3	1.62032	0	1.43293	0	-0.0936977	0.763312	0.92093	0.95287
Q9NZT1	Calmodulin-like protein 5 OS=Homo sapiens OX=9606 GN=CALML5 PE=1 SV=2	3.21688	2.66605	2.96343	2.55925	-0.180127	2.8514	0.626996	0.728782
P20930	Filaggrin OS=Homo sapiens OX=9606 GN=FLG PE=1 SV=3	1.25275	0	0.887501	0	-0.182626	0.535064	0.79159	0.853582
P46109	Crk-like protein OS=Homo sapiens OX=9606 GN=CRKL PE=1 SV=1	1.25275	0	0.887501	0	-0.182626	0.535064	0.79159	0.853582
P13647	Keratin, type II cytoskeletal 5 OS=Homo sapiens OX=9606 GN=KRT5 PE=1 SV=3	5.8847	4.79361	5.16385	5.13988	-0.187289	5.24551	0.717605	0.80282
Q02413	Desmoglein-1 OS=Homo sapiens OX=9606 GN=DSG1 PE=1 SV=2	5.00524	4.09091	4.16988	4.36289	-0.281694	4.40723	0.54674	0.665758
Q06830	Peroxiredoxin-1 OS=Homo sapiens GN=PRDX1 PE=1 SV=1	2.85266	2.19049	2.60877	1.78534	-0.324519	2.35931	0.529702	0.649429
P04264	Keratin, type II cytoskeletal 1 OS=Homo sapiens GN=KRT1 PE=1 SV=6	8.38497	7.96879	7.72651	7.97624	-0.325508	8.01413	0.321074	0.476827
Q8NCW5	NAD(P)H-hydrate epimerase OS=Homo sapiens OX=9606 GN=NAXE PE=1 SV=2	1.62032	1.47628	2.39228	0	-0.352162	1.37222	0.73734	0.814715
C9JF17	Apolipoprotein D (Fragment) OS=Homo sapiens OX=9606 GN=APOD PE=1 SV=1	0.758285	0	0	0	-0.379143	0.189571	0.364946	0.476827
M0R0R2	40S ribosomal protein S5 OS=Homo sapiens OX=9606 GN=RPS5 PE=1 SV=1	0.758285	0	0	0	-0.379143	0.189571	0.364946	0.476827
P12035	Keratin, type II cytoskeletal 3 OS=Homo sapiens OX=9606 GN=KRT3 PE=1 SV=3	0.758285	0	0	0	-0.379143	0.189571	0.364946	0.476827
P62851	40S ribosomal protein S25 OS=Homo sapiens OX=9606 GN=RPS25 PE=1 SV=1	0.758285	0	0	0	-0.379143	0.189571	0.364946	0.476827
Q13510	Acid ceramidase OS=Homo sapiens OX=9606 GN=ASAH1 PE=1 SV=5	0.758285	0	0	0	-0.379143	0.189571	0.364946	0.476827
Q5T750	Skin-specific protein 32 OS=Homo sapiens OX=9606 GN=XP32 PE=1 SV=1	0.758285	0	0	0	-0.379143	0.189571	0.364946	0.476827
Q8WVV4	Protein POF1B OS=Homo sapiens OX=9606 GN=POF1B PE=1 SV=3	0.758285	0	0	0	-0.379143	0.189571	0.364946	0.476827
Q9HCY8	Protein S100-A14 OS=Homo sapiens OX=9606 GN=S100A14 PE=1 SV=1	0.758285	0	0	0	-0.379143	0.189571	0.364946	0.476827
Q9Y3D2	Methionine-R-sulfoxide reductase B2, mitochondrial OS=Homo sapiens OX=9606 GN=MSRB2 PE=1 SV=2	0.758285	0	0	0	-0.379143	0.189571	0.364946	0.476827
Q7Z794	Keratin, type II cytoskeletal 1b OS=Homo sapiens OX=9606 GN=KRT77 PE=2 SV=3	6.38	3.93153	4.77342	4.73842	-0.399847	4.95584	0.709758	0.80282
P63173	60S ribosomal protein L38 OS=Homo sapiens OX=9606 GN=RPL38 PE=1 SV=2	3.67301	4.36494	3.48538	3.72629	-0.41314	3.8124	0.319772	0.476827
A0A075B6Z2	T cell receptor alpha joining 56 (Fragment) OS=Homo sapiens OX=9606 GN=TRAJ56 PE=4 SV=1	2.1562	3.02311	0.887501	3.43136	-0.430227	2.37454	0.714113	0.80282
O75340	Programmed cell death protein 6 OS=Homo sapiens OX=9606 GN=PDCD6 PE=1 SV=1	1.25275	1.47628	1.82778	0	-0.450625	1.1392	0.588195	0.696187
P04406	Glyceraldehyde-3-phosphate dehydrogenase OS=Homo sapiens OX=9606 GN=GAPDH PE=1 SV=3	3.50744	3.75233	2.96343	3.06022	-0.618058	3.32086	0.0670023	0.176374
A0A286YES1	Immunoglobulin heavy constant gamma 3 (Fragment) OS=Homo sapiens OX=9606 GN=IGHG3 PE=1 SV=1	1.25275	0	0	0	-0.626377	0.313188	0.31867	0.476827
Q13835	Plakophilin-1 OS=Homo sapiens OX=9606 GN=PKP1 PE=1 SV=2	1.25275	0	0	0	-0.626377	0.313188	0.31867	0.476827
Q96DA0	Zymogen granule protein 16 homolog B OS=Homo sapiens OX=9606 GN=ZG16B PE=1 SV=3	1.25275	0	0	0	-0.626377	0.313188	0.31867	0.476827
P27482	Calmodulin-like protein 3 OS=Homo sapiens OX=9606 GN=CALML3 PE=1 SV=2	1.62032	1.47628	1.82778	0	-0.634409	1.2311	0.454812	0.57332
P62979	Ubiquitin-40S ribosomal protein S27a OS=Homo sapiens GN=RPS27A PE=1 SV=2	1.913	3.02311	1.43293	2.22358	-0.639803	2.14816	0.339955	0.476827
P02768	Serum albumin OS=Homo sapiens GN=ALB PE=1 SV=2	4.29792	4.09091	3.24788	3.72629	-0.707331	3.84075	0.0851017	0.206634
P35527	Keratin, type I cytoskeletal 9 OS=Homo sapiens GN=KRT9 PE=1 SV=3	8.20398	8.03891	7.36671	7.44905	-0.713566	7.76466	0.0404543	0.132896
P15924	Desmoplakin OS=Homo sapiens OX=9606 GN=DSP PE=1 SV=3	5.45522	6.17576	5.23069	4.92429	-0.737999	5.44649	0.132238	0.29223
A0A1W2PQS6	RPS10-NUDT3 readthrough OS=Homo sapiens OX=9606 GN=RPS10-NUDT3 PE=4 SV=1	0	1.47628	0	0	-0.738139	0.369069	0.310224	0.476827
A0A3B3IRT3	TBC1 domain family member 4 OS=Homo sapiens OX=9606 GN=TBC1D4 PE=1 SV=1	0	1.47628	0	0	-0.738139	0.369069	0.310224	0.476827
F5H2F4	C-1-tetrahydrofolate synthase, cytoplasmic OS=Homo sapiens OX=9606 GN=MTHFD1 PE=1 SV=1	0	1.47628	0	0	-0.738139	0.369069	0.310224	0.476827
H0Y368	Dolichol-phosphate mannosyltransferase subunit 1 (Fragment) OS=Homo sapiens OX=9606 GN=DPM1 PE=1 SV=1	0	1.47628	0	0	-0.738139	0.369069	0.310224	0.476827
P29401	Transketolase OS=Homo sapiens OX=9606 GN=TKT PE=1 SV=3	0	1.47628	0	0	-0.738139	0.369069	0.310224	0.476827
P40926	Malate dehydrogenase, mitochondrial OS=Homo sapiens OX=9606 GN=MDH2 PE=1 SV=3	0	1.47628	0	0	-0.738139	0.369069	0.310224	0.476827
Q8IW75	Serpin A12 OS=Homo sapiens OX=9606 GN=SERPINA12 PE=1 SV=1	0	1.47628	0	0	-0.738139	0.369069	0.310224	0.476827
P13645	Keratin, type I cytoskeletal 10 OS=Homo sapiens GN=KRT10 PE=1 SV=6	7.78719	7.84005	7.04325	7.08306	-0.750465	7.43839	0.0307432	0.125069
P62937	Peptidyl-prolyl cis-trans isomerase A OS=Homo sapiens GN=PPIA PE=1 SV=2	0.758285	2.19049	1.43293	0	-0.757923	1.09542	0.4198	0.540605
Q9H1E1	Ribonuclease 7 OS=Homo sapiens OX=9606 GN=RNASE7 PE=1 SV=2	1.62032	0	0	0	-0.810161	0.40508	0.306437	0.476827
Q9UGM3	Deleted in malignant brain tumors 1 protein OS=Homo sapiens OX=9606 GN=DMBT1 PE=1 SV=2	1.25275	2.19049	0	1.78534	-0.828949	1.30715	0.380601	0.493678
A0A286YEY1	Immunoglobulin heavy constant alpha 1 (Fragment) OS=Homo sapiens OX=9606 GN=IGHA1 PE=1 SV=1	0	2.66605	0.887501	0	-0.889275	0.888388	0.482331	0.595465
P08779	Keratin, type I cytoskeletal 16 OS=Homo sapiens OX=9606 GN=KRT16 PE=1 SV=4	4.84092	4.69778	3.86785	3.85385	-0.908506	4.3151	0.0195825	0.094737
P04083	Annexin A1 OS=Homo sapiens OX=9606 GN=ANXA1 PE=1 SV=2	1.25275	1.47628	0.887501	0	-0.920765	0.904133	0.105469	0.248174
A0A2R8Y6G6	Alpha-enolase OS=Homo sapiens OX=9606 GN=ENO1 PE=1 SV=1	1.25275	2.66605	0.887501	1.15283	-0.939235	1.48979	0.209132	0.430282
P35908	Keratin, type II cytoskeletal 2 epidermal OS=Homo sapiens GN=KRT2 PE=1 SV=2	7.70351	7.94812	6.84418	6.8428	-0.982324	7.33465	0.0188109	0.0935321
P02533	Keratin, type I cytoskeletal 14 OS=Homo sapiens OX=9606 GN=KRT14 PE=1 SV=4	5.77966	5.50962	4.81757	4.36289	-1.05441	5.11744	0.0316867	0.126043
P25311	Zinc-alpha-2-glycoprotein OS=Homo sapiens OX=9606 GN=AZGP1 PE=1 SV=2	2.1562	1.47628	1.43293	0	-1.09978	1.26635	0.18529	0.385662
H7BY58	Protein-L-isoaspartate O-methyltransferase OS=Homo sapiens OX=9606 GN=PCMT1 PE=1 SV=1	0.758285	1.47628	0	0	-1.11728	0.558641	0.0438037	0.132896
O95969	Secretoglobin family 1D member 2 OS=Homo sapiens OX=9606 GN=SCGB1D2 PE=2 SV=1	0.758285	1.47628	0	0	-1.11728	0.558641	0.0438037	0.132896
Q16610	Extracellular matrix protein 1 OS=Homo sapiens OX=9606 GN=ECM1 PE=1 SV=2	0.758285	1.47628	0	0	-1.11728	0.558641	0.0438037	0.132896
Q9BRP1	Programmed cell death protein 2-like OS=Homo sapiens OX=9606 GN=PDCD2L PE=1 SV=1	0.758285	1.47628	0	0	-1.11728	0.558641	0.0438037	0.132896
U3KQK0	Histone H2B OS=Homo sapiens OX=9606 GN=HIST1H2BN PE=1 SV=1	0.758285	1.47628	0	0	-1.11728	0.558641	0.0438037	0.132896
P01040	Cystatin-A OS=Homo sapiens OX=9606 GN=CSTA PE=1 SV=1	2.36426	2.66605	1.43293	1.15283	-1.22227	1.90402	0.0152271	0.0851765
P31025	Lipocalin-1 OS=Homo sapiens OX=9606 GN=LCN1 PE=1 SV=1	2.36426	2.66605	1.43293	1.15283	-1.22227	1.90402	0.0152271	0.0851765
Q5T749	Keratinocyte proline-rich protein OS=Homo sapiens OX=9606 GN=KPRP PE=1 SV=1	1.913	1.47628	0.887501	0	-1.25089	1.06919	0.0593747	0.166064
P06702	Protein S100-A9 OS=Homo sapiens OX=9606 GN=S100A9 PE=1 SV=1	4.13713	3.75233	2.96343	2.22358	-1.35123	3.26912	0.0348473	0.132716
Q9UI42	Carboxypeptidase A4 OS=Homo sapiens OX=9606 GN=CPA4 PE=1 SV=2	1.25275	1.47628	0	0	-1.36452	0.682258	0.0068156	0.0637993
Q8IXB1	DnaJ homolog subfamily C member 10 OS=Homo sapiens OX=9606 GN=DNAJC10 PE=1 SV=2	1.913	2.66605	1.82778	0	-1.37564	1.60171	0.178476	0.377726
P04792	Heat shock protein beta-1 OS=Homo sapiens OX=9606 GN=HSPB1 PE=1 SV=2	0.758285	2.19049	0	0	-1.47439	0.737193	0.0843099	0.206634
Q14574	Desmocollin-3 OS=Homo sapiens OX=9606 GN=DSC3 PE=1 SV=3	0.758285	2.19049	0	0	-1.47439	0.737193	0.0843099	0.206634
P01834	Immunoglobulin kappa constant OS=Homo sapiens OX=9606 GN=IGKC PE=1 SV=2	2.36426	1.47628	0.887501	0	-1.47652	1.18201	0.0639766	0.173512
Q13867	Bleomycin hydrolase OS=Homo sapiens OX=9606 GN=BLMH PE=1 SV=1	2.36426	1.47628	0.887501	0	-1.47652	1.18201	0.0639766	0.173512
P14923	Junction plakoglobin OS=Homo sapiens OX=9606 GN=JUP PE=1 SV=3	4.34777	4.69778	2.96343	3.06022	-1.51095	3.7673	0.00709687	0.0637993
P12273	Prolactin-inducible protein OS=Homo sapiens OX=9606 GN=PIP PE=1 SV=1	2.54606	3.75233	1.43293	1.78534	-1.54006	2.37916	0.0577805	0.166064
Q04695	Keratin, type I cytoskeletal 17 OS=Homo sapiens OX=9606 GN=KRT17 PE=1 SV=2	3.50744	3.3091	2.39228	1.15283	-1.63572	2.59041	0.0495027	0.147683
Q16563	Synaptophysin-like protein 1 OS=Homo sapiens OX=9606 GN=SYPL1 PE=1 SV=1	1.25275	2.19049	0	0	-1.72162	0.86081	0.0227757	0.101921
Q96QA5	Gasdermin-A OS=Homo sapiens OX=9606 GN=GSDMA PE=1 SV=4	1.25275	2.19049	0	0	-1.72162	0.86081	0.0227757	0.101921
P31944	Caspase-14 OS=Homo sapiens OX=9606 GN=CASP14 PE=1 SV=2	3.5926	3.93153	2.13746	1.78534	-1.80066	2.86173	0.00598119	0.0637993
P29508	Serpin B3 OS=Homo sapiens OX=9606 GN=SERPINB3 PE=1 SV=2	2.1562	1.47628	0	0	-1.81624	0.90812	0.0101215	0.0671015
A6XMV9	Protease serine 2 preproprotein OS=Homo sapiens OX=9606 GN=PRSS2 PE=1 SV=1	0.758285	3.02311	0	0	-1.8907	0.94535	0.123449	0.279713
P68871	Hemoglobin subunit beta OS=Homo sapiens GN=HBB PE=1 SV=2	3.41693	3.02311	1.43293	1.15283	-1.92714	2.25645	0.00478146	0.0637993
G8JLG2	CDSN OS=Homo sapiens OX=9606 GN=CDSN PE=1 SV=1	2.85266	3.75233	1.43293	1.15283	-2.00961	2.29769	0.0147902	0.0851765
P48594	Serpin B4 OS=Homo sapiens OX=9606 GN=SERPINB4 PE=1 SV=2	2.85266	2.66605	1.43293	0	-2.04289	1.73791	0.0381985	0.132896
Q08554	Desmocollin-1 OS=Homo sapiens OX=9606 GN=DSC1 PE=1 SV=2	3.41693	3.02311	2.13746	0	-2.15129	2.14438	0.0854241	0.206634
P07339	Cathepsin D OS=Homo sapiens GN=CTSD PE=1 SV=1	2.85266	1.47628	0	0	-2.16447	1.08223	0.0291089	0.121174
P32119	Peroxiredoxin-2 OS=Homo sapiens OX=9606 GN=PRDX2 PE=1 SV=5	1.25275	3.3091	0	0	-2.28093	1.14046	0.0657285	0.175603
O75223	Gamma-glutamylcyclotransferase OS=Homo sapiens OX=9606 GN=GGCT PE=1 SV=1	1.913	2.66605	0	0	-2.28953	1.14476	0.00617104	0.0637993
Q6KB66	Keratin, type II cytoskeletal 80 OS=Homo sapiens OX=9606 GN=KRT80 PE=1 SV=2	2.85266	2.66605	0.887501	0	-2.31561	1.60155	0.00892985	0.0671015
P61626	Lysozyme C OS=Homo sapiens GN=LYZ PE=1 SV=1	1.62032	3.02311	0	0	-2.32172	1.16086	0.0251156	0.10704
P31151	Protein S100-A7 OS=Homo sapiens OX=9606 GN=S100A7 PE=1 SV=4	4.13713	4.69778	2.39228	1.78534	-2.32865	3.25313	0.00713934	0.0637993
P04745	Alpha-amylase 1 OS=Homo sapiens GN=AMY1A PE=1 SV=2	2.1562	2.66605	0	0	-2.41113	1.20556	0.00258649	0.0462981
Q5D862	Filaggrin-2 OS=Homo sapiens OX=9606 GN=FLG2 PE=1 SV=1	2.54606	4.36494	0.887501	1.15283	-2.43533	2.23783	0.042761	0.132896
P04040	Catalase OS=Homo sapiens GN=CAT PE=1 SV=3	2.70749	2.19049	0	0	-2.44899	1.22449	0.00251752	0.0462981
P02788	Lactotransferrin OS=Homo sapiens GN=LTF PE=1 SV=6	2.36426	2.66605	0	0	-2.51515	1.25758	0.00123161	0.0440917
P69905	Hemoglobin subunit alpha OS=Homo sapiens GN=HBA1 PE=1 SV=2	2.54606	2.66605	0	0	-2.60605	1.30303	0.000749611	0.0335451
Q96P63	Serpin B12 OS=Homo sapiens OX=9606 GN=SERPINB12 PE=1 SV=1	3.21688	2.19049	0	0	-2.70368	1.35184	0.00748483	0.0637993
Q08188	Protein-glutamine gamma-glutamyltransferase E OS=Homo sapiens OX=9606 GN=TGM3 PE=1 SV=4	3.41693	3.3091	0.887501	0	-2.91927	1.90338	0.00427222	0.0637993
P07355	Annexin A2 OS=Homo sapiens OX=9606 GN=ANXA2 PE=1 SV=2	3.67301	3.75233	1.43293	0	-2.99621	2.21457	0.0128194	0.0791269
P05089	Arginase-1 OS=Homo sapiens OX=9606 GN=ARG1 PE=1 SV=2	2.54606	3.93153	0	0	-3.23879	1.6194	0.00928476	0.0671015
Q8N1N4	Keratin, type II cytoskeletal 78 OS=Homo sapiens OX=9606 GN=KRT78 PE=1 SV=2	4.29792	4.09091	0	1.15283	-3.618	2.38542	0.00427887	0.0637993

## Sheet: Raw PSMs
Protein	Description	Anti-GFP_HEK-Ctrl_R1	Anti-GFP_HEK-Ctrl_R2	Anti-GFP_HEK-RNaseH2A_OE_R1	Anti-GFP_HEK-RNaseH2A_OE_R2
P04264	Keratin, type II cytoskeletal 1 OS=Homo sapiens GN=KRT1 PE=1 SV=6	482	140	248	205
P999999	User_Provided_Bait OS=Homo sapiens GN=CSN1S1 PE=1 SV=2	179	23	549	391
P00761	Trypsin OS=Sus scrofa PE=1 SV=1	281	193	234	248
P35527	Keratin, type I cytoskeletal 9 OS=Homo sapiens GN=KRT9 PE=1 SV=3	425	147	193	142
P13645	Keratin, type I cytoskeletal 10 OS=Homo sapiens GN=KRT10 PE=1 SV=6	318	128	154	110
P35908	Keratin, type II cytoskeletal 2 epidermal OS=Homo sapiens GN=KRT2 PE=1 SV=2	300	138	134	93
A0A0G2JIW1	Heat shock 70 kDa protein 1B OS=Homo sapiens OX=9606 GN=HSPA1B PE=1 SV=1	93	43	195	135
A0A452DIL8	Tubulin beta-2B chain OS=Bos taurus OX=9913 PE=4 SV=1	63	26	76	62
A0A3Q1LJB2	Uncharacterized protein OS=Bos taurus OX=9913 PE=3 SV=1	110	21	44	28
Q7Z794	Keratin, type II cytoskeletal 1b OS=Homo sapiens OX=9606 GN=KRT77 PE=2 SV=3	119	8	31	21
P13647	Keratin, type II cytoskeletal 5 OS=Homo sapiens OX=9606 GN=KRT5 PE=1 SV=3	84	15	41	28
P02533	Keratin, type I cytoskeletal 14 OS=Homo sapiens OX=9606 GN=KRT14 PE=1 SV=4	78	25	32	16
P68103	Elongation factor 1-alpha 1 OS=Bos taurus OX=9913 GN=EEF1A1 PE=1 SV=1	45	18	52	37
P09661	U2 small nuclear ribonucleoprotein A' OS=Homo sapiens OX=9606 GN=SNRPA1 PE=1 SV=2	47	24	52	35
P15924	Desmoplakin OS=Homo sapiens OX=9606 GN=DSP PE=1 SV=3	62	40	43	24
P19120	Heat shock cognate 71 kDa protein OS=Bos taurus OX=9913 GN=HSPA8 PE=1 SV=2	35	7	60	33
A0A140T897	Serum albumin OS=Bos taurus OX=9913 GN=ALB PE=4 SV=1	67	33	27	18
F5H5D3	Tubulin alpha chain OS=Homo sapiens OX=9606 GN=TUBA1C PE=1 SV=1	27	17	49	36
P04259	Keratin, type II cytoskeletal 6B OS=Homo sapiens OX=9606 GN=KRT6B PE=1 SV=5	47	11	28	20
P02754	Beta-lactoglobulin OS=Bos taurus OX=9913 GN=LGB PE=1 SV=3	44	17	31	21
F1MWU9	Heat shock protein family A (Hsp70) member 6 OS=Bos taurus OX=9913 GN=HSPA6 PE=1 SV=3	32	12	39	28
P02662	Alpha-S1-casein OS=Bos taurus GN=CSN1S1 PE=1 SV=2	37	39	10	15
P08779	Keratin, type I cytoskeletal 16 OS=Homo sapiens OX=9606 GN=KRT16 PE=1 SV=4	40	14	16	11
A0A087WTP3	Far upstream element-binding protein 2 OS=Homo sapiens OX=9606 GN=KHSRP PE=1 SV=1	27	5	32	21
Q02413	Desmoglein-1 OS=Homo sapiens OX=9606 GN=DSG1 PE=1 SV=2	45	9	20	16
Q13509	Tubulin beta-3 chain OS=Homo sapiens OX=9606 GN=TUBB3 PE=1 SV=2	17	5	37	22
Q0VCX2	Endoplasmic reticulum chaperone BiP OS=Bos taurus OX=9913 GN=HSPA5 PE=2 SV=1	25	13	23	12
P23284	Peptidyl-prolyl cis-trans isomerase B OS=Homo sapiens OX=9606 GN=PPIB PE=1 SV=2	23	6	25	15
P02663	Alpha-S2-casein OS=Bos taurus GN=CSN1S2 PE=1 SV=2	19	8	21	13
P38646	Stress-70 protein, mitochondrial OS=Homo sapiens OX=9606 GN=HSPA9 PE=1 SV=2	8	8	24	16
Q9UBN7	Histone deacetylase 6 OS=Homo sapiens OX=9606 GN=HDAC6 PE=1 SV=2	10	6	24	14
P02768	Serum albumin OS=Homo sapiens GN=ALB PE=1 SV=2	27	9	10	10
P63173	60S ribosomal protein L38 OS=Homo sapiens OX=9606 GN=RPL38 PE=1 SV=2	17	11	12	10
P02538	Keratin, type II cytoskeletal 6A OS=Homo sapiens OX=9606 GN=KRT6A PE=1 SV=3	24	3	17	9
P14923	Junction plakoglobin OS=Homo sapiens OX=9606 GN=JUP PE=1 SV=3	28	14	8	6
P05109	Protein S100-A8 OS=Homo sapiens OX=9606 GN=S100A8 PE=1 SV=1	19	1	12	8
P06702	Protein S100-A9 OS=Homo sapiens OX=9606 GN=S100A9 PE=1 SV=1	24	7	8	3
P31151	Protein S100-A7 OS=Homo sapiens OX=9606 GN=S100A7 PE=1 SV=4	24	14	5	2
Q13049	E3 ubiquitin-protein ligase TRIM32 OS=Homo sapiens OX=9606 GN=TRIM32 PE=1 SV=2	7	5	22	8
Q5TBB1	Ribonuclease H2 subunit B OS=Homo sapiens OX=9606 GN=RNASEH2B PE=1 SV=1	0	0	35	23
P04406	Glyceraldehyde-3-phosphate dehydrogenase OS=Homo sapiens OX=9606 GN=GAPDH PE=1 SV=3	15	7	8	6
P08670	Vimentin OS=Homo sapiens OX=9606 GN=VIM PE=1 SV=4	4	4	17	9
Q8N1N4	Keratin, type II cytoskeletal 78 OS=Homo sapiens OX=9606 GN=KRT78 PE=1 SV=2	27	9	0	1
Q9NXA8	NAD-dependent protein deacylase sirtuin-5, mitochondrial OS=Homo sapiens OX=9606 GN=SIRT5 PE=1 SV=2	12	1	12	7
G3MZZ6	Protein-L-isoaspartate O-methyltransferase OS=Bos taurus OX=9913 GN=PCMT1 PE=1 SV=2	13	6	12	7
O43813	Glutathione S-transferase LANCL1 OS=Homo sapiens OX=9606 GN=LANCL1 PE=1 SV=1	13	0	13	6
A0A452DHW7	Beta-casein OS=Bos taurus OX=9913 GN=CSN2 PE=4 SV=1	15	7	5	6
P07437	Tubulin beta chain OS=Homo sapiens OX=9606 GN=TUBB PE=1 SV=2	13	4	9	9
A6NHL2	Tubulin alpha chain-like 3 OS=Homo sapiens OX=9606 GN=TUBAL3 PE=1 SV=2	5	0	19	14
Q3T169	40S ribosomal protein S3 OS=Bos taurus OX=9913 GN=RPS3 PE=2 SV=1	6	0	15	9
A0A140T8A9	Kappa-casein OS=Bos taurus OX=9913 GN=CSN3 PE=3 SV=1	8	8	8	7
P60712	Actin, cytoplasmic 1 OS=Bos taurus OX=9913 GN=ACTB PE=1 SV=1	14	4	6	3
P07355	Annexin A2 OS=Homo sapiens OX=9606 GN=ANXA2 PE=1 SV=2	17	7	2	0
Q04695	Keratin, type I cytoskeletal 17 OS=Homo sapiens OX=9606 GN=KRT17 PE=1 SV=2	15	5	5	1
P31944	Caspase-14 OS=Homo sapiens OX=9606 GN=CASP14 PE=1 SV=2	16	8	4	2
P32007	ADP/ATP translocase 3 OS=Bos taurus OX=9913 GN=SLC25A6 PE=1 SV=3	4	4	12	9
Q9NZT1	Calmodulin-like protein 5 OS=Homo sapiens OX=9606 GN=CALML5 PE=1 SV=2	12	3	8	4
P68363	Tubulin alpha-1B chain OS=Homo sapiens OX=9606 GN=TUBA1B PE=1 SV=1	2	1	13	9
A0A3Q1MIM4	Uncharacterized protein OS=Bos taurus OX=9913 GN=HNRNPH1 PE=1 SV=1	2	2	14	5
Q3ZCA2	Cleavage and polyadenylation specificity factor subunit 5 OS=Bos taurus OX=9913 GN=NUDT21 PE=2 SV=1	7	2	7	5
A0A452DI34	Lactalbumin alpha OS=Bos taurus OX=9913 PE=4 SV=1	6	5	6	3
E9PN81	Ribonuclease H2 subunit C OS=Homo sapiens OX=9606 GN=RNASEH2C PE=1 SV=1	0	0	18	14
P35030	Trypsin-3 OS=Homo sapiens OX=9606 GN=PRSS3 PE=1 SV=2	7	0	7	5
H0Y2W2	ATPase family AAA domain-containing protein 3A (Fragment) OS=Homo sapiens OX=9606 GN=ATAD3A PE=1 SV=1	3	0	17	5
P62829	60S ribosomal protein L23 OS=Homo sapiens OX=9606 GN=RPL23 PE=1 SV=1	2	1	12	5
P81605	Dermcidin OS=Homo sapiens OX=9606 GN=DCD PE=1 SV=2	11	0	4	4
P68871	Hemoglobin subunit beta OS=Homo sapiens GN=HBB PE=1 SV=2	14	4	2	1
P04350	Tubulin beta-4A chain OS=Homo sapiens OX=9606 GN=TUBB4A PE=1 SV=2	5	4	8	6
Q08554	Desmocollin-1 OS=Homo sapiens OX=9606 GN=DSC1 PE=1 SV=2	14	4	4	0
Q08188	Protein-glutamine gamma-glutamyltransferase E OS=Homo sapiens OX=9606 GN=TGM3 PE=1 SV=4	14	5	1	0
A0A075B6Z2	T cell receptor alpha joining 56 (Fragment) OS=Homo sapiens OX=9606 GN=TRAJ56 PE=4 SV=1	5	4	1	8
Q06830	Peroxiredoxin-1 OS=Homo sapiens GN=PRDX1 PE=1 SV=1	9	2	6	2
P12273	Prolactin-inducible protein OS=Homo sapiens OX=9606 GN=PIP PE=1 SV=1	7	7	2	2
Q5D862	Filaggrin-2 OS=Homo sapiens OX=9606 GN=FLG2 PE=1 SV=1	7	11	1	1
G8JLG2	CDSN OS=Homo sapiens OX=9606 GN=CDSN PE=1 SV=1	9	7	2	1
P10599	Thioredoxin OS=Homo sapiens GN=TXN PE=1 SV=3	7	2	4	4
Q86YZ3	Hornerin OS=Homo sapiens OX=9606 GN=HRNR PE=1 SV=2	3	0	5	3
P14174	Macrophage migration inhibitory factor OS=Homo sapiens OX=9606 GN=MIF PE=1 SV=4	3	3	4	5
P80195	Glycosylation-dependent cell adhesion molecule 1 OS=Bos taurus OX=9913 GN=GLYCAM1 PE=1 SV=2	5	3	4	3
Q8IXB1	DnaJ homolog subfamily C member 10 OS=Homo sapiens OX=9606 GN=DNAJC10 PE=1 SV=2	4	3	3	0
A0A0D9SF53	ATP-dependent RNA helicase DDX3X OS=Homo sapiens OX=9606 GN=DDX3X PE=1 SV=1	3	2	6	1
P62979	Ubiquitin-40S ribosomal protein S27a OS=Homo sapiens GN=RPS27A PE=1 SV=2	4	4	2	3
Q86Y46	Keratin, type II cytoskeletal 73 OS=Homo sapiens OX=9606 GN=KRT73 PE=1 SV=1	4	0	2	4
Q9NUJ1	Mycophenolic acid acyl-glucuronide esterase, mitochondrial OS=Homo sapiens OX=9606 GN=ABHD10 PE=1 SV=1	4	1	7	1
P31689	DnaJ homolog subfamily A member 1 OS=Homo sapiens OX=9606 GN=DNAJA1 PE=1 SV=2	0	0	9	7
P01040	Cystatin-A OS=Homo sapiens OX=9606 GN=CSTA PE=1 SV=1	6	3	2	1
P05089	Arginase-1 OS=Homo sapiens OX=9606 GN=ARG1 PE=1 SV=2	7	8	0	0
P27708	CAD protein OS=Homo sapiens OX=9606 GN=CAD PE=1 SV=3	1	1	12	3
P47929	Galectin-7 OS=Homo sapiens OX=9606 GN=LGALS7 PE=1 SV=2	6	0	3	2
Q6KB66	Keratin, type II cytoskeletal 80 OS=Homo sapiens OX=9606 GN=KRT80 PE=1 SV=2	9	3	1	0
Q96P63	Serpin B12 OS=Homo sapiens OX=9606 GN=SERPINB12 PE=1 SV=1	12	2	0	0
A0A3Q1MWD4	ADP/ATP translocase 2 OS=Bos taurus OX=9913 GN=SLC25A5 PE=3 SV=1	2	3	5	5
P05387	60S acidic ribosomal protein P2 OS=Homo sapiens OX=9606 GN=RPLP2 PE=1 SV=1	3	1	4	4
P25311	Zinc-alpha-2-glycoprotein OS=Homo sapiens OX=9606 GN=AZGP1 PE=1 SV=2	5	1	2	0
P31025	Lipocalin-1 OS=Homo sapiens OX=9606 GN=LCN1 PE=1 SV=1	6	3	2	1
Q8NCW5	NAD(P)H-hydrate epimerase OS=Homo sapiens OX=9606 GN=NAXE PE=1 SV=2	3	1	5	0
P48594	Serpin B4 OS=Homo sapiens OX=9606 GN=SERPINB4 PE=1 SV=2	9	3	2	0
P50990	T-complex protein 1 subunit theta OS=Homo sapiens OX=9606 GN=CCT8 PE=1 SV=4	0	0	10	4
A0A1W2PQ51	Probable ATP-dependent RNA helicase DDX17 OS=Homo sapiens OX=9606 GN=DDX17 PE=1 SV=1	4	0	4	1
K7EK43	Tubulin beta-6 chain (Fragment) OS=Homo sapiens OX=9606 GN=TUBB6 PE=1 SV=1	2	2	3	2
O14654	Insulin receptor substrate 4 OS=Homo sapiens OX=9606 GN=IRS4 PE=1 SV=1	2	0	6	3
P08238	Heat shock protein HSP 90-beta OS=Homo sapiens OX=9606 GN=HSP90AB1 PE=1 SV=4	2	1	6	2
P69905	Hemoglobin subunit alpha OS=Homo sapiens GN=HBA1 PE=1 SV=2	7	3	0	0
O75223	Gamma-glutamylcyclotransferase OS=Homo sapiens OX=9606 GN=GGCT PE=1 SV=1	4	3	0	0
P29508	Serpin B3 OS=Homo sapiens OX=9606 GN=SERPINB3 PE=1 SV=2	5	1	0	0
A0A3Q1LML6	Poly(U)-binding-splicing factor PUF60 OS=Bos taurus OX=9913 GN=PUF60 PE=4 SV=1	3	0	6	0
F1N5G3	E3 ubiquitin-protein ligase OS=Bos taurus OX=9913 GN=SIAH1 PE=3 SV=2	4	0	4	0
O75340	Programmed cell death protein 6 OS=Homo sapiens OX=9606 GN=PDCD6 PE=1 SV=1	2	1	3	0
P04745	Alpha-amylase 1 OS=Homo sapiens GN=AMY1A PE=1 SV=2	5	3	0	0
P07339	Cathepsin D OS=Homo sapiens GN=CTSD PE=1 SV=1	9	1	0	0
P10809	60 kDa heat shock protein, mitochondrial OS=Homo sapiens OX=9606 GN=HSPD1 PE=1 SV=2	1	2	5	1
P12763	Alpha-2-HS-glycoprotein OS=Bos taurus OX=9913 GN=AHSG PE=1 SV=2	2	2	1	2
A0A3Q1LR67	Uncharacterized protein OS=Bos taurus OX=9913 GN=RPL22 PE=1 SV=1	2	0	3	3
A0A3Q1LYZ9	Uncharacterized protein OS=Bos taurus OX=9913 PE=4 SV=1	1	3	2	1
P04040	Catalase OS=Homo sapiens GN=CAT PE=1 SV=3	8	2	0	0
P13639	Elongation factor 2 OS=Homo sapiens OX=9606 GN=EEF2 PE=1 SV=4	1	0	5	0
P61626	Lysozyme C OS=Homo sapiens GN=LYZ PE=1 SV=1	3	4	0	0
Q13867	Bleomycin hydrolase OS=Homo sapiens OX=9606 GN=BLMH PE=1 SV=1	6	1	1	0
Q3MHM5	Tubulin beta-4B chain OS=Bos taurus OX=9913 GN=TUBB4B PE=2 SV=1	0	0	5	3
A0A3Q1LQX6	Tropomyosin alpha-1 chain OS=Bos taurus OX=9913 GN=TPM1 PE=1 SV=1	1	0	3	2
A5D984	Pyruvate kinase OS=Bos taurus OX=9913 GN=PKM PE=1 SV=1	4	0	2	1
P01834	Immunoglobulin kappa constant OS=Homo sapiens OX=9606 GN=IGKC PE=1 SV=2	6	1	1	0
P02788	Lactotransferrin OS=Homo sapiens GN=LTF PE=1 SV=6	6	3	0	0
P09228	Cystatin-SA OS=Homo sapiens OX=9606 GN=CST2 PE=1 SV=1	3	0	2	0
P24627	Lactotransferrin OS=Bos taurus OX=9913 GN=LTF PE=1 SV=2	3	2	3	0
P30050	60S ribosomal protein L12 OS=Homo sapiens OX=9606 GN=RPL12 PE=1 SV=1	1	0	3	2
Q5T749	Keratinocyte proline-rich protein OS=Homo sapiens OX=9606 GN=KPRP PE=1 SV=1	4	1	1	0
A6XMV9	Protease serine 2 preproprotein OS=Homo sapiens OX=9606 GN=PRSS2 PE=1 SV=1	1	4	0	0
P27482	Calmodulin-like protein 3 OS=Homo sapiens OX=9606 GN=CALML3 PE=1 SV=2	3	1	3	0
P32119	Peroxiredoxin-2 OS=Homo sapiens OX=9606 GN=PRDX2 PE=1 SV=5	2	5	0	0
Q01469	Fatty acid-binding protein 5 OS=Homo sapiens OX=9606 GN=FABP5 PE=1 SV=3	3	0	2	0
Q15365	Poly(rC)-binding protein 1 OS=Homo sapiens OX=9606 GN=PCBP1 PE=1 SV=2	1	1	2	2
Q96BP2	Coiled-coil-helix-coiled-coil-helix domain-containing protein 1 OS=Homo sapiens OX=9606 GN=CHCHD1 PE=1 SV=1	2	0	3	0
Q9UGM3	Deleted in malignant brain tumors 1 protein OS=Homo sapiens OX=9606 GN=DMBT1 PE=1 SV=2	2	2	0	2
A0A286YEY1	Immunoglobulin heavy constant alpha 1 (Fragment) OS=Homo sapiens OX=9606 GN=IGHA1 PE=1 SV=1	0	3	1	0
A0A2R8Y6G6	Alpha-enolase OS=Homo sapiens OX=9606 GN=ENO1 PE=1 SV=1	2	3	1	1
A0A3Q1MMQ9	Uncharacterized protein OS=Bos taurus OX=9913 GN=SUB1 PE=1 SV=1	2	0	2	1
A0A3Q1MP67	14-3-3 protein epsilon OS=Bos taurus OX=9913 GN=YWHAE PE=1 SV=1	1	4	1	0
G5E5H7	Uncharacterized protein OS=Bos taurus OX=9913 GN=PAEP PE=1 SV=1	2	2	1	1
P62937	Peptidyl-prolyl cis-trans isomerase A OS=Homo sapiens GN=PPIA PE=1 SV=2	1	2	2	0
P78371	T-complex protein 1 subunit beta OS=Homo sapiens OX=9606 GN=CCT2 PE=1 SV=4	0	0	5	2
Q07021	Complement component 1 Q subcomponent-binding protein, mitochondrial OS=Homo sapiens OX=9606 GN=C1QBP PE=1 SV=1	2	1	2	1
Q96DA0	Zymogen granule protein 16 homolog B OS=Homo sapiens OX=9606 GN=ZG16B PE=1 SV=3	2	0	0	0
A0A3Q1LUJ8	Sodium/potassium-transporting ATPase subunit alpha OS=Bos taurus OX=9913 GN=ATP1A1 PE=1 SV=1	0	0	5	1
A0A3Q1MJQ1	Histone H4 OS=Bos taurus OX=9913 PE=3 SV=1	3	3	0	0
P04083	Annexin A1 OS=Homo sapiens OX=9606 GN=ANXA1 PE=1 SV=2	2	1	1	0
P06868	Plasminogen OS=Bos taurus OX=9913 GN=PLG PE=1 SV=2	0	0	0	0
P25705	ATP synthase subunit alpha, mitochondrial OS=Homo sapiens OX=9606 GN=ATP5F1A PE=1 SV=1	0	0	5	1
Q15084	Protein disulfide-isomerase A6 OS=Homo sapiens OX=9606 GN=PDIA6 PE=1 SV=1	0	1	2	2
Q3SZG2	40S ribosomal protein S30 OS=Bos taurus OX=9913 GN=FAU PE=2 SV=1	2	2	1	0
A0A3Q1LQ87	40S ribosomal protein S16 OS=Bos taurus OX=9913 GN=RPS16 PE=3 SV=1	1	1	1	1
F1N0E5	T-complex protein 1 subunit delta OS=Bos taurus OX=9913 GN=CCT4 PE=3 SV=2	0	0	3	2
O95831	Apoptosis-inducing factor 1, mitochondrial OS=Homo sapiens OX=9606 GN=AIFM1 PE=1 SV=1	0	0	3	2
P13646	Keratin, type I cytoskeletal 13 OS=Homo sapiens OX=9606 GN=KRT13 PE=1 SV=4	0	0	1	0
Q3T0D0	Heterogeneous nuclear ribonucleoprotein K OS=Bos taurus OX=9913 GN=HNRNPK PE=2 SV=1	1	0	2	1
Q3ZBA6	DnaJ homolog subfamily B member 11 OS=Bos taurus OX=9913 GN=DNAJB11 PE=2 SV=1	0	0	1	1
A0A3Q1LX34	Poly(rC) binding protein 2 OS=Bos taurus OX=9913 GN=PCBP2 PE=1 SV=1	2	0	1	0
A0A3Q1MEL2	Uncharacterized protein OS=Bos taurus OX=9913 PE=3 SV=1	1	0	1	2
A0A3Q1MZ37	S-adenosylmethionine synthase OS=Bos taurus OX=9913 GN=MAT2A PE=1 SV=1	1	0	2	0
A0A452DII8	ATP synthase subunit beta, mitochondrial OS=Bos taurus OX=9913 GN=ATP5F1B PE=4 SV=1	0	1	2	1
A0A452DJ09	Damage specific DNA binding protein 1 OS=Bos taurus OX=9913 PE=4 SV=1	0	1	1	0
F1MY06	Uncharacterized protein OS=Bos taurus OX=9913 GN=TNRC6B PE=4 SV=3	0	0	2	1
H7BY58	Protein-L-isoaspartate O-methyltransferase OS=Homo sapiens OX=9606 GN=PCMT1 PE=1 SV=1	1	1	0	0
I1E4Y6	GRB10-interacting GYF protein 2 OS=Homo sapiens OX=9606 GN=GIGYF2 PE=1 SV=1	0	0	3	0
O43175	D-3-phosphoglycerate dehydrogenase OS=Homo sapiens OX=9606 GN=PHGDH PE=1 SV=4	0	0	3	1
P04792	Heat shock protein beta-1 OS=Homo sapiens OX=9606 GN=HSPB1 PE=1 SV=2	1	2	0	0
P05388	60S acidic ribosomal protein P0 OS=Homo sapiens OX=9606 GN=RPLP0 PE=1 SV=1	0	1	3	0
P20930	Filaggrin OS=Homo sapiens OX=9606 GN=FLG PE=1 SV=3	2	0	1	0
P49327	Fatty acid synthase OS=Homo sapiens OX=9606 GN=FASN PE=1 SV=3	1	0	2	0
Q14257	Reticulocalbin-2 OS=Homo sapiens OX=9606 GN=RCN2 PE=1 SV=1	0	0	2	2
Q16563	Synaptophysin-like protein 1 OS=Homo sapiens OX=9606 GN=SYPL1 PE=1 SV=1	2	2	0	0
Q96QA5	Gasdermin-A OS=Homo sapiens OX=9606 GN=GSDMA PE=1 SV=4	2	2	0	0
A0A3Q1MH46	Trifunctional enzyme subunit beta, mitochondrial OS=Bos taurus OX=9913 GN=HADHB PE=1 SV=1	0	0	1	1
A0A3Q1MK96	40S ribosomal protein S12 OS=Bos taurus OX=9913 GN=RPS12 PE=3 SV=1	0	0	2	0
A0A3Q1N4Y1	Uncharacterized protein OS=Bos taurus OX=9913 PE=3 SV=1	1	0	2	0
A2VE06	40S ribosomal protein S4 OS=Bos taurus OX=9913 GN=RPS4Y1 PE=2 SV=1	1	1	1	0
G5E589	Proteasome subunit beta OS=Bos taurus OX=9913 GN=PSMB1 PE=3 SV=1	1	0	1	0
H3BNS4	Cytosolic Fe-S cluster assembly factor NUBP2 (Fragment) OS=Homo sapiens OX=9606 GN=NUBP2 PE=1 SV=1	0	0	2	1
P18124	60S ribosomal protein L7 OS=Homo sapiens OX=9606 GN=RPL7 PE=1 SV=1	0	0	2	0
P46109	Crk-like protein OS=Homo sapiens OX=9606 GN=CRKL PE=1 SV=1	2	0	1	0
P51571	Translocon-associated protein subunit delta OS=Homo sapiens OX=9606 GN=SSR4 PE=1 SV=1	1	0	1	1
P55081	Microfibrillar-associated protein 1 OS=Homo sapiens OX=9606 GN=MFAP1 PE=1 SV=2	1	0	1	0
P61286	Polyadenylate-binding protein 1 OS=Bos taurus OX=9913 GN=PABPC1 PE=2 SV=1	1	0	1	0
Q14574	Desmocollin-3 OS=Homo sapiens OX=9606 GN=DSC3 PE=1 SV=3	1	2	0	0
Q56JX6	40S ribosomal protein S28 OS=Bos taurus OX=9913 GN=RPS28 PE=3 SV=1	1	1	1	0
Q56JX8	40S ribosomal protein S13 OS=Bos taurus OX=9913 GN=RPS13 PE=2 SV=3	1	0	2	0
Q5E987	Proteasome subunit alpha type-5 OS=Bos taurus OX=9913 GN=PSMA5 PE=1 SV=1	2	0	1	0
Q9BRP1	Programmed cell death protein 2-like OS=Homo sapiens OX=9606 GN=PDCD2L PE=1 SV=1	1	1	0	0
Q9BUF5	Tubulin beta-6 chain OS=Homo sapiens OX=9606 GN=TUBB6 PE=1 SV=1	0	1	1	1
Q9H1E1	Ribonuclease 7 OS=Homo sapiens OX=9606 GN=RNASE7 PE=1 SV=2	3	0	0	0
Q9UI42	Carboxypeptidase A4 OS=Homo sapiens OX=9606 GN=CPA4 PE=1 SV=2	2	1	0	0
A0A286YES1	Immunoglobulin heavy constant gamma 3 (Fragment) OS=Homo sapiens OX=9606 GN=IGHG3 PE=1 SV=1	2	0	0	0
A0A3Q1MHD3	Histone deacetylase OS=Bos taurus OX=9913 GN=HDAC1 PE=3 SV=1	0	0	1	1
A0A3Q1MJM9	Enhancer of rudimentary homolog OS=Bos taurus OX=9913 GN=ERH PE=3 SV=1	2	0	0	0
A0JNE9	CTP synthase OS=Bos taurus OX=9913 GN=CTPS1 PE=2 SV=1	0	0	1	1
A7YW45	Protein arginine N-methyltransferase 5 OS=Bos taurus OX=9913 GN=PRMT5 PE=2 SV=1	0	0	1	0
E1B801	Rho GTPase activating protein 35 OS=Bos taurus OX=9913 GN=ARHGAP35 PE=4 SV=1	1	1	0	0
E1BNI8	5'-nucleotidase domain containing 2 OS=Bos taurus OX=9913 GN=NT5DC2 PE=4 SV=2	0	0	1	0
F1MBB7	Uncharacterized protein OS=Bos taurus OX=9913 GN=TGM1 PE=4 SV=1	0	2	0	0
G5E531	T-complex protein 1 subunit alpha OS=Bos taurus OX=9913 GN=TCP1 PE=3 SV=1	0	0	2	0
H0YFD6	Trifunctional enzyme subunit alpha, mitochondrial OS=Homo sapiens OX=9606 GN=HADHA PE=1 SV=2	0	0	2	0
M0R0R2	40S ribosomal protein S5 OS=Homo sapiens OX=9606 GN=RPS5 PE=1 SV=1	1	0	0	0
O15269	Serine palmitoyltransferase 1 OS=Homo sapiens OX=9606 GN=SPTLC1 PE=1 SV=1	0	0	1	1
O95816	BAG family molecular chaperone regulator 2 OS=Homo sapiens OX=9606 GN=BAG2 PE=1 SV=1	0	0	1	1
O95969	Secretoglobin family 1D member 2 OS=Homo sapiens OX=9606 GN=SCGB1D2 PE=2 SV=1	1	1	0	0
P40227	T-complex protein 1 subunit zeta OS=Homo sapiens OX=9606 GN=CCT6A PE=1 SV=3	0	0	2	0
Q13510	Acid ceramidase OS=Homo sapiens OX=9606 GN=ASAH1 PE=1 SV=5	1	0	0	0
Q13835	Plakophilin-1 OS=Homo sapiens OX=9606 GN=PKP1 PE=1 SV=2	2	0	0	0
Q16610	Extracellular matrix protein 1 OS=Homo sapiens OX=9606 GN=ECM1 PE=1 SV=2	1	1	0	0
Q96IX5	ATP synthase membrane subunit DAPIT, mitochondrial OS=Homo sapiens OX=9606 GN=ATP5MD PE=1 SV=1	0	0	2	0
Q9HCM7	Fibrosin-1-like protein OS=Homo sapiens OX=9606 GN=FBRSL1 PE=1 SV=4	0	0	2	0
Q9P021	Cysteine-rich PDZ-binding protein OS=Homo sapiens OX=9606 GN=CRIPT PE=1 SV=1	0	0	2	0
U3KQK0	Histone H2B OS=Homo sapiens OX=9606 GN=HIST1H2BN PE=1 SV=1	1	1	0	0
A0A140T871	Glutamate dehydrogenase 1, mitochondrial OS=Bos taurus OX=9913 GN=GLUD1 PE=1 SV=1	0	0	1	0
A0A1W2PQS6	RPS10-NUDT3 readthrough OS=Homo sapiens OX=9606 GN=RPS10-NUDT3 PE=4 SV=1	0	1	0	0
A0A3B3IRT3	TBC1 domain family member 4 OS=Homo sapiens OX=9606 GN=TBC1D4 PE=1 SV=1	0	1	0	0
A0A3Q1LFG8	F-actin-capping protein subunit alpha OS=Bos taurus OX=9913 GN=CAPZA1 PE=1 SV=1	1	0	0	0
A0A3Q1LZK3	40S ribosomal protein S18 OS=Bos taurus OX=9913 GN=RPS18 PE=1 SV=1	0	0	1	0
A0A3Q1M558	Actin, alpha cardiac muscle 1 OS=Bos taurus OX=9913 GN=ACTC1 PE=3 SV=1	0	0	0	0
A0A3Q1M559	Histidine ammonia-lyase OS=Bos taurus OX=9913 GN=HAL PE=3 SV=1	1	0	0	0
A0A3Q1M6V0	40S ribosomal protein S19 OS=Bos taurus OX=9913 GN=RPS19 PE=1 SV=1	0	0	1	0
A0A3Q1MFG3	40S ribosomal protein SA OS=Bos taurus OX=9913 GN=RPSA PE=1 SV=1	0	0	1	0
A0A3Q1MKK4	Prohibitin-2 OS=Bos taurus OX=9913 GN=PHB2 PE=1 SV=1	0	0	1	0
A0A452DI85	Heat shock protein HSP 90-alpha OS=Bos taurus OX=9913 GN=HSP90AA1 PE=4 SV=1	0	0	1	0
A0A452DIP9	60S ribosomal protein L30 OS=Bos taurus OX=9913 GN=RPL30 PE=4 SV=1	0	0	1	0
A2VDN7	Heterogeneous nuclear ribonucleoprotein U (Scaffold attachment factor A) OS=Bos taurus OX=9913 GN=HNRNPU PE=1 SV=1	0	0	0	1
A5D7D9	DEAH-box helicase 15 OS=Bos taurus OX=9913 GN=DHX15 PE=1 SV=1	0	0	1	0
B3KU38	IQCJ-SCHIP1 readthrough transcript protein OS=Homo sapiens OX=9606 GN=IQCJ-SCHIP1 PE=1 SV=2	0	0	0	1
C9JF17	Apolipoprotein D (Fragment) OS=Homo sapiens OX=9606 GN=APOD PE=1 SV=1	1	0	0	0
C9JNU6	HIG1 domain family member 1A, mitochondrial OS=Homo sapiens OX=9606 GN=HIGD1A PE=4 SV=1	0	0	1	0
E1BCL5	Uncharacterized protein OS=Bos taurus OX=9913 PE=3 SV=1	0	0	0	0
E1BDF6	THO complex subunit 3 OS=Bos taurus OX=9913 GN=THOC3 PE=4 SV=2	0	0	0	0
E1BNJ6	Uncharacterized protein OS=Bos taurus OX=9913 PE=4 SV=2	0	0	0	0
F1MSB7	Plastin-3 OS=Bos taurus OX=9913 GN=PLS3 PE=1 SV=1	1	0	0	0
F5H2F4	C-1-tetrahydrofolate synthase, cytoplasmic OS=Homo sapiens OX=9606 GN=MTHFD1 PE=1 SV=1	0	1	0	0
G3N3S3	Uncharacterized protein OS=Bos taurus OX=9913 PE=3 SV=1	0	0	1	0
G5E5T5	Uncharacterized protein OS=Bos taurus OX=9913 PE=1 SV=2	0	0	0	0
H0Y368	Dolichol-phosphate mannosyltransferase subunit 1 (Fragment) OS=Homo sapiens OX=9606 GN=DPM1 PE=1 SV=1	0	1	0	0
O95619	YEATS domain-containing protein 4 OS=Homo sapiens OX=9606 GN=YEATS4 PE=1 SV=1	0	0	0	0
P02453	Collagen alpha-1(I) chain OS=Bos taurus OX=9913 GN=COL1A1 PE=1 SV=3	1	0	0	0
P12035	Keratin, type II cytoskeletal 3 OS=Homo sapiens OX=9606 GN=KRT3 PE=1 SV=3	1	0	0	0
P12234	Phosphate carrier protein, mitochondrial OS=Bos taurus OX=9913 GN=SLC25A3 PE=1 SV=1	0	0	0	1
P19013	Keratin, type II cytoskeletal 4 OS=Homo sapiens OX=9606 GN=KRT4 PE=1 SV=4	0	0	1	0
P29401	Transketolase OS=Homo sapiens OX=9606 GN=TKT PE=1 SV=3	0	1	0	0
P40926	Malate dehydrogenase, mitochondrial OS=Homo sapiens OX=9606 GN=MDH2 PE=1 SV=3	0	1	0	0
P48643	T-complex protein 1 subunit epsilon OS=Homo sapiens OX=9606 GN=CCT5 PE=1 SV=1	0	0	1	0
P55735	Protein SEC13 homolog OS=Homo sapiens OX=9606 GN=SEC13 PE=1 SV=3	0	0	1	0
P62851	40S ribosomal protein S25 OS=Homo sapiens OX=9606 GN=RPS25 PE=1 SV=1	1	0	0	0
P62913	60S ribosomal protein L11 OS=Homo sapiens OX=9606 GN=RPL11 PE=1 SV=2	0	0	0	1
Q13162	Peroxiredoxin-4 OS=Homo sapiens OX=9606 GN=PRDX4 PE=1 SV=1	0	0	0	0
Q13439	Golgin subfamily A member 4 OS=Homo sapiens OX=9606 GN=GOLGA4 PE=1 SV=1	0	0	0	0
Q148H8	Keratin, type II cytoskeletal 72 OS=Bos taurus OX=9913 GN=KRT72 PE=2 SV=1	1	0	0	0
Q4VCS5	Angiomotin OS=Homo sapiens OX=9606 GN=AMOT PE=1 SV=1	0	0	0	0
Q5T750	Skin-specific protein 32 OS=Homo sapiens OX=9606 GN=XP32 PE=1 SV=1	1	0	0	0
Q5VUJ6	Leucine-rich repeat and calponin homology domain-containing protein 2 OS=Homo sapiens OX=9606 GN=LRCH2 PE=2 SV=2	0	0	1	0
Q8IW75	Serpin A12 OS=Homo sapiens OX=9606 GN=SERPINA12 PE=1 SV=1	0	1	0	0
Q8WVV4	Protein POF1B OS=Homo sapiens OX=9606 GN=POF1B PE=1 SV=3	1	0	0	0
Q93084	Sarcoplasmic/endoplasmic reticulum calcium ATPase 3 OS=Homo sapiens OX=9606 GN=ATP2A3 PE=1 SV=2	0	0	1	0
Q96EY1	DnaJ homolog subfamily A member 3, mitochondrial OS=Homo sapiens OX=9606 GN=DNAJA3 PE=1 SV=2	0	0	1	0
Q99873	Protein arginine N-methyltransferase 1 OS=Homo sapiens OX=9606 GN=PRMT1 PE=1 SV=3	0	0	1	0
Q9BQA1	Methylosome protein 50 OS=Homo sapiens OX=9606 GN=WDR77 PE=1 SV=1	0	0	1	0
Q9H936	Mitochondrial glutamate carrier 1 OS=Homo sapiens OX=9606 GN=SLC25A22 PE=1 SV=1	0	0	1	0
Q9HCY8	Protein S100-A14 OS=Homo sapiens OX=9606 GN=S100A14 PE=1 SV=1	1	0	0	0
Q9Y3D2	Methionine-R-sulfoxide reductase B2, mitochondrial OS=Homo sapiens OX=9606 GN=MSRB2 PE=1 SV=2	1	0	0	0
