# Supplementary material for: Gene Co-Expression Analysis of Human RNASEH2A Reveals Functional Networks Associated with DNA Replication, DNA Damage Response, and Cell Cycle Regulation
Source: Biology (Basel). 2021 Mar 13;10(3):221. doi: 10.3390/biology10030221 (PMC7998727; doi:10.3390/biology10030221)
Supplement: Supplementary file 1 [file biology-10-00221-s001.zip › Table S14.xlsx]

## Sheet: S14a
Count and percentage of Cancer Cell line types in CCLE database
Cancer type	Number of Cell lines in the dataset	Percentage of Celllines in the Dataset
LUNG	188	0.184495
HAEMATOPOIETIC AND LYMPHOID TISSUE	173	0.169774
CENTRAL NERVOUS SYSTEM	65	0.063788
LARGE INTESTINE	56	0.0549558
BREAST	51	0.0500491
SKIN	49	0.0480864
OVARY	47	0.0461237
PANCREAS	41	0.0402355
FIBROBLAST	37	0.0363101
STOMACH	37	0.0363101
KIDNEY	32	0.0314033
UPPER AERODIGESTIVE TRACT	31	0.030422
ENDOMETRIUM	28	0.0274779
SOFT TISSUE	28	0.0274779
OESOPHAGUS	27	0.0264966
LIVER	25	0.0245339
URINARY TRACT	25	0.0245339
BONE	20	0.0196271
AUTONOMIC GANGLIA	16	0.0157017
THYROID	12	0.0117763
PLEURA	9	0.00883219
BILIARY TRACT	8	0.00785083
PROSTATE	8	0.00785083
CERVIX	3	0.00294406
SALIVARY GLAND	2	0.00196271
SMALL INTESTINE	1	0.000981354
All Cell lines	1019	1

## Sheet: S14b
Count and percentage of Cancer tissue types in TCGA Pan Cancer Dataset
Cancer type	Number of Samples	Percentage of Samples from the entire Dataset
Invasive Breast Carcinoma	1082	0.107437
Non-Small Cell Lung Cancer	994	0.0986992
Colorectal Adenocarcinoma	592	0.0587826
Endometrial Carcinoma	584	0.0579883
Head and Neck Squamous Cell Carcinoma	515	0.0511369
Diffuse Glioma	513	0.0509383
Renal Clear Cell Carcinoma	510	0.0506405
Well-Differentiated Thyroid Cancer	498	0.0494489
Prostate Adenocarcinoma	493	0.0489524
Esophagogastric Adenocarcinoma	487	0.0483567
Melanoma	443	0.0439877
Bladder Urothelial Carcinoma	407	0.0404131
Hepatocellular Carcinoma	363	0.0360441
Renal Non-Clear Cell Carcinoma	348	0.0345547
Ovarian Epithelial Tumor	300	0.0297885
Sarcoma	253	0.0251216
Cervical Squamous Cell Carcinoma	248	0.0246252
Pancreatic Adenocarcinoma	177	0.0175752
Leukemia	173	0.017178
Glioblastoma	160	0.0158872
Pheochromocytoma	147	0.0145964
Thymic Epithelial Tumor	119	0.0118161
Esophageal Squamous Cell Carcinoma	94	0.00933373
Pleural Mesothelioma	87	0.00863867
Non-Seminomatous Germ Cell Tumor	86	0.00853937
Ocular Melanoma	80	0.0079436
Adrenocortical Carcinoma	78	0.00774501
Seminoma	63	0.00625559
Mature B-Cell Neoplasms	48	0.00476616
Cervical Adenocarcinoma	46	0.00456757
Cholangiocarcinoma	36	0.00357462
Miscellaneous Neuroepithelial Tumor	31	0.00307815
Undifferentiated Stomach Adenocarcinoma	12	0.00119154
Fibrolamellar Carcinoma	3	0.000297885
Encapsulated Glioma	1	9.9295e-05
Grand Total	10071	1
