# Supplementary material for: Gene Co-Expression Analysis of Human RNASEH2A Reveals Functional Networks Associated with DNA Replication, DNA Damage Response, and Cell Cycle Regulation
Source: Biology (Basel). 2021 Mar 13;10(3):221. doi: 10.3390/biology10030221 (PMC7998727; doi:10.3390/biology10030221)
Supplement: Supplementary file 1 [file biology-10-00221-s001.zip › Table S15.xlsx]

## Sheet: S15a
Correlation Matrices for 40 subset genes in CCLE
Pearson Correlation Coefficient (R)
	CDKN2A	CDKN2B	DHFR	AKT1	AKT2	AKT3	E2F4	E2F5	CDKN2D	MDM2	CCNB2	TOPBP1	APC	E2F2	E2F3	MYBL2	FOXM1	BUB1	AURKA	AURKB	SCARA5	MYOM1	PCNA	MKI67	MCM2	MCM3	MCM4	MCM5	MCM6	E2F1	CCNE1	CCND1	CCNB1	RNASEH2A	RNASEH2B	RNASEH2C	RNASEH1	DNAJA1	AIFM1	CCT8
CDKN2A	1	0.641811	0.0149962	-0.056269	0.0788303	0.0222423	-0.097509	0.15493	0.11318	-0.163947	0.0599494	0.10438	0.0225524	0.10882	0.156109	0.107524	0.0222749	0.104283	0.0776369	0.0142804	-0.0309179	0.0708153	0.0342008	0.0492055	0.105278	0.0608435	0.0709826	-0.00115119	0.0777117	0.116835	0.221593	-0.169332	0.0686568	0.169766	-0.0339178	0.0793943	0.0440277	0.0742262	0.0997896	0.0408717
CDKN2B	0.641811	1	-0.301096	-0.079772	-0.138177	0.0596016	-0.209328	-0.109309	-0.0516513	-0.166377	-0.167779	-0.213478	-0.0537391	-0.229472	-0.0984714	-0.198808	-0.166598	-0.184845	0.0183925	-0.226842	0.0166452	0.0953823	-0.230542	-0.190184	-0.274887	-0.296358	-0.234986	-0.318323	-0.315688	-0.185945	-0.00813773	0.156692	-0.0544836	-0.151498	-0.310664	-0.197002	-0.135298	-0.0323742	-0.105563	-0.227973
DHFR	0.0149962	-0.301096	1	0.0902222	0.21092	0.0108168	0.250239	0.243446	0.179462	0.111376	0.507093	0.570864	0.295884	0.543639	0.361009	0.525586	0.45584	0.502837	0.255008	0.460018	-0.0223771	-0.113149	0.593727	0.569452	0.588927	0.654128	0.628306	0.599594	0.654128	0.585587	0.211659	-0.278736	0.450193	0.498557	0.465631	0.442711	0.237252	0.285431	0.280879	0.427939
AKT1	-0.056269	-0.079772	0.0902222	1	0.081654	-0.0342688	0.0781609	-0.129287	0.208654	-0.0111824	0.148885	0.05342	0.0767981	0.0783292	0.0666085	0.147652	0.240832	0.0635427	0.164279	0.120675	0.0334093	-0.0134986	0.155812	0.186092	0.0812595	0.131231	0.122178	0.158771	0.100003	0.217596	0.101047	0.0624298	0.114574	0.23424	-0.0287702	0.0726274	0.0832855	0.140326	0.0681424	-0.0255107
AKT2	0.0788303	-0.138177	0.21092	0.081654	1	-0.0209658	0.0933997	0.213659	0.202076	0.0858077	0.0929637	0.298653	0.108595	0.350486	0.261521	0.287611	0.133262	0.168542	-0.0276793	0.111244	-0.0431247	0.0635137	0.178463	0.202226	0.280465	0.288784	0.219756	0.23724	0.265986	0.311144	0.307562	-0.292421	-0.022247	0.182133	0.146091	0.182163	0.0761898	0.0653799	0.193767	0.123008
AKT3	0.0222423	0.0596016	0.0108168	-0.0342688	-0.0209658	1	-0.217678	-0.184073	0.219754	0.0163114	-0.0160718	-0.00937843	0.161336	-0.159949	0.0944978	-0.110961	0.155351	0.0434415	0.00937471	-0.00322964	0.0536573	-0.103807	-0.019356	-0.0821097	-0.10589	-0.118046	-0.0627403	-0.0948579	-0.108299	0.0656328	-0.0414947	0.0250026	0.0552078	0.120145	-0.100316	0.0337036	0.123665	0.09875	-0.258865	-0.0612485
E2F4	-0.097509	-0.209328	0.250239	0.0781609	0.0933997	-0.217678	1	0.163968	-0.0792668	-0.0225576	0.320382	0.344132	-0.0939074	0.252159	0.126049	0.356338	0.215423	0.302317	0.176062	0.367042	-0.0819174	-0.00515441	0.256956	0.31284	0.430743	0.388823	0.349812	0.410637	0.34312	0.200663	0.0980701	-0.178129	0.202032	0.178666	0.37817	0.206673	0.302719	0.127806	0.247052	0.244874
E2F5	0.15493	-0.109309	0.243446	-0.129287	0.213659	-0.184073	0.163968	1	-0.0075306	0.109536	0.143511	0.356968	0.0544006	0.409709	0.269385	0.294531	0.0524762	0.282376	-0.0108327	0.230326	-0.0592152	0.082009	0.181683	0.221743	0.333792	0.3353	0.336099	0.19573	0.356503	0.255365	0.212626	-0.307155	0.0536234	0.191367	0.286636	0.186887	0.136216	0.145195	0.262203	0.335188
CDKN2D	0.11318	-0.0516513	0.179462	0.208654	0.202076	0.219754	-0.0792668	-0.0075306	1	0.0368174	0.223606	0.247316	0.0993971	0.341506	0.188068	0.202748	0.238618	0.249862	0.0830917	0.233697	0.0227933	0.0275976	0.259766	0.240921	0.197365	0.193336	0.179695	0.206177	0.231172	0.386872	0.0640058	-0.331536	0.00921776	0.416942	0.226041	0.243167	-0.0198517	0.009596	-0.0140978	0.0598653
MDM2	-0.163947	-0.166377	0.111376	-0.0111824	0.0858077	0.0163114	-0.0225576	0.109536	0.0368174	1	-0.0830093	0.104825	0.161953	0.238363	0.0866893	0.0355045	-0.031485	0.0201667	-0.197641	-0.00526073	0.0633635	-0.00730714	0.149162	0.0723403	0.0153103	0.0386621	0.0711908	0.0567068	0.121137	0.0427208	0.0547377	-0.149659	-0.159217	-0.0793751	0.111438	0.0013985	0.074423	0.00339127	0.00561704	0.0984524
CCNB2	0.0599494	-0.167779	0.507093	0.148885	0.0929637	-0.0160718	0.320382	0.143511	0.223606	-0.0830093	1	0.537236	0.0898749	0.39486	0.263552	0.554038	0.645852	0.699572	0.591372	0.66446	-0.0152539	-0.117505	0.536253	0.653006	0.592537	0.567684	0.585824	0.558387	0.543557	0.490543	0.184973	-0.160356	0.661988	0.575078	0.358508	0.299434	0.208281	0.263806	0.242054	0.34649
TOPBP1	0.10438	-0.213478	0.570864	0.05342	0.298653	-0.00937843	0.344132	0.356968	0.247316	0.104825	0.537236	1	0.249264	0.635467	0.492927	0.60808	0.47261	0.574395	0.256229	0.480075	-0.0679321	-0.0185614	0.574107	0.610445	0.762806	0.70603	0.653677	0.629467	0.697717	0.63867	0.284884	-0.440695	0.248973	0.489869	0.49677	0.409174	0.298769	0.309137	0.27927	0.423388
APC	0.0225524	-0.0537391	0.295884	0.0767981	0.108595	0.161336	-0.0939074	0.0544006	0.0993971	0.161953	0.0898749	0.249264	1	0.159939	0.252022	0.001582	0.167085	0.104069	-0.0183842	-0.0247567	0.0693366	-0.0582577	0.0736025	0.205465	0.044332	0.123201	0.116768	0.114298	0.13404	0.148301	0.070541	-0.0360999	0.146374	0.115287	0.000650948	0.155829	0.158688	0.221978	0.0225601	0.116429
E2F2	0.10882	-0.229472	0.543639	0.0783292	0.350486	-0.159949	0.252159	0.409709	0.341506	0.238363	0.39486	0.635467	0.159939	1	0.423412	0.645441	0.346276	0.468426	0.0551996	0.434735	-0.0253267	0.0310268	0.557335	0.546933	0.641759	0.639235	0.57522	0.600802	0.690149	0.617152	0.25481	-0.51814	0.0739913	0.445545	0.521186	0.35041	0.241882	0.126106	0.361604	0.346156
E2F3	0.156109	-0.0984714	0.361009	0.0666085	0.261521	0.0944978	0.126049	0.269385	0.188068	0.0866893	0.263552	0.492927	0.252022	0.423412	1	0.388129	0.277012	0.373699	0.0773028	0.293127	0.00185919	0.0463609	0.375571	0.327276	0.418624	0.505029	0.397956	0.378151	0.441403	0.401994	0.327242	-0.345398	0.0990924	0.326246	0.317686	0.250376	0.203017	0.266257	0.195581	0.382719
MYBL2	0.107524	-0.198808	0.525586	0.147652	0.287611	-0.110961	0.356338	0.294531	0.202748	0.0355045	0.554038	0.60808	0.001582	0.645441	0.388129	1	0.489528	0.566119	0.428935	0.584177	-0.0292177	-0.0773012	0.572414	0.591134	0.675184	0.639201	0.611216	0.632146	0.645227	0.683199	0.384338	-0.318137	0.390541	0.551768	0.411803	0.369812	0.267304	0.262752	0.366873	0.378067
FOXM1	0.0222749	-0.166598	0.45584	0.240832	0.133262	0.155351	0.215423	0.0524762	0.238618	-0.031485	0.645852	0.47261	0.167085	0.346276	0.277012	0.489528	1	0.57562	0.505519	0.54966	0.0122909	-0.166089	0.441821	0.615675	0.50352	0.486469	0.512115	0.487696	0.445855	0.557945	0.200602	-0.0110217	0.585919	0.539037	0.170503	0.269644	0.305688	0.36859	0.19656	0.18328
BUB1	0.104283	-0.184845	0.502837	0.0635427	0.168542	0.0434415	0.302317	0.282376	0.249862	0.0201667	0.699572	0.574395	0.104069	0.468426	0.373699	0.566119	0.57562	1	0.570614	0.698057	-0.0112017	-0.0649429	0.485048	0.659098	0.572708	0.57879	0.595324	0.56682	0.649321	0.5094	0.281337	-0.276771	0.595127	0.58087	0.383827	0.347436	0.375825	0.295458	0.319613	0.495416
AURKA	0.0776369	0.0183925	0.255008	0.164279	-0.0276793	0.00937471	0.176062	-0.0108327	0.0830917	-0.197641	0.591372	0.256229	-0.0183842	0.0551996	0.0773028	0.428935	0.505519	0.570614	1	0.518777	0.0734792	-0.149815	0.342111	0.40711	0.268649	0.265497	0.35202	0.275998	0.265353	0.377371	0.206811	0.116368	0.732514	0.446933	0.0230568	0.162641	0.216299	0.314798	0.28628	0.269211
AURKB	0.0142804	-0.226842	0.460018	0.120675	0.111244	-0.00322964	0.367042	0.230326	0.233697	-0.00526073	0.66446	0.480075	-0.0247567	0.434735	0.293127	0.584177	0.54966	0.698057	0.518777	1	-0.0229246	-0.100672	0.531691	0.599653	0.602331	0.598581	0.580356	0.61317	0.550132	0.505243	0.168273	-0.228653	0.541633	0.606603	0.400199	0.333024	0.248288	0.230766	0.305092	0.356328
SCARA5	-0.0309179	0.0166452	-0.0223771	0.0334093	-0.0431247	0.0536573	-0.0819174	-0.0592152	0.0227933	0.0633635	-0.0152539	-0.0679321	0.0693366	-0.0253267	0.00185919	-0.0292177	0.0122909	-0.0112017	0.0734792	-0.0229246	1	-0.00635558	-0.0061624	-0.0539925	-0.136067	-0.0376921	-0.0170467	-0.0357871	-0.00610154	0.0157764	0.0608962	0.0774282	0.0141563	-0.0193767	-0.0732569	-0.0216933	0.042425	0.0555172	0.042198	0.0198854
MYOM1	0.0708153	0.0953823	-0.113149	-0.0134986	0.0635137	-0.103807	-0.00515441	0.082009	0.0275976	-0.00730714	-0.117505	-0.0185614	-0.0582577	0.0310268	0.0463609	-0.0773012	-0.166089	-0.0649429	-0.149815	-0.100672	-0.00635558	1	-0.170594	-0.0836746	-0.0290668	-0.0571776	-0.104886	-0.0921707	-0.0247632	-0.107259	0.0162027	-0.114448	-0.184414	-0.0994275	0.026026	-0.0815981	-0.0172894	-0.0715951	-0.0240535	0.0196378
PCNA	0.0342008	-0.230542	0.593727	0.155812	0.178463	-0.019356	0.256956	0.181683	0.259766	0.149162	0.536253	0.574107	0.0736025	0.557335	0.375571	0.572414	0.441821	0.485048	0.342111	0.531691	-0.0061624	-0.170594	1	0.567266	0.638086	0.68379	0.681353	0.665531	0.668259	0.645148	0.280392	-0.302519	0.331517	0.561342	0.485064	0.324873	0.192786	0.306602	0.348969	0.366953
MKI67	0.0492055	-0.190184	0.569452	0.186092	0.202226	-0.0821097	0.31284	0.221743	0.240921	0.0723403	0.653006	0.610445	0.205465	0.546933	0.327276	0.591134	0.615675	0.659098	0.40711	0.599653	-0.0539925	-0.0836746	0.567266	1	0.64853	0.64477	0.632568	0.618286	0.617369	0.572536	0.219523	-0.243111	0.5038	0.499948	0.389418	0.287661	0.236092	0.276866	0.255377	0.297304
MCM2	0.105278	-0.274887	0.588927	0.0812595	0.280465	-0.10589	0.430743	0.333792	0.197365	0.0153103	0.592537	0.762806	0.044332	0.641759	0.418624	0.675184	0.50352	0.572708	0.268649	0.602331	-0.136067	-0.0290668	0.638086	0.64853	1	0.80665	0.756786	0.767047	0.769142	0.6494	0.271983	-0.436288	0.339164	0.600969	0.508143	0.393813	0.255364	0.280589	0.334384	0.395677
MCM3	0.0608435	-0.296358	0.654128	0.131231	0.288784	-0.118046	0.388823	0.3353	0.193336	0.0386621	0.567684	0.70603	0.123201	0.639235	0.505029	0.639201	0.486469	0.57879	0.265497	0.598581	-0.0376921	-0.0571776	0.68379	0.64477	0.80665	1	0.76692	0.775103	0.788023	0.664404	0.293757	-0.409518	0.310036	0.594666	0.54888	0.426337	0.262821	0.260044	0.393835	0.447555
MCM4	0.0709826	-0.234986	0.628306	0.122178	0.219756	-0.0627403	0.349812	0.336099	0.179695	0.0711908	0.585824	0.653677	0.116768	0.57522	0.397956	0.611216	0.512115	0.595324	0.35202	0.580356	-0.0170467	-0.104886	0.681353	0.632568	0.756786	0.76692	1	0.739317	0.744814	0.612949	0.281723	-0.339566	0.39506	0.600006	0.463835	0.405373	0.199497	0.332693	0.307318	0.462699
MCM5	-0.00115119	-0.318323	0.599594	0.158771	0.23724	-0.0948579	0.410637	0.19573	0.206177	0.0567068	0.558387	0.629467	0.114298	0.600802	0.378151	0.632146	0.487696	0.56682	0.275998	0.61317	-0.0357871	-0.0921707	0.665531	0.618286	0.767047	0.775103	0.739317	1	0.747882	0.609085	0.22847	-0.338432	0.343438	0.561519	0.520058	0.402522	0.270995	0.236957	0.320779	0.426614
MCM6	0.0777117	-0.315688	0.654128	0.100003	0.265986	-0.108299	0.34312	0.356503	0.231172	0.121137	0.543557	0.697717	0.13404	0.690149	0.441403	0.645227	0.445855	0.649321	0.265353	0.550132	-0.00610154	-0.0247632	0.668259	0.617369	0.769142	0.788023	0.744814	0.747882	1	0.639362	0.303102	-0.425241	0.295918	0.572961	0.545976	0.403485	0.346411	0.277931	0.408639	0.543712
E2F1	0.116835	-0.185945	0.585587	0.217596	0.311144	0.0656328	0.200663	0.255365	0.386872	0.0427208	0.490543	0.63867	0.148301	0.617152	0.401994	0.683199	0.557945	0.5094	0.377371	0.505243	0.0157764	-0.107259	0.645148	0.572536	0.6494	0.664404	0.612949	0.609085	0.639362	1	0.36916	-0.268853	0.316668	0.632224	0.345336	0.452313	0.286638	0.267248	0.293424	0.31191
CCNE1	0.221593	-0.00813773	0.211659	0.101047	0.307562	-0.0414947	0.0980701	0.212626	0.0640058	0.0547377	0.184973	0.284884	0.070541	0.25481	0.327242	0.384338	0.200602	0.281337	0.206811	0.168273	0.0608962	0.0162027	0.280392	0.219523	0.271983	0.293757	0.281723	0.22847	0.303102	0.36916	1	-0.190674	0.196002	0.273269	0.0500089	0.162596	0.139025	0.267512	0.236409	0.279811
CCND1	-0.169332	0.156692	-0.278736	0.0624298	-0.292421	0.0250026	-0.178129	-0.307155	-0.331536	-0.149659	-0.160356	-0.440695	-0.0360999	-0.51814	-0.345398	-0.318137	-0.0110217	-0.276771	0.116368	-0.228653	0.0774282	-0.114448	-0.302519	-0.243111	-0.436288	-0.409518	-0.339566	-0.338432	-0.425241	-0.268853	-0.190674	1	0.127071	-0.228565	-0.490172	-0.234416	-0.0504219	-0.0285886	-0.193114	-0.274259
CCNB1	0.0686568	-0.0544836	0.450193	0.114574	-0.022247	0.0552078	0.202032	0.0536234	0.00921776	-0.159217	0.661988	0.248973	0.146374	0.0739913	0.0990924	0.390541	0.585919	0.595127	0.732514	0.541633	0.0141563	-0.184414	0.331517	0.5038	0.339164	0.310036	0.39506	0.343438	0.295918	0.316668	0.196002	0.127071	1	0.486449	0.0456386	0.180753	0.236079	0.410542	0.229681	0.295194
RNASEH2A	0.169766	-0.151498	0.498557	0.23424	0.182133	0.120145	0.178666	0.191367	0.416942	-0.0793751	0.575078	0.489869	0.115287	0.445545	0.326246	0.551768	0.539037	0.58087	0.446933	0.606603	-0.0193767	-0.0994275	0.561342	0.499948	0.600969	0.594666	0.600006	0.561519	0.572961	0.632224	0.273269	-0.228565	0.486449	1	0.295347	0.40688	0.259088	0.31115	0.265346	0.35153
RNASEH2B	-0.0339178	-0.310664	0.465631	-0.0287702	0.146091	-0.100316	0.37817	0.286636	0.226041	0.111438	0.358508	0.49677	0.000650948	0.521186	0.317686	0.411803	0.170503	0.383827	0.0230568	0.400199	-0.0732569	0.026026	0.485064	0.389418	0.508143	0.54888	0.463835	0.520058	0.545976	0.345336	0.0500089	-0.490172	0.0456386	0.295347	1	0.391024	0.127483	0.0255332	0.187747	0.400583
RNASEH2C	0.0793943	-0.197002	0.442711	0.0726274	0.182163	0.0337036	0.206673	0.186887	0.243167	0.0013985	0.299434	0.409174	0.155829	0.35041	0.250376	0.369812	0.269644	0.347436	0.162641	0.333024	-0.0216933	-0.0815981	0.324873	0.287661	0.393813	0.426337	0.405373	0.402522	0.403485	0.452313	0.162596	-0.234416	0.180753	0.40688	0.391024	1	0.186429	0.148291	0.10534	0.320503
RNASEH1	0.0440277	-0.135298	0.237252	0.0832855	0.0761898	0.123665	0.302719	0.136216	-0.0198517	0.074423	0.208281	0.298769	0.158688	0.241882	0.203017	0.267304	0.305688	0.375825	0.216299	0.248288	0.042425	-0.0172894	0.192786	0.236092	0.255364	0.262821	0.199497	0.270995	0.346411	0.286638	0.139025	-0.0504219	0.236079	0.259088	0.127483	0.186429	1	0.212239	0.2439	0.303373
DNAJA1	0.0742262	-0.0323742	0.285431	0.140326	0.0653799	0.09875	0.127806	0.145195	0.009596	0.00339127	0.263806	0.309137	0.221978	0.126106	0.266257	0.262752	0.36859	0.295458	0.314798	0.230766	0.0555172	-0.0715951	0.306602	0.276866	0.280589	0.260044	0.332693	0.236957	0.277931	0.267248	0.267512	-0.0285886	0.410542	0.31115	0.0255332	0.148291	0.212239	1	0.168654	0.298815
AIFM1	0.0997896	-0.105563	0.280879	0.0681424	0.193767	-0.258865	0.247052	0.262203	-0.0140978	0.00561704	0.242054	0.27927	0.0225601	0.361604	0.195581	0.366873	0.19656	0.319613	0.28628	0.305092	0.042198	-0.0240535	0.348969	0.255377	0.334384	0.393835	0.307318	0.320779	0.408639	0.293424	0.236409	-0.193114	0.229681	0.265346	0.187747	0.10534	0.2439	0.168654	1	0.337366
CCT8	0.0408717	-0.227973	0.427939	-0.0255107	0.123008	-0.0612485	0.244874	0.335188	0.0598653	0.0984524	0.34649	0.423388	0.116429	0.346156	0.382719	0.378067	0.18328	0.495416	0.269211	0.356328	0.0198854	0.0196378	0.366953	0.297304	0.395677	0.447555	0.462699	0.426614	0.543712	0.31191	0.279811	-0.274259	0.295194	0.35153	0.400583	0.320503	0.303373	0.298815	0.337366	1
Pvalue (P)
	CDKN2A	CDKN2B	DHFR	AKT1	AKT2	AKT3	E2F4	E2F5	CDKN2D	MDM2	CCNB2	TOPBP1	APC	E2F2	E2F3	MYBL2	FOXM1	BUB1	AURKA	AURKB	SCARA5	MYOM1	PCNA	MKI67	MCM2	MCM3	MCM4	MCM5	MCM6	E2F1	CCNE1	CCND1	CCNB1	RNASEH2A	RNASEH2B	RNASEH2C	RNASEH1	DNAJA1	AIFM1	CCT8
CDKN2A	NA	0	0.632548	0.0725863	0.011828	0.478181	0.00183155	6.70893e-07	0.000294479	1.41952e-07	0.05574	0.000846848	0.472067	0.000501757	5.50331e-07	0.000585805	0.477537	0.000856343	0.0131748	0.64888	0.324144	0.0237832	0.275392	0.116473	0.000762939	0.0521797	0.0234534	0.970722	0.0130866	0.000185627	8.42437e-13	5.38604e-08	0.0284125	4.97482e-08	0.279386	0.0112351	0.1602	0.017798	0.00142511	0.192356
CDKN2B	0	NA	0	0.0108529	9.56893e-06	0.0571782	1.4905e-11	0.000473115	0.0993774	9.20258e-08	7.14612e-08	5.74785e-12	0.086422	1.21236e-13	0.00164855	1.52816e-10	8.84348e-08	2.77076e-09	0.557573	2.33591e-13	0.595606	0.00230381	9.28146e-14	9.38677e-10	0	0	2.9976e-14	0	0	2.22243e-09	0.795283	4.98621e-07	0.0821458	1.18444e-06	0	2.2504e-10	1.46703e-05	0.301864	0.000738001	1.76303e-13
DHFR	0.632548	0	NA	0.00394662	1.0365e-11	0.730186	4.44089e-16	3.10862e-15	7.9929e-09	0.000367974	0	0	0	0	0	0	0	0	0	0	0.475518	0.000295616	0	0	0	0	0	0	0	0	8.74967e-12	0	0	0	0	0	1.66533e-14	0	0	0
AKT1	0.0725863	0.0108529	0.00394662	NA	0.00911539	0.274438	0.0125676	3.48246e-05	1.73659e-11	0.721439	1.81094e-06	0.0883092	0.0142008	0.0123779	0.033502	2.20685e-06	6.66134e-15	0.0425648	1.3385e-07	0.000112676	0.286662	0.666913	5.78511e-07	2.15791e-09	0.00945755	2.64374e-05	9.22872e-05	3.49873e-07	0.00139175	2.1898e-12	0.00123833	0.0463307	0.000247335	3.64153e-14	0.358903	0.020416	0.00781452	6.91729e-06	0.0296236	0.415943
AKT2	0.011828	9.56893e-06	1.0365e-11	0.00911539	NA	0.503802	0.0028418	5.51115e-12	7.51612e-11	0.00612842	0.00297454	0	0.000515532	0	0	0	1.97421e-05	6.22178e-08	0.377421	0.000373973	0.168956	0.0426594	9.69492e-09	7.27354e-11	0	0	1.30962e-12	1.68754e-14	0	0	0	0	0.478088	4.74333e-09	2.82854e-06	4.71568e-09	0.0149881	0.036914	4.46054e-10	8.25857e-05
AKT3	0.478181	0.0571782	0.730186	0.274438	0.503802	NA	2.14762e-12	3.2316e-09	1.31029e-12	0.603005	0.60834	0.764928	2.24574e-07	2.85657e-07	0.00253112	0.000387168	6.25215e-07	0.165844	0.765019	0.917987	0.0869028	0.000904698	0.537117	0.0087339	0.000710292	0.000158832	0.0452528	0.00243621	0.000534085	0.0361884	0.185659	0.425293	0.078152	0.000120812	0.00134394	0.282436	7.55899e-05	0.00159881	0	0.0506309
E2F4	0.00183155	1.4905e-11	4.44089e-16	0.0125676	0.0028418	2.14762e-12	NA	1.41431e-07	0.0113668	0.471965	0	0	0.00269409	4.44089e-16	5.46293e-05	0	3.65263e-12	0	1.53547e-08	0	0.00889308	0.869466	0	0	0	0	0	0	0	1.02297e-10	0.00172271	1.03405e-08	7.58895e-11	9.32324e-09	0	2.71365e-11	0	4.28449e-05	1.33227e-15	2.22045e-15
E2F5	6.70893e-07	0.000473115	3.10862e-15	3.48246e-05	5.51115e-12	3.2316e-09	1.41431e-07	NA	0.810254	0.000460331	4.23878e-06	0	0.0826139	0	0	0	0.0940849	0	0.729804	9.79217e-14	0.0588125	0.0088169	5.18228e-09	8.12461e-13	0	0	0	2.94898e-10	0	0	7.00107e-12	0	0.0871023	7.35406e-10	0	1.83824e-09	1.28125e-05	3.25769e-06	0	0
CDKN2D	0.000294479	0.0993774	7.9929e-09	1.73659e-11	7.51612e-11	1.31029e-12	0.0113668	0.810254	NA	0.240302	5.1692e-13	1.11022e-15	0.00148855	0	1.44708e-09	6.48575e-11	1.15463e-14	4.44089e-16	0.00795983	4.17444e-14	0.467345	0.378831	0	6.21725e-15	2.08273e-10	4.88216e-10	7.63923e-09	3.03286e-11	7.90479e-14	0	0.0410757	0	0.76884	0	2.84661e-13	3.55271e-15	0.526744	0.759641	0.653074	0.0560851
MDM2	1.41952e-07	9.20258e-08	0.000367974	0.721439	0.00612842	0.603005	0.471965	0.000460331	0.240302	NA	0.00802232	0.000804258	2.01616e-07	1.24345e-14	0.00562124	0.257495	0.315344	0.520202	1.96348e-10	0.866798	0.043153	0.815782	1.73181e-06	0.0209201	0.625436	0.217535	0.0230484	0.0703864	0.000105994	0.172986	0.0807258	1.59805e-06	3.24094e-07	0.0112549	0.000365206	0.964436	0.0174969	0.913898	0.857869	0.001652
CCNB2	0.05574	7.14612e-08	0	1.81094e-06	0.00297454	0.60834	0	4.23878e-06	5.1692e-13	0.00802232	NA	0	0.00408843	0	0	0	0	0	0	0	0.626711	0.000170335	0	0	0	0	0	0	0	0	2.70076e-09	2.66244e-07	0	0	0	0	1.88971e-11	0	4.88498e-15	0
TOPBP1	0.000846848	5.74785e-12	0	0.0883092	0	0.764928	0	0	1.11022e-15	0.000804258	0	NA	6.66134e-16	0	0	0	0	0	0	0	0.0301315	0.553959	0	0	0	0	0	0	0	0	0	0	8.88178e-16	0	0	0	0	0	0	0
APC	0.472067	0.086422	0	0.0142008	0.000515532	2.24574e-07	0.00269409	0.0826139	0.00148855	2.01616e-07	0.00408843	6.66134e-16	NA	2.8614e-07	4.44089e-16	0.959773	8.10192e-08	0.000877826	0.557751	0.429862	0.0268773	0.0630291	0.0187822	3.55524e-11	0.157329	8.04734e-05	0.000187238	0.000256069	1.76319e-05	1.98905e-06	0.0243326	0.249595	2.70428e-06	0.000226059	0.983442	5.7688e-07	3.5493e-07	7.67608e-13	0.471916	0.00019553
E2F2	0.000501757	1.21236e-13	0	0.0123779	0	2.85657e-07	4.44089e-16	0	0	1.24345e-14	0	0	2.8614e-07	NA	0	0	0	0	0.0781964	0	0.419316	0.322441	0	0	0	0	0	0	0	0	0	0	0.0181632	0	0	0	4.88498e-15	5.42022e-05	0	0
E2F3	5.50331e-07	0.00164855	0	0.033502	0	0.00253112	5.46293e-05	0	1.44708e-09	0.00562124	0	0	4.44089e-16	0	NA	0	0	0	0.0135753	0	0.952732	0.139166	0	0	0	0	0	0	0	0	0	0	0.00153956	0	0	4.44089e-16	6.11373e-11	0	3.04367e-10	0
MYBL2	0.000585805	1.52816e-10	0	2.20685e-06	0	0.000387168	0	0	6.48575e-11	0.257495	0	0	0.959773	0	0	NA	0	0	0	0	0.351473	0.0135772	0	0	0	0	0	0	0	0	0	0	0	0	0	0	0	0	0	0
FOXM1	0.477537	8.84348e-08	0	6.66134e-15	1.97421e-05	6.25215e-07	3.65263e-12	0.0940849	1.15463e-14	0.315344	0	0	8.10192e-08	0	0	0	NA	0	0	0	0.695146	9.69129e-08	0	0	0	0	0	0	0	0	1.03664e-10	0.72528	0	0	4.34457e-08	0	0	0	2.47248e-10	3.78278e-09
BUB1	0.000856343	2.77076e-09	0	0.0425648	6.22178e-08	0.165844	0	0	4.44089e-16	0.520202	0	0	0.000877826	0	0	0	0	NA	0	0	0.720979	0.0381967	0	0	0	0	0	0	0	0	0	0	0	0	0	0	0	0	0	0
AURKA	0.0131748	0.557573	0	1.3385e-07	0.377421	0.765019	1.53547e-08	0.729804	0.00795983	1.96348e-10	0	0	0.557751	0.0781964	0.0135753	0	0	0	NA	0	0.0189823	1.55813e-06	0	0	0	0	0	0	0	0	2.6309e-11	0.000197061	0	0	0.462212	1.78707e-07	2.97384e-12	0	0	0
AURKB	0.64888	2.33591e-13	0	0.000112676	0.000373973	0.917987	0	9.79217e-14	4.17444e-14	0.866798	0	0	0.429862	0	0	0	0	0	0	NA	0.464784	0.00129147	0	0	0	0	0	0	0	0	6.53273e-08	1.4877e-13	0	0	0	0	8.88178e-16	8.74856e-14	0	0
SCARA5	0.324144	0.595606	0.475518	0.286662	0.168956	0.0869028	0.00889308	0.0588125	0.467345	0.043153	0.626711	0.0301315	0.0268773	0.419316	0.952732	0.351473	0.695146	0.720979	0.0189823	0.464784	NA	0.839421	0.844238	0.084947	1.30983e-05	0.229305	0.586764	0.253724	0.845757	0.614949	0.0519758	0.0134237	0.651729	0.536683	0.0193477	0.489113	0.175983	0.0764942	0.178309	0.526042
MYOM1	0.0237832	0.00230381	0.000295616	0.666913	0.0426594	0.000904698	0.869466	0.0088169	0.378831	0.815782	0.000170335	0.553959	0.0630291	0.322441	0.139166	0.0135772	9.69129e-08	0.0381967	1.55813e-06	0.00129147	0.839421	NA	4.273e-08	0.0075299	0.353967	0.068082	0.000798548	0.00323046	0.429741	0.000604499	0.605423	0.000251301	3.01971e-09	0.00148354	0.406585	0.00916316	0.581448	0.0222793	0.443083	0.531208
PCNA	0.275392	9.28146e-14	0	5.78511e-07	9.69492e-09	0.537117	0	5.18228e-09	0	1.73181e-06	0	0	0.0187822	0	0	0	0	0	0	0	0.844238	4.273e-08	NA	0	0	0	0	0	0	0	0	0	0	0	0	0	5.47641e-10	0	0	0
MKI67	0.116473	9.38677e-10	0	2.15791e-09	7.27354e-11	0.0087339	0	8.12461e-13	6.21725e-15	0.0209201	0	0	3.55524e-11	0	0	0	0	0	0	0	0.084947	0.0075299	0	NA	0	0	0	0	0	0	1.38467e-12	3.55271e-15	0	0	0	0	2.26485e-14	0	0	0
MCM2	0.000762939	0	0	0.00945755	0	0.000710292	0	0	2.08273e-10	0.625436	0	0	0.157329	0	0	0	0	0	0	0	1.30983e-05	0.353967	0	0	NA	0	0	0	0	0	0	0	0	0	0	0	0	0	0	0
MCM3	0.0521797	0	0	2.64374e-05	0	0.000158832	0	0	4.88216e-10	0.217535	0	0	8.04734e-05	0	0	0	0	0	0	0	0.229305	0.068082	0	0	0	NA	0	0	0	0	0	0	0	0	0	0	0	0	0	0
MCM4	0.0234534	2.9976e-14	0	9.22872e-05	1.30962e-12	0.0452528	0	0	7.63923e-09	0.0230484	0	0	0.000187238	0	0	0	0	0	0	0	0.586764	0.000798548	0	0	0	0	NA	0	0	0	0	0	0	0	0	0	1.31726e-10	0	0	0
MCM5	0.970722	0	0	3.49873e-07	1.68754e-14	0.00243621	0	2.94898e-10	3.03286e-11	0.0703864	0	0	0.000256069	0	0	0	0	0	0	0	0.253724	0.00323046	0	0	0	0	0	NA	0	0	1.55875e-13	0	0	0	0	0	0	1.79856e-14	0	0
MCM6	0.0130866	0	0	0.00139175	0	0.000534085	0	0	7.90479e-14	0.000105994	0	0	1.76319e-05	0	0	0	0	0	0	0	0.845757	0.429741	0	0	0	0	0	0	NA	0	0	0	0	0	0	0	0	0	0	0
E2F1	0.000185627	2.22243e-09	0	2.1898e-12	0	0.0361884	1.02297e-10	0	0	0.172986	0	0	1.98905e-06	0	0	0	0	0	0	0	0.614949	0.000604499	0	0	0	0	0	0	0	NA	0	0	0	0	0	0	0	0	0	0
CCNE1	8.42437e-13	0.795283	8.74967e-12	0.00123833	0	0.185659	0.00172271	7.00107e-12	0.0410757	0.0807258	2.70076e-09	0	0.0243326	0	0	0	1.03664e-10	0	2.6309e-11	6.53273e-08	0.0519758	0.605423	0	1.38467e-12	0	0	0	1.55875e-13	0	0	NA	8.48572e-10	2.78392e-10	0	0.11062	1.80149e-07	8.42399e-06	0	2.08722e-14	0
CCND1	5.38604e-08	4.98621e-07	0	0.0463307	0	0.425293	1.03405e-08	0	0	1.59805e-06	2.66244e-07	0	0.249595	0	0	0	0.72528	0	0.000197061	1.4877e-13	0.0134237	0.000251301	0	3.55271e-15	0	0	0	0	0	0	8.48572e-10	NA	4.74512e-05	1.52323e-13	0	3.4639e-14	0.107703	0.361944	5.11417e-10	0
CCNB1	0.0284125	0.0821458	0	0.000247335	0.478088	0.078152	7.58895e-11	0.0871023	0.76884	3.24094e-07	0	8.88178e-16	2.70428e-06	0.0181632	0.00153956	0	0	0	0	0	0.651729	3.01971e-09	0	0	0	0	0	0	0	0	2.78392e-10	4.74512e-05	NA	0	0.145438	6.21757e-09	2.26485e-14	0	1.15019e-13	0
RNASEH2A	4.97482e-08	1.18444e-06	0	3.64153e-14	4.74333e-09	0.000120812	9.32324e-09	7.35406e-10	0	0.0112549	0	0	0.000226059	0	0	0	0	0	0	0	0.536683	0.00148354	0	0	0	0	0	0	0	0	0	1.52323e-13	0	NA	0	0	0	0	0	0
RNASEH2B	0.279386	0	0	0.358903	2.82854e-06	0.00134394	0	0	2.84661e-13	0.000365206	0	0	0.983442	0	0	0	4.34457e-08	0	0.462212	0	0.0193477	0.406585	0	0	0	0	0	0	0	0	0.11062	0	0.145438	0	NA	0	4.48123e-05	0.415532	1.54449e-09	0
RNASEH2C	0.0112351	2.2504e-10	0	0.020416	4.71568e-09	0.282436	2.71365e-11	1.83824e-09	3.55271e-15	0.964436	0	0	5.7688e-07	0	4.44089e-16	0	0	0	1.78707e-07	0	0.489113	0.00916316	0	0	0	0	0	0	0	0	1.80149e-07	3.4639e-14	6.21757e-09	0	0	NA	2.01652e-09	1.99234e-06	0.000757446	0
RNASEH1	0.1602	1.46703e-05	1.66533e-14	0.00781452	0.0149881	7.55899e-05	0	1.28125e-05	0.526744	0.0174969	1.88971e-11	0	3.5493e-07	4.88498e-15	6.11373e-11	0	0	0	2.97384e-12	8.88178e-16	0.175983	0.581448	5.47641e-10	2.26485e-14	0	0	1.31726e-10	0	0	0	8.42399e-06	0.107703	2.26485e-14	0	4.48123e-05	2.01652e-09	NA	7.65565e-12	2.88658e-15	0
DNAJA1	0.017798	0.301864	0	6.91729e-06	0.036914	0.00159881	4.28449e-05	3.25769e-06	0.759641	0.913898	0	0	7.67608e-13	5.42022e-05	0	0	0	0	0	8.74856e-14	0.0764942	0.0222793	0	0	0	0	0	1.79856e-14	0	0	0	0.361944	0	0	0.415532	1.99234e-06	7.65565e-12	NA	6.09603e-08	0
AIFM1	0.00142511	0.000738001	0	0.0296236	4.46054e-10	0	1.33227e-15	0	0.653074	0.857869	4.88498e-15	0	0.471916	0	3.04367e-10	0	2.47248e-10	0	0	0	0.178309	0.443083	0	0	0	0	0	0	0	0	2.08722e-14	5.11417e-10	1.15019e-13	0	1.54449e-09	0.000757446	2.88658e-15	6.09603e-08	NA	0
CCT8	0.192356	1.76303e-13	0	0.415943	8.25857e-05	0.0506309	2.22045e-15	0	0.0560851	0.001652	0	0	0.00019553	0	0	0	3.78278e-09	0	0	0	0.526042	0.531208	0	0	0	0	0	0	0	0	0	0	0	0	0	0	0	0	0	NA

## Sheet: S15b
Correlation Matrices for 40 subset genes in TCGA
Pearson Correlation Coefficient (R)
	RNASEH2A	PCNA	E2F1	MCM2	MCM3	MCM4	MCM5	MCM6	MKI67	MYBL2	SCARA5	BUB1	CCNE1	CCND1	CCNB1	FOXM1	CDKN2A	APC	CCT8	DNAJA1	AIFM1	RNASEH2B	RNASEH2C	RNASEH1	AURKB	MYOM1	E2F3	AURKA	TOPBP1	E2F2	MDM2	CCNB2	E2F5	CDKN2D	AKT3	E2F4	AKT1	AKT2	CDKN2B	DHFR
RNASEH2A	1	0.73674	0.786606	0.754918	0.700325	0.601497	0.702273	0.696735	0.635574	0.764744	-0.055587	0.687292	0.668227	-0.201435	0.784516	0.725667	0.365447	-0.356246	0.366741	0.169473	0.122347	0.274449	0.19326	0.424192	0.799593	-0.301421	0.271976	0.696883	0.398702	0.713239	-0.0822221	0.746155	-0.0344419	0.448788	-0.433601	0.366721	0.0816885	0.0586561	0.0615604	0.405945
PCNA	0.73674	1	0.725689	0.770141	0.742022	0.719062	0.658548	0.788576	0.697368	0.74657	-0.0270186	0.751141	0.619558	-0.209699	0.788084	0.720292	0.254871	-0.264824	0.412584	0.26644	0.105298	0.363288	-0.0892576	0.478329	0.764613	-0.352037	0.337626	0.751891	0.579909	0.750729	0.0757701	0.768913	0.0164399	0.328133	-0.398715	0.374292	-0.0530893	-0.0649583	0.104041	0.507582
E2F1	0.786606	0.725689	1	0.757634	0.700902	0.651883	0.673589	0.736414	0.675867	0.768109	-0.0170734	0.724103	0.717381	-0.240016	0.737237	0.765001	0.328329	-0.280062	0.301461	0.181353	0.0823784	0.241448	0.131787	0.46409	0.767311	-0.229881	0.35673	0.73633	0.484337	0.756451	-0.05363	0.733592	-0.0105401	0.444263	-0.375609	0.36328	0.0716763	0.0655472	0.054451	0.45638
MCM2	0.754918	0.770141	0.757634	1	0.775986	0.787746	0.77492	0.819695	0.750147	0.801095	-0.0145602	0.784296	0.656834	-0.234867	0.791485	0.791667	0.293834	-0.259528	0.353609	0.230976	0.00236878	0.246074	-0.0978766	0.547041	0.781852	-0.32773	0.408365	0.71481	0.710996	0.787788	-0.00289955	0.805838	0.0163828	0.275316	-0.362972	0.392769	0.0338266	0.0834373	0.105903	0.463033
MCM3	0.700325	0.742022	0.700902	0.775986	1	0.716267	0.70887	0.777915	0.698636	0.721803	0.00581857	0.72192	0.60914	-0.204184	0.720575	0.710419	0.236418	-0.259746	0.415299	0.207043	0.0943394	0.283241	-0.0948827	0.478327	0.733686	-0.288332	0.476681	0.675472	0.5818	0.731708	0.0240271	0.719801	0.0366959	0.238617	-0.331234	0.354808	0.018096	0.0142698	0.0426793	0.467161
MCM4	0.601497	0.719062	0.651883	0.787746	0.716267	1	0.596286	0.810727	0.752749	0.722558	0.0799846	0.801754	0.589109	-0.189352	0.746709	0.785697	0.177011	0.00217882	0.396034	0.32666	-0.0654115	0.145051	-0.294731	0.582676	0.693549	-0.319775	0.483013	0.726299	0.742928	0.732392	0.0568476	0.732221	0.124402	0.269612	-0.258382	0.303272	-0.0016998	-0.067409	0.165718	0.539158
MCM5	0.702273	0.658548	0.673589	0.77492	0.70887	0.596286	1	0.710993	0.624271	0.706729	0.00921955	0.622522	0.546106	-0.257227	0.622902	0.663008	0.265514	-0.318798	0.276406	0.0991839	0.00814617	0.253136	0.0516203	0.457492	0.725388	-0.197661	0.291825	0.570496	0.470791	0.711375	0.0214034	0.657761	-0.219241	0.312058	-0.314213	0.44176	0.0147202	0.0901323	0.0288044	0.337101
MCM6	0.696735	0.788576	0.736414	0.819695	0.777915	0.810727	0.710993	1	0.785429	0.792669	0.06462	0.841314	0.628828	-0.247755	0.784131	0.803521	0.258559	-0.110683	0.428727	0.291199	-0.0287084	0.305784	-0.124466	0.586614	0.77567	-0.277171	0.451503	0.748019	0.701217	0.803436	0.0801857	0.79789	0.0453028	0.316424	-0.298226	0.309636	-0.0929298	-0.138592	0.127546	0.547721
MKI67	0.635574	0.697368	0.675867	0.750147	0.698636	0.752749	0.624271	0.785429	1	0.886563	0.0928788	0.915514	0.636463	-0.134173	0.835276	0.898406	0.189315	-0.146077	0.369549	0.220628	0.0483117	0.24253	-0.222777	0.584749	0.878867	-0.288939	0.455914	0.833505	0.670546	0.869209	0.0623215	0.899013	0.00365563	0.27277	-0.394001	0.349198	0.00943276	-0.134614	0.156707	0.510208
MYBL2	0.764744	0.74657	0.768109	0.801095	0.721803	0.722558	0.706729	0.792669	0.886563	1	0.08383	0.891171	0.714075	-0.183545	0.869775	0.897723	0.244894	-0.328313	0.410019	0.218713	0.0930553	0.248748	-0.0928326	0.605949	0.928306	-0.324101	0.429846	0.863187	0.589961	0.866692	0.0153866	0.913516	0.0353569	0.290511	-0.46697	0.448054	0.0389215	-0.0528216	0.112529	0.436617
SCARA5	-0.055587	-0.0270186	-0.0170734	-0.0145602	0.00581857	0.0799846	0.00921955	0.06462	0.0928788	0.08383	1	0.0724958	0.0234178	0.0585102	0.0190409	0.0676613	-0.0478294	0.0699052	-0.035074	0.00172429	-0.188296	-0.00671751	-0.111593	0.1259	0.0453436	0.186416	-0.00463884	0.0520619	0.0484975	0.0537392	0.0264161	0.0543457	-0.0364833	0.0728831	0.151399	0.101981	0.0101104	-0.0491952	0.108298	-0.0666389
BUB1	0.687292	0.751141	0.724103	0.784296	0.72192	0.801754	0.622522	0.841314	0.915514	0.891171	0.0724958	1	0.710529	-0.160345	0.891003	0.908196	0.215485	-0.16825	0.453735	0.270699	0.0549489	0.269912	-0.214879	0.636475	0.887244	-0.354688	0.521223	0.873417	0.690138	0.853758	0.072332	0.920052	0.107498	0.276252	-0.385592	0.367016	-0.0147628	-0.100862	0.130708	0.518896
CCNE1	0.668227	0.619558	0.717381	0.656834	0.60914	0.589109	0.546106	0.628828	0.636463	0.714075	0.0234178	0.710529	1	-0.302182	0.729414	0.703513	0.354231	-0.275954	0.371655	0.200826	0.112468	0.229857	0.0205661	0.516309	0.722907	-0.271965	0.441589	0.702369	0.456477	0.671121	-0.0479509	0.703136	0.0357221	0.37452	-0.414741	0.454974	0.0392317	0.0518403	0.120026	0.311984
CCND1	-0.201435	-0.209699	-0.240016	-0.234867	-0.204184	-0.189352	-0.257227	-0.247755	-0.134173	-0.183545	0.0585102	-0.160345	-0.302182	1	-0.132212	-0.157458	-0.137052	-0.0730184	-0.102648	-0.0881586	0.0176504	-0.205488	-0.187904	-0.138115	-0.174062	-0.0834184	-0.171174	-0.134834	-0.255153	-0.223739	0.0368974	-0.15883	0.0395084	-0.252887	0.159691	-0.107681	0.107195	0.0380656	0.0939067	-0.211607
CCNB1	0.784516	0.788084	0.737237	0.791485	0.720575	0.746709	0.622902	0.784131	0.835276	0.869775	0.0190409	0.891003	0.729414	-0.132212	1	0.863274	0.252955	-0.281674	0.499489	0.295383	0.119462	0.288561	-0.128142	0.575349	0.88392	-0.399395	0.412278	0.872153	0.575939	0.80308	0.0271956	0.911943	0.0688057	0.294442	-0.476192	0.399677	0.0253482	-0.031785	0.12272	0.520845
FOXM1	0.725667	0.720292	0.765001	0.791667	0.710419	0.785697	0.663008	0.803521	0.898406	0.897723	0.0676613	0.908196	0.703513	-0.157458	0.863274	1	0.249149	-0.172327	0.362072	0.230433	0.0493382	0.170355	-0.131155	0.610457	0.900932	-0.310929	0.45831	0.86515	0.650457	0.839516	0.0324299	0.900978	0.0278758	0.333704	-0.373058	0.401669	0.0434066	-0.0848837	0.142101	0.494996
CDKN2A	0.365447	0.254871	0.328329	0.293834	0.236418	0.177011	0.265514	0.258559	0.189315	0.244894	-0.0478294	0.215485	0.354231	-0.137052	0.252955	0.249149	1	-0.162013	0.0418253	0.154631	0.0617131	0.0136336	0.116471	0.129552	0.274689	-0.01334	0.0881065	0.245557	0.131989	0.243841	-0.0750389	0.242873	-0.0585605	0.259317	-0.15584	0.0578698	0.0226769	0.0247898	0.599965	0.0999293
APC	-0.356246	-0.264824	-0.280062	-0.259528	-0.259746	0.00217882	-0.318798	-0.110683	-0.146077	-0.328313	0.0699052	-0.16825	-0.275954	-0.0730184	-0.281674	-0.172327	-0.162013	1	-0.24094	0.0119812	-0.316512	-0.185064	-0.122079	-0.14953	-0.360482	0.242941	0.0403075	-0.296792	0.18689	-0.185371	0.153739	-0.308415	0.116394	0.0135666	0.418837	-0.380748	-0.195919	-0.233757	0.0775964	0.215104
CCT8	0.366741	0.412584	0.301461	0.353609	0.415299	0.396034	0.276406	0.428727	0.369549	0.410019	-0.035074	0.453735	0.371655	-0.102648	0.499489	0.362072	0.0418253	-0.24094	1	0.315814	0.195797	0.211825	-0.0729793	0.357061	0.392486	-0.320286	0.315706	0.444427	0.273426	0.342275	0.0877745	0.447401	0.191565	0.0420668	-0.207627	0.228244	-0.0279358	-0.0667343	-0.0872115	0.260472
DNAJA1	0.169473	0.26644	0.181353	0.230976	0.207043	0.32666	0.0991839	0.291199	0.220628	0.218713	0.00172429	0.270699	0.200826	-0.0881586	0.295383	0.230433	0.154631	0.0119812	0.315814	1	0.127622	0.0203123	-0.124439	0.298978	0.19904	-0.0640453	0.13537	0.286648	0.251022	0.172951	-0.00427746	0.254939	0.228252	0.0189331	-0.0881396	-0.0195637	-0.0674896	-0.0917739	0.109799	0.241761
AIFM1	0.122347	0.105298	0.0823784	0.00236878	0.0943394	-0.0654115	0.00814617	-0.0287084	0.0483117	0.0930553	-0.188296	0.0549489	0.112468	0.0176504	0.119462	0.0493382	0.0617131	-0.316512	0.195797	0.127622	1	-0.0392542	0.00704661	0.100645	0.102392	-0.118617	-0.0518719	0.253428	-0.139375	0.0217944	-0.0193756	0.0729399	0.0535107	-0.164335	-0.333451	0.0676571	-0.0183184	0.0722942	-0.164382	0.0817832
RNASEH2B	0.274449	0.363288	0.241448	0.246074	0.283241	0.145051	0.253136	0.305784	0.24253	0.248748	-0.00671751	0.269912	0.229857	-0.205488	0.288561	0.170355	0.0136336	-0.185064	0.211825	0.0203123	-0.0392542	1	0.157165	0.0711041	0.29958	-0.127593	0.170822	0.199453	0.207762	0.326903	-0.00599458	0.294958	0.0608317	0.208242	-0.185976	0.255012	-0.105091	-0.0699486	-0.140842	0.195232
RNASEH2C	0.19326	-0.0892576	0.131787	-0.0978766	-0.0948827	-0.294731	0.0516203	-0.124466	-0.222777	-0.0928326	-0.111593	-0.214879	0.0205661	-0.187904	-0.128142	-0.131155	0.116471	-0.122079	-0.0729793	-0.124439	0.00704661	0.157165	1	-0.163556	-0.017747	0.142086	-0.246456	-0.169577	-0.332163	-0.11061	-0.238249	-0.122528	-0.0729755	0.298735	0.00487793	0.0500729	0.070155	0.0671252	-0.22995	-0.0878987
RNASEH1	0.424192	0.478329	0.46409	0.547041	0.478327	0.582676	0.457492	0.586614	0.584749	0.605949	0.1259	0.636475	0.516309	-0.138115	0.575349	0.610457	0.129552	-0.14953	0.357061	0.298978	0.100645	0.0711041	-0.163556	1	0.566287	-0.218973	0.3469	0.625705	0.511305	0.510088	-0.0337835	0.594486	0.0193492	0.109178	-0.215451	0.358624	-0.0533815	-0.106753	0.11925	0.244974
AURKB	0.799593	0.764613	0.767311	0.781852	0.733686	0.693549	0.725388	0.77567	0.878867	0.928306	0.0453436	0.887244	0.722907	-0.174062	0.88392	0.900932	0.274689	-0.360482	0.392486	0.19904	0.102392	0.29958	-0.017747	0.566287	1	-0.32471	0.402768	0.857658	0.537727	0.860654	0.00354962	0.920352	-0.0221569	0.360006	-0.475623	0.462582	0.0291317	-0.0605849	0.096854	0.430732
MYOM1	-0.301421	-0.352037	-0.229881	-0.32773	-0.288332	-0.319775	-0.197661	-0.277171	-0.288939	-0.324101	0.186416	-0.354688	-0.271965	-0.0834184	-0.399395	-0.310929	-0.01334	0.242941	-0.320286	-0.0640453	-0.118617	-0.127593	0.142086	-0.218973	-0.32471	1	-0.228003	-0.342081	-0.221127	-0.29706	-0.0441848	-0.338058	-0.144078	-0.023741	0.231107	-0.299276	-0.0885653	-0.0166349	0.0193562	-0.104437
E2F3	0.271976	0.337626	0.35673	0.408365	0.476681	0.483013	0.291825	0.451503	0.455914	0.429846	-0.00463884	0.521223	0.441589	-0.171174	0.412278	0.45831	0.0881065	0.0403075	0.315706	0.13537	-0.0518719	0.170822	-0.246456	0.3469	0.402768	-0.228003	1	0.393381	0.521615	0.443371	0.0986952	0.421043	0.265082	-0.0103761	-0.104842	0.167696	-0.0184494	0.0214951	0.0312166	0.318889
AURKA	0.696883	0.751891	0.73633	0.71481	0.675472	0.726299	0.570496	0.748019	0.833505	0.863187	0.0520619	0.873417	0.702369	-0.134834	0.872153	0.86515	0.245557	-0.296792	0.444427	0.286648	0.253428	0.199453	-0.169577	0.625705	0.857658	-0.342081	0.393381	1	0.575179	0.764428	0.00924209	0.856568	0.0410013	0.275459	-0.472457	0.419281	-0.0147228	-0.0968064	0.12592	0.458809
TOPBP1	0.398702	0.579909	0.484337	0.710996	0.5818	0.742928	0.470791	0.701217	0.670546	0.589961	0.0484975	0.690138	0.456477	-0.255153	0.575939	0.650457	0.131989	0.18689	0.273426	0.251022	-0.139375	0.207762	-0.332163	0.511305	0.537727	-0.221127	0.521615	0.575179	1	0.636165	0.138485	0.60892	0.116556	0.179216	-0.125868	0.183416	-0.146895	-0.117219	0.172927	0.511723
E2F2	0.713239	0.750729	0.756451	0.787788	0.731708	0.732392	0.711375	0.803436	0.869209	0.866692	0.0537392	0.853758	0.671121	-0.223739	0.80308	0.839516	0.243841	-0.185371	0.342275	0.172951	0.0217944	0.326903	-0.11061	0.510088	0.860654	-0.29706	0.443371	0.764428	0.636165	1	0.0508258	0.853129	-0.0067394	0.384377	-0.403543	0.375292	0.0130845	-0.0434849	0.123985	0.512835
MDM2	-0.0822221	0.0757701	-0.05363	-0.00289955	0.0240271	0.0568476	0.0214034	0.0801857	0.0623215	0.0153866	0.0264161	0.072332	-0.0479509	0.0368974	0.0271956	0.0324299	-0.0750389	0.153739	0.0877745	-0.00427746	-0.0193756	-0.00599458	-0.238249	-0.0337835	0.00354962	-0.0441848	0.0986952	0.00924209	0.138485	0.0508258	1	0.028702	-0.0403974	-0.114155	0.0169097	-0.118174	-0.138429	-0.0454697	-0.0117807	0.119149
CCNB2	0.746155	0.768913	0.733592	0.805838	0.719801	0.732221	0.657761	0.79789	0.899013	0.913516	0.0543457	0.920052	0.703136	-0.15883	0.911943	0.900978	0.242873	-0.308415	0.447401	0.254939	0.0729399	0.294958	-0.122528	0.594486	0.920352	-0.338058	0.421043	0.856568	0.60892	0.853129	0.028702	1	0.0372549	0.291912	-0.448555	0.399917	0.0411691	-0.0501112	0.122343	0.475701
E2F5	-0.0344419	0.0164399	-0.0105401	0.0163828	0.0366959	0.124402	-0.219241	0.0453028	0.00365563	0.0353569	-0.0364833	0.107498	0.0357221	0.0395084	0.0688057	0.0278758	-0.0585605	0.116394	0.191565	0.228252	0.0535107	0.0608317	-0.0729755	0.0193492	-0.0221569	-0.144078	0.265082	0.0410013	0.116556	-0.0067394	-0.0403974	0.0372549	1	-0.205762	0.00265672	-0.103552	-0.125788	-0.0437014	-0.0952988	0.203738
CDKN2D	0.448788	0.328133	0.444263	0.275316	0.238617	0.269612	0.312058	0.316424	0.27277	0.290511	0.0728831	0.276252	0.37452	-0.252887	0.294442	0.333704	0.259317	0.0135666	0.0420668	0.0189331	-0.164335	0.208242	0.298735	0.109178	0.360006	-0.023741	-0.0103761	0.275459	0.179216	0.384377	-0.114155	0.291912	-0.205762	1	-0.0359186	0.223943	0.0479461	-0.0978866	0.0996303	0.125444
AKT3	-0.433601	-0.398715	-0.375609	-0.362972	-0.331234	-0.258382	-0.314213	-0.298226	-0.394001	-0.46697	0.151399	-0.385592	-0.414741	0.159691	-0.476192	-0.373058	-0.15584	0.418837	-0.207627	-0.0881396	-0.333451	-0.185976	0.00487793	-0.215451	-0.475623	0.231107	-0.104842	-0.472457	-0.125868	-0.403543	0.0169097	-0.448555	0.00265672	-0.0359186	1	-0.264078	-0.0107442	-0.017963	0.0321018	-0.21584
E2F4	0.366721	0.374292	0.36328	0.392769	0.354808	0.303272	0.44176	0.309636	0.349198	0.448054	0.101981	0.367016	0.454974	-0.107681	0.399677	0.401669	0.0578698	-0.380748	0.228244	-0.0195637	0.0676571	0.255012	0.0500729	0.358624	0.462582	-0.299276	0.167696	0.419281	0.183416	0.375292	-0.118174	0.399917	-0.103552	0.223943	-0.264078	1	0.0659768	0.0391526	-0.0452307	0.0291162
AKT1	0.0816885	-0.0530893	0.0716763	0.0338266	0.018096	-0.0016998	0.0147202	-0.0929298	0.00943276	0.0389215	0.0101104	-0.0147628	0.0392317	0.107195	0.0253482	0.0434066	0.0226769	-0.195919	-0.0279358	-0.0674896	-0.0183184	-0.105091	0.070155	-0.0533815	0.0291317	-0.0885653	-0.0184494	-0.0147228	-0.146895	0.0130845	-0.138429	0.0411691	-0.125788	0.0479461	-0.0107442	0.0659768	1	0.236024	-0.000604014	-0.136728
AKT2	0.0586561	-0.0649583	0.0655472	0.0834373	0.0142698	-0.067409	0.0901323	-0.138592	-0.134614	-0.0528216	-0.0491952	-0.100862	0.0518403	0.0380656	-0.031785	-0.0848837	0.0247898	-0.233757	-0.0667343	-0.0917739	0.0722942	-0.0699486	0.0671252	-0.106753	-0.0605849	-0.0166349	0.0214951	-0.0968064	-0.117219	-0.0434849	-0.0454697	-0.0501112	-0.0437014	-0.0978866	-0.017963	0.0391526	0.236024	1	-0.0995788	-0.131934
CDKN2B	0.0615604	0.104041	0.054451	0.105903	0.0426793	0.165718	0.0288044	0.127546	0.156707	0.112529	0.108298	0.130708	0.120026	0.0939067	0.12272	0.142101	0.599965	0.0775964	-0.0872115	0.109799	-0.164382	-0.140842	-0.22995	0.11925	0.096854	0.0193562	0.0312166	0.12592	0.172927	0.123985	-0.0117807	0.122343	-0.0952988	0.0996303	0.0321018	-0.0452307	-0.000604014	-0.0995788	1	0.0188372
DHFR	0.405945	0.507582	0.45638	0.463033	0.467161	0.539158	0.337101	0.547721	0.510208	0.436617	-0.0666389	0.518896	0.311984	-0.211607	0.520845	0.494996	0.0999293	0.215104	0.260472	0.241761	0.0817832	0.195232	-0.0878987	0.244974	0.430732	-0.104437	0.318889	0.458809	0.511723	0.512835	0.119149	0.475701	0.203738	0.125444	-0.21584	0.0291162	-0.136728	-0.131934	0.0188372	1
Pvalue (P)
	RNASEH2A	PCNA	E2F1	MCM2	MCM3	MCM4	MCM5	MCM6	MKI67	MYBL2	SCARA5	BUB1	CCNE1	CCND1	CCNB1	FOXM1	CDKN2A	APC	CCT8	DNAJA1	AIFM1	RNASEH2B	RNASEH2C	RNASEH1	AURKB	MYOM1	E2F3	AURKA	TOPBP1	E2F2	MDM2	CCNB2	E2F5	CDKN2D	AKT3	E2F4	AKT1	AKT2	CDKN2B	DHFR
RNASEH2A	NA	0	0	0	0	0	0	0	0	0	2.37734e-08	0	0	0	0	0	0	0	0	0	0	0	0	0	0	0	0	0	0	0	0	0	0.000546239	0	0	0	2.22045e-16	3.84478e-09	6.29122e-10	0
PCNA	0	NA	0	0	0	0	0	0	0	0	0.00669614	0	0	0	0	0	0	0	0	0	0	0	0	0	0	0	0	0	0	0	2.66454e-14	0	0.0990003	0	0	0	9.77561e-08	6.80336e-11	0	0
E2F1	0	0	NA	0	0	0	0	0	0	0	0.0866566	0	0	0	0	0	0	0	0	0	0	0	0	0	0	0	0	0	0	0	7.23578e-08	0	0.290218	0	0	0	5.95968e-13	4.57308e-11	4.55726e-08	0
MCM2	0	0	0	NA	0	0	0	0	0	0	0.143995	0	0	0	0	0	0	0	0	0	0.812123	0	0	0	0	0	0	0	0	0	0.771092	0	0.100178	0	0	0	0.000685795	0	0	0
MCM3	0	0	0	0	NA	0	0	0	0	0	0.55932	0	0	0	0	0	0	0	0	0	0	0	0	0	0	0	0	0	0	0	0.015897	0	0.000230167	0	0	0	0.0693799	0.152162	1.83169e-05	0
MCM4	0	0	0	0	0	NA	0	0	0	0	8.88178e-16	0	0	0	0	0	0	0.82694	0	0	5.01292e-11	0	0	0	0	0	0	0	0	0	1.13767e-08	0	0	0	0	0	0.864569	1.2732e-11	0	0
MCM5	0	0	0	0	0	0	NA	0	0	0	0.3549	0	0	0	0	0	0	0	0	0	0.413691	0	2.18192e-07	0	0	0	0	0	0	0	0.0317215	0	0	0	0	0	0.139641	0	0.0038416	0
MCM6	0	0	0	0	0	0	0	NA	0	0	8.53366e-11	0	0	0	0	0	0	0	0	0	0.00396096	0	0	0	0	0	0	0	0	0	8.88178e-16	0	5.41317e-06	0	0	0	0	0	0	0
MKI67	0	0	0	0	0	0	0	0	NA	0	0	0	0	0	0	0	0	0	0	0	1.23139e-06	0	0	0	0	0	0	0	0	0	3.86112e-10	0	0.713758	0	0	0	0.343882	0	0	0
MYBL2	0	0	0	0	0	0	0	0	0	NA	0	0	0	0	0	0	0	0	0	0	0	0	0	0	0	0	0	0	0	0	0.122586	0	0.000386862	0	0	0	9.34717e-05	1.13341e-07	0	0
SCARA5	2.37734e-08	0.00669614	0.0866566	0.143995	0.55932	8.88178e-16	0.3549	8.53366e-11	0	0	NA	3.24185e-13	0.0187677	4.20142e-09	0.0560332	1.06779e-11	1.57052e-06	2.17137e-12	0.000430781	0.862637	0	0.500276	0	0	5.30868e-06	0	0.641593	1.71786e-07	1.12055e-06	6.80693e-08	0.00802301	4.83752e-08	0.000250236	2.42473e-13	0	0	0.310335	7.83913e-07	0	2.16986e-11
BUB1	0	0	0	0	0	0	0	0	0	0	3.24185e-13	NA	0	0	0	0	0	0	0	0	3.43174e-08	0	0	0	0	0	0	0	0	0	3.66374e-13	0	0	0	0	0	0.138498	0	0	0
CCNE1	0	0	0	0	0	0	0	0	0	0	0.0187677	0	NA	0	0	0	0	0	0	0	0	0	0.0390308	0	0	0	0	0	0	0	1.47747e-06	0	0.00033635	0	0	0	8.21305e-05	1.93728e-07	0	0
CCND1	0	0	0	0	0	0	0	0	0	0	4.20142e-09	0	0	NA	0	0	0	2.18936e-13	0	0	0.076526	0	0	0	0	0	0	0	0	0	0.000212544	0	7.31192e-05	0	0	0	0	0.000132933	0	0
CCNB1	0	0	0	0	0	0	0	0	0	0	0.0560332	0	0	0	NA	0	0	0	0	0	0	0	0	0	0	0	0	0	0	0	0.00634573	0	4.76885e-12	0	0	0	0.0109623	0.00142185	0	0
FOXM1	0	0	0	0	0	0	0	0	0	0	1.06779e-11	0	0	0	0	NA	0	0	0	0	7.28116e-07	0	0	0	0	0	0	0	0	0	0.00113418	0	0.00514747	0	0	0	1.31526e-05	0	0	0
CDKN2A	0	0	0	0	0	0	0	0	0	0	1.57052e-06	0	0	0	0	0	NA	0	2.68488e-05	0	5.70702e-10	0.171286	0	0	0	0.180693	0	0	0	0	4.70735e-14	0	4.07497e-09	0	0	6.18635e-09	0.0228617	0.0128524	0	0
APC	0	0	0	0	0	0.82694	0	0	0	0	2.17137e-12	0	0	2.18936e-13	0	0	0	NA	0	0.229264	0	0	0	0	0	0	5.20617e-05	0	0	0	0	0	0	0.173401	0	0	0	0	6.21725e-15	0
CCT8	0	0	0	0	0	0	0	0	0	0	0.000430781	0	0	0	0	0	2.68488e-05	0	NA	0	0	0	2.25597e-13	0	0	0	0	0	0	0	0	0	0	2.41142e-05	0	0	0.00505236	2.03175e-11	0	0
DNAJA1	0	0	0	0	0	0	0	0	0	0	0.862637	0	0	0	0	0	0	0.229264	0	NA	0	0.0415111	0	0	0	1.25086e-10	0	0	0	0	0.66777	0	0	0.0574387	0	0.049617	1.20375e-11	0	0	0
AIFM1	0	0	0	0.812123	0	5.01292e-11	0.413691	0.00396096	1.23139e-06	0	0	3.43174e-08	0	0.076526	0	7.28116e-07	5.70702e-10	0	0	0	NA	8.13605e-05	0.479517	0	0	0	1.90443e-07	0	0	0.0287317	0.0518508	2.32259e-13	7.73464e-08	0	0	1.0709e-11	0.0660252	3.7681e-13	0	2.22045e-16
RNASEH2B	0	0	0	0	0	0	0	0	0	0	0.500276	0	0	0	0	0	0.171286	0	0	0.0415111	8.13605e-05	NA	0	9.08162e-13	0	0	0	0	0	0	0.547498	0	9.98649e-10	0	0	0	0	2.10454e-12	0	0
RNASEH2C	0	0	0	0	0	0	2.18192e-07	0	0	0	0	0	0.0390308	0	0	0	0	0	2.25597e-13	0	0.479517	0	NA	0	0.0749269	0	0	0	0	0	0	0	2.26263e-13	0	0.624513	4.96747e-07	1.81277e-12	1.55072e-11	0	0
RNASEH1	0	0	0	0	0	0	0	0	0	0	0	0	0	0	0	0	0	0	0	0	0	9.08162e-13	0	NA	0	0	0	0	0	0	0.00069671	0	0.0521714	0	0	0	8.31178e-08	0	0	0
AURKB	0	0	0	0	0	0	0	0	0	0	5.30868e-06	0	0	0	0	0	0	0	0	0	0	0	0.0749269	0	NA	0	0	0	0	0	0.721709	0	0.0261794	0	0	0	0.00345844	1.16644e-09	0	0
MYOM1	0	0	0	0	0	0	0	0	0	0	0	0	0	0	0	0	0.180693	0	0	1.25086e-10	0	0	0	0	0	NA	0	0	0	0	9.17517e-06	0	0	0.017193	0	0	0	0.0950586	0.0520861	0
E2F3	0	0	0	0	0	0	0	0	0	0	0.641593	0	0	0	0	0	0	5.20617e-05	0	0	1.90443e-07	0	0	0	0	0	NA	0	0	0	0	0	0	0.297788	0	0	0.0641111	0.030997	0.00172972	0
AURKA	0	0	0	0	0	0	0	0	0	0	1.71786e-07	0	0	0	0	0	0	0	0	0	0	0	0	0	0	0	0	NA	0	0	0.353724	0	3.85709e-05	0	0	0	0.139571	0	0	0
TOPBP1	0	0	0	0	0	0	0	0	0	0	1.12055e-06	0	0	0	0	0	0	0	0	0	0	0	0	0	0	0	0	0	NA	0	0	0	0	0	0	0	0	0	0	0
E2F2	0	0	0	0	0	0	0	0	0	0	6.80693e-08	0	0	0	0	0	0	0	0	0	0.0287317	0	0	0	0	0	0	0	0	NA	3.33865e-07	0	0.498881	0	0	0	0.18919	1.26878e-05	0	0
MDM2	0	2.66454e-14	7.23578e-08	0.771092	0.015897	1.13767e-08	0.0317215	8.88178e-16	3.86112e-10	0.122586	0.00802301	3.66374e-13	1.47747e-06	0.000212544	0.00634573	0.00113418	4.70735e-14	0	0	0.66777	0.0518508	0.547498	0	0.00069671	0.721709	9.17517e-06	0	0.353724	0	3.33865e-07	NA	0.00396904	5.00895e-05	0	0.0897198	0	0	4.99774e-06	0.237149	0
CCNB2	0	0	0	0	0	0	0	0	0	0	4.83752e-08	0	0	0	0	0	0	0	0	0	2.32259e-13	0	0	0	0	0	0	0	0	0	0.00396904	NA	0.000184365	0	0	0	3.58474e-05	4.86867e-07	0	0
E2F5	0.000546239	0.0990003	0.290218	0.100178	0.000230167	0	0	5.41317e-06	0.713758	0.000386862	0.000250236	0	0.00033635	7.31192e-05	4.76885e-12	0.00514747	4.07497e-09	0	0	0	7.73464e-08	9.98649e-10	2.26263e-13	0.0521714	0.0261794	0	0	3.85709e-05	0	0.498881	5.00895e-05	0.000184365	NA	0	0.789792	0	0	1.14828e-05	0	0
CDKN2D	0	0	0	0	0	0	0	0	0	0	2.42473e-13	0	0	0	0	0	0	0.173401	2.41142e-05	0.0574387	0	0	0	0	0	0.017193	0.297788	0	0	0	0	0	0	NA	0.000311786	0	1.48108e-06	0	0	0
AKT3	0	0	0	0	0	0	0	0	0	0	0	0	0	0	0	0	0	0	0	0	0	0	0.624513	0	0	0	0	0	0	0	0.0897198	0	0.789792	0.000311786	NA	0	0.280977	0.0714524	0.00127307	0
E2F4	0	0	0	0	0	0	0	0	0	0	0	0	0	0	0	0	6.18635e-09	0	0	0.049617	1.0709e-11	0	4.96747e-07	0	0	0	0	0	0	0	0	0	0	0	0	NA	3.41505e-11	8.48923e-05	5.60264e-06	0.00347579
AKT1	2.22045e-16	9.77561e-08	5.95968e-13	0.000685795	0.0693799	0.864569	0.139641	0	0.343882	9.34717e-05	0.310335	0.138498	8.21305e-05	0	0.0109623	1.31526e-05	0.0228617	0	0.00505236	1.20375e-11	0.0660252	0	1.81277e-12	8.31178e-08	0.00345844	0	0.0641111	0.139571	0	0.18919	0	3.58474e-05	0	1.48108e-06	0.280977	3.41505e-11	NA	0	0.951671	0
AKT2	3.84478e-09	6.80336e-11	4.57308e-11	0	0.152162	1.2732e-11	0	0	0	1.13341e-07	7.83913e-07	0	1.93728e-07	0.000132933	0.00142185	0	0.0128524	0	2.03175e-11	0	3.7681e-13	2.10454e-12	1.55072e-11	0	1.16644e-09	0.0950586	0.030997	0	0	1.26878e-05	4.99774e-06	4.86867e-07	1.14828e-05	0	0.0714524	8.48923e-05	0	NA	0	0
CDKN2B	6.29122e-10	0	4.55726e-08	0	1.83169e-05	0	0.0038416	0	0	0	0	0	0	0	0	0	0	6.21725e-15	0	0	0	0	0	0	0	0.0520861	0.00172972	0	0	0	0.237149	0	0	0	0.00127307	5.60264e-06	0.951671	0	NA	0.0587146
DHFR	0	0	0	0	0	0	0	0	0	0	2.16986e-11	0	0	0	0	0	0	0	0	0	2.22045e-16	0	0	0	0	0	0	0	0	0	0	0	0	0	0	0.00347579	0	0	0.0587146	NA
