# Supplementary material for: Gene Co-Expression Analysis of Human RNASEH2A Reveals Functional Networks Associated with DNA Replication, DNA Damage Response, and Cell Cycle Regulation
Source: Biology (Basel). 2021 Mar 13;10(3):221. doi: 10.3390/biology10030221 (PMC7998727; doi:10.3390/biology10030221)
Supplement: Supplementary file 1 [file biology-10-00221-s001.zip › Table S17.xlsx]

## Sheet: S17
gene_id	Description	Adipose - Subcutaneous	Adipose - Visceral (Omentum)	Adrenal Gland	Artery - Aorta	Artery - Coronary	Artery - Tibial	Bladder	Brain - Amygdala	Brain - Anterior cingulate cortex (BA24)	Brain - Caudate (basal ganglia)	Brain - Cerebellar Hemisphere	Brain - Cerebellum	Brain - Cortex	Brain - Frontal Cortex (BA9)	Brain - Hippocampus	Brain - Hypothalamus	Brain - Nucleus accumbens (basal ganglia)	Brain - Putamen (basal ganglia)	Brain - Spinal cord (cervical c-1)	Brain - Substantia nigra	Breast - Mammary Tissue	Cells - EBV-transformed lymphocytes	Cells - Transformed fibroblasts	Cervix - Ectocervix	Cervix - Endocervix	Colon - Sigmoid	Colon - Transverse	Esophagus - Gastroesophageal Junction	Esophagus - Mucosa	Esophagus - Muscularis	Fallopian Tube	Heart - Atrial Appendage	Heart - Left Ventricle	Kidney - Cortex	Liver	Lung	Minor Salivary Gland	Muscle - Skeletal	Nerve - Tibial	Ovary	Pancreas	Pituitary	Prostate	Skin - Not Sun Exposed (Suprapubic)	Skin - Sun Exposed (Lower leg)	Small Intestine - Terminal Ileum	Spleen	Stomach
ENSG00000170312.11	CDK1	4.017	2.828	1.781	1.398	2.969	0.9261	1.314	0.3151	0.5849	0.3327	0.3648	0.3104	0.48835	0.7332	0.413	0.3616	0.2675	0.2755	0.7087	0.4049	2.869	107.4	17.75	2.658	2.505	0.6682	5.8175	0.7099	21.42	0.6976	2.573	0.6701	0.4334	1.44	0.2692	3.958	3.125	0.38515	1.5245	2.572	0.3564	4.957	1.4745	6.36	6.263	6.605	8.242	2.041
ENSG00000152253.4	SPC25	0.51805	0.6027	0.79945	0.2122	0.4072	0.1154	0.3728	0.73805	0.5939	0.28855	0.1236	0.1442	0.3501	0.4711	0.6191	0.6189	0.2669	0.26285	0.3372	0.46145	0.7347	25.775	3.578	0.5175	0.2293	0.1477	1.914	0.17345	4.332	0.18435	0.492	0.153	0.1149	0.4187	0.1733	1.161	1.226	0.086105	0.2894	0.6666	0.5143	0.1123	0.43335	1.18	1.133	2.135	2.2135	0.96665
ENSG00000237649.3	KIFC1	0.9805	0.9788	1.2735	0.8491	0.887	0.5374	1.045	0.1627	0.1582	0.2198	0.25965	0.2705	0.1752	0.2093	0.1984	0.2281	0.2154	0.18675	0.477	0.2029	1.742	88.1	13.53	1.493	1.149	0.5245	5.106	0.49245	14.51	0.4551	1.076	0.2685	0.1662	0.4403	0.2618	3.003	1.904	0.1493	0.9123	2.839	0.32325	0.8354	1.18	5.93	5.729	6.303	6.646	1.326
ENSG00000165891.11	E2F7	0.09296	0.07241	0.1006	0.1482	0.153	0.05984	0.3048	0.06818	0.05391	0.068465	0.039665	0.04416	0.07687	0.07307	0.06416	0.05527	0.05363	0.02579	0.0315	0.020085	0.11085	18.775	3.032	0.082175	0.1024	0.04065	0.40855	0.04394	2.235	0.05246	0.209	0.1288	0.05466	0.05925	0.0347	0.4549	0.2438	0.016345	0.11045	0.1045	0.09933	0.57	0.26495	0.5669	0.5902	0.5746	0.49965	0.1481
ENSG00000051341.9	POLQ	0.28055	0.1472	0.3471	0.1114	0.147	0.0729	0.21	0.035455	0.06896	0.054	0.28535	0.3022	0.17385	0.1523	0.05332	0.04132	0.046	0.038325	0.05569	0.036495	0.19415	15.71	1.746	0.1433	0.1245	0.1091	0.98075	0.09555	3.238	0.099965	0.1225	0.2271	0.1216	0.06458	0.0631	0.3563	0.3313	0.065865	0.1223	0.1254	0.05407	0.07655	0.14445	0.726	0.7173	1.232	1.3105	0.2517
ENSG00000185480.7	PARPBP	0.79165	0.5639	0.4884	0.5517	0.6368	0.5366	0.6122	0.194	0.2045	0.1834	0.3609	0.4441	0.20525	0.2543	0.1989	0.6245	0.2299	0.15315	0.3933	0.3001	0.7811	11.91	2.773	0.9029	0.6989	0.3773	0.9089	0.34745	3.076	0.34405	0.6074	0.2052	0.0828	0.2975	0.1172	0.6886	0.6581	0.142	0.7879	0.5802	0.13645	0.2587	0.80825	1.005	0.994	1.006	1.249	0.3991
ENSG00000186185.9	KIF18B	0.23255	0.2277	0.52955	0.2536	0.3391	0.09227	0.25	0.23325	0.172	0.175	0.090045	0.09593	0.1724	0.1842	0.2466	0.3725	0.173	0.16495	0.4942	0.5171	0.18035	30.83	5.285	0.086045	0.2625	0.1053	2.5075	0.088455	7.632	0.096485	0.08628	0.18	0.1405	0.121	0.1483	1.039	0.8104	0.028075	0.21315	0.09292	0.070855	0.1779	0.26935	2.363	2.316	3.237	4.3575	0.5403
ENSG00000175063.12	UBE2C	0.8199	0.8565	1.3355	1.06	1.304	0.4736	1.558	0.10005	0.07405	0.0934	0.34865	0.4275	0.09389	0.07902	0.1202	0.1351	0.1106	0.08692	0.2398	0.1365	0.72855	110.75	22.25	0.6091	0.5451	0.4491	9.4705	0.30715	24.54	0.3234	0.5935	0.3088	0.1718	0.6695	0.4527	3.451	2.098	0.31475	0.6941	0.5257	0.17905	0.3335	0.95285	9.073	9.668	9.741	10.58	1.8395
ENSG00000138160.4	KIF11	1.0535	0.6683	1.247	0.8183	0.8816	0.7327	1.568	0.41875	0.4597	0.7283	0.37925	0.342	0.60545	0.7708	0.418	0.7025	1.028	0.50875	0.9079	0.47165	0.9684	50.76	10.02	0.8962	0.9452	0.5859	2.5215	0.57655	10.21	0.5736	0.9393	0.3646	0.1989	0.4235	0.3587	1.542	1.499	0.17835	0.97255	0.8357	0.44605	0.6597	0.8384	3.949	4.51	3.496	4.2905	1.017
ENSG00000161888.7	SPC24	1.156	0.7456	1.489	0.6368	0.7791	0.5624	1.478	0.31435	0.4152	0.29215	0.1542	0.1405	0.7561	0.8012	0.2821	0.1521	0.2887	0.24555	0.1661	0.1551	0.74695	26.905	5.495	1.2235	0.6738	1.432	2.335	1.609	4.19	1.74	1.465	0.8399	0.9988	0.4429	0.3799	1.267	1.188	0.2068	0.9301	0.5644	0.18985	0.4742	0.8231	1.541	1.575	2.49	2.782	1.249
ENSG00000118193.7	KIF14	0.1637	0.1129	0.183	0.1786	0.1849	0.1262	0.1386	0.042345	0.03869	0.033405	0.0791	0.08631	0.039415	0.0431	0.04283	0.06501	0.05133	0.030495	0.06453	0.038115	0.1173	15.055	3.212	0.17855	0.136	0.06319	0.5126	0.05458	1.473	0.052905	0.1177	0.04397	0.02127	0.04068	0.1074	0.3316	0.2312	0.03225	0.1337	0.09889	0.03072	0.04636	0.10595	0.5756	0.5753	0.7547	0.75	0.15035
ENSG00000115163.10	CENPA	0.667	0.372	0.4414	0.2734	0.3848	0.153	0.2449	0.043655	0.03554	0.047225	0.14305	0.1363	0.04521	0.04668	0.04635	0.09542	0.04026	0.03484	0.1139	0.07042	0.4788	31.35	4.932	0.2302	0.2615	0.1375	1.5415	0.1373	4.612	0.12515	0.1726	0.09811	0.2696	0.1761	0.1107	0.7564	0.534	0.046555	0.62245	0.138	0.08378	0.1531	0.26575	2.611	2.329	1.727	2.586	0.4021
ENSG00000138778.7	CENPE	0.49525	0.3617	0.3528	0.3501	0.4378	0.3297	0.707	0.1408	0.1441	0.2689	0.065845	0.06227	0.1986	0.2226	0.1714	0.2528	0.3563	0.21735	0.3684	0.24285	0.3451	21.41	5.016	0.17995	0.1703	0.4545	0.9428	0.40885	2.704	0.4517	0.3157	0.1189	0.05621	0.1154	0.05781	0.5981	0.3515	0.059545	0.36815	0.2918	0.071745	0.1679	0.3384	0.7716	0.7083	1.188	1.3745	0.37905
ENSG00000174371.12	EXO1	0.18735	0.1399	0.21595	0.1658	0.1877	0.1466	0.2013	0.099075	0.1601	0.12925	0.052865	0.04535	0.20445	0.2067	0.0818	0.09863	0.1268	0.06878	0.08582	0.06483	0.15615	18.135	3.4	0.15005	0.1694	0.08216	0.6278	0.06755	2.28	0.07715	0.1362	0.04924	0.02749	0.1093	0.07299	0.3488	0.3587	0.02224	0.16135	0.2112	0.040195	0.07372	0.1339	0.5727	0.6112	0.8804	1.3305	0.1628
ENSG00000100162.10	CENPM	0.48305	0.6708	1.188	0.5781	0.7483	0.2242	0.6861	0.60135	0.5823	0.605	1.6965	1.554	0.5172	0.5566	0.4922	0.6387	0.5487	0.4541	0.5843	0.57245	0.8806	75.5	7.263	0.7665	1.311	0.2866	4.564	0.23185	8.331	0.24285	2.45	0.2058	0.1322	0.9067	0.3046	2.365	2.791	0.26725	0.85695	0.7096	0.25855	0.4941	1.157	5.169	4.973	6.01	8.071	1.405
ENSG00000167513.4	CDT1	0.7871	0.5924	1.0125	0.6803	0.756	0.4138	0.6052	0.9004	1.882	1.1195	1.039	1.066	2.044	2.065	0.8109	2.492	1.181	0.8829	1.349	1.537	0.98265	50.155	7.965	0.8975	0.9018	0.4921	3.937	0.44175	9.092	0.406	0.9733	0.4594	0.1965	0.7438	0.3906	1.712	1.475	0.08941	0.91205	0.925	0.3576	4.231	1.1925	5.747	4.932	3.962	4.634	1.1025
ENSG00000109805.5	NCAPG	0.50365	0.5032	0.5698	0.3507	0.5708	0.2005	0.3307	0.076145	0.0625	0.07862	0.3885	0.4288	0.081395	0.08739	0.09243	0.2033	0.09395	0.064775	0.2897	0.45385	0.4032	64.71	10.15	0.236	0.1768	0.2042	2.0795	0.16555	7.574	0.16685	0.2099	0.1618	0.1215	0.2318	0.1512	1.084	0.7682	0.1767	0.66655	0.238	0.13985	0.155	0.2996	2.196	2.074	2.923	4.3115	0.6382
ENSG00000126787.8	DLGAP5	0.22405	0.1754	0.3472	0.2026	0.2479	0.0873	0.2196	0.01606	0.01184	0.01539	0.016445	0.01307	0.015515	0.01099	0.01715	0.02089	0.0139	0.012625	0.03029	0.016795	0.21005	63.68	9.755	0.06679	0.1493	0.07883	1.878	0.06861	6.892	0.065065	0.06416	0.06534	0.03604	0.169	0.09044	0.7179	0.6952	0.022205	0.12925	0.0926	0.04208	0.04988	0.1585	1.447	1.524	2.35	3.313	0.4564
ENSG00000166803.6	KIAA0101	0.28565	0.3043	0.55955	0.3188	0.4055	0.1176	0.6381	0.2559	0.2183	0.18105	0.1035	0.09862	0.16925	0.2349	0.2804	0.3794	0.1821	0.162	1.002	0.46585	0.4132	57.43	13.57	0.20255	0.2466	0.1256	2.2435	0.1091	7.428	0.09638	0.1086	0.09218	0.05793	0.4521	0.749	1.105	1.19	0.041145	0.19065	0.1637	0.4206	0.5338	0.7518	1.279	1.101	2.911	3.877	0.9124
ENSG00000123219.8	CENPK	0.8084	0.6091	0.3927	0.5395	0.6742	0.3442	0.4551	0.17865	0.178	0.324	0.3995	0.3147	0.1657	0.2312	0.2199	0.2311	0.3685	0.22565	0.3373	0.2431	0.8279	23.22	4.887	0.78435	0.7013	0.2997	1.8705	0.27175	3.572	0.25995	0.7623	0.1708	0.1127	0.3375	0.1601	1.414	0.8678	0.063265	0.6609	0.7402	0.1635	0.2623	0.687	1.138	0.9623	2.984	3.3095	0.57665
ENSG00000164109.9	MAD2L1	1.136	0.7612	1.218	1.018	0.9475	1.074	1.499	1.107	1.451	1.5345	2.8635	1.906	1.3865	2.591	1.1	1.454	2.582	1.0395	1.078	0.9624	1.2515	38.85	6.33	0.9599	1.017	0.8351	2.2375	0.7354	5.222	0.77925	1.727	0.6004	0.3545	0.5531	0.2352	1.039	1.1	0.3642	0.9756	1.436	0.25155	0.6805	1.126	1.646	1.595	2.715	3.0855	0.8977
ENSG00000186871.5	ERCC6L	0.2062	0.1433	0.2059	0.181	0.2168	0.1709	0.3471	0.06275	0.05237	0.047795	0.36865	0.4602	0.070165	0.06165	0.06525	0.09952	0.05077	0.03746	0.09155	0.05331	0.23735	8.5175	1.617	0.7344	0.8615	0.2209	0.4769	0.24035	1.637	0.24705	0.4231	0.06253	0.05106	0.1065	0.08771	0.3382	0.456	0.07539	0.36785	0.5579	0.093145	0.3331	0.3738	0.3526	0.3201	0.6087	0.767	0.31945
ENSG00000134057.10	CCNB1	3.082	2.769	4.3405	2.334	2.813	1.994	4.213	1.9625	2.656	3.025	10.72	8.623	4.1425	5.669	2.232	4.002	3.641	2.1455	2.634	2.543	3.741	119.95	29.41	5.2525	4.966	2.372	8.638	1.9815	30.72	2.095	3.809	1.169	0.9383	2.457	0.7669	3.782	4.083	1.138	3.639	5.475	1.5675	3.898	3.347	7.171	7.067	9.375	9.6545	3.341
ENSG00000171320.10	ESCO2	0.1085	0.08934	0.33235	0.09274	0.132	0.05992	0.1377	0.03405	0.03462	0.040055	0.031305	0.03344	0.035235	0.05372	0.06551	0.03157	0.03481	0.02944	0.1284	0.037245	0.078245	15.83	1.79	0.06525	0.03972	0.03916	0.64105	0.04095	1.618	0.037445	0.0532	0.05042	0.03518	0.03828	0.0992	0.1983	0.238	0.01287	0.085765	0.0603	0.0836	0.02346	0.073305	0.2837	0.2729	1.841	0.64095	0.2458
ENSG00000147536.7	GINS4	0.65235	0.4523	0.73245	0.4424	0.425	0.2843	0.6345	0.28885	0.201	0.3231	0.40005	0.3955	0.25345	0.2543	0.3431	0.3041	0.2391	0.29515	0.996	0.38585	0.6801	16.5	3.54	0.8897	0.9126	0.2979	0.5897	0.28115	1.442	0.2793	0.4744	0.2263	0.09711	0.3229	0.1797	0.7832	0.7427	0.10855	0.64665	0.8609	0.13175	0.3017	0.5002	0.6176	0.6277	1.013	1.4485	0.3342
ENSG00000065328.12	MCM10	1.228	1.837	0.16815	0.1921	0.2909	0.1955	0.1297	0.02393	0.02486	0.03327	0.08569	0.08081	0.03611	0.03846	0.0301	0.1004	0.04353	0.034225	0.06716	0.06772	1.1875	16.4	2.403	0.15305	0.1299	0.08504	0.54425	0.094645	2.356	0.1083	0.1516	0.06282	0.04684	0.06761	0.07639	0.3956	0.4193	0.28275	0.27035	0.2364	0.042005	0.222	0.1246	0.5985	0.5798	0.713	1.187	0.19135
ENSG00000117724.8	CENPF	0.4581	0.33	0.7396	0.2402	0.3583	0.1604	0.3615	0.1866	0.2854	0.13655	0.088385	0.0744	0.2226	0.329	0.148	0.1306	0.1683	0.08672	0.2263	0.094065	0.4811	32.96	8.888	0.281	0.3694	0.2401	1.998	0.20775	6.339	0.20975	0.3423	0.1169	0.09144	0.1837	0.1034	0.7004	0.7104	0.09127	0.4159	0.7559	0.068835	0.1127	0.2651	2.042	2.006	2.644	1.7215	0.4288
ENSG00000137804.8	NUSAP1	2.1945	1.717	20.14	1.652	2.097	0.9948	1.87	0.6369	0.6325	0.6197	0.9633	1.057	0.6109	0.5908	0.656	0.7367	0.6929	0.54265	1.323	0.8026	1.8805	172.5	20.25	1.7215	1.849	1.049	6.8355	0.9865	23.96	0.88995	2.761	0.84	0.4756	2.51	2.379	5.384	3.657	3.5415	1.9765	8.875	0.74595	1.214	1.664	10.1	9.863	10.43	10.76	2.515
ENSG00000111247.10	RAD51AP1	1.389	0.831	1.081	1.002	1.199	0.7934	1.431	0.5509	0.564	0.76145	1.982	1.821	0.57635	0.7875	0.6648	0.6419	0.7279	0.64885	1.822	0.9314	1.3985	36.285	5.108	0.96405	1.041	0.8324	2.4595	0.6245	4.544	0.6461	1.199	0.4409	0.2727	0.5774	0.3056	1.768	1.508	0.4522	1.392	1.175	0.3208	0.6867	1.283	1.821	1.897	3.382	3.5475	1.002
ENSG00000109674.3	NEIL3	0.073315	0.05314	0.089165	0.1738	0.1525	0.03134	0.03393	0	0.006502	0.01796	0	0	0	0.009351	0.01312	0.03271	0.01525	0.0080545	0.02736	0.022295	0.039185	8.6395	2.767	0.080965	0.04098	0.02826	0.43425	0.02479	2.057	0.021955	0.01134	0.02066	0.01165	0.031	0.02467	0.2158	0.1673	0	0.03799	0.02191	0.017175	0.0373	0.042045	0.7615	0.8232	0.6033	0.5168	0.1044
ENSG00000090889.10	KIF4A	0.3239	0.2734	0.355	0.556	0.4965	0.2344	0.5687	0.24925	0.2786	0.34695	0.1026	0.1192	0.4328	0.4417	0.2328	0.6801	0.2705	0.1724	0.3005	0.2624	0.2293	22.755	5.88	0.1812	0.3465	0.4155	2.0905	0.2343	4.835	0.2659	0.4685	0.2111	0.06963	0.169	0.09651	0.5897	0.5951	0.040955	0.2628	0.1977	0.055475	0.9439	0.22815	1.6	1.638	2.49	4.0505	0.45475
ENSG00000187951.6	ARHGAP11B	0.51095	0.468	0.4266	0.3271	0.4598	0.2596	0.7146	0.28195	0.1464	0.2002	0.23945	0.2195	0.1402	0.164	0.2946	0.2667	0.1703	0.2748	0.742	0.4119	0.47505	11.265	2.754	0.48525	0.4926	0.4163	1.246	0.30895	2.06	0.36755	0.4981	0.2226	0.108	0.1833	0.169	0.9091	0.6396	0.25295	0.424	0.4322	0.23655	0.4158	0.5275	1.449	1.361	1.789	1.678	0.5552
ENSG00000066279.12	ASPM	0.1675	0.1691	0.1996	0.1528	0.1789	0.0749	0.1537	0.039895	0.09471	0.04958	0.02161	0.02898	0.1372	0.1487	0.04266	0.04958	0.04603	0.027565	0.2623	0.051305	0.10685	23.975	7.869	0.071125	0.1315	0.0661	0.88975	0.055555	3.765	0.056205	0.03767	0.06601	0.05286	0.05471	0.1276	0.5005	0.3344	0.04093	0.149	0.1669	0.04007	0.04778	0.1211	1.395	1.465	1.277	1.481	0.20525
ENSG00000176890.11	TYMS	3.735	3.628	4.0505	6.334	5.234	3.494	5.983	3.623	1.155	4.248	2.2325	2.46	1.9005	1.649	4.84	3.225	2.469	4.6685	6.545	3.0025	4.9445	250.75	66.77	6.9925	7.051	2.951	10.04	4.2235	18.74	4.0815	4.898	1.875	0.9779	4.755	2.657	6.538	7.133	0.5436	4.2835	5.499	2.9165	5.681	7.395	6.873	6.944	12.24	12.63	4.1005
ENSG00000145386.5	CCNA2	2.5725	2.82	2.1285	2.668	3.46	2.049	2.209	1.3955	1.174	1.5255	8.4145	8.196	1.532	1.495	1.469	2.018	1.424	1.0955	2.461	1.664	2.326	99.905	22.86	4.9645	6.003	3.977	6.445	3.5865	15.77	3.3445	3.06	1.267	0.6663	1.575	1.004	3.876	3.005	0.44985	7.733	6.835	0.71445	5.501	4.3555	4.653	4.711	6.594	8.613	2.6735
ENSG00000073111.9	MCM2	4.7945	2.775	4.5045	3.365	3.112	3.695	6.282	1.8045	1.849	1.66	10.75	9.557	2.6895	2.717	1.756	2.472	2.088	1.4315	3.706	1.8355	5.2265	135	13.92	7.497	7.028	3.181	5.8445	2.743	12.84	2.823	6.698	2.833	2.052	2.154	0.9683	5.41	5.653	4.648	7.1265	8.249	1.8415	4.194	5.462	8.065	8.613	8.675	13.955	3.2875
ENSG00000165304.3	MELK	0.58415	0.3669	0.4706	0.3531	0.5132	0.1621	0.5077	0.045185	0.04044	0.045955	0.012025	0.01334	0.03876	0.04338	0.04131	0.07561	0.03876	0.034755	0.1048	0.054135	0.31515	40.095	12.48	0.13225	0.08106	0.2073	2.6645	0.1439	8.914	0.16675	0.09715	0.08558	0.04783	0.1878	0.1469	0.9937	1.027	0.039485	0.3972	0.2795	0.1597	0.07162	0.27415	2.003	1.842	2.722	2.336	0.6497
ENSG00000171241.4	SHCBP1	1.0265	0.5697	0.64745	0.8878	1.049	0.6807	0.4499	0.62885	0.5385	0.9466	1.5345	2.65	1.2255	1.082	0.579	0.5024	1.864	0.7467	1.06	0.46795	0.69635	41.28	9.797	0.6839	0.5663	0.5975	1.1905	0.48655	4.447	0.48655	0.542	0.7538	0.5682	3.115	0.08707	1.632	0.9928	0.7225	2.5925	0.5916	0.1194	0.2682	0.4699	3.197	3.443	1.725	5.697	0.60855
ENSG00000148773.8	MKI67	0.47535	0.3975	0.86825	0.4262	0.5749	0.1639	0.5091	0.033445	0.02746	0.03172	0.01776	0.02415	0.037485	0.03491	0.04619	0.03789	0.03333	0.025255	0.06066	0.03511	0.3241	95.205	11.94	0.110995	0.2375	0.1729	4.9745	0.1396	13.39	0.1404	0.15	0.1363	0.09595	0.2144	0.1857	1.747	1.408	0.04545	0.28585	0.1263	0.08366	0.1056	0.50015	3.58	3.653	6.703	5.808	0.92935
ENSG00000138180.11	CEP55	0.53085	0.3789	0.7212	0.5184	0.6607	0.2567	0.6442	0.039825	0.03173	0.05726	0.01361	0	0.02626	0.04163	0.0449	0.04762	0.0345	0.03529	0.1835	0.08341	0.37775	50.71	12.62	0.26065	0.3281	0.2213	2.1795	0.19255	8.656	0.2168	0.2753	0.1032	0.06706	0.1707	0.075	1.019	1.13	0.066075	0.2902	0.1552	0.08212	0.4328	0.2981	1.526	1.421	2.666	2.576	0.74765
ENSG00000139618.10	BRCA2	0.48295	0.2906	0.15175	0.4054	0.3229	0.245	0.2915	0.035965	0.03902	0.043955	0.068675	0.06247	0.044995	0.04644	0.03339	0.04978	0.04427	0.033275	0.07549	0.04004	0.37885	10.16	2.796	0.3247	0.3614	0.1164	0.341	0.11595	0.7213	0.10815	0.2524	0.07016	0.02963	0.06493	0.1167	0.6635	0.4349	0.03456	0.2718	0.2829	0.1244	0.07565	0.18325	0.4408	0.4714	0.6753	0.94535	0.25875
ENSG00000171848.9	RRM2	0.5453	0.6019	1.2345	0.6591	0.861	0.2414	0.7057	0.049655	0.03914	0.043905	0.060075	0.06997	0.07491	0.0706	0.05911	0.06745	0.04235	0.033725	0.1143	0.063755	0.4371	166.45	22.06	0.158	0.3372	0.2133	4.9795	0.1808	22.84	0.18955	0.2624	0.2014	0.1038	0.4776	0.5881	2.453	1.925	0.08209	0.3324	0.1864	0.28705	0.2851	0.42825	2.61	2.359	7.892	12.49	1.32
ENSG00000198826.6	ARHGAP11A	1.1555	1.036	1.085	1.04	1.305	0.8056	1.498	0.67715	0.5146	0.49545	0.51515	0.4959	0.5181	0.6171	0.8217	0.8718	0.4654	0.61845	4.117	1.835	0.94395	33.17	11.47	0.9198	0.6325	0.7832	2.0865	0.75975	5.31	0.762	0.8578	0.418	0.2421	0.3245	0.33	1.647	1.224	0.3572	0.87555	0.6489	1.291	1.086	0.93875	2.724	2.56	2.696	2.628	0.92315
ENSG00000198554.7	WDHD1	1.805	1.254	1.1585	1.221	1.219	1.171	1.511	0.61925	0.7464	0.96835	2.5815	2.075	0.9759	1.19	0.7183	0.6477	1.301	0.76805	1.004	0.56585	1.6905	21.925	5.615	2.4965	1.776	1.107	1.375	1.0105	3.237	1.0235	2.348	0.5626	0.3075	0.5878	0.2608	1.694	1.298	0.41615	2.1515	2.23	0.3778	0.8943	1.0265	2.302	2.409	1.446	2.1365	0.8991
ENSG00000123485.7	HJURP	0.37575	0.2707	0.5089	0.3407	0.4119	0.1402	0.5469	0.053055	0.04635	0.062425	0.024655	0.02977	0.042625	0.05138	0.05076	0.05787	0.05648	0.053085	0.07534	0.05504	0.30255	44.295	7.334	0.1526	0.138	0.1455	2.535	0.11435	6.306	0.11405	0.1717	0.1094	0.06631	0.2191	0.2563	1.416	0.7832	0.0369	0.2268	0.1507	0.08026	0.1065	0.40385	2.29	2.36	3.194	4.372	0.68725
ENSG00000182611.3	HIST1H2AJ	0	0	0	0	0	0	0	0	0	0	0	0	0	0	0	0	0	0	0	0	0	1.1805	0.115	0	0	0	0.05549	0	0.21	0	0	0	0	0	0	0	0	0	0	0	0	0	0	0	0	0	0.1883	0
ENSG00000154839.5	SKA1	0.18805	0.1375	0.6601	0.1471	0.1962	0.09927	0.2825	0.0523	0.08051	0.06121	1.601	1.139	0.12275	0.1524	0.05721	0.1031	0.06515	0.058035	0.09436	0.092995	0.1815	24.925	3.981	0.13565	0.1868	0.1121	0.8574	0.091935	3.034	0.09254	0.1301	0.06916	0.05937	0.09523	0.0595	0.4662	0.3414	0.02295	0.12165	0.1007	0.19885	0.06407	0.1569	0.6611	0.6835	1.052	1.64	0.27215
ENSG00000215784.4	FAM72D	0.3833	0.3366	0.2067	0.1555	0.2178	0.09954	0.2049	0.1594	0.1764	0.13945	1.2245	1.071	0.17635	0.2089	0.2147	0.1989	0.1325	0.10615	0.2595	0.18525	0.23965	9.5215	0.9131	0.22395	0.1512	0.1309	0.2187	0.116	0.844	0.10435	0.2105	0.06927	0.0357	0.1222	0.04247	0.4474	0.1808	0.025485	0.44135	0.1516	0.04474	0.1117	0.12675	0.666	0.7487	0.3502	1.01	0.14215
ENSG00000169607.8	CKAP2L	0.1515	0.106	0.18565	0.1434	0.1845	0.07483	0.1569	0.06455	0.05793	0.03579	0.1776	0.1502	0.088755	0.1	0.05279	0.03526	0.04392	0.042285	0.06126	0.0436	0.09964	16.195	4.564	0.059055	0.07017	0.06047	0.6763	0.079755	3.413	0.09574	0.07179	0.03688	0.02081	0.08573	0.0731	0.4081	0.3117	0.021985	0.10665	0.05188	0.030355	0.0342	0.09142	0.9156	0.9733	0.7451	0.91375	0.19175
ENSG00000072571.15	HMMR	0.31905	0.3186	0.64505	0.3043	0.3829	0.1839	0.5716	0.18495	0.2157	0.1483	0.11405	0.1331	0.23155	0.3102	0.2255	0.2435	0.1512	0.11895	1.057	0.3516	0.2814	53.795	8.419	0.21395	0.1353	0.152	1.888	0.13635	4.58	0.142	0.2923	0.2607	0.1761	0.416	0.3254	0.8181	0.8888	0.43165	0.36515	0.2896	0.15225	0.281	0.32275	1.499	1.384	2.559	2.8195	0.6587
ENSG00000132646.6	PCNA	44.97	38.91	63	51.32	49.77	44.31	51.69	19.4	19.28	22.285	67.345	52.68	21.03	25.15	20.36	24.05	20.91	20.11	48.14	22.695	49.535	454.85	143.8	66.065	56.27	41.73	57.065	40.985	99.72	42.375	64.09	20.5	16.03	27.27	20.43	59.12	58.38	17.955	53.765	61.26	21.51	44.98	43.255	55.7	51.86	64.93	82.365	39.86
ENSG00000123473.11	STIL	0.8714	0.9276	0.70255	0.5442	0.7262	0.3886	1.054	0.47235	0.5245	0.65095	1.1145	1.088	0.89715	0.8954	0.5328	0.5177	0.7087	0.5078	0.6877	0.4707	1.1315	20.89	3.712	0.64185	0.6086	0.408	2.919	0.37555	3.454	0.409	0.725	0.2924	0.198	0.5219	0.3992	1.185	2.52	0.1993	0.8548	0.9277	0.41095	0.7379	1.4525	2.235	1.849	2.921	2.272	0.83815
ENSG00000227765.3	RP11-162O12.2	0.062585	0	0.58655	0.06107	0	0.07515	0.2123	0	0	0	0	0	0	0	0	0	0	0	0	0	0.12225	17.455	0.06914	0	0.1162	0	0.09363	0	0.2971	0	0.2046	0	0.04698	0.04947	0.06172	0.2132	0.2869	0.067265	0.089935	0.07191	0	0	0.55855	0.5938	0.6502	0.1761	0.5404	0.16525
ENSG00000088325.11	TPX2	1.7235	1.404	1.782	1.882	2.347	1.503	0.7956	0.66895	0.9147	0.77705	2.266	2.093	1.6075	1.775	0.5851	0.6135	1.249	0.622	0.6987	0.49485	1.458	110.8	27.07	0.5026	0.5459	0.4328	6.2095	0.44885	18.4	0.4518	0.5025	0.5703	0.2696	0.6013	1.382	2.427	1.754	0.9546	1.289	0.5243	0.1786	0.3505	0.6684	8.075	10.21	6.621	7.3395	1.4635
ENSG00000140451.8	PIF1	0.9534	1.314	1.35	1.5	1.865	0.8881	3.166	0.5465	0.9269	0.7015	0.26045	0.3241	1.463	1.405	0.4834	1.707	0.6317	0.51175	0.461	0.79095	0.8105	44.385	8.98	1.925	1.43	3.952	4.057	3.867	4.698	3.62	1.586	0.8349	0.4796	0.688	0.3668	2.131	1.001	0.2436	0.90435	0.8861	0.169	0.9566	3.635	1.083	0.9446	4.755	8.477	2.168
ENSG00000094804.5	CDC6	0.9601	1.568	1.485	0.7093	1.12	0.4901	0.7655	0.6229	1.096	0.8061	1.208	1.182	1.9805	2.105	0.5207	0.6576	0.8548	0.57285	0.3559	0.39695	0.99265	32.06	7.244	1.347	0.9762	0.4679	2.2485	0.55235	5.897	0.5399	1.124	0.6226	0.3017	0.3624	0.9587	1.773	1.708	0.23635	0.96345	1.093	1.084	0.8446	0.9222	1.693	1.653	2.74	5.8935	1.015
ENSG00000122952.12	ZWINT	2.627	2.252	4.2915	1.968	2.551	1.427	2.48	1.4525	1.66	2.0215	1.432	1.412	2.2035	2.571	2.011	1.692	2.488	1.746	2.873	1.9615	3.358	108.85	14.74	1.4155	1.508	1.314	9.976	0.98405	19.88	1.0295	1.702	0.9845	0.6158	3.91	1.104	3.681	5.87	0.23085	2.848	2.308	1.7885	2.582	3.264	8.148	7.901	10.42	10.21	3.825
ENSG00000085840.8	ORC1	0.7244	0.5183	0.9743	0.49	0.5192	0.4309	0.6743	0.12865	0.1528	0.1486	1.366	1.238	0.24795	0.2382	0.1417	0.261	0.1411	0.10905	0.333	0.17345	0.6459	28.815	2.771	0.8555	0.9169	0.4186	1.667	0.3601	3.832	0.371	0.7013	0.186	0.1157	0.5404	0.2916	1.148	0.8917	0.2761	0.84975	1.061	0.27365	0.8212	0.86435	1.744	1.972	2.608	2.9835	0.61465
ENSG00000163009.4	C2orf48	0.070965	0.05282	0.05629	0.06223	0.05947	0	0	0	0.1105	0	0	0	0.17145	0.1747	0	0.01566	0	0	0	0	0.056045	4.549	0.1907	0.1233	0.09588	0.01681	0.2332	0	0.4911	0	0.02798	0.0143	0	0.1139	0.1153	0.3118	0.1114	0	0.03472	0	0.03593	0.03995	0.048955	0.5134	0.6466	0.7476	0.66025	0.075985
ENSG00000080986.8	NDC80	0.8771	1.165	0.46595	0.8638	1.024	0.9397	0.7603	0.051515	0.0388	0.057425	0.033495	0.03113	0.043715	0.04219	0.04126	0.07313	0.0435	0.049135	0.103	0.078105	0.5088	35.35	7.039	2.6765	1.668	0.4129	1.8455	0.71205	4.613	0.53255	1.379	0.2451	0.1651	0.4691	0.1757	1.074	0.8203	0.1292	1.58	0.4668	0.1264	0.1271	3.2625	1.313	1.343	2.56	5.0595	0.7501
ENSG00000129810.10	SGOL1	0.1089	0.1045	0.10265	0.08911	0.1183	0.04812	0.1277	0.02389	0.02118	0.02567	0.05726	0.07817	0.021085	0.01918	0.02943	0.03457	0.02538	0.01929	0.07844	0.03567	0.094715	10.94	1.365	0.032395	0.08991	0.06545	0.56095	0.051335	1.386	0.06625	0.0407	0.03592	0.03198	0.09483	0.1254	0.2728	0.2946	0.01902	0.10195	0.1034	0.041895	0.06527	0.1113	0.392	0.3597	1.021	1.192	0.21005
ENSG00000136122.11	BORA	3.393	3.179	2.1005	2.95	3.483	2.005	3.897	0.90035	0.9176	1.34	4.6855	4.242	1.262	1.225	1.048	1.14	1.325	1.0295	2.174	1.171	3.515	34.535	8.398	4.001	4.174	2.606	5.314	2.246	5.649	2.257	3.887	0.9799	0.6384	1.73	1.273	4.359	3.966	0.92205	3.8555	3.036	1.5045	3.634	3.709	4.162	3.831	6.192	8.311	2.896
ENSG00000034063.9	UHRF1	0.33875	0.3208	0.4671	0.5483	0.5501	0.1454	0.2814	0.68835	0.4811	0.4974	0.3184	0.4258	0.53525	0.5186	0.7095	0.8709	0.4246	0.36735	0.9403	0.90535	0.35835	21.765	9.031	0.26975	0.3603	0.1737	0.94705	0.1427	4.393	0.16305	0.4217	0.1271	0.07226	0.1489	0.1278	0.9071	0.9121	0.17415	1.7615	0.2212	0.12655	0.1384	0.4798	1.288	1.252	1.825	3.189	0.45285
ENSG00000189057.6	FAM111B	0.1907	0.1963	0.3726	0.2001	0.3195	0.07054	0.5101	0.026035	0.01962	0.017265	0.017005	0	0.01858	0.01834	0.01718	0.02152	0.01591	0.01132	0.0528	0.02403	0.23455	47.655	3.35	0.09522	0.1677	0.1238	1.3535	0.10855	4.286	0.10555	0.1857	0.07001	0.05999	0.1921	0.1337	0.5363	1.186	0.019405	0.2321	0.1167	0.085485	0.0837	0.4969	0.6857	0.5829	2.142	1.75	0.45655
ENSG00000196584.2	XRCC2	0.4436	0.2705	0.3963	0.1592	0.2556	0.1646	0.3579	0.25625	0.2379	0.2748	0.8066	0.8503	0.3492	0.3505	0.2577	0.2794	0.2946	0.205	0.5293	0.29085	0.5789	12.38	1.889	0.43315	0.5467	0.2726	0.6009	0.2513	1.528	0.2682	0.4701	0.1728	0.123	0.183	0.1181	0.5308	0.5969	0.1113	0.60325	0.5921	0.13725	0.3412	0.60115	0.6068	0.6736	0.9089	0.97585	0.40845
ENSG00000101057.11	MYBL2	0.79685	0.538	0.80975	0.4652	0.6468	0.1693	0.4021	0.06854	0.05611	0.068325	0.12665	0.1374	0.073375	0.06546	0.06452	0.1086	0.07854	0.05579	0.1225	0.099365	0.72505	160.5	7.667	0.136865	0.04447	0.1705	4.433	0.13645	12.93	0.13165	0.344	0.1593	0.1365	0.3759	0.3223	2.292	2.054	0.059285	0.2823	0.205	8.2295	0.3858	0.67155	2.712	2.889	8.672	41.59	1.357
ENSG00000269974.1	RP11-932O9.10	0.3814	0.3106	0.26255	0.3076	0.3498	0.1963	0.4891	0.07475	0	0.06058	0.05698	0.06295	0	0.05598	0.07714	0.08652	0	0.07772	0.2405	0.152	0.35465	6.238	1.013	0.77585	0.4113	0.2377	0.58715	0.228	1.247	0.23665	0.2288	0.1132	0.06138	0.1372	0.1652	0.8438	0.4982	0	0.3597	0.3294	0.1014	0.3441	0.44265	0.6738	0.7445	0.8423	1.5515	0.33085
ENSG00000256663.1	RP11-424C20.2	0.10535	0.1131	0.1251	0.3364	0.2677	0.08638	0.1548	0.17125	0.1308	0.1464	0.084405	0.1263	0.15525	0.1547	0.1991	0.2381	0.1319	0.112	0.2066	0.24205	0.1127	7.4205	3.2	0.0377	0.08381	0.07345	0.31515	0.0639	1.281	0.06881	0.1492	0.09413	0.05844	0.05376	0.03012	0.2178	0.2797	0.047845	0.52855	0.1044	0.050615	0.06368	0.1358	0.4224	0.374	0.4584	0.597	0.1596
ENSG00000264554.1	RN7SL793P	0	0	0	0	0	0	0	0	0	0	0	0	0	0	0	0	0	0	0	0	0	0.62095	0	0	0	0	0	0	0	0	0	0	0	0	0	0	0	0	0	0	0	0	0	0	0	0	0	0
ENSG00000256018.1	HIST1H3G	0	0	0.102	0	0	0	0.1706	0	0	0	0	0	0	0	0	0	0	0	0	0	0	2.7805	0.09545	0	0	0	0.44005	0	0.5236	0	0.1348	0	0	0	0	0	0.1633	0	0	0	0	0	0	0.1047	0	0.3905	0.57605	0
ENSG00000265415.1	CTD-2510F5.4	0.92625	0.6999	0.30215	0.3261	0.5274	0.2533	0.5002	0.5402	0.5078	0.44575	0.1491	0.1902	0.4719	0.4307	0.4598	0.5563	0.4189	0.28965	1.526	0.77005	0.59385	36.98	9.989	0.71355	0.7986	0.3725	0.9736	0.3367	3.646	0.3134	0.599	0.1827	0.1149	0.1473	0	1.012	0.4883	0.1439	0.7136	0.621	0.10375	0.1917	0.27115	0.9127	1.074	1.094	2.0085	0.41835
ENSG00000233589.1	RP4-694A7.2	0	0	0	0	0	0	0	0	0	0	0	0	0	0	0	0	0	0	0	0	0	1.2105	0.1408	0	0	0	0.14265	0	0.4328	0	0	0	0	0	0	0	0	0	0	0	0	0	0	0.1031	0.08143	0.1507	0.06309	0
ENSG00000254006.1	RP11-1D12.2	0.07522	0.04576	0.13705	0	0.04154	0	0	0.059365	0.03766	0.058335	0.032835	0.04859	0.04003	0.03361	0.04427	0.08644	0.0694	0.040215	0.04017	0.033425	0.10126	9.089	0.1507	0.19045	0.06876	0	0	0	0.1025	0	0.1436	0.05871	0	0.06003	0.0794	0.153	0.07761	0	0.1686	0.1403	0.06223	0.2498	0.100725	0.09852	0.1029	0	0.31395	0.03243
ENSG00000131153.4	GINS2	0.55965	0.4375	1.0135	0.4425	0.5421	0.3169	1.11	1.153	1.039	1.2345	1.23	1.212	1.0365	1.01	1.368	0.7532	1.457	1.059	1.476	0.8818	1.312	32.515	3.886	1.2915	0.8749	0.4817	2.221	0.5467	4.698	0.5199	0.8664	0.294	0.1734	0.5091	0.5103	0.809	1.344	0.85385	0.9359	1.597	0.4371	1.128	1.949	1.99	1.712	2.874	2.8905	0.78365
ENSG00000068489.8	PRR11	1.1065	0.8109	0.4604	0.422	0.6481	0.3655	0.6801	0.65505	0.6159	0.56885	0.302	0.3331	0.64305	0.7	0.6757	0.6912	0.558	0.4433	2.024	0.88	0.746	46.02	12.41	0.72385	0.9357	0.4638	1.198	0.4198	4.113	0.36895	0.8024	0.3133	0.1856	0.2047	0.133	1.136	0.6018	0.2129	0.9545	0.698	0.1443	0.2617	0.44955	1.227	1.335	1.476	2.306	0.50385
ENSG00000244534.2	RN7SL211P	0	0	0	0	0	0	0	0	0	0	0	0	0	0	0	0	0	0	0	0	0	0.77245	0	0	0	0	0	0	0	0	0	0	0	0	0	0	0	0	0	0	0	0	0	0	0	0	0	0
ENSG00000120659.10	TNFSF11	0.0237	0.08176	0	0.02737	0.0462	0.0391	0.05057	0	0	0	0	0	0	0	0	0.08045	0	0	0	0	0.033165	13.565	0	0	0.03666	0.03555	0.14495	0.028235	0.1158	0.039565	0	0.02111	0	0.06424	0.3506	0.06653	0.1583	0	0	0	0.039175	0.05761	0.03453	0.1088	0.05736	0.4753	0.25195	0.024885
ENSG00000267679.1	EIF5AP2	0.04357	0.04999	0.035305	0.03478	0.03742	0.03945	0.04794	0.02139	0.01736	0.020565	0.03471	0.03698	0.00792	0.02416	0	0	0	0	0.03548	0.01723	0.04479	0.79075	0.07519	0	0	0.0349	0.04388	0.045825	0.07341	0.039435	0.0507	0.02114	0.02119	0.02407	0.04629	0.07944	0.04041	0.04331	0.104	0.06383	0.02424	0.041	0.0363	0.06893	0.06149	0.05721	0.09498	0.031635
ENSG00000075218.14	GTSE1	0.618	0.4569	0.8573	0.4812	0.5266	0.2912	0.4096	0.09285	0.09347	0.1456	0.48815	0.4661	0.15195	0.1633	0.1023	0.1235	0.2022	0.11215	0.2694	0.12105	0.5232	37.78	7.52	0.5307	0.4676	0.2285	2.2915	0.2401	5.919	0.2657	0.3485	0.3592	0.1723	0.2777	0.2097	0.9768	0.9245	0.09075	0.432	0.4893	0.12525	0.3157	0.45615	1.854	1.9	2.962	3.932	0.79115
ENSG00000242609.1	RP11-398A8.1	0	0	0	0	0	0	0	0	0	0	0	0	0	0	0	0	0	0	0	0	0	0.12565	0	0	0	0	0	0	0	0	0	0	0	0	0	0	0	0	0	0	0	0	0	0	0	0	0	0
ENSG00000035499.8	DEPDC1B	0.3441	0.2389	0.2189	0.3122	0.3516	0.246	0.2902	0.15855	0.2964	0.1196	0.4723	0.3863	0.3384	0.4672	0.2259	0.2683	0.1963	0.11675	1.445	0.3743	0.26075	25.705	1.889	0.36985	0.1883	0.1328	1.689	0.1539	2.65	0.14055	0.1663	0.05666	0.03444	0.9226	0.1367	0.4682	0.5078	0.023165	4.1245	0.2267	0.082135	0.09972	0.25175	1.316	1.135	2.984	1.752	0.5266
ENSG00000229922.1	RP11-240M16.1	0	0	0	0	0	0	0	0	0	0	0	0	0	0	0	0	0	0	0	0	0	0.7084	0	0	0	0	0	0	0	0	0	0	0	0	0	0	0	0	0	0	0	0	0	0	0	0	0.05295	0
ENSG00000256316.1	HIST1H3F	0	0	0	0	0	0	0	0	0	0	0	0	0	0	0	0	0	0	0	0	0	1.4555	0	0	0	0	0.15675	0	0.2412	0	0	0	0	0	0	0	0.05741	0	0	0	0	0	0	0	0	0.1821	0.167	0
ENSG00000237292.1	RP11-540K16.1	0	0	0	0	0	0	0	0.05101	0	0.03723	0	0	0	0	0.04999	0.05392	0.0449	0	0.03936	0	0	1.572	0.1176	0	0	0	0	0	0	0	0.09438	0.05537	0	0	0	0.1452	0	0	0	0	0	0.1286	0	0	0	0.1108	0.1655	0
ENSG00000141682.11	PMAIP1	1.4465	2.25	0.2756	0.7504	0.8809	0.3676	3.31	1.4295	1.373	1.8265	1.042	0.9627	1.3145	1.586	2.253	2.09	1.148	1.5195	2.412	2.044	2.098	192.65	15.94	1.42	1.599	1.947	1.985	0.67165	17.25	0.83115	1.555	0.3746	0.2409	0.896	0.2544	5.512	3.787	0.84195	0.75485	0.6167	0.47405	16.13	2.8085	24.98	13.86	3.751	6.166	1.204
ENSG00000112984.7	KIF20A	0.369	0.3057	0.79315	0.3608	0.5383	0.1901	0.4469	0.03701	0.03166	0.03444	0.053065	0.06439	0.039515	0.03822	0.05275	0.0528	0.04121	0.031525	0.08007	0.04995	0.3087	36.89	13.39	0.1433	0.2754	0.1668	1.9915	0.1737	8.708	0.1747	0.1894	0.1547	0.1268	0.2298	0.1287	0.9023	1.07	0.049265	0.3771	0.2506	0.07303	0.114	0.2708	2.267	2.233	2.387	2.501	0.55525
ENSG00000138182.10	KIF20B	2.395	1.275	0.9762	1.408	1.812	2.028	1.845	0.3845	0.3996	0.5631	2.5745	2.38	0.4512	0.4828	0.4317	0.4855	0.7647	0.466	0.7415	0.49005	1.9705	21.345	6.597	2.2355	2.319	1.341	1.7175	1.231	3.921	1.108	2.245	0.5469	0.3182	0.6412	0.5084	1.647	1.561	0.3311	2.304	2.98	0.40155	1.078	1.1065	2.868	3.038	2.516	3.166	1.11
ENSG00000111331.8	OAS3	8.845	8.012	4.9235	5.003	6.147	3.242	12.23	3.0915	2.456	2.7515	2.251	3.023	3.1715	2.662	2.857	3.793	2.586	2.799	4.14	3.698	7.884	125.75	7.931	6.749	6.621	3.954	5.2005	5.387	18.56	5.226	5.23	2.834	2.416	3.454	2.04	14.16	6.584	1.042	6.309	5.422	1.3845	3.888	4.793	6.637	7.26	7.986	13.64	4.6905
ENSG00000197153.3	HIST1H3J	0	0	0	0	0	0	0	0	0	0	0	0	0	0	0	0	0	0	0	0	0	0.9723	0.1212	0	0	0	0	0	0.09102	0	0	0	0	0	0	0.1187	0	0	0	0	0	0	0	0	0	0	0.194	0
ENSG00000224521.1	RP11-438F14.3	0	0	0	0	0	0	0	0	0.04963	0	0	0	0.02438	0.05845	0	0	0	0	0	0	0	1.695	0	0	0	0	0	0	0	0	0	0	0	0.0611	0	0	0.09481	0	0	0	0	0	0.07916	0	0	0	0.0834	0
ENSG00000125657.3	TNFSF9	2.4195	2.076	0.7908	1.075	1.042	0.4706	0.5621	2.1105	2.438	1.63	5.8855	5.352	3.7995	4.601	2.101	3.87	1.618	1.4615	3.436	2.178	1.103	142.65	2.501	0.9546	0.7318	0.9008	0.99015	0.8199	10.59	0.66315	1.622	0.3481	0.1645	0.6168	0.1681	6.191	0.6415	0.42	1.5695	0.476	0.08726	0.296	0.33955	1.507	1.871	1.183	2.7365	0.2778
ENSG00000206702.1	RNU1-11P	0	0	0	0	0	0	0	0	0	0	0.19005	0	0	0	0	0	0	0	0	0	0	3.4385	0	0	0	0	0	0	0	0	0	0	0	0	0	0	0	0	0	0	0	0	0	0	0	0	0	0
ENSG00000131747.10	TOP2A	0.8634	0.6765	1.367	0.729	1.011	0.4148	0.9635	0.064355	0.05983	0.063585	0.061125	0.06409	0.055345	0.05702	0.08928	0.07262	0.06481	0.048505	0.1813	0.07545	0.902	146.65	32.68	0.29505	0.6491	0.5317	6.6005	0.3669	20.89	0.3344	0.4951	0.2621	0.153	0.3016	0.27	2.42	2.471	0.088125	0.62735	0.3441	0.16205	0.1775	0.6566	6.576	6.651	8.293	6.053	1.752
ENSG00000187900.4	OR5H7P	0	0	0	0	0	0	0	0	0	0	0	0	0	0	0	0	0	0	0	0	0	0.6559	0	0	0	0	0	0	0	0	0	0	0	0	0	0	0	0	0	0	0	0	0	0	0	0	0	0
ENSG00000226806.1	AC011893.3	0	0	0	0	0	0	0	0	0	0	0	0	0	0	0	0	0	0	0	0	0	1.446	0	0	0	0	0	0	0	0	0	0	0	0	0	0	0	0	0	0	0	0	0	0	0	0.04971	0.04424	0
ENSG00000181803.3	OR6S1	0	0	0	0	0	0	0	0	0	0	0	0	0	0	0	0	0	0	0	0	0	0.54625	0	0	0	0	0	0	0	0	0	0	0	0	0	0	0	0	0	0	0	0	0	0	0	0	0.1045	0
ENSG00000268785.1	RPL7P50	0.1017	0.05756	0	0	0	0	0.06441	0	0	0	0	0	0	0	0	0	0	0	0	0	0.05143	6.784	0.05053	0.03257	0	0	0.067075	0.043715	0.05772	0	0.141	0	0	0	0	0.1326	0.05238	0	0.06314	0.06651	0	0	0	0.05723	0.06349	0.4864	0.8272	0.074825
ENSG00000235215.2	RP11-145M4.2	0	0	0	0	0	0	0	0	0	0	0	0	0	0	0	0	0	0	0	0	0	0.3599	0	0	0	0	0	0	0	0	0	0	0	0	0	0	0	0	0	0	0	0	0	0	0	0	0	0
ENSG00000235013.1	COX20P2	0	0	0	0	0	0	0	0	0	0.049115	0	0	0	0	0	0	0.0732	0.019835	0	0	0	13.065	0	0	0	0	0	0	0	0	0	0	0	0	0	0	0.09278	0	0	0	0	0.1066	0	0	0	0.07008	0.2351	0
ENSG00000236941.5	RP11-366M4.8	0	0	0	0	0	0	0	0	0.01932	0	0	0	0	0.02227	0	0	0	0	0	0	0	1.247	0	0	0	0	0	0	0	0	0	0	0	0	0	0	0	0	0.08912	0	0	0	0	0	0	0	0	0
ENSG00000165480.11	SKA3	0.1486	0.1752	0.3082	0.1475	0.2194	0.07821	0.1363	0.1952	0.1604	0.2436	0.24925	0.1956	0.19295	0.2799	0.3351	0.2448	0.2696	0.19985	0.2443	0.2014	0.2079	21.615	5.234	0.1302	0.2041	0.09138	1.051	0.0782	3.893	0.08194	0.1392	0.06967	0.04616	0.1336	0.07274	0.3775	0.4714	0.07673	0.1491	0.159	0.066975	0.07989	0.1758	0.9347	0.9007	1.203	1.4575	0.2783
ENSG00000228754.1	RP11-534L6.3	0	0	0	0	0	0	0	0	0	0	0	0	0	0	0	0	0	0	0	0	0	0.62745	0	0	0	0	0	0	0	0	0	0	0	0	0	0.06619	0	0	0	0	0	0	0	0	0	0	0.083475	0
ENSG00000259254.1	CTD-2339L15.3	0	0	0	0	0	0	0	0	0	0	0	0	0	0	0	0	0	0	0	0	0	0.23705	0	0	0	0	0	0	0	0	0	0	0	0	0	0	0	0	0	0	0	0	0	0	0	0	0	0
ENSG00000102384.9	CENPI	0.648	0.4591	0.2469	0.5765	0.5715	0.7546	0.7876	0.12055	0.122	0.17615	0.14525	0.1808	0.17775	0.1765	0.1613	0.1718	0.1423	0.1508	0.3862	0.20035	0.48045	9.927	2.667	1.1645	0.742	0.7103	0.84975	0.55155	1.436	0.4679	0.9284	0.1702	0.09068	0.1128	0.06506	0.6414	0.3025	0.0983	1.3415	1.316	0.06387	0.102	0.28525	0.5745	0.5751	0.806	0.88395	0.424
ENSG00000096264.9	NCR2	0	0	0	0	0	0	0	0	0	0	0	0	0	0	0	0	0	0	0	0	0	1.6925	0	0	0	0	0.0261	0	0	0	0	0	0	0	0	0	0	0	0	0	0	0	0	0	0	0.119	0.03009	0.02892
ENSG00000143476.13	DTL	0.4949	0.3651	0.28105	0.2589	0.3819	0.2185	0.1904	0.07172	0.08559	0.073765	0.12025	0.1033	0.080765	0.09229	0.06609	0.0796	0.09121	0.066995	0.1199	0.093185	0.40735	35.95	4.196	0.29145	0.3379	0.157	1.125	0.127	2.811	0.12285	0.1962	0.1106	0.06519	0.1063	0.1306	0.9888	0.5241	0.064445	0.20365	0.1873	0.082445	0.4287	0.3486	0.9508	1.009	1.432	3.4925	0.3223
ENSG00000205057.3	CLLU1OS	0	0	0	0	0	0	0	0	0	0	0	0	0	0	0	0	0	0	0	0	0.094475	3.4785	0	0.07615	0	0	0	0	0.2336	0	0	0.08608	0	0	0	0	0.4353	0	0	0	0	0	0	0	0	0	0.14045	0
ENSG00000136824.14	SMC2	6.4535	4.712	4.404	4.988	5.167	6.179	6.426	2.4335	2.669	2.5155	6.2895	4.983	2.9015	3.87	2.708	3.783	2.876	2.0655	5.78	3.445	5.7405	43.52	17.47	7.4275	6.408	4.561	4.759	4.398	7.777	5.0565	5.557	3.122	2.556	2.143	1.264	4.692	4.291	1.6175	6.334	5.377	1.4725	2.966	3.396	5.308	5.836	5.043	6.686	3.6225
ENSG00000162594.10	IL23R	0	0.01165	0.4363	0	0	0	0.03678	0	0	0	0	0	0	0	0	0	0	0	0	0	0	3.617	0	0	0	0	0.235	0	0.03618	0	0	0	0	0	0.01835	0.06183	0	0	0	0	0.0213	0	0	0	0	0.128	0.07102	0.01197
ENSG00000256568.1	RP11-800A3.3	0	0	0.044425	0.3619	0.2577	0.2687	0	0	0	0	0	0	0	0	0	0.07076	0	0	0	0	0	5.392	0	0	0	0	0	0	0	0	0	0.3645	0.2373	0.1467	0	0	0	0.055175	0	0	0	0	0	0.1507	0.1553	0.05172	0.11055	0
ENSG00000199568.1	RNU5A-1	0	0	0	0	0	0	0	0	0	0	0	0	0	0	0	0	0	0	0	0	0	4.137	0	0	0	0	0	0	0	0	0	0	0	0	0	0	0	0	0	0	0	0	0	0	0	0	0	0
ENSG00000146918.15	NCAPG2	4.492	3.073	2.353	2.962	3.165	3.206	3.783	1.5445	1.498	1.778	4.077	3.534	1.785	1.857	1.776	1.605	1.789	1.6725	2.822	1.5035	4.013	33.695	14.16	4.0845	3.982	2.818	3.3525	2.6195	6.208	2.602	3.637	1.576	0.8946	1.274	0.8897	3.494	3.446	1.4965	5.824	3.521	1.015	4.697	2.7555	3.793	4.118	3.597	4.8515	2.5015
ENSG00000135925.4	WNT10A	0.06861	0.3683	0.032235	0.07454	0.1094	0.05402	1.357	0.2571	0.7775	0.9258	0.062565	0.06564	0.9882	1.143	0.4849	0.5623	1.495	0.88815	0.1078	0.1501	0.2749	70.275	0.01662	0.2854	0.5125	0.1209	0.9127	0.081365	6.684	0.07751	0.5535	0.07165	0.05001	0.4515	0.06094	0.4546	2.588	0.05527	0.5454	0.149	0.04708	6.202	1.5715	8.825	6.807	1.037	2.626	0.2814
ENSG00000164236.7	ANKRD33B	0.7978	0.718	0.026805	0.6156	0.4437	0.4923	1.3	0.2766	0.5489	0.426	0.0543	0.09656	0.7185	1.12	0.3992	0.2025	0.6202	0.3396	0.08492	0.1235	0.5549	14.4	3.652	0.78205	0.6892	0.6118	0.31205	0.59965	0.328	0.56095	0.8709	0.2082	0.1816	0.6906	0.03458	0.5899	0.182	0.33715	2.225	0.1851	0.06712	0.1594	0.42625	1.377	1.247	0.5145	0.768	0.2946
ENSG00000226859.1	RP11-48F14.2	0	0	0	0	0	0	0	0	0	0	0.12265	0.0631	0	0	0	0	0	0	0	0	0	5.353	0.2203	0	0	0	0	0	0	0	0	0	0	0	0	0	0	0	0	0	0	0	0	0	0	0	0	0
ENSG00000188610.8	FAM72B	0.55765	0.5454	0.3622	0.2486	0.354	0.1841	0.2884	0.26825	0.2902	0.23575	1.7915	1.561	0.2782	0.3072	0.3105	0.2746	0.2285	0.18835	0.4476	0.37735	0.34785	8.911	1.339	0.43185	0.1612	0.199	0.26535	0.19715	0.7756	0.1846	0.5024	0.1249	0.04988	0.1784	0.08291	0.5089	0.2491	0.03629	0.78185	0.3259	0.06069	0.1642	0.2043	0.7953	0.9463	0.4169	1.27	0.1813
ENSG00000161405.12	IKZF3	0.29815	0.6607	0.093155	0.2967	0.3102	0.08072	1.067	0.015835	0.01799	0.01945	0.019055	0.01901	0.032425	0.03628	0.03103	0.03488	0.01337	0.01884	0.1557	0.03991	0.26615	55.045	0	0.44715	0.3864	0.1303	0.59985	0.16365	0.4637	0.20015	0.6449	0.1004	0.02478	0.07583	0.2238	2.41	0.5967	0.02822	0.21975	0.09362	0.087845	0.1121	0.36905	0.212	0.1419	3.601	6.921	0.6033
ENSG00000233308.1	OSTN-AS1	0.11295	0.101	0	0	0	0	0	0.070305	0	0	0.30855	0.4835	0	0	0.05836	0.08409	0	0	0	0.1099	0	8.676	0	0	0	0	0.1456	0	0	0	0.1301	0	0	0.1712	0.7737	0	0	0	0	0.1024	0	0	0	0	0	0.6517	1.1575	0
ENSG00000226979.4	LTA	0.3365	0.3886	0.098055	0.2276	0.261	0.1651	0.2429	0.19955	0.1594	0.3842	1.367	1.341	0.2782	0.234	0.2284	0.1729	0.4247	0.3018	0.4326	0.1919	0.32715	304.45	0.07734	0.33485	0.3424	0.2152	0.2851	0.1842	0.261	0.1639	0.2484	0.115	0.09744	0.24	0.1514	0.8541	0.2072	0.2299	0.4429	0.4668	0.05009	0.3059	0.4837	0.3	0.3724	1.082	8.8745	0.18735
ENSG00000100298.11	APOBEC3H	0.6626	0.802	0.86925	0.9082	0.847	0.6032	1.165	0.1446	0.1206	0.163	0.57645	0.6199	0.1534	0.1288	0.1822	0.2697	0.1737	0.1684	0.79	0.29005	0.6518	27.39	0.3151	1.2925	1.583	0.4625	0.55645	0.53845	0.572	0.54495	1.064	0.2439	0.1331	0.4547	0.2366	2.402	0.6673	0.057995	1.4855	0.6038	0.16985	0.6383	0.93075	0.2741	0.3199	1.165	4.178	0.76115
ENSG00000224294.1	RP3-326I13.1	0	0	0	0	0	0	0	0	0	0	0	0	0	0	0	0	0	0	0	0	0	0.07878	0.01777	0	0	0	0	0	0	0	0	0	0	0	0	0	0	0	0	0	0	0	0	0	0	0	0	0
ENSG00000179934.5	CCR8	0	0	0	0	0	0	0	0	0	0	0	0	0	0	0	0	0	0	0	0	0	2.4775	0	0	0	0	0	0	0.05266	0	0	0	0	0	0	0.1354	0.03976	0	0	0	0	0	0	0.1097	0.07184	0.08736	0.23405	0
ENSG00000230107.1	CTA-126B4.7	0.04429	0.05685	0.096525	0	0	0	0	0	0	0	0	0	0	0	0	0.04238	0.03144	0	0.06705	0	0.07045	4.557	0	0.0414	0.2085	0	0.0461	0	0.06486	0	0	0	0	0.404	0	0.1151	0.09452	0	0	0	0.2688	0.07805	0.19175	0	0	0.1494	0.40815	0
ENSG00000104951.11	IL4I1	1.308	1.301	0.46975	0.8875	0.7824	0.405	0.6082	0.3314	0.315	0.24625	0.3793	0.3751	0.31945	0.309	0.3407	0.3811	0.3027	0.21825	1.255	0.41445	0.9128	147.7	0.4486	0.7042	1.215	0.5385	0.6429	0.32145	0.369	0.31065	1.168	0.1969	0.1014	2.13	0.2242	2.395	0.5675	0.121	0.796	0.3641	0.27545	0.6275	0.65035	0.4948	0.4908	1.526	2.588	0.35775
ENSG00000179750.11	APOBEC3B	0.2993	0.6857	0.8295	0.3381	0.431	0.1174	1.56	0.079075	0.06603	0.08211	0.03179	0.03534	0.06013	0.05089	0.06056	0.07599	0.09106	0.06059	0.1871	0.07548	0.512	38.775	4.758	0.5209	0.3249	0.31	3.5925	0.20605	1.927	0.17265	0.622	0.444	0.202	0.7373	0.1334	1.486	1.869	0.04897	0.2204	0.6116	1.0285	0.1914	0.36805	1.083	0.7208	1.761	5.8395	1.032
ENSG00000242444.3	RP11-320N7.1	0	0	0	0	0	0	0	0	0	0	0	0	0	0	0	0	0	0	0	0	0	4.683	0	0	0	0	0.07031	0	0	0	0	0	0	0	0	0	0	0	0	0	0.0819	0	0	0	0	0.09882	0.1033	0
ENSG00000163507.9	KIAA1524	1.7165	1.23	1.4095	1.565	1.802	1.709	2.093	0.60805	0.8993	0.9706	3.588	4.089	1.2165	1.261	0.7331	0.6745	1.395	0.7372	1.02	0.6108	1.537	22.59	5.872	2.4555	2.139	1.42	1.588	1.337	2.984	1.4115	1.869	0.8636	0.3735	0.6348	0.2204	1.375	1.529	0.4526	1.9925	3.209	0.34295	1.645	1.853	1.14	1.275	1.822	3.3175	0.8934
ENSG00000169679.10	BUB1	0.4082	0.3055	0.44715	0.3874	0.4263	0.2169	0.9921	0.10255	0.08282	0.1825	0.066495	0.06187	0.097585	0.1148	0.1369	0.1051	0.2243	0.15745	0.3662	0.16755	0.4046	85.295	7.11	0.40875	0.4168	0.1801	1.9115	0.17975	5.526	0.17215	0.4265	0.2547	0.1296	0.165	0.09851	1.513	0.8025	0.082995	0.39695	0.4657	0.096635	0.1016	0.34795	1.754	1.818	2.582	4.905	0.51705
ENSG00000206647.1	SNORA2	0	0	0	0	0	0	0	0	0	0	0	0	0	0	0	0	0	0	0	0	0	0.5407	0	0	0	0	0	0	0	0	0	0	0	0	0	0	0	0	0	0	0	0	0	0	0	0	0	0
ENSG00000103522.11	IL21R	0.1854	0.2208	0.1367	0.3303	0.2977	0.142	0.1745	0.112	0.1182	0.22555	0.3219	0.4226	0.1487	0.1151	0.1126	0.6489	0.3485	0.1807	0.3131	0.20565	0.14865	77.015	0.388	0.2349	0.453	0.12	0.31435	0.086395	0.2925	0.098685	0.3011	0.4008	0.05152	0.5478	0.1666	3.825	0.1957	0.040735	0.16305	0.0909	0.043675	0.6818	0.48745	0.2203	0.1853	0.9156	5.1215	0.2234
ENSG00000233922.1	AL133493.2	0.09034	0.07933	0.09504	0	0.0377	0	0	0.1024	0.1165	0.2019	0.51865	0.5007	0.10915	0.1659	0.08588	0.08972	0.2924	0.25555	0.09799	0.079355	0.071395	5.628	0.5145	0.095735	0.2372	0.3517	0.12765	0	0	0	0.1885	0	0	0	0	0.2222	0.09016	0	0.104	0.7663	0.4792	0.1377	0.1044	0	0	0.1911	0.67785	0.1928
ENSG00000174083.13	PIK3R6	2.225	1.769	0.66955	1.184	1.408	0.4759	2.603	0.9353	0.5468	1.5055	0.32605	0.4511	0.6933	0.5507	0.8518	0.8533	0.9688	1.8935	1.66	1.2405	1.239	207.5	0.03526	1.301	1.389	1.222	1.7975	2.4975	1.651	2.508	1.437	1.048	1.021	0.3376	0.3442	4.52	1.487	0.2189	1.9925	0.4526	0.2238	1.263	2.3825	2.227	2.333	4.28	10.645	1.4885
ENSG00000237638.1	AC007386.2	0	0	0	0	0	0	0	0.06206	0.07672	0.05242	0.123	0.09298	0.05748	0.06041	0.03201	0.04057	0.07388	0.054925	0.009154	0.01745	0	6.7835	0	0	0	0	0.05023	0	0	0	0	0	0	0	0	0.01677	0.05375	0	0	0	0	0	0	0	0	0.1668	1.0505	0
ENSG00000167900.7	TK1	3.276	3.046	2.9365	5.902	5.278	1.927	3.688	1.3015	0.9128	5.2885	2.434	2.314	1.317	1.335	1.822	1.292	6.126	4.269	2.957	1.474	5.2205	114.75	36.22	2.863	3.269	4.117	15.265	15.525	33.31	17.285	4.88	1.195	1.167	8.784	3.987	12.08	7.724	2.145	2.8015	1.634	3.3905	0.7715	5.342	10.22	9.039	16.2	16.34	10.039
ENSG00000187997.7	C17orf99	0.051825	0.03231	0	0	0	0	0.06831	0	0.009186	0.013005	0	0	0.0046495	0	0.009462	0.012	0	0.0146	0.02043	0.01934	0.051575	3.6175	0	0.03557	0	0.02019	0.03528	0.029515	0.1485	0.0179	0.1139	0	0	0.0154	0.00951	0.09622	0.09424	0	0.1117	0.1	0.0087985	0.01684	0.05781	0.3666	0.3183	0.07532	0.19995	0
ENSG00000236129.1	AP002856.4	0	0	0	0	0	0	0	0	0	0	0	0	0	0	0	0	0	0	0	0	0	0.82885	0	0	0	0	0	0	0	0	0	0	0	0	0	0	0	0	0	0	0	0	0	0	0	0	0	0
ENSG00000010292.8	NCAPD2	13.185	11.11	12.265	22	17.51	15.99	22.16	4.8655	4.201	6.2285	12.14	11.8	6.1645	5.892	6.001	5.772	5.483	5.6035	16.6	6.7765	14.235	117.8	31.55	19.715	20.62	14.57	15.815	16.605	24.9	15.6	18.44	5.656	3.872	6.363	3.63	16.33	17.02	5.68	18.945	14.85	5.03	11.88	16.9	17.86	18.38	20.22	27.66	12.465
ENSG00000150637.4	CD226	0.3378	0.4839	0.1803	0.3266	0.3977	0.2721	0.6611	0.1662	0.09793	0.42075	0.1626	0.192	0.1394	0.113	0.207	0.2729	0.3544	0.3586	0.9899	0.378	0.29015	82.88	0.3267	0.32885	0.43	0.2189	0.3145	0.1988	0.2059	0.22265	0.4133	0.159	0.09488	0.2471	0.2509	1.92	0.4501	0.15385	0.5383	0.4756	0.0854	0.5563	0.32395	0.1432	0.1227	0.9057	4.2805	0.30585
ENSG00000100479.8	POLE2	1.4925	1.032	0.94085	0.9918	1.151	0.8774	1.531	0.3192	0.2768	0.26615	1.122	0.9804	0.3362	0.3959	0.3017	0.4572	0.261	0.22665	0.7749	0.3751	1.77	12.935	3.203	3.385	2.236	0.9181	1.9145	0.76465	4.166	0.67895	1.742	0.4778	0.2587	0.5488	1.127	1.55	1.338	0.2802	1.659	2.221	0.6101	0.9461	1.671	2.045	2.144	2.31	2.1895	1.256
ENSG00000154165.3	GPR15	0.1551	0.3419	0.02064	0.1137	0.1229	0	0.8115	0	0	0	0	0	0	0	0.02343	0.01705	0	0	0.06672	0.028075	0.2515	246.05	0	0.82555	0	0.1669	8.101	0.053065	1.673	0.032115	0.1683	0.04666	0	0.07145	0.09902	0.9296	4.042	0	0.06959	0.03394	0	0.07178	0.2673	0.2375	0.1229	9.764	2.7285	0.29375
ENSG00000224220.1	AC104699.1	0	0	0	0	0	0	0	0	0	0	0.086615	0	0	0	0	0	0	0	0.1781	0	0.07813	73.125	0	0	0	0	0.6184	0	0	0	0.1058	0	0	0	0	0.1853	0.937	0	0	0	0	0	0	0	0	1.009	3.962	0.1116
ENSG00000236591.1	RP11-162J8.3	0	0	0.9841	0	0	0	0	0	0	0	0	0	0	0	0	0	0	0	0.6514	0	0	23.77	0.8593	0	0	0	0	0	0	0	0	0	0	0	0	0	0	0	0	0	0	0	0	0	0	0.2745	0	0
ENSG00000251002.3	AE000661.37	0.04568	0.1204	0	0.05793	0.0658	0.05369	0.02141	0.02025	0.04451	0.02492	0.12855	0.1994	0.054945	0.06779	0.02126	0.0337	0.0277	0.01987	0.03888	0.01881	0.05298	14.37	0	0.074705	0.04411	0.028	0.046825	0.0282	0.1127	0.01749	0.04222	0.03308	0.02363	0.1273	0	0.09936	0.0582	0	0.1153	0.02655	0	0.06758	0.04654	0.03268	0.0387	0.1539	0.63235	0.029555
ENSG00000048462.6	TNFRSF17	0.1225	0.1493	0.04163	0.1118	0.1781	0.03816	0.1503	0.04292	0.03558	0.20925	0.21195	0.1825	0	0	0.04807	0.05314	0.1009	0.1739	0.06662	0.05081	0.29085	122.9	0.07623	0.5504	0.48	0.06602	6.6365	0.052705	0.3502	0.03687	0.6601	0.02829	0	0.08799	0.1168	0.7771	7.355	0.02322	0.2117	0.2569	0.049975	0.1932	0.18315	0.07473	0.06842	6.584	18.685	1.0775
ENSG00000117090.10	SLAMF1	0.7317	1.066	0.13255	0.336	0.6651	0.1379	1.415	0.02555	0.01528	0.02132	0.01032	0.01572	0.018575	0.01066	0.03024	0.0501	0.02006	0.01797	0.1735	0.047925	0.6766	186.4	0.007903	0.58695	0.5463	0.3467	1.417	0.31	0.7124	0.3294	0.9196	0.1905	0.1685	0.4035	0.2676	2.8	1.633	0.07164	0.45615	0.1231	0.1815	0.1556	0.54695	0.6839	0.5171	4.295	8.154	0.93705
ENSG00000268088.1	AC093063.2	0	0	0	0	0	0	0	0	0.0516	0	0.2481	0.2493	0	0	0	0.0929	0	0	0	0.088625	0	18.095	0	0	0.1947	0	0	0	0	0	0	0	0	0	0	0	0	0.382	0	0	0	0	0.17075	0	0	0	0.12845	0
ENSG00000231671.1	RP11-157N3.1	0	0	0	0	0	0	0	0	0	0	0	0	0	0	0	0	0	0	0	0	0	11.36	0	0	0	0	0	0	0	0	0	0	0	0	0	0	0	0	0	0	0	0	0	0	0	0	0.078615	0
ENSG00000234883.2	MIR155HG	1.542	1.525	0.3904	8.653	1.814	1.49	0.8465	0.3412	0.3138	0.3644	0.4649	0.598	0.3255	0.2868	0.4106	0.5208	0.3527	0.3437	1.033	0.63335	1.189	618.6	4.103	0.9648	1.148	0.8805	1.5405	0.6166	0.8156	0.6507	0.897	0.7207	0.2084	0.9534	0.3045	4.403	2.003	0.1204	1.6565	1.21	0.1702	0.5057	1.8975	0.4496	0.6182	4.364	12.5	1.038
ENSG00000226397.3	C12orf77	0	0	0	0	0	0	0	0	0	0	0	0	0	0	0	0	0	0	0	0	0	1.648	0	0	0	0	0	0	0	0	0	0	0	0	0	0	0	0	0	0	0	0	0	0.0321	0	0	0.04491	0
ENSG00000263680.2	RP11-57A1.1	0	0	0	0	0	0	0.2176	0.03168	0.03625	0.063585	0.05489	0.06893	0	0.01511	0.03685	0.0423	0.04654	0.026955	0.05853	0	0	18.545	0	0.06545	0	0	0.05698	0	0.1564	0	0	0	0	0.09587	0	0	0.153	0	0.092075	0	0.03882	0.06216	0.041375	0.1562	0.1359	0.1289	0	0
ENSG00000232810.3	TNF	0.2455	1.137	0.7717	0.5119	0.5848	0.1004	0.2474	0.088435	0.05979	0.10975	0.086165	0.08605	0.1235	0.1115	0.09845	0.1076	0.1011	0.09024	0.2621	0.16885	0.4971	135.15	0.1268	0.14975	0.02989	0.5079	0.7744	0.3115	0.7492	0.3959	0.5727	0.3489	0.4284	0.9009	0.3047	2.739	0.3419	0.080905	0.1161	0.108	0.1525	0.2236	0.25925	1.694	1.259	1.645	9.2845	0.37385
ENSG00000125726.6	CD70	1.572	0.2759	0.04379	0.1928	0.2688	0.09032	0.03779	0	0	0.012965	0.1795	0.3351	0.0427	0.04209	0.02813	0.0352	0	0	0.1178	0.031465	0.2624	364.15	0.624	0.2803	0.2306	0.2003	0.3449	0.2844	0.44	0.24715	0.1386	0.03785	0.02263	0.1796	0.04893	0.5936	0.1734	0.031745	0.3666	0.03629	0.01788	0.06926	0.1239	0.2679	0.9281	1.012	2.733	0.13575
ENSG00000253140.1	RP11-567J20.3	0	0	0	0	0	0	0	0	0	0	0	0	0	0	0	0	0	0	0	0	0	12.395	0	0	0	0	0	0	0	0	0	0	0	0	0	0.1276	0	0	0	0	0	0	0	0	0	0.08012	0.30905	0
ENSG00000102962.4	CCL22	0.4952	0.1384	0.1195	0.1175	0.1541	0.1061	0.1674	0.04068	0.02589	0.04552	0.020335	0.0134	0.022485	0.02513	0.03059	0.03337	0.0316	0.032375	0.06654	0.04797	0.78415	726.9	0.03283	0.32165	0.1629	0.08622	0.3295	0.06902	1.659	0.064165	0.205	0.04283	0.02187	0.06136	0.04951	1.468	1.047	0.015795	0.14615	0.05582	0.03883	0.05615	0.3558	4.737	4.096	1.503	2.078	0.149
ENSG00000121594.7	CD80	0.20465	0.2184	0.16395	0.4849	0.3731	0.1321	0.1003	0.025745	0.0132	0.02591	0.048915	0.04993	0.016455	0.01413	0.02822	0.03474	0.02321	0.02327	0.1402	0.04679	0.1855	81.525	0	0.082825	0.2574	0.0896	0.17755	0.1101	0.1221	0.10305	0.08202	0.07624	0.03488	0.09663	0.1147	3.652	0.2372	0.036665	0.1879	0.05849	0.15115	0.1517	0.1664	0.07917	0.06764	0.6964	3.591	0.11455
ENSG00000231345.3	RP11-564C4.6	0.2294	0.1847	0.34485	0.1124	0.1948	0.09282	0.5075	0.08188	0.07292	0.1233	0.09653	0.09043	0.066005	0.1098	0.07722	0.207	0.1236	0.079985	0.2601	0.15545	0.23615	3.469	0.8978	0.144015	0.4473	0.1606	0.2729	0.14275	0.1479	0.1283	0.2149	0.179	0.1346	0.1677	0.1904	0.2743	0.2459	0.055335	0.34575	0.3672	0.29115	0.5509	0.31385	0.1913	0.1848	0.5244	0.94155	0.2001
ENSG00000006659.8	LGALS14	0	0	0	0	0	0	0	0	0	0	0	0	0	0	0	0	0	0	0	0	0	16.44	0	0	0	0	0	0	0	0	0	0	0	0	0	0	0	0	0	0	0	0	0	0	0	0	0	0
ENSG00000262703.1	RP11-485G7.6	0.041565	0.02858	0.050195	0	0	0	0.1694	0	0	0	0	0	0	0	0	0	0	0	0	0	0.03717	1.537	0.307	0.180325	0.05818	0.04072	0.17025	0	0.2888	0	0	0	0	0.06339	0	0.1728	0.1099	0	0.1183	0.2436	0.028365	0	0.07507	0.2379	0.2704	0.2862	0.34065	0.09351
ENSG00000188379.5	IFNA2	0	0	0	0	0	0	0	0.1038	0	0.144	0.027025	0.08629	0.095995	0.06081	0.1036	0.06433	0.05924	0.15245	0.07082	0.076185	0	4.8065	0	0	0	0	0	0	0	0	0	0	0	0	0	0	0	0	0	0	0	0	0	0	0	0	0.09155	0
ENSG00000111732.6	AICDA	0.36255	0.08279	0	0.04612	0.08408	0.07164	0	0	0	0	0	0	0	0	0	0	0	0	0	0	0.091265	103.35	0	0.061665	0.08545	0.03702	0.033165	0.079675	0.01791	0.08047	0.1128	0.03485	0.01832	0.01392	0	0.109	0.02385	0.02066	0.64025	0	0	0	0	0.04071	0.09722	0.9939	0.29795	0.0040195
ENSG00000226779.1	NAALADL2-AS2	0	0	0	0	0	0	0	0	0	0	0	0	0	0	0	0	0	0	0	0	0	9.7625	0	0	0	0	0	0	0	0	0	0	0	0	0	0	0.0405	0	0	0	0	0.0932	0	0	0	0	0.04823	0
ENSG00000135605.8	TEC	2.5665	2.051	2.784	2.796	1.878	2.423	3.562	0.1432	0.1778	0.18615	0.08518	0.1111	0.3037	0.2878	0.178	0.2686	0.1586	0.18885	0.4754	0.31325	2.276	36.135	0.5316	2.1995	2.359	1.529	2.1495	1.7055	8.19	1.485	3.059	0.9083	0.6621	1.548	1.933	5.17	3.61	0.6352	2.468	1.261	0.7769	1.965	1.698	7.381	7.86	3.47	4.078	1.1715
ENSG00000186265.5	BTLA	0.2548	0.1994	0.04587	0.2937	0.2342	0.2226	0.09216	0.03938	0.04018	0.042405	0.091075	0.07781	0.05045	0.05174	0.04128	0.04983	0.05018	0.036475	0.0936	0.046785	0.1799	61.92	0.08119	0.13105	0.2302	0.06607	0.4775	0.0505	0.1689	0.055915	0.309	0.04078	0.0166	0.1013	0.07375	0.6311	0.4937	0.018205	0.1713	0.0785	0.025505	0.07243	0.1317	0.157	0.1477	1.715	7.609	0.15805
ENSG00000253522.2	MIR146A	0.54305	0.3046	0.1046	0.1732	0.3245	0.07599	0.3352	0.05385	0.06619	0.087545	0.04503	0.04421	0.07989	0.08743	0.09133	0.08051	0.09163	0.058865	0.1888	0.08755	0.4019	151.4	0.3628	0.1753	0.311	0.3378	1.168	0.30215	0.4064	0.30195	0.3283	0.08619	0.06059	0.3607	0.1038	1.26	9.32	0.020045	2.138	0.09354	0.07105	0.09436	0.2248	0.8748	0.9428	2.053	4.2035	0.32395
ENSG00000153898.8	MCOLN2	0.68355	0.9338	12.735	1.518	0.9887	0.2483	1.227	0.12385	0.1159	0.11415	0.03124	0.03506	0.1419	0.1267	0.2091	0.1346	0.1616	0.089515	0.5656	0.1626	1.1805	135.5	1.085	0.84575	0.8146	0.8035	6.6945	0.33255	1.075	0.3208	1.409	0.4015	0.08449	0.6845	0.2054	11.39	1.018	0.1336	7.4965	0.3428	0.6603	1.087	1.2585	2.222	1.722	4.634	12.84	1.429
ENSG00000270423.1	RP11-361A21.3	0	0	0	0	0	0	0	0	0	0	0	0	0	0	0	0	0	0	0	0	0	0.2593	0	0	0	0	0	0	0	0	0	0	0	0	0	0	0	0	0	0	0	0	0	0	0	0	0	0
ENSG00000251821.1	RNU6-583P	0	0	0	0	0	0	0	0	0	0	0	0	0	0	0	0	0	0	0	0	0	0.384	0	0	0	0	0	0	0	0	0	0	0	0	0	0	0	0	0	0	0	0	0	0	0	0	0	0
ENSG00000232387.2	SKA2P1	0	0	0	0	0	0	0	0	0	0	0	0	0	0	0	0	0	0	0	0	0	0.12735	0	0	0	0	0	0	0	0	0	0	0	0	0	0	0	0	0	0	0	0	0	0	0	0	0	0
ENSG00000222612.1	RNU2-52P	0	0	0	0	0	0	0	0	0	0	0	0	0	0	0	0	0	0	0	0	0	0.2291	0	0	0	0	0	0	0	0	0	0	0	0	0	0	0	0	0	0	0	0	0	0	0	0	0	0
ENSG00000224648.1	RP11-397D12.4	0	0	0	0	0	0	0	0	0	0	0	0	0	0	0	0	0	0	0	0	0	0.10345	0	0	0	0	0	0	0	0	0	0	0	0	0	0	0	0	0	0	0	0	0	0	0	0	0	0
ENSG00000179452.2	RP11-380B22.1	0	0	0	0	0	0	0	0	0	0	0	0	0	0	0	0	0	0	0	0	0	0.1586	0	0	0	0	0	0	0	0	0	0	0	0	0	0	0	0	0	0	0	0	0	0	0	0	0	0
ENSG00000199327.1	RNU6-230P	0	0	0	0	0	0	0	0	0	0	0	0	0	0	0	0	0	0	0	0	0	0.09785	0	0	0	0	0	0	0	0	0	0	0	0	0	0	0	0	0	0	0	0	0	0	0	0	0	0
ENSG00000232963.1	HMGN2P20	0	0	0	0	0	0	0	0	0	0	0	0	0	0	0	0	0	0	0	0	0	0.11385	0	0	0	0	0	0	0	0	0	0	0	0	0	0	0	0	0	0	0	0	0	0	0	0	0	0
ENSG00000207704.2	MIR548AA1	0	0	0	0	0	0	0	0	0	0	0	0	0	0	0	0	0	0	0	0	0	0.3944	0	0	0	0	0	0	0	0	0	0	0	0	0	0	0	0	0	0	0	0	0	0	0	0	0	0
ENSG00000201616.1	RNU1-91P	0	0	0	0	0	0	0	0	0	0	0	0	0	0	0	0	0	0	0	0	0	0.05325	0	0	0	0	0	0	0	0	0	0	0	0	0	0	0	0	0	0	0	0	0	0	0	0	0	0
ENSG00000244332.1	RP11-119K6.6	0	0	0	0	0	0	0	0	0	0	0	0	0	0	0	0	0	0	0	0	0	0.23995	0	0	0	0	0	0	0	0	0	0	0	0	0	0	0	0	0	0	0	0	0	0	0	0	0	0
ENSG00000212432.1	SNORA75	0	0	0	0	0	0	0	0	0	0	0	0	0	0	0	0	0	0	0	0	0	0.22105	0	0	0	0	0	0	0	0	0	0	0	0	0	0	0	0	0	0	0	0	0	0	0	0	0	0
ENSG00000268327.1	C15ORF31	0	0	0	0	0	0	0	0	0	0	0	0	0	0	0	0	0	0	0	0	0	0.20685	0	0	0	0	0	0	0	0	0	0	0	0	0	0	0	0	0	0	0	0	0	0	0	0	0	0
ENSG00000233921.2	RPS15AP40	0	0	0	0	0	0	0	0	0	0	0	0	0	0	0	0	0	0	0	0	0	0.0771	0	0	0	0	0	0	0	0	0	0	0	0	0	0	0	0	0	0	0	0	0	0	0	0	0	0
ENSG00000207491.1	RNU6-423P	0	0	0	0	0	0	0	0	0	0	0	0	0	0	0	0	0	0	0	0	0	0.30165	0	0	0	0	0	0	0	0	0	0	0	0	0	0	0	0	0	0	0	0	0	0	0	0	0	0
ENSG00000238317.1	SNORD11	0	0	0	0	0	0	0	0	0	0	0	0	0	0	0	0	0	0	0	0	0	0.332	0	0	0	0	0	0	0	0	0	0	0	0	0	0	0	0	0	0	0	0	0	0	0	0	0	0
ENSG00000241042.1	RP11-145M4.1	0	0	0	0	0	0	0	0	0	0	0	0	0	0	0	0	0	0	0	0	0	0.4398	0	0	0	0	0	0	0	0	0	0	0	0	0	0	0	0	0	0	0	0	0	0	0	0	0	0
ENSG00000256670.1	RP11-338E21.1	0	0	0	0	0	0	0	0	0	0	0	0	0	0	0	0	0	0	0	0	0	0.15325	0	0	0	0	0	0	0	0	0	0	0	0	0	0	0	0	0	0	0	0	0	0	0	0	0	0
ENSG00000259191.2	RP11-253M7.3	0	0	0	0	0	0	0	0	0	0	0	0	0	0	0	0	0	0	0	0	0	0.15865	0	0	0	0	0	0	0	0	0	0	0	0	0	0	0	0	0	0	0	0	0	0	0	0	0	0
ENSG00000264347.1	RN7SL24P	0	0	0	0	0	0	0	0	0	0	0	0	0	0	0	0	0	0	0	0	0	0.10795	0	0	0	0	0	0	0	0	0	0	0	0	0	0	0	0	0	0	0	0	0	0	0	0	0	0
ENSG00000198100.1	AL138751.1	0	0	0	0	0	0	0	0	0	0	0	0	0	0	0	0	0	0	0	0	0	0.15985	0	0	0	0	0	0	0	0	0	0	0	0	0	0	0	0	0	0	0	0	0	0	0	0	0	0
ENSG00000233290.1	RP11-147G16.1	0	0	0	0	0	0	0	0	0	0	0	0	0	0	0	0	0	0	0	0	0	0.9428	0	0	0	0	0	0	0	0	0	0	0	0	0	0	0	0	0	0	0	0	0	0	0	0	0	0
ENSG00000258159.1	RP1-71H24.4	0	0	0	0	0	0	0	0	0	0	0	0	0	0	0	0	0	0	0	0	0	0.05868	0	0	0	0	0	0	0	0	0	0	0	0	0	0	0	0	0	0	0	0	0	0	0	0	0	0
ENSG00000258563.2	PSMA3P	0	0	0	0	0	0	0	0	0	0	0	0	0	0	0	0	0	0	0	0	0	0.08091	0	0	0	0	0	0	0	0	0	0	0	0	0	0	0	0	0	0	0	0	0	0	0	0	0	0
ENSG00000177151.3	OR2T35	0	0	0	0	0	0	0	0	0	0	0	0	0	0	0	0	0	0	0	0	0	0.014085	0	0	0	0	0	0	0	0	0	0	0	0	0	0	0	0	0	0	0	0	0	0	0	0	0	0
ENSG00000244002.1	RP11-162K6.1	0	0	0	0	0	0	0	0	0	0	0	0	0	0	0	0	0	0	0	0	0	0.040255	0	0	0	0	0	0	0	0	0	0	0	0	0	0	0	0	0	0	0	0	0	0	0	0	0	0
ENSG00000265134.1	MIR3191	0	0	0	0	0	0	0	0	0	0	0	0	0	0	0	0	0	0	0	0	0	0.3718	0	0	0	0	0	0	0	0	0	0	0	0	0	0	0	0	0	0	0	0	0	0	0	0	0	0
ENSG00000214195.4	HMGN2P31	0	0	0	0	0	0	0	0	0	0	0	0	0	0	0	0	0	0	0	0	0	0.13645	0	0	0	0	0	0	0	0	0	0	0	0	0	0	0	0	0	0	0	0	0	0	0	0	0	0
ENSG00000258262.1	RP11-693J15.3	0	0	0	0	0	0	0	0	0	0	0	0	0	0	0	0	0	0	0	0	0	0.029605	0	0	0	0	0	0	0	0	0	0	0	0	0	0	0	0	0	0	0	0	0	0	0	0	0	0
ENSG00000200252.1	Y_RNA	0	0	0	0	0	0	0	0	0	0	0	0	0	0	0	0	0	0	0	0	0	0.3353	0	0	0	0	0	0	0	0	0	0	0	0	0	0	0	0	0	0	0	0	0	0	0	0	0	0
ENSG00000233260.1	RPSAP63	0	0	0	0	0	0	0	0	0	0	0	0	0	0	0	0	0	0	0	0	0	0.03647	0	0	0	0	0	0	0	0	0	0	0	0	0	0	0	0	0	0	0	0	0	0	0	0	0	0
ENSG00000200169.1	RNU5D-1	0	0	0	0	0	0	0	0	0	0	0	0	0	0	0	0	0	0	0	0	0	0.279	0	0	0	0	0	0	0	0	0	0	0	0	0	0	0	0	0	0	0	0	0	0	0	0	0	0
ENSG00000225475.1	RP11-377K22.2	0	0	0	0	0	0	0	0	0	0	0	0	0	0	0	0	0	0	0	0	0	0.1891	0	0	0	0	0	0	0	0	0	0	0	0	0	0	0	0	0	0	0	0	0	0	0	0	0	0
ENSG00000234844.1	CDC42P2	0	0	0	0	0	0	0	0	0	0	0	0	0	0	0	0	0	0	0	0	0	0.022805	0	0	0	0	0	0	0	0	0	0	0	0	0	0	0	0	0	0	0	0	0	0	0	0	0	0
ENSG00000218868.1	CNN3P1	0	0	0	0	0	0	0	0	0	0	0	0	0	0	0	0	0	0	0	0	0	0.063785	0	0	0	0	0	0	0	0	0	0	0	0	0	0	0	0	0	0	0	0	0	0	0	0	0	0
ENSG00000249334.1	RP11-61G19.1	0	0	0	0	0	0	0	0	0	0	0	0	0	0	0	0	0	0	0	0	0	3.513	0	0	0	0	0	0	0	0	0	0	0	0	0	0	0	0	0	0	0	0	0	0	0	0	0	0
ENSG00000256515.3	CCL3L3	0	0	0	0	0	0	0	0	0	0	0	0	0	0	0	0	0	0	0	0	0	0.18465	0	0	0	0	0	0	0	0	0	0	0	0	0	0	0	0	0	0	0	0	0	0	0	0	0	0
ENSG00000270268.1	RP1-164L12.1	0	0	0	0	0	0	0	0	0	0	0	0	0	0	0	0	0	0	0	0	0	0.079435	0	0	0	0	0	0	0	0	0	0	0	0	0	0	0	0	0	0	0	0	0	0	0	0	0	0
ENSG00000224776.3	RP11-361A21.1	0	0	0	0	0	0	0	0	0	0	0	0	0	0	0	0	0	0	0	0	0	0.67415	0	0	0	0	0	0	0	0	0	0	0	0	0	0	0	0	0	0	0	0	0	0	0	0	0	0
ENSG00000214961.2	RP11-355K23B.1	0	0	0	0	0	0	0	0	0	0	0	0	0	0	0	0	0	0	0	0	0	0.04733	0	0	0	0	0	0	0	0	0	0	0	0	0	0	0	0	0	0	0	0	0	0	0	0	0	0
ENSG00000250330.1	CTC-422A18.2	0	0	0	0	0	0	0	0	0	0	0	0	0	0	0	0	0	0	0	0	0	0.086025	0	0	0	0	0	0	0	0	0	0	0	0	0	0	0	0	0	0	0	0	0	0	0	0	0	0
ENSG00000236800.1	RP11-534L6.2	0	0	0	0	0	0	0	0	0	0	0	0	0	0	0	0	0	0	0	0	0	0.76505	0	0	0	0	0	0	0	0	0	0	0	0	0	0	0	0	0	0	0	0	0	0	0	0	0	0
ENSG00000248839.1	RP11-227H4.5	0	0	0	0	0	0	0	0	0	0	0	0	0	0	0	0	0	0	0	0	0	0.53705	0	0	0	0	0	0	0	0	0	0	0	0	0	0	0	0	0	0	0	0	0	0	0	0	0	0
ENSG00000258885.1	RP11-344B23.2	0	0	0	0	0	0	0	0	0	0	0	0	0	0	0	0	0	0	0	0	0	0.2173	0	0	0	0	0	0	0	0	0	0	0	0	0	0	0	0	0	0	0	0	0	0	0	0	0	0
ENSG00000196240.2	OR2T2	0	0	0	0	0	0	0	0	0	0	0	0	0	0	0	0	0	0	0	0	0	0.1443	0	0	0	0	0	0	0	0	0	0	0	0	0	0	0	0	0	0	0	0	0	0	0	0	0	0
ENSG00000232054.1	NPM1P34	0	0	0	0	0	0	0	0	0	0	0	0	0	0	0	0	0	0	0	0	0	0.039825	0	0	0	0	0	0	0	0	0	0	0	0	0	0	0	0	0	0	0	0	0	0	0	0	0	0
ENSG00000227090.1	AP000402.3	0	0	0	0	0	0	0	0	0	0	0	0	0	0	0	0	0	0	0	0	0	0.1177	0	0	0	0	0	0	0	0	0	0	0	0	0	0	0	0	0	0	0	0	0	0	0	0	0	0
ENSG00000234999.1	AC004016.2	0	0	0	0	0	0	0	0	0	0	0	0	0	0	0	0	0	0	0	0	0	0.08546	0	0	0	0	0	0	0	0	0	0	0	0	0	0	0	0	0	0	0	0	0	0	0	0	0	0
ENSG00000227875.2	RP11-426M1.2	0	0	0	0	0	0	0	0	0	0	0	0	0	0	0	0	0	0	0	0	0	0.2545	0	0	0	0	0	0	0	0	0	0	0	0	0	0	0	0	0	0	0	0	0	0	0	0	0	0
ENSG00000219559.1	RP11-346C16.4	0	0	0	0	0	0	0	0	0	0	0	0	0	0	0	0	0	0	0	0	0	0.1216	0	0	0	0	0	0	0	0	0	0	0	0	0	0	0	0	0	0	0	0	0	0	0	0	0	0
ENSG00000271484.1	RP11-132J14.3	0	0	0	0	0	0	0	0	0	0	0	0	0	0	0	0	0	0	0	0	0	0.2613	0	0	0	0	0	0	0	0	0	0	0	0	0	0	0	0	0	0	0	0	0	0	0	0	0	0
ENSG00000262343.1	RP11-353N14.3	0	0	0	0	0	0	0	0	0	0	0	0	0	0	0	0	0	0	0	0	0	0.38905	0	0	0	0	0	0	0	0	0	0	0	0	0	0	0	0	0	0	0	0	0	0	0	0	0	0
ENSG00000206728.1	Y_RNA	0	0	0	0	0	0	0	0	0	0	0	0	0	0	0	0	0	0	0	0	0	0.31745	0	0	0	0	0	0	0	0	0	0	0	0	0	0	0	0	0	0	0	0	0	0	0	0	0	0
ENSG00000236457.1	AC130689.5	0	0	0	0	0	0	0	0	0	0	0	0	0	0	0	0	0	0	0	0	0	0.099395	0	0	0	0	0	0	0	0	0	0	0	0	0	0	0	0	0	0	0	0	0	0	0	0	0	0
ENSG00000212309.1	SNORD70	0	0	0	0	0	0	0	0	0	0	0	0	0	0	0	0	0	0	0	0	0	0.51275	0	0	0	0	0	0	0	0	0	0	0	0	0	0	0	0	0	0	0	0	0	0	0	0	0	0
ENSG00000244019.1	RPS2P24	0	0	0	0	0	0	0	0	0	0	0	0	0	0	0	0	0	0	0	0	0	0.034515	0	0	0	0	0	0	0	0	0	0	0	0	0	0	0	0	0	0	0	0	0	0	0	0	0	0
ENSG00000211990.1	AL117209.1	0	0	0	0	0	0	0	0	0	0	0	0	0	0	0	0	0	0	0	0	0	0.24045	0	0	0	0	0	0	0	0	0	0	0	0	0	0	0	0	0	0	0	0	0	0	0	0	0	0
ENSG00000196539.2	OR2T3	0	0	0	0	0	0	0	0	0	0	0	0	0	0	0	0	0	0	0	0	0	0.6448	0	0	0	0	0	0	0	0	0	0	0	0	0	0	0	0	0	0	0	0	0	0	0	0	0	0
ENSG00000201564.1	RN7SKP50	0	0	0	0	0	0	0	0	0	0	0	0	0	0	0	0	0	0	0	0	0	0.090165	0	0	0	0	0	0	0	0	0	0	0	0	0	0	0	0	0	0	0	0	0	0	0	0	0	0
ENSG00000230584.1	CCT5P2	0	0	0	0	0	0	0	0	0	0	0	0	0	0	0	0	0	0	0	0	0	0.015345	0	0	0	0	0	0	0	0	0	0	0	0	0	0	0	0	0	0	0	0	0	0	0	0	0	0
ENSG00000267766.1	RP11-299P2.1	0	0	0	0	0	0	0	0	0	0	0	0	0	0	0	0	0	0	0	0	0	0.71225	0	0	0	0	0	0	0	0	0	0	0	0	0	0	0	0	0	0	0	0	0	0	0	0	0	0
ENSG00000232915.1	AC097721.1	0	0	0	0	0	0	0	0	0	0	0	0	0	0	0	0	0	0	0	0	0	0.0113	0	0	0	0	0	0	0	0	0	0	0	0	0	0	0	0	0	0	0	0	0	0	0	0	0	0
ENSG00000223203.1	RNA5SP221	0	0	0	0	0	0	0	0	0	0	0	0	0	0	0	0	0	0	0	0	0	0.31325	0	0	0	0	0	0	0	0	0	0	0	0	0	0	0	0	0	0	0	0	0	0	0	0	0	0
ENSG00000259983.1	RP11-169E6.3	0	0	0	0	0	0	0	0	0	0	0	0	0	0	0	0	0	0	0	0	0	0.132	0	0	0	0	0	0	0	0	0	0	0	0	0	0	0	0	0	0	0	0	0	0	0	0	0	0
ENSG00000215035.2	FDPSP5	0	0	0	0	0	0	0	0	0	0	0	0	0	0	0	0	0	0	0	0	0	0.054855	0	0	0	0	0	0	0	0	0	0	0	0	0	0	0	0	0	0	0	0	0	0	0	0	0	0
ENSG00000226233.1	RP1-151B14.9	0	0	0	0	0	0	0	0	0	0	0	0	0	0	0	0	0	0	0	0	0	2.0945	0	0	0	0	0	0	0	0	0	0	0	0	0	0	0	0	0	0	0	0	0	0	0	0	0	0
ENSG00000198558.2	HIST1H4L	0	0	0	0	0	0	0	0	0	0	0	0	0	0	0	0	0	0	0	0	0	0.07799	0	0	0	0	0	0	0	0	0	0	0	0	0	0	0	0	0	0	0	0	0	0	0	0	0	0
ENSG00000227854.1	RP11-307O1.1	0	0	0	0	0	0	0	0	0	0	0	0	0	0	0	0	0	0	0	0	0	0.20375	0	0	0	0	0	0	0	0	0	0	0	0	0	0	0	0	0	0	0	0	0	0	0	0	0	0
ENSG00000269546.1	CTD-2396E7.8	0	0	0	0	0	0	0	0	0	0	0	0	0	0	0	0	0	0	0	0	0	0.072615	0	0	0	0	0	0	0	0	0	0	0	0	0	0	0	0	0	0	0	0	0	0	0	0	0	0
ENSG00000264311.1	CCDC58P1	0	0	0	0	0	0	0	0	0	0	0	0	0	0	0	0	0	0	0	0	0	0.10755	0	0	0	0	0	0	0	0	0	0	0	0	0	0	0	0	0	0	0	0	0	0	0	0	0	0
ENSG00000251311.1	RP11-249M12.2	0	0	0	0	0	0	0	0	0	0	0	0	0	0	0	0	0	0	0	0	0	0.04044	0	0	0	0	0	0	0	0	0	0	0	0	0	0	0	0	0	0	0	0	0	0	0	0	0	0
ENSG00000244039.1	RP11-379K17.2	0	0	0	0	0	0	0	0	0	0	0	0	0	0	0	0	0	0	0	0	0	0.21755	0	0	0	0	0	0	0	0	0	0	0	0	0	0	0	0	0	0	0	0	0	0	0	0	0	0
ENSG00000200354.1	SNORA71D	0	0	0	0	0	0	0	0	0	0	0	0	0	0	0	0	0	0	0	0	0	0.19685	0	0	0	0	0	0	0	0	0	0	0	0	0	0	0	0	0	0	0	0	0	0	0	0	0	0
ENSG00000182783.3	OR2T29	0	0	0	0	0	0	0	0	0	0	0	0	0	0	0	0	0	0	0	0	0	0.028065	0	0	0	0	0	0	0	0	0	0	0	0	0	0	0	0	0	0	0	0	0	0	0	0	0	0
ENSG00000256640.1	RP11-666F17.2	0	0	0	0	0	0	0	0	0	0	0	0	0	0	0	0	0	0	0	0	0	0.11985	0	0	0	0	0	0	0	0	0	0	0	0	0	0	0	0	0	0	0	0	0	0	0	0	0	0
ENSG00000238660.1	AP001340.1	0	0	0	0	0	0	0	0	0	0	0	0	0	0	0	0	0	0	0	0	0	0.323	0	0	0	0	0	0	0	0	0	0	0	0	0	0	0	0	0	0	0	0	0	0	0	0	0	0
ENSG00000232627.1	AC021876.4	0	0	0	0	0	0	0	0	0	0	0	0	0	0	0	0	0	0	0	0	0	0.1458	0	0	0	0	0	0	0	0	0	0	0	0	0	0	0	0	0	0	0	0	0	0	0	0	0	0
ENSG00000199471.1	Y_RNA	0	0	0	0	0	0	0	0	0	0	0	0	0	0	0	0	0	0	0	0	0	0.3474	0	0	0	0	0	0	0	0	0	0	0	0	0	0	0	0	0	0	0	0	0	0	0	0	0	0
ENSG00000233303.1	XXYLT1-AS1	0	0	0	0	0	0	0	0	0	0	0	0	0	0	0	0	0	0	0	0	0	0.090295	0	0	0	0	0	0	0	0	0	0	0	0	0	0	0	0	0	0	0	0	0	0	0	0	0	0
ENSG00000252602.1	U8	0	0	0	0	0	0	0	0	0	0	0	0	0	0	0	0	0	0	0	0	0	0.2468	0	0	0	0	0	0	0	0	0	0	0	0	0	0	0	0	0	0	0	0	0	0	0	0	0	0
ENSG00000257179.1	HMGN2P6	0	0	0	0	0	0	0	0	0	0	0	0	0	0	0	0	0	0	0	0	0	0.1498	0	0	0	0	0	0	0	0	0	0	0	0	0	0	0	0	0	0	0	0	0	0	0	0	0	0
ENSG00000254708.1	RP1-145M24.1	0	0	0	0	0	0	0	0	0	0	0	0	0	0	0	0	0	0	0	0	0	0.040645	0	0	0	0	0	0	0	0	0	0	0	0	0	0	0	0	0	0	0	0	0	0	0	0	0	0
ENSG00000221303.1	SNORA79	0	0	0	0	0	0	0	0	0	0	0	0	0	0	0	0	0	0	0	0	0	0.2123	0	0	0	0	0	0	0	0	0	0	0	0	0	0	0	0	0	0	0	0	0	0	0	0	0	0
ENSG00000222889.1	RN7SKP29	0	0	0	0	0	0	0	0	0	0	0	0	0	0	0	0	0	0	0	0	0	0.129	0	0	0	0	0	0	0	0	0	0	0	0	0	0	0	0	0	0	0	0	0	0	0	0	0	0
ENSG00000251389.1	YTHDF1P1	0	0	0	0	0	0	0	0	0	0	0	0	0	0	0	0	0	0	0	0	0	0.035805	0	0	0	0	0	0	0	0	0	0	0	0	0	0	0	0	0	0	0	0	0	0	0	0	0	0
ENSG00000213070.3	HMGB3P6	0	0	0	0	0	0	0	0	0	0	0	0	0	0	0	0	0	0	0	0	0	0.047685	0	0	0	0	0	0	0	0	0	0	0	0	0	0	0	0	0	0	0	0	0	0	0	0	0	0
ENSG00000222493.1	Y_RNA	0	0	0	0	0	0	0	0	0	0	0	0	0	0	0	0	0	0	0	0	0	0.7274	0	0	0	0	0	0	0	0	0	0	0	0	0	0	0	0	0	0	0	0	0	0	0	0	0	0
ENSG00000265781.1	RP11-384E22.1	0	0	0	0	0	0	0	0	0	0	0	0	0	0	0	0	0	0	0	0	0	0.35525	0	0	0	0	0	0	0	0	0	0	0	0	0	0	0	0	0	0	0	0	0	0	0	0	0	0
ENSG00000206536.1	OR5K3	0	0	0	0	0	0	0	0	0	0	0	0	0	0	0	0	0	0	0	0	0	0.064355	0	0	0	0	0	0	0	0	0	0	0	0	0	0	0	0	0	0	0	0	0	0	0	0	0	0
ENSG00000222306.1	Y_RNA	0	0	0	0	0	0	0	0	0	0	0	0	0	0	0	0	0	0	0	0	0	0.22435	0	0	0	0	0	0	0	0	0	0	0	0	0	0	0	0	0	0	0	0	0	0	0	0	0	0
ENSG00000237294.1	EIF4BP9	0	0	0	0	0	0	0	0	0	0	0	0	0	0	0	0	0	0	0	0	0	0.018835	0	0	0	0	0	0	0	0	0	0	0	0	0	0	0	0	0	0	0	0	0	0	0	0	0	0
ENSG00000229327.1	RP11-135A24.2	0	0	0	0	0	0	0	0	0	0	0	0	0	0	0	0	0	0	0	0	0	0.1202	0	0	0	0	0	0	0	0	0	0	0	0	0	0	0	0	0	0	0	0	0	0	0	0	0	0
ENSG00000258290.1	RP11-654D12.1	0	0	0	0	0	0	0	0	0	0	0	0	0	0	0	0	0	0	0	0	0	0.1896	0	0	0	0	0	0	0	0	0	0	0	0	0	0	0	0	0	0	0	0	0	0	0	0	0	0
ENSG00000270665.1	HNRNPA1P67	0	0	0	0	0	0	0	0	0	0	0	0	0	0	0	0	0	0	0	0	0	0.01401	0	0	0	0	0	0	0	0	0	0	0	0	0	0	0	0	0	0	0	0	0	0	0	0	0	0
ENSG00000203661.2	OR2T5	0	0	0	0	0	0	0	0	0	0	0	0	0	0	0	0	0	0	0	0	0	0.084905	0	0	0	0	0	0	0	0	0	0	0	0	0	0	0	0	0	0	0	0	0	0	0	0	0	0
ENSG00000212396.1	RNA5SP323	0	0	0	0	0	0	0	0	0	0	0	0	0	0	0	0	0	0	0	0	0	0.8977	0	0	0	0	0	0	0	0	0	0	0	0	0	0	0	0	0	0	0	0	0	0	0	0	0	0
ENSG00000233733.1	H2AFZP6	0	0	0	0	0	0	0	0	0	0	0	0	0	0	0	0	0	0	0	0	0	0.08961	0	0	0	0	0	0	0	0	0	0	0	0	0	0	0	0	0	0	0	0	0	0	0	0	0	0
ENSG00000251088.1	RP11-325B23.2	0	0	0	0	0	0	0	0	0	0	0	0	0	0	0	0	0	0	0	0	0	0.12455	0	0	0	0	0	0	0	0	0	0	0	0	0	0	0	0	0	0	0	0	0	0	0	0	0	0
ENSG00000226068.1	HNRNPA3P4	0	0	0	0	0	0	0	0	0	0	0	0	0	0	0	0	0	0	0	0	0	0.03974	0	0	0	0	0	0	0	0	0	0	0	0	0	0	0	0	0	0	0	0	0	0	0	0	0	0
ENSG00000251014.1	RP11-159K7.1	0	0	0	0	0	0	0	0	0	0	0	0	0	0	0	0	0	0	0	0	0	0.41395	0	0	0	0	0	0	0	0	0	0	0	0	0	0	0	0	0	0	0	0	0	0	0	0	0	0
ENSG00000213854.3	CNN2P6	0	0	0	0	0	0	0	0	0	0	0	0	0	0	0	0	0	0	0	0	0	0.32125	0	0	0	0	0	0	0	0	0	0	0	0	0	0	0	0	0	0	0	0	0	0	0	0	0	0
ENSG00000183310.2	OR2T34	0	0	0	0	0	0	0	0	0	0	0	0	0	0	0	0	0	0	0	0	0	0.12465	0	0	0	0	0	0	0	0	0	0	0	0	0	0	0	0	0	0	0	0	0	0	0	0	0	0
ENSG00000213701.4	SETP22	0	0	0	0	0	0	0	0	0	0	0	0	0	0	0	0	0	0	0	0	0	0.042835	0	0	0	0	0	0	0	0	0	0	0	0	0	0	0	0	0	0	0	0	0	0	0	0	0	0
ENSG00000251303.1	CTD-2003D5.1	0	0	0	0	0	0	0	0	0	0	0	0	0	0	0	0	0	0	0	0	0	0.41165	0	0	0	0	0	0	0	0	0	0	0	0	0	0	0	0	0	0	0	0	0	0	0	0	0	0
ENSG00000258671.2	RP11-407N17.2	0	0	0	0	0	0	0	0	0	0	0	0	0	0	0	0	0	0	0	0	0	0.064165	0	0	0	0	0	0	0	0	0	0	0	0	0	0	0	0	0	0	0	0	0	0	0	0	0	0
ENSG00000243016.1	RP11-305F5.2	0	0	0	0	0	0	0	0	0	0	0	0	0	0	0	0	0	0	0	0	0	0.22155	0	0	0	0	0	0	0	0	0	0	0	0	0	0	0	0	0	0	0	0	0	0	0	0	0	0
ENSG00000225805.3	CTD-2313N18.7	0	0	0	0	0	0	0	0	0	0	0	0	0	0	0	0	0	0	0	0	0	0.43545	0	0	0	0	0	0	0	0	0	0	0	0	0	0	0	0	0	0	0	0	0	0	0	0	0	0
ENSG00000214245.3	HDHD1P3	0	0	0	0	0	0	0	0	0	0	0	0	0	0	0	0	0	0	0	0	0	0.07219	0	0	0	0	0	0	0	0	0	0	0	0	0	0	0	0	0	0	0	0	0	0	0	0	0	0
ENSG00000229418.2	RP11-35J23.1	0	0	0	0	0	0	0	0	0	0	0	0	0	0	0	0	0	0	0	0	0	0.00529	0	0	0	0	0	0	0	0	0	0	0	0	0	0	0	0	0	0	0	0	0	0	0	0	0	0
ENSG00000214047.4	RPS11P7	0	0	0	0	0	0	0	0	0	0	0	0	0	0	0	0	0	0	0	0	0	0.02615	0	0	0	0	0	0	0	0	0	0	0	0	0	0	0	0	0	0	0	0	0	0	0	0	0	0
ENSG00000183504.1	AL132868.1	0	0	0	0	0	0	0	0	0	0	0	0	0	0	0	0	0	0	0	0	0	0.10205	0	0	0	0	0	0	0	0	0	0	0	0	0	0	0	0	0	0	0	0	0	0	0	0	0	0
ENSG00000250372.1	MARK2P4	0	0	0	0	0	0	0	0	0	0	0	0	0	0	0	0	0	0	0	0	0	0.025355	0	0	0	0	0	0	0	0	0	0	0	0	0	0	0	0	0	0	0	0	0	0	0	0	0	0
ENSG00000258879.1	RP11-713N11.5	0	0	0	0	0	0	0	0	0	0	0	0	0	0	0	0	0	0	0	0	0	1.761	0	0	0	0	0	0	0	0	0	0	0	0	0	0	0	0	0	0	0	0	0	0	0	0	0	0
ENSG00000197938.4	OR5H2	0	0	0	0	0	0	0	0	0	0	0	0	0	0	0	0	0	0	0	0	0	0.07529	0	0	0	0	0	0	0	0	0	0	0	0	0	0	0	0	0	0	0	0	0	0	0	0	0	0
ENSG00000237590.1	RP11-20J15.2	0	0	0	0	0	0	0	0	0	0	0	0	0	0	0	0	0	0	0	0	0	0.82505	0	0	0	0	0	0	0	0	0	0	0	0	0	0	0	0	0	0	0	0	0	0	0	0	0	0
ENSG00000239393.1	CTD-2301A4.1	0	0	0	0	0	0	0	0	0	0	0	0	0	0	0	0	0	0	0	0	0	0.079585	0	0	0	0	0	0	0	0	0	0	0	0	0	0	0	0	0	0	0	0	0	0	0	0	0	0
ENSG00000208036.1	MIR106B	0	0	0	0	0	0	0	0	0	0	0	0	0	0	0	0	0	0	0	0	0	0.34985	0	0	0	0	0	0	0	0	0	0	0	0	0	0	0	0	0	0	0	0	0	0	0	0	0	0
ENSG00000241917.1	RP11-512N21.1	0	0	0	0	0	0	0	0	0	0	0	0	0	0	0	0	0	0	0	0	0	0.1863	0	0	0	0	0	0	0	0	0	0	0	0	0	0	0	0	0	0	0	0	0	0	0	0	0	0
ENSG00000267035.1	RP11-1094M14.10	0	0	0	0	0	0	0	0	0	0	0	0	0	0	0	0	0	0	0	0	0	0.12935	0	0	0	0	0	0	0	0	0	0	0	0	0	0	0	0	0	0	0	0	0	0	0	0	0	0
ENSG00000242670.1	RP11-601I15.1	0	0	0	0	0	0	0	0	0	0	0	0	0	0	0	0	0	0	0	0	0	0.08572	0	0	0	0	0	0	0	0	0	0	0	0	0	0	0	0	0	0	0	0	0	0	0	0	0	0
ENSG00000171855.5	IFNB1	0	0	0	0	0	0	0	0	0	0	0	0	0	0	0	0	0	0	0	0	0	0.09796	0	0	0	0	0	0	0	0	0	0	0	0	0	0	0	0	0	0	0	0	0	0	0	0	0	0
ENSG00000228550.1	RP11-483M24.2	0	0	0	0	0	0	0	0	0	0	0	0	0	0	0	0	0	0	0	0	0	0.03363	0	0	0	0	0	0	0	0	0	0	0	0	0	0	0	0	0	0	0	0	0	0	0	0	0	0
ENSG00000252947.1	SCARNA1	0	0	0	0	0	0	0	0	0	0	0	0	0	0	0	0	0	0	0	0	0	0.25475	0	0	0	0	0	0	0	0	0	0	0	0	0	0	0	0	0	0	0	0	0	0	0	0	0	0
ENSG00000250562.1	RPL38P4	0	0	0	0	0	0	0	0	0	0	0	0	0	0	0	0	0	0	0.2385	0	0	75.11	0	0	0	0	0	0	0	0	0	0	0	0	0	0	0	0	0	0	0	0	0	0	0	0.1997	0	0
ENSG00000226025.5	LGALS17A	0.032765	0.03511	0.0619	0.02553	0.02422	0.0166	0.05092	0.019575	0.02278	0.0155	0.08161	0.09872	0.01979	0.02425	0.01117	0.03586	0.01325	0.01843	0.04205	0.041405	0.034865	19.17	0	0.10502	0.1529	0.01885	0.042035	0.01342	0.02785	0.015675	0.04117	0.01253	0.008693	0.02778	0.01247	0.1463	0.0529	0.30045	0.04584	0.03344	0.017565	0.07901	0.23155	0.01425	0.0141	0.06376	0.11075	0.028115
ENSG00000187912.7	CLEC17A	0.042065	0.06714	0.01476	0.05669	0.06303	0.02349	0.06202	0.1659	0.08015	0.1635	0.077955	0.07293	0.11885	0.1158	0.2283	0.386	0.1421	0.10875	1.207	0.46405	0.052035	124.2	0.03482	0.078325	0.07898	0.05887	0.15315	0.02081	0.08966	0.021975	0.113	0.02819	0	0.07061	0.04947	0.2335	0.04241	0	0.28225	0.05724	0.019495	0.1027	0.08015	0.01808	0.02129	2.226	17.815	0.04655
ENSG00000234129.3	RP11-120D5.1	0.071195	0.04525	0.049875	0.04185	0.05861	0.05903	0.1128	0.028725	0.01895	0.03277	0.036355	0.02851	0.01922	0.01942	0.03206	0.04136	0.02393	0.02655	0.06292	0.04157	0.079715	0.82705	0.3624	0.1494	0.1139	0.07448	0.07729	0.054255	0.1248	0.061165	0.03899	0.01935	0.007679	0.04038	0.02247	0.0653	0.1326	0.03081	0.088765	0.1158	0.03919	0.08759	0.08376	0.1136	0.1266	0.08794	0.08448	0.07232
ENSG00000255921.1	RP11-662I13.2	0	0	0	0	0	0	0	0	0	0	0	0	0	0	0	0	0	0	0	0	0	4.3685	0	0	0	0	0	0	0	0	0	0	0	0	0	0	0	0	0	0	0.04993	0	0	0	0	0	0	0
ENSG00000253666.1	KB-1615E4.2	0	0	0	0	0	0	0.3303	0.076345	0.07026	0.066825	0	0	0.044605	0.03544	0.04549	0.09281	0.07957	0.029725	0.04821	0.080385	0	11.85	0	0.031915	0	0	0	0	0	0	0	0	0	0.4021	0.1296	0	0	0	0	0	0.046145	0.1538	0	0.03872	0	0.1879	0.13955	0.049245
ENSG00000248693.1	CTD-2023M8.1	0	0	0	0	0	0	0	0	0	0	0	0	0	0	0	0	0	0	0	0	0	4.415	0	0	0	0	0	0	0	0	0	0	0	0	0	0.2335	0	0	0	0	0	0	0	0	0	0.1616	0.4596	0
ENSG00000120949.10	TNFRSF8	6.511	5.388	0.1492	0.4116	1.123	0.7132	0.752	0.05329	0.03476	2.0635	0.028815	0.03129	0.039295	0.02946	0.05426	0.09305	2.973	1.732	0.1653	0.10655	4.1335	89.48	0.05812	0.4455	0.7019	0.6447	0.37795	0.93415	0.2953	0.99245	1.256	1.281	0.3351	0.3248	0.06688	1.093	0.3794	0.52325	2.0275	0.3215	0.05859	0.09674	0.32125	0.7972	1.163	0.7317	2.1955	0.9601
ENSG00000228682.2	RP11-439L8.3	0	0	0	0	0	0	0.1079	0	0	0	0	0	0	0	0	0	0	0	0	0	0	3.377	0	0.023005	0.05172	0	0	0	0.1335	0	0	0	0	0.3139	0	0	0	0	0	0	0	0.05174	0	0	0	0	0	0
ENSG00000104921.10	FCER2	2.41	2.471	0.1842	0.3111	0.5928	0.09432	0.6689	0.11605	0.1031	0.05494	0.072575	0.0955	0.06664	0.05616	0.07141	0.07118	0.05187	0.1398	0.07111	0.05258	1.0505	563.9	0	0.08967	0.1883	0.5552	1.0445	0.5829	0.2427	0.50705	0.4093	0.1405	0.1616	0.1653	0.3122	1.033	0.67	0.1276	0.57335	0.1207	0.042855	0.1654	0.1355	0.3864	0.4435	5.235	64.3	0.34535
ENSG00000066827.11	ZFAT	4.41	3.492	2.5245	3.973	4.27	5.43	6.724	1.314	1.536	1.691	3.678	3.585	2.389	2.22	1.179	1.488	1.701	1.34	1.597	1.275	4.5195	44.515	4.171	4.572	4.888	7.953	3.6045	6.653	3.656	6.5755	4.86	2.001	1.613	4.178	1.139	4.156	3.719	4.589	4.89	3.977	1.139	3.953	4.9295	3.558	3.819	3.719	5.971	2.379
ENSG00000119969.10	HELLS	0.82585	0.7182	0.8184	0.7497	0.7232	0.5065	1.35	0.33895	0.4302	0.39485	8.5555	5.567	0.43255	0.6749	0.359	0.842	0.5414	0.30285	0.8682	0.4263	1.1065	30.785	3.81	2.555	2.686	0.4895	1.396	0.59985	4.02	0.48695	1.8	0.2954	0.1309	1.01	0.3428	1.345	1.371	0.09554	1.133	2.994	0.4201	3.305	1.9185	2.082	2.114	3.084	3.72	0.9489
ENSG00000030419.12	IKZF2	2.5485	1.81	1.2625	2.496	2.834	3.482	11.83	1.015	0.709	1.104	1.5825	1.83	0.8666	0.8043	1.081	1.077	1.02	0.8801	2.021	1.0575	2.308	82.32	4.851	2.594	3.724	1.84	1.3465	1.5055	21.69	1.986	1.395	0.9467	0.5581	0.6686	0.5369	2.948	11	1.141	6.2595	1.519	0.82765	3.22	4.5755	8.72	6.018	1.424	2.5735	1.127
ENSG00000111335.8	OAS2	9.3075	8.697	3.2545	4.967	7.745	3.398	8.03	1.757	1.275	1.9895	0.9409	1.254	1.7655	1.527	1.807	2.532	1.433	2.114	4.597	2.8015	7.144	196.6	2.804	4.7595	4.919	2.666	3.354	4.1315	10.81	4.1905	4.335	2.75	2.435	3.159	2.054	18.09	7.165	0.964	4.4575	1.78	0.56885	1.81	4.6075	2.058	2.446	7.84	30.24	4.7585
ENSG00000184293.3	CLECL1	0.38445	0.4408	0.3115	0.2852	0.4001	0.1298	0.3988	0.06576	0.03605	0.12845	0.059195	0.03475	0.03052	0.02727	0.1465	0.1574	0.08183	0.063505	0.5886	0.2047	0.30285	56.15	0	0.2224	0.2453	0.1644	0.49315	0.13985	0.2517	0.16625	0.4755	0.09002	0.02937	0.09608	0.1159	0.9019	0.4712	0.019035	0.5085	0.116	0.059315	0.1757	0.3394	0.1732	0.1658	2.436	8.0485	0.2908
ENSG00000100721.6	TCL1A	0.023155	0.05453	0	0	0.03416	0	0.02866	0	0	0	0	0	0	0	0	0	0	0	0	0	0.02135	199.65	0	0	0	0	0.06334	0	0.03123	0	0.05652	0.02558	0	0.03742	0.07406	0.2816	0.03098	0	0	0	0	0.01729	0.01679	0	0	2.426	40.665	0.01755
ENSG00000176208.4	ATAD5	1.638	1.014	0.71115	0.9238	1.001	0.8871	1.711	0.4134	0.404	0.57045	3.765	4.163	0.62995	0.5798	0.4729	0.5881	0.7274	0.4781	0.8512	0.49425	1.7475	18.44	1.786	1.86	1.687	1.175	1.474	1.028	2.269	0.9747	2.015	0.4518	0.2662	0.5121	0.4246	1.863	1.37	0.2764	1.9395	2.51	0.48775	1.408	1.5285	2.199	2.194	2.065	2.891	1.0565
ENSG00000137959.11	IFI44L	8.7225	6.067	4.5775	3.881	6.849	3.826	3.234	4.6425	3.039	5.342	2.182	2.78	3.794	2.943	4.688	7.325	4.095	5.954	13.03	7.1455	6.741	223.45	12.59	3.821	5.833	4.303	2.151	6.597	1.247	5.9535	6.549	3.534	2.652	3.01	0.5718	8.877	2.8	1.3095	10.365	6.164	0.5521	3.45	3.652	1.461	1.712	3.596	10.985	1.739
ENSG00000026751.12	SLAMF7	1.328	1.577	0.32	0.8378	0.9381	0.2026	2.496	0.08534	0.06216	0.08712	0.0497	0.06852	0.07813	0.05553	0.09724	0.1355	0.07434	0.091085	0.5206	0.1793	1.5525	364.4	0.03778	2.555	1.003	0.2537	8.9255	0.2734	4.3	0.3216	2.67	0.2764	0.1201	0.4083	1.35	8.479	11.85	0.082335	0.58485	0.3221	0.2006	0.4697	1.243	2.028	1.654	12.36	51.74	2.6665
ENSG00000231878.1	SNRPFP1	0	0	0	0	0	0	0	0	0	0	0	0	0	0	0	0	0	0	0	0	0	0.2876	0	0	0	0	0	0	0	0	0	0	0	0	0	0	0	0	0	0	0	0	0	0	0	0	0	0
ENSG00000223907.1	RP11-439L8.4	0	0	0	0	0	0	0.1765	0	0	0	0	0	0	0	0	0	0	0	0	0	0.0087705	5.299	0	0.019725	0.03655	0	0.010435	0	0.0862	0	0	0	0	0.3539	0.01283	0.01755	0.01362	0	0	0	0	0.01835	0	0	0	0	0	0
ENSG00000078589.8	P2RY10	0.5035	0.9315	0.088425	0.3543	0.4455	0.1453	0.235	0	0	0.02257	0	0	0	0	0	0.03255	0	0	0.1981	0.03359	0.44365	101.75	0	0.4002	0.6615	0.1531	0.8943	0.11415	0.4749	0.12585	0.5661	0.117	0.02514	0.1753	0.2266	2.517	0.5985	0.031275	0.35325	0.1343	0.043185	0.1482	0.38875	0.3463	0.2703	3.577	13.49	0.501
ENSG00000185433.4	LINC00158	0.043895	0.02689	0.046555	0.02325	0.057	0.04968	0.01965	0.4185	0.4884	0.7124	1.4445	1.396	0.6904	0.6386	0.458	0.4742	0.9746	0.50635	0.2694	0.2453	0.05036	22.15	0.02851	0.091245	0.04943	0.03998	0.02468	0.04022	0	0.03484	0.1012	0.02438	0	0.06219	0	0.06309	0.03619	0.021925	0.31795	0.1305	0.013405	0.2296	0.1263	0.05571	0.08757	0.06812	0.1471	0.014055
ENSG00000177173.5	NAP1L4P1	0.72975	0.8961	0.24145	0.8894	0.718	0.4999	0.7375	0.06123	0.08312	0.1319	0.045415	0.07841	0.13175	0.09849	0.07656	0.1167	0.1322	0.094	0.1866	0.1358	0.85125	10.91	0.3722	0.4349	1.1	0.5293	0.60045	0.5635	1.036	0.5349	0.4152	0.6028	0.4204	0.5195	0.2299	1.872	1.041	0.14785	1.0075	0.5238	0.1696	0.4963	0.8019	0.9104	0.7336	0.776	0.5713	0.4567
ENSG00000105246.5	EBI3	4.0325	5.447	5.443	5.79	4.897	2.319	3.669	1.766	1.183	1.474	0.4571	0.3239	1.0375	1.147	1.763	2.13	1.444	1.259	5.91	2.9625	2.9555	513.9	0.3759	2.0835	3.992	2.427	3.6015	1.4395	1.11	1.755	5.402	0.8786	0.5998	1.706	1.042	4.99	1.537	0.2069	7.519	1.708	0.73655	2.6	3.0585	0.7485	0.8596	10.48	63.89	2.216
ENSG00000205021.9	CCL3L1	0.040035	0.1507	0.05964	0.1324	0.09203	0	0.3265	0.038595	0.08066	0.042955	0.033725	0.06488	0.1413	0.1495	0.07358	0.05383	0.05823	0.02228	0.1125	0.07397	0.07176	11.77	0	0.060125	0.1236	0.04115	0.0779	0	0	0	0.1311	0	0	0.08875	0.0709	0.4073	0.1142	0	0.11605	0.3835	0	0.04801	0.1338	0	0	0.2571	1.1825	0.07844
ENSG00000140534.9	TICRR	1.2555	0.7512	0.4258	1.497	0.8341	0.6889	1.219	0.18105	0.1981	0.2564	0.097565	0.1421	0.29115	0.2305	0.1687	0.2345	0.2628	0.21305	0.132	0.1721	1.064	11.835	2.581	1.582	1.049	0.7316	1.016	1.263	6.004	1.1955	1.359	0.3077	0.1116	0.2311	0.09541	0.6335	0.7165	0.084315	1.1005	1.746	0.07128	0.7479	1.38	0.7921	0.9438	1.078	1.0385	0.531
ENSG00000063438.12	AHRR	0.7613	0.962	0.50825	0.642	0.7057	0.5508	5.087	0.85745	1.576	0.36395	0.4753	0.6788	2.4645	1.844	0.8948	1.101	0.6366	0.29635	0.4557	0.3438	0.90705	45.32	20.31	4.372	2.626	1.074	2.1345	0.6892	2.574	0.6611	1.132	0.2264	0.1417	0.5649	0.2809	1.944	0.767	0.10555	1.981	3.108	0.3518	1.969	1.012	4.351	4.779	2.177	8.588	0.83625
ENSG00000251513.1	RP11-155G15.2	0	0	0.031845	0	0	0	0	0	0.0222	0	0	0	0	0	0	0.0288	0	0	0.04985	0.0337	0	0.48245	0.06619	0	0	0	0	0	0	0	0	0	0	0	0	0.03823	0	0	0	0.06838	0	0	0	0	0	0	0	0.04051
ENSG00000217825.2	AC099552.4	0	0	0	0	0	0	0	0	0	0	0	0	0	0	0	0	0	0	0.05752	0	0	1.0125	0	0	0	0	0	0	0	0	0	0	0	0	0	0	0	0	0	0	0	0	0	0	0	0	0	0
ENSG00000240505.4	TNFRSF13B	0.047075	0.08616	0.02297	0.02645	0.04714	0	0.04912	0.06184	0.01596	0.043845	0	0	0.01602	0.01499	0.06239	0.04186	0.03641	0.055405	0.1074	0.05394	0.1071	209.1	0	0.075915	0.0759	0.01517	1.4695	0	0.3658	0	0.1603	0.0156	0	0.04524	0.08046	0.6962	0.8308	0	0.033865	0.04476	0	0.03237	0.079835	0.0328	0.01738	5.82	32.425	0.46015
ENSG00000237520.1	RP11-443B7.2	0	0	0	0	0	0	0	0	0	0	0	0	0	0	0	0	0	0	0	0	0	3.445	0	0	0	0	0	0	0	0	0	0	0	0	0	0	0	0	0	0	0	0	0	0	0	0	0	0
ENSG00000113368.7	LMNB1	2.9415	5.402	1.9875	2.423	2.863	1.226	2.325	1.677	1.704	1.4505	18.49	15.71	1.8105	2.02	1.328	2.378	1.868	1.201	2.326	1.5255	3.3185	145.15	14.25	3.2175	4.649	1.525	11.605	1.205	18.33	1.2855	4.588	0.9489	0.5076	1.359	2.586	10.98	4.648	0.47145	2.4985	4.592	1.5085	3.212	2.33	7.326	6.428	14.43	22.135	2.9485
ENSG00000250155.1	CTD-2353F22.1	0.68635	0.5832	0.26365	0.2405	0.3561	0.1741	0.4342	0.33675	0.2996	0.3994	0.07566	0.3527	0.44995	0.2573	0.2297	0.2207	0.3465	0.25835	0.7556	0.2326	0.38495	16.905	0.193	0.08702	0.2602	0.1542	0.1827	0.16555	0.2213	0.19405	0.276	0.2227	0.3145	0.06601	0	0.835	0.27	0.12715	0.7655	0.5665	0.038875	0.2014	0.19075	0.1993	0.1944	0.6229	1.7525	0.099925
ENSG00000228168.1	HNRNPA1P21	0.053905	0.03811	0	0	0	0	0	0	0	0	0	0	0	0	0	0	0	0	0	0	0.047115	3.5655	0	0	0	0	0.0723	0	0.1194	0	0	0	0	0	0	0.2616	0.07936	0	0	0.05623	0	0	0.051495	0.2362	0.1366	0.2191	0.70325	0
ENSG00000149554.8	CHEK1	1.981	1.751	1.637	2.193	2.5	3.344	1.922	0.9393	0.977	1.21	1.064	0.9576	0.9269	1.1	1.012	1.324	1.343	1.006	1.848	1.3645	1.8815	23.895	12.83	2.3575	2.316	2.322	2.669	1.416	4.011	1.424	1.833	0.7209	0.373	1.717	0.6371	1.736	1.872	0.3876	2.2155	3.133	1.2245	2.801	2.2835	2.403	2.335	2.934	2.4005	1.62
ENSG00000249534.1	RP11-83C7.2	0	0	0	0	0	0	0	0	0	0	0	0	0	0	0	0	0.008648	0	0.03775	0.01216	0	0.4574	0	0	0	0	0	0	0	0	0	0	0	0	0	0	0.05439	0	0	0	0	0	0	0	0	0	0	0
ENSG00000158497.2	HMHB1	0	0.1891	0	0	0	0	0	0	0	0	0	0	0	0	0	0	0	0	0	0	0	3.295	0	0	0	0	0	0	0	0	0	0	0	0	0	0	0	0	0	0	0	0	0	0	0	0	0	0
ENSG00000054219.9	LY75	3.5215	2.511	1.22	6.86	7.166	4.18	4.394	0.52615	0.4919	0.5985	0.83835	0.6741	0.43695	0.4541	0.7254	0.7248	0.3996	0.50495	2.024	1.0106	5.7255	113.85	1.79	2.477	3.675	0.7949	6.2545	0.8302	3.551	0.7706	2.757	0.7177	0.2479	1.358	0.3179	6.791	6.192	0.17845	3.402	1.193	0.61825	1.271	1.5825	6.413	6.306	12.45	10.935	2.1105
ENSG00000134690.6	CDCA8	1.507	0.9525	1.473	1.079	1.231	0.7864	1.152	0.5291	0.597	0.90505	1.1595	1.13	0.9183	0.9387	0.5919	0.7798	0.9612	0.7537	1.093	0.70065	1.583	85.435	11.42	1.5695	1.173	0.7908	7.128	0.7759	12.33	0.85025	0.9918	0.376	0.2533	0.6213	0.6031	2.255	2.206	0.2889	1.508	1.03	0.58145	1.222	1.2475	5.422	6.007	8.125	6.8995	2.334
ENSG00000237372.1	RP11-316P17.2	0	0	0	0	0	0	0	0	0	0.069705	0	0	0	0	0	0.05025	0.06429	0.04879	0	0.04525	0	12.715	0	1.0486	1.467	0	0	0	0	0	0.1292	0	0	0	0.2005	0.215	0	0.09534	0	0.0908	0.06334	0.05313	0.054275	0	0	0.109	0.12955	0
ENSG00000255151.2	GLYATL1P3	0	0	0	0	0	0	0	0	0	0	0	0	0	0	0	0	0	0	0	0	0	1.556	0	0	0	0	0	0	0	0	0	0	0	0	0	0	0.3474	0	0	0	0	0	0.10915	0.04976	0	0.1406	0.1454	0
ENSG00000137265.10	IRF4	4.822	1.705	0.14555	0.5171	0.7546	0.3516	0.8125	0.0508	0.04617	0.066465	0.04166	0.05545	0.054035	0.05649	0.06165	0.103	0.05639	0.05529	0.3275	0.08724	5.026	386.3	0.09994	34.31	39.85	0.3685	5.3435	0.298	1.059	0.3022	1.812	0.4847	0.07556	0.1965	0.5545	4.061	5.299	0.1682	1.015	0.6092	0.08861	0.4463	0.40245	3.849	3.848	12.21	28.4	1.817
ENSG00000254406.1	RP11-215D10.1	0	0	0	0	0	0	0	0	0.05027	0	0	0	0.5213	0.3978	0	0	0	0	0	0.02993	0.04614	3.5855	0	0	0	0	0	0	0	0	0	0	0	0.1401	0	0	0	0	0.2625	0	0	0	0.062325	0.09516	0.06631	0.06751	0.152	0
ENSG00000196664.4	TLR7	0.6462	0.4455	0.50875	0.6116	0.5624	0.406	0.4705	0.5762	0.3742	0.5553	0.1603	0.08016	0.21405	0.3102	0.594	0.6952	0.4311	0.3695	2.685	1.292	0.3278	41.79	0	0.15925	0.903	0.3121	0.45025	0.17015	0.2003	0.20315	0.2242	0.06798	0.04896	0.1509	0.04008	0.8839	0.5558	0.0285	0.72535	0.1264	0.084565	0.2507	0.50675	0.06438	0.08372	1.148	2.46	0.13735
ENSG00000273443.1	RP11-54O7.18	0.081275	0.09215	0.057915	0.0612	0.07996	0.05878	0.2937	0.19445	0.4086	0.32095	0.05533	0.05673	0.8164	0.5406	0.17	0.2038	0.3255	0.2673	0.09448	0.093025	0.2142	5.623	0.08014	0.37635	0.2129	0.0918	0.09305	0.078895	0.2974	0.06556	0.08085	0.0831	0.08432	0.2761	0.2749	0.3186	0.3173	0.05563	0.1971	0.07348	0.2299	0.8196	0.1249	0.2417	0.199	0.1011	0.08598	0.1245
ENSG00000168496.3	FEN1	9.0385	6.418	13.955	5.197	6.914	6.543	8.219	6.406	9.197	6.7405	33.37	26.61	12.66	16.75	6.94	9.991	7.34	6.322	10.03	6.9495	8.528	115.15	30.53	7.8615	7.115	9.313	10.835	8.268	18.28	8.751	9.642	3.649	3.685	3.497	5.011	9.356	9.006	8.985	8.7385	7.022	4.259	14.81	7.698	9.173	9.828	12.22	19.11	7.9665
ENSG00000259674.1	RP11-356M20.1	0	0	0	0.09158	0.04543	0	0	0	0	0	0	0	0	0	0	0	0	0	0	0	0	31.63	0	0.06515	0.2974	0.04206	4.6115	0	0	0	0.1596	0	0	0.3136	0.3181	0	0.04353	0	0	0.09264	0.4441	0	0.092605	0	0	1.379	0.262	0.29715
ENSG00000202515.1	VTRNA1-3	0	0	0	0	0	0	0	0	0	0	0	0	0	0	0	0	0	0	0	0	0	1.111	0.3708	0	0	0	0	0	0	0	0	0	0	0	0	0	0	0	0	0	0	0	0	0	0	0	0	0
ENSG00000222501.1	RNU4-25P	0	0	0	0	0	0	0	0	0	0	0	0	0	0	0	0	0	0	0	0	0	0.5796	0	0	0	0	0	0	0	0	0	0	0	0	0	0	0	0	0	0	0	0	0	0	0	0	0	0
ENSG00000174500.8	GCSAM	0.32355	0.5013	0.1815	1.346	0.4939	0.4198	1.873	0.03067	0.04013	0.057035	0.038995	0.04441	0.059845	0.04913	0.03543	0.05346	0.04893	0.045385	0.1039	0.043845	0.5989	131.25	0.1402	0.6	0.3415	0.2296	1.93	0.28555	1.753	0.3354	0.7448	0.1978	0.2662	0.5739	0.1276	2.944	1.648	0.08384	0.67305	0.1147	2.1445	0.7658	0.98815	19.63	19.59	2.62	5.0235	3.009
ENSG00000124657.1	OR2B6	0	0	0.083355	0	0	0	0	0	0	0	0.061025	0	0	0	0	0	0	0	0.0583	0	0	2.0745	0.1129	0.0503	0.1064	0	0.07468	0	0.09887	0	0.06683	0	0	0	0.1264	0.1576	0	0	0	0	0	0	0.2503	0.07746	0.09408	0.06543	0.47635	0
ENSG00000006075.11	CCL3	3.9895	13.49	2.309	8.116	4.948	1.254	2.699	0.65555	0.6989	0.71525	0.3111	0.2977	0.78895	0.5959	1.136	0.4237	0.6577	0.69905	3.244	1.455	4.356	496.15	0	1.262	2.116	1.056	1.861	0.73585	0.5782	0.7406	5.779	1.811	0.4016	2.067	4.398	24.13	3.895	0.26855	2.626	1.198	0.3712	1.415	1.9275	0.7364	0.6992	3.363	59.48	1.4615
ENSG00000124693.2	HIST1H3B	0	0	0	0	0	0	0	0	0	0	0	0	0	0	0	0	0	0	0	0	0	1.208	0.1648	0	0	0	0.063255	0	0.09045	0	0	0	0	0	0	0	0	0	0	0	0	0	0	0	0	0	0.24875	0
ENSG00000170819.4	BFSP2	0	0	0	0	0	0	0.05601	0.01289	0.0282	0	0	0	0.0251	0.02823	0.01613	0.01261	0	0	0	0	0.0445	5.491	0	0	0.02885	0	0.077785	0	0.02662	0	0	0	0	0.08152	0	0.04368	0.08833	0	0	0	0	0.1209	0	0.04813	0.0382	0.2371	1.267	0.074685
ENSG00000126353.3	CCR7	2.8055	4.181	0.7951	1.077	2.159	1.613	3.284	0.18625	0.1231	0.2383	0.12245	0.1811	0.2361	0.1545	0.27	0.2837	0.2153	0.21895	0.4136	0.25615	3.0405	198.35	3.848	2.935	3.991	1.217	1.6905	0.73885	1.621	0.7004	3.597	1.148	0.3936	0.4285	0.9976	3.651	1.8	0.14755	1.8615	2.085	0.2717	1.324	1.6215	1.391	1.456	9.559	35.315	0.7876
ENSG00000217482.2	HMGB1P17	0	0	0	0	0	0	0	0	0	0	0	0	0	0	0	0	0	0	0	0	0	0.1984	0	0	0	0	0	0	0	0	0	0	0	0	0	0	0	0	0	0	0	0	0	0	0	0	0	0
ENSG00000178999.8	AURKB	0.9243	0.6181	1.214	0.7952	1.397	0.3948	0.947	0.061445	0.04174	0.047685	0.07307	0.07562	0.05594	0.04699	0.06857	0.06774	0.06021	0.04842	0.1756	0.058875	0.89045	139.75	11.38	0.42755	0.1911	0.2999	7.036	0.2976	19.7	0.28235	0.3812	0.2648	0.1725	0.3567	0.5524	2.552	2.318	0.10265	40.185	0.3262	0.20495	0.2222	0.8335	6.547	6.987	10.01	13.195	1.4725
ENSG00000104738.12	MCM4	9.1355	6.106	12.425	5.742	6.658	7.509	18.35	5.9105	7.841	8.2575	25.29	20.16	10.18	13.21	5.371	7.843	9.553	5.4515	8.638	5.2095	10.98	111.65	28.28	10.9655	10.43	5.662	12.025	5.0455	31.03	5.043	8.812	7.137	4.669	6.226	3.067	7.492	12.27	6.804	9.539	10.14	3.7165	7.671	7.231	28.08	29.57	12.86	12.955	6.6005
ENSG00000129173.8	E2F8	0.14125	0.134	0.20755	0.08795	0.1513	0.0317	3.11	0.01321	0.01567	0.016075	0.024905	0.02662	0.013775	0.01143	0.01636	0.0194	0.01295	0.0117	0.02282	0.01416	0.09886	16.995	0.8966	0.070325	0.1459	0.04761	2.1055	0.042125	6.307	0.039225	0.2055	1.621	0.8993	0.06659	0.05876	0.5504	0.4902	3.135	0.082845	0.04011	0.027035	0.0306	0.156	2.164	2.03	2.268	1.6385	1.6255
ENSG00000157601.9	MX1	24.72	20.02	11.575	28.58	24.56	17.91	17.8	9.119	10.95	13.96	5.0255	6.536	15.69	16.27	9.722	23.88	15.17	13.795	15.95	17.24	24.355	413.05	2.392	20.67	19.57	19.93	18.34	23.3	34.31	21.305	27.73	7.917	5.384	12.67	7.24	34.44	20.47	3.016	28.98	35.13	4.051	32.9	19.1	8.944	10.42	31.2	71.15	16.86
ENSG00000153044.5	CENPH	7.2225	3.848	2.471	3.415	3.52	3.489	5.085	2.129	2.268	2.317	3.1325	2.416	1.868	2.531	1.932	2.226	2.849	1.9155	3.297	2.3775	5.9295	84.57	11.62	6.82	7.071	4.044	4.6265	3.117	10.09	2.8535	5.203	2.441	1.873	1.716	0.9569	4.224	4.32	2.713	4.9115	6.604	0.98835	2.682	4.462	7.781	7.783	5.803	8.574	2.971
ENSG00000236603.1	RANP1	0.4919	0.5485	0.45125	0.5459	0.5466	0.5681	0.3855	0.2017	0.2683	0.21525	0.34855	0.3372	0.27625	0.3657	0.1972	0.3031	0.2636	0.1946	0.354	0.2543	0.46245	2.529	1.139	0.3825	0.1539	0.3859	0.3737	0.38885	0.6716	0.412	0.5153	0.2781	0.2045	0.3004	0.1692	0.6452	0.3583	0.4137	0.53545	0.4232	0.1552	0.4772	0.34005	0.4761	0.4986	0.3854	0.50085	0.3362
ENSG00000113810.11	SMC4	8.7775	6.994	7.2435	12.32	21.85	11.32	11.35	1.24	0.8482	1.3645	3.897	3.991	1.3355	1.191	1.271	1.178	1.514	1.0535	2.41	1.36	7.5075	89.865	36.84	8.3265	9.654	9.49	10.915	8.564	33.03	7.072	10.27	4.883	3.171	2.755	3.418	17.84	7.653	3.5315	6.968	8.945	3.535	8.084	6.465	9.824	9.513	12.2	16.18	8.2445
ENSG00000269810.1	AC015660.1	0	0	0	0	0	0	0	0	0	0	0	0	0	0	0	0	0	0	0	0	0	1.617	0	0	0	0	0	0	0	0	0	0	0	0	0	0	0	0	0	0	0	0	0	0	0	0	0.3337	0
ENSG00000129195.11	FAM64A	0.29285	0.246	1.993	0.2764	0.3461	0.1292	0.2338	0.089305	0.082	0.052785	0.3662	0.3971	0.07954	0.08703	0.06214	0.1064	0.07182	0.053075	0.1151	0.092725	0.2579	17.225	6.794	0.084445	0.1498	0.1314	1.6025	0.1761	2.719	0.17975	0.18	0.07887	0.04533	0.1678	0.04177	0.473	0.5126	0.029705	0.2831	0.6436	0.03898	0.1558	0.3015	1.274	1.21	1.535	4.8785	0.3648
ENSG00000197471.7	SPN	1.154	0.948	0.35315	0.6903	0.9406	0.4072	1.461	0.34015	0.2046	0.3164	0.14325	0.1194	0.16905	0.1967	0.3754	0.497	0.2438	0.2217	1.757	0.6607	0.7017	108.55	0.01672	0.74785	0.9302	0.4404	1.3545	0.5532	1.121	0.65005	1.332	0.5894	0.2456	0.3795	0.5907	12.27	1.241	0.1	0.9628	0.2435	0.24295	0.3699	1.055	1.025	1.013	3.989	13.665	0.98655
ENSG00000196092.8	PAX5	0.04553	0.07688	0.010985	0.01566	0.02607	0.006153	0.034	0.044895	0.0445	0.016965	0.02395	0.01854	0.030055	0.03751	0.0222	0.07811	0.02175	0.0090995	0.0353	0.5923	0.0347	89.18	0.00425	0.040615	0.007122	0.009865	0.1265	0.0049905	0.08406	0.0084605	0.01806	0.008862	0.002718	0.01776	0.03405	0.1589	0.03882	0.014335	0.01197	0.006741	0.012855	0.3682	0.046795	0.01868	0.01046	2.773	20.47	0.04685
ENSG00000207865.1	MIR34A	0	0	0	0	0	0	0	0	0	0	0	0	0	0	0	0	0	0	0	0	0	0.9211	0.3363	0	0	0	0	0	0	0	0	0	0	0	0	0	0	0	0	0	0	0	0	0	0	0	0	0
ENSG00000250645.1	CTD-2228K2.1	0	0	0.08514	0	0	0	0	0	0	0	0	0	0	0	0	0	0	0	0	0	0	2.1385	0.7964	0	0.2462	0	0.09937	0	0.1249	0	0	0	0	0	0	0	0	0	0.086815	0	0	0	0	0	0.09137	0.07593	0.2275	0
ENSG00000257642.1	RP11-474B16.1	0	0	0	0	0	0	0	0	0	0	0	0	0	0	0	0	0	0	0	0	0	6.3045	2.378	0.09455	0.2821	0	0	0	0	0	0	0	0	0.6732	0	0	0	0	0	0	0.066655	0	0.098385	0	0	0	0.058175	0
ENSG00000254911.2	SCARNA9	4.8895	4.516	3.1485	3.806	3.815	3.106	3.826	2.1955	2.864	3.827	6.004	5.828	3.6835	3.899	2.36	3.415	3.766	3.0355	3.098	2.077	4.7895	42.225	2.108	3.4115	2.972	4.371	5.4525	4.915	2.727	4.1095	4.454	2.324	1.417	2.895	2.411	5.203	3.968	0.9828	6.045	6.536	1.4445	4.366	5.1185	4.799	4.348	6.685	8.243	2.6535
ENSG00000156970.8	BUB1B	0.47845	0.3216	0.69075	0.345	0.4443	0.1661	0.5217	0.1327	0.1418	0.26765	0.4584	0.4055	0.19715	0.2345	0.1198	0.2147	0.3472	0.2361	0.1877	0.1308	0.59715	69.515	7.829	0.193	0.2756	0.2053	2.932	0.16265	7.512	0.1659	0.3686	0.2382	0.1218	0.3045	0.1315	1.405	1.157	0.048615	0.4056	0.378	0.1476	0.4406	0.4914	3.126	3.244	3.664	4.251	0.65465
ENSG00000233456.1	LINC01077	0	0	0	0	0	0	0	0	0	0	0	0	0	0	0	0	0	0	0	0	0	0.4717	0	0	0	0	0	0	0	0	0	0	0	0	0	0	0	0	0.07195	0	0	0	0	0	0	0	0	0
ENSG00000146232.10	NFKBIE	6.3215	7.097	5.2445	5.991	6.254	4.008	6.638	4.552	6.95	3.2235	16.245	14.7	7.7645	8.293	5.109	4.756	3.241	2.687	4.671	4.396	7.8125	141.05	6.922	6.044	5.806	5.459	6.9185	4.774	5.759	4.98	6.584	3.053	1.59	9.802	4.109	16.51	8.81	1.8895	8.356	3.714	3.393	4.834	10.065	10	9.71	10.56	42.09	6.4035
ENSG00000213997.3	PGAM1P7	0.1033	0.04514	0.1397	0.09371	0.1014	0	0.1081	0	0	0.08358	0.1377	0.182	0.01125	0	0	0.07963	0.1212	0.064555	0	0	0.19915	3.527	0.3204	0.1437	0.1918	0	0	0	0.2136	0	0.1708	0.04339	0	0.1107	0.1209	0.1955	0.2217	0.04753	0.16635	0.2805	0.1077	0.8335	0.3875	0.1373	0.1111	0.1968	0.5666	0.1775
ENSG00000253690.1	RP11-380I10.4	0	0	0	0	0	0	0	0	0	0	0	0	0	0	0	0	0	0	0	0	0	1.2415	0	0	0	0	0	0	0	0	0	0	0	0.1531	0	0	0.08478	0	0	0	0	0	0	0	0	0.06232	0.3258	0
ENSG00000110031.8	LPXN	14.91	10.92	10.055	16.69	15.02	12.7	18.87	5.247	4.865	5.628	8.407	6.646	4.388	5.351	5.627	7.096	5.738	4.4965	13.78	7.6005	12.335	242.9	34.63	11.01	15.85	9.322	12.205	8.6535	4.744	7.5545	14.35	3.671	2.222	6.915	6.56	32.17	13.9	2.0675	16.67	16.9	5.031	11.58	13.775	6.774	8.476	21.39	65.645	8.407
ENSG00000077152.5	UBE2T	2.043	2.965	5.084	3.476	3.412	1.603	4.094	7.6485	10.75	10.46	8.887	7.342	12.265	18.94	7.355	12.36	14.04	8.151	3.971	7.542	2.576	87.795	17.98	6.8655	3.909	5.126	8.572	3.163	13.61	3.943	2.6	6.583	6.784	2.614	1.074	4.947	3.729	7.444	2.5195	1.67	0.4399	5.886	4.0915	6.113	5.023	8.013	9.2935	3.1435
ENSG00000243488.2	RN7SL337P	0	0	0	0	0	0	0	0	0	0	0	0	0	0	0	0	0	0	0	0	0	0.96715	0	0	0	0	0	0	0	0	0	0	0	0	0	0	0	0	0	0	0	0	0	0	0	0	0.16175	0
ENSG00000229839.2	AC018462.2	0.02961	0	0	0	0	0	0.03652	0	0	0	0.0247	0.02985	0	0	0	0	0	0.012975	0	0.01444	0.035785	0.44045	0	0.020545	0	0	0	0	0	0	0	0	0	0.02214	0.0358	0	0.03436	0	0.056945	0.03366	0.037415	0.02411	0.02615	0.03195	0.04867	0.02054	0	0
ENSG00000091651.4	ORC6	0.8696	0.7459	1.28	0.7014	0.8669	0.5648	1.061	2.0015	3.061	2.2005	5.277	3.914	3.38	5.025	2.478	2.289	3.225	1.497	1.661	1.663	0.80835	53.095	7.297	1.20115	1.262	0.5748	2.505	0.5526	6.212	0.533	1.24	1.541	0.9211	0.7205	0.3219	1.536	1.391	0.26035	1.3955	1.447	0.25555	1.819	1.189	1.685	1.659	3.442	6.138	1.032
ENSG00000116830.7	TTF2	3.7145	3.301	4.3455	4.29	4.052	4.166	5.6	0.969	0.8231	1.3195	0.464	0.589	1.123	1.183	1.198	1.362	1.366	1.107	3.2	1.731	4.03	28.24	6.739	5.5155	4.513	3.227	4.0115	3.1045	6.417	3.4595	4.9	1.95	1.052	1.588	0.6738	4.094	4.888	2.235	4.8025	4.435	1.673	3.267	3.593	5.352	5.103	4.274	5.412	2.9365
ENSG00000110777.7	POU2AF1	0.12465	0.2287	0.05351	0.1733	0.1937	0.04226	1.272	0.21595	0.09343	0.2631	0.076415	0.09053	0.12815	0.107	0.3724	0.3395	0.1579	0.2375	1.386	0.56155	0.4128	262.35	0.02541	0.8735	1.618	0.2762	5.8405	0.08093	1.282	0.092495	1.935	0.05413	0.05407	0.2372	0.287	2.684	9.88	0.040765	0.1355	0.3948	0.06273	0.1361	1.195	0.1473	0.09727	12.71	65.52	6.6925
ENSG00000133119.8	RFC3	8.0875	5.841	13.505	4.889	6.031	5.415	6.133	2.561	2.54	1.764	12.285	8.417	2.1795	3.312	2.436	3.244	2.209	1.509	4.07	2.1675	9.161	55.475	9.366	8.768	8.532	4.68	4.999	4.844	7.944	4.4455	8.169	2.799	1.996	2.403	1.833	7.088	6.374	1.8625	9.2635	10.52	2.97	4.495	5.93	6.694	7.368	6.123	7.931	4.45
ENSG00000196081.5	ZNF724P	0.35965	0.2284	0.1783	0.1465	0.1742	0.1177	0.4317	0.1179	0.137	0.13415	0.4686	0.3943	0.156	0.1986	0.1076	0.196	0.1445	0.08178	0.2032	0.12815	0.333	2.744	0.6608	0.237	0.3231	0.1072	0.20845	0.12525	0.4091	0.11605	0.1919	0.1066	0.06581	0.1121	0.08137	0.3462	0.3311	0.030805	0.24925	0.2964	0.08377	0.1369	0.22205	0.3544	0.3263	0.2597	0.32035	0.11365
ENSG00000224565.1	RP1-148H17.1	0	0	0.04932	0	0	0	0	0	0	0	0	0	0	0	0	0	0	0	0	0	0	7.4755	0	0.032405	0	0	0	0	0	0	0.08531	0	0	0	0	0	0	0.31225	0	0	1.1935	0	0	0	0	0.2445	1.4645	0
ENSG00000187608.5	ISG15	43.565	44.21	16.755	62.52	56.23	63.16	34.12	53.79	32.26	33.455	10.1	10.35	33.505	37.77	35.66	50.63	28.56	39.625	39.34	35.975	36.595	766.45	52.72	44.5	32.88	55.16	34.645	43.42	14.12	41.56	28.17	22.11	16	31.26	35.84	79.46	14.44	7.925	48.825	19.26	7.053	37.24	36.98	13.92	14.56	37.28	76.435	20.57
ENSG00000117091.5	CD48	3.0515	4.78	0.847	1.923	2.58	0.8747	3.075	0.2767	0.1303	0.2717	0.14965	0.117	0.12955	0.1705	0.3224	0.4162	0.1861	0.2157	1.875	0.5217	2.29	591.05	0.03494	2.218	2.613	1.062	4.5305	1.219	1.902	1.27	3.182	0.7083	0.3297	0.7756	1.331	15.16	2.648	0.18065	1.614	0.6112	0.4194	0.8021	2.7355	0.8796	0.7136	13.69	84.59	2.4855
ENSG00000259078.2	PTBP1P	0	0.01849	0	0	0	0	0	0.078855	0.04096	0.06776	0	0	0.04837	0.04403	0.1119	0.07524	0.04572	0.072085	0.316	0.1134	0.02156	2.5635	0.09709	0	0	0	0.055465	0	0.02912	0	0.1573	0	0	0	0	0.1001	0.1225	0	0.07858	0	0.2717	0.0668	0.00738	0	0.02614	0.3134	0.48925	0.40415
ENSG00000146410.7	MTFR2	1.0615	0.5982	0.60325	0.3932	0.5795	0.3118	1.031	0.22245	0.2084	0.22165	0.58695	0.5737	0.20685	0.2133	0.1978	0.2872	0.2086	0.20175	0.3813	0.31155	0.684	21.875	2.415	0.71455	0.1738	0.5269	1.342	0.5942	2.548	0.6199	0.6545	0.1976	0.1081	0.3965	0.1852	1.352	0.834	0.3943	0.8531	0.3661	0.1903	0.5759	0.6184	1.322	1.514	1.97	2.864	0.77025
ENSG00000128050.4	PAICS	29.025	31.98	48.105	25.06	26.42	29.29	38.78	26.805	27.76	22.9	38.165	31.71	25.845	33.96	20.35	36.26	23.52	19.07	45.54	36.11	36.685	263.55	119.2	47.425	44.97	24.58	28.525	22.825	47.95	23.97	46.29	13.62	9.754	22.66	34.64	22.74	31	18.88	31.995	46.35	15.07	34.31	34.435	45.05	44.99	26.05	27.855	18.93
ENSG00000243066.2	RN7SL842P	0	0	0	0	0	0	0	0	0	0	0	0	0	0	0	0	0	0	0	0	0	3.008	0	0	0	0	0	0	0	0	0	0	0	0	0	0	0	0	0	0	0	0	0	0	0	0.07867	0.7173	0
ENSG00000232698.1	AP001058.3	0.097925	0	0	0.08293	0.07945	0.08742	0.3751	0.24265	0.2611	0.23325	0.33985	0.3388	0.33055	0.3413	0.2016	0.4109	0.2624	0.24045	0.4622	0.33105	0.1962	7.4895	0	0.1023	0.7728	0	0.20685	0	0.141	0	0.4586	0.04578	0.04163	0.18	0	0.1568	0.2274	0.072535	0.27155	0.1001	0	0.0763	0.16015	0.1336	0.1271	0.3114	0.99385	0.099585
ENSG00000069493.10	CLEC2D	9.0035	7.552	2.002	3.956	5.962	4.762	9.749	1.166	0.9688	1.2015	0.6207	0.7788	1.036	0.8729	1.2	1.635	1.216	0.98025	3.126	1.8025	9.2925	125.1	4.055	7.2765	11.6	5.365	4.9	4.8485	3.684	4.512	10.02	3.755	1.351	2.518	1.251	13.71	8.458	0.8316	15.835	10.79	1.243	3.267	10.705	4.589	5	12.59	36.1	3.4775
ENSG00000268889.1	CTD-2616J11.14	0	0	0	0	0	0	0	0	0	0	0	0	0	0	0	0	0	0	0	0	0	0.59975	0	0	0	0	0	0	0	0	0	0	0	0	0	0	0	0	0	0	0	0	0	0	0	0	0	0
ENSG00000145365.10	TIFA	3.7855	5.023	3.5185	8.062	7.11	5.144	6.67	0.91295	0.9293	1.1785	7.1915	5.172	0.7732	1.465	1.137	1.076	0.9257	0.8435	1.493	1.0021	6.4115	72.27	5.35	5.3425	6.437	2.625	2.939	3.8885	11.32	3.9555	4.462	3.359	2.235	1.897	3.191	6.479	11.85	1.0015	2.986	6.866	11.18	2.217	5.184	8.491	8.399	5.723	10.685	5.405
ENSG00000254364.1	KB-1615E4.3	0	0	0	0	0	0	0	0	0	0	0	0	0	0	0	0	0	0	0	0	0	4.3225	0	0	0	0	0	0	0	0	0	0	0	0.8366	0	0	0	0	0	0	0.088805	0	0	0	0	0.1556	0.1869	0
ENSG00000198374.3	HIST1H2AL	0	0.07303	0.069075	0	0	0	0	0	0	0	0	0	0	0	0	0	0	0	0.1816	0	0	1.8515	0.2888	0.04681	0	0	0.13515	0	0.2059	0	0	0	0	0	0	0.2022	0.1103	0	0	0	0	0	0	0.08908	0	0.1362	0.49095	0
ENSG00000115267.5	IFIH1	8.848	8.778	9.4265	7.665	9.671	8.789	6.939	2.4585	1.878	2.535	0.95175	1.253	2.2285	2.163	2.36	2.604	2.073	2.2065	4.671	3.1885	9.702	88.945	4.471	9.3325	9.376	6.728	7.8465	7.3565	7.842	6.8385	9.791	2.921	1.897	4.597	4.207	13.27	9.45	1.0395	11.14	9.928	4.6	10.17	6.871	6.115	5.874	10.46	16.62	6.593
ENSG00000012048.15	BRCA1	1.6475	1.262	1.1005	1.247	1.406	1.209	2.073	1.105	0.691	1.2485	0.7771	0.8546	0.92365	0.9563	1.22	1.266	1.044	1.259	2.954	1.6555	1.48	19.985	6.323	1.873	2.026	2.321	2.166	1.872	2.945	1.917	2.254	1.311	0.9575	0.5312	1.037	1.907	1.408	1.014	2.718	1.688	0.58045	2.225	1.4875	2.114	1.861	2.28	2.6785	1.254
ENSG00000112029.5	FBXO5	2.28	3.4	1.843	2.951	2.977	2.174	2.896	0.9955	0.917	0.98305	4.832	3.49	0.8681	1.214	1.001	1.071	1.09	0.80945	1.4	0.9874	2.688	25.47	7.111	3.466	4.88	2.439	2.6095	2.179	3.6	2.0505	4.73	0.9576	0.5799	1.45	1.337	3.032	2.675	0.3748	2.4205	4.334	0.96755	3.048	3.427	2.422	2.148	3.301	5.491	1.9075
ENSG00000234174.1	AC016683.5	0	0	0.03527	0	0	0	0	0	0	0	0	0	0	0	0	0	0	0	0	0	0	1.015	0	0	0	0	0	0	0	0	0	0	0	0	0	0	0.02826	0	0	0	0	0	0	0.02982	0.03394	0.1092	0.251	0
ENSG00000143494.11	VASH2	0.94305	1.242	0.1626	0.2888	0.7076	0.2119	1.483	0.53035	0.5583	0.5449	0.7971	0.6223	0.49055	0.6775	0.4013	0.6213	1.219	0.41965	0.3675	0.3306	1.315	19.75	0.1873	2.407	1.817	0.495	0.32325	1.4105	0.8023	1.379	1.042	0.6562	0.2057	0.2514	0.1083	1.138	0.5938	0.12635	0.42955	0.7687	0.10225	3.029	1.468	0.4802	0.4412	0.7232	0.82085	0.36645
ENSG00000135898.5	GPR55	0.09345	0.1306	0.04302	0.04526	0.07802	0.0282	0.1278	0.2637	0.4894	1.29	0.0087935	0.009543	0.88655	0.9299	0.2124	0.2291	1.744	0.82095	0.1167	0.075415	0.12445	19	0.0143	0.19835	0.3075	0.09872	0.6948	0.2621	0.4138	0.27215	0.1743	0.02101	0.02912	0.04698	0.03905	0.3467	0.4124	0	0.14805	0.03297	0.020795	0.5942	0.22295	0.2814	0.2246	2.891	5.2155	0.30685
ENSG00000212232.1	SNORD17	0.7954	0.859	0.523	0.5397	0.7393	0.512	0.8472	0.3558	0.3967	0.42565	0.5978	0.6962	0.26605	0.3163	0.3935	0.2817	0.3208	0.395	0.4528	0.3887	0.7259	7.8065	2.44	0.75245	1.258	0.6224	0.81325	0.70525	1.033	0.68025	1.081	0.3497	0.1798	0.4611	0.2908	1.061	0.5976	0.48805	1.0325	1.776	0.25855	0.5045	0.9385	0.5366	0.4427	1.041	2.258	0.5115
ENSG00000249069.3	LINC01033	0	0	0	0	0	0	0	0	0	0	0	0	0	0	0	0	0	0	0	0	0	0.55105	0	0	0	0	0	0	0	0	0	0	0	0	0	0.03898	0	0	0	0	0	0	0	0	0	0	0	0
ENSG00000264663.1	KRT8P34	0	0	0	0	0	0	0	0	0	0	0	0	0	0	0	0	0	0	0	0	0	0.20085	0	0	0	0	0	0	0	0	0	0	0	0	0	0	0	0	0	0	0	0	0	0	0.02552	0.03562	0.068065	0
ENSG00000175643.7	RMI2	0.7565	0.7426	1.081	0.6022	0.7655	0.371	3.489	1.2085	1.272	1.289	0.18405	0.2144	1.8395	2.272	0.7997	0.7305	2.168	0.8601	0.7245	0.624	0.8562	28.63	4.461	1.497	1.942	0.7805	3.152	0.50745	7.917	0.47365	0.7266	0.2777	0.2153	1.819	0.3437	1.585	1.498	0.2005	1.7105	3.209	0.4404	0.6152	1.557	6.43	6.839	3.869	3.1365	1.17
ENSG00000244556.1	ODCP	0.2171	0.1515	0.1204	0.1704	0.1211	0.1517	0.2094	0.040045	0.06095	0.06509	0.272	0.3024	0.080765	0.07922	0.07191	0.07602	0.06609	0.036685	0.172	0.07204	0.19905	1.553	0.2769	0.13656	0.1104	0.1338	0.199	0.13605	0.3223	0.1292	0.07682	0.04969	0.03704	0.1321	0.1527	0.4227	0.2076	0.074015	0.25115	0.1587	0.097055	0.2454	0.23985	0.4484	0.3691	0.3027	0.4045	0.24045
ENSG00000170340.10	B3GNT2	22.415	17.75	14.615	18.27	28.71	19.14	12.83	4.6095	5.194	11.755	2.5305	3.258	6	8.884	4.874	9.48	14.7	11.215	7.48	7.0825	23.39	146.6	12.42	22.165	23.16	10.63	14.345	9.69	28.56	9.0395	13.89	7.83	6.294	12.04	7.934	26.84	22.15	2.333	22.935	8.846	11.59	25.57	9.393	14.27	17.86	12.5	16.255	12.87
ENSG00000238241.1	CCR12P	0	0	0	0	0	0	0	0	0	0	0	0	0	0	0	0	0	0	0	0	0	0.47245	0	0	0	0	0	0	0	0	0	0	0	0	0	0	0	0	0	0	0	0	0	0	0	0	0.11215	0
ENSG00000197275.8	RAD54B	0.63315	0.7602	1.139	0.7882	0.9998	0.5136	3.188	0.8609	0.9806	1.383	2.245	2.148	1.305	1.455	0.7991	1.147	1.318	1.111	1.267	1.1025	1.1125	14.54	2.088	1.28105	1.629	0.907	0.76155	0.6647	1.73	0.52675	1.695	0.755	0.3218	0.8949	0.9172	1.019	1.243	0.2574	3.5275	2.277	0.6045	3.474	2.2685	1.179	1.206	0.8426	1.2855	1.1515
ENSG00000121211.3	MND1	0.3164	0.2556	0.34435	0.4735	0.3764	1.422	0.5924	0.4257	0.41	0.356	0.35035	0.3345	0.3831	0.4816	0.634	0.6385	0.3927	0.3731	0.9362	0.68935	0.3093	24.41	2.908	0.38585	0.2802	0.3896	1.1505	0.28995	2.592	0.27445	0.1587	0.1129	0.05953	0.2976	0.113	0.5731	0.6797	0.13435	0.307	0.2686	0.09389	0.2906	0.4175	0.7962	0.787	1.254	1.4925	0.5769
ENSG00000178403.3	NEUROG2	0	0	0	0	0	0	0	1.057	0.5658	1.399	3.028	3.469	0.19325	0.2475	1.535	0.07026	0.1082	1.429	0.07482	0.036465	0.02054	19.71	0	0	0	0	0	0	0	0	0	0	0	0	0	0	0	0	0	0	0	0.02904	0	0.01662	0.02215	0	0	0
ENSG00000140525.13	FANCI	5.057	3.084	2.8755	2.159	2.588	2.486	4.961	0.98815	1.026	0.9819	3.0575	2.89	1.601	1.694	1.026	1.05	0.988	0.8542	2	1.295	4.283	59.595	9.744	4.5225	4.323	2.928	4.451	2.3635	9.805	2.599	3.713	1.073	0.5822	1.059	0.7262	4.901	3.708	0.5338	3.9845	4.566	1.222	1.256	4.1765	6.721	7.331	5.974	7.766	3.77
ENSG00000257127.2	CLLU1	0	0	0	0	0.01782	0	0	0	0	0	0	0	0	0	0	0	0	0	0	0	0.006755	0.22955	0	0	0.02358	0	0	0	0.03545	0	0	0.01268	0	0	0	0	0.0681	0.016595	0	0	0	0	0	0	0	0.008203	0.022455	0
ENSG00000165244.6	ZNF367	2.139	1.266	0.7317	1.887	2.086	3.111	1.481	0.8118	0.8191	1.7475	2.4335	2.06	0.8003	1.14	1.02	1.036	2.089	1.309	2.665	1.537	1.3975	15.35	3.527	2.0435	1.297	1.148	1.7535	1.504	3.146	1.6485	1.761	0.848	1.178	1.12	1.358	2.234	1.121	1.039	2.8555	1.924	0.5582	0.6583	0.99845	2.221	1.923	2.174	1.974	1.2105
ENSG00000267701.1	RP11-28F1.2	0.5132	0.6415	0	0.449	0.4382	0.1388	0.2513	0.066105	0.07893	0.09248	0	0	0	0	0	0.1041	0	0	0.2774	0.10405	0.70135	7.1535	0.1914	0.36245	0.4244	0.2897	0.4023	0.2962	0.1705	0.29335	0.4273	0.1116	0.0736	0.4543	0	0.4378	0.2238	0	1.241	0.7488	0	0.3579	0.63795	0.3821	0.3088	0.5611	1.423	0.13055
ENSG00000235852.1	AC005540.3	0.1492	0.1674	0.18785	0.2935	0.1641	0.1407	0.1823	0	0	0	0.08136	0.2274	0	0	0	0	0	0	0	0	0.1492	1.5425	0.2514	0.095	0.2193	0	0.11115	0.083625	0.09607	0	0	0.1027	0	0.1268	0	0.2502	0.1178	0	0.2094	0.1718	0.084485	0.1565	0	0.3022	0.253	0.1785	0.3117	0
ENSG00000089127.8	OAS1	8.7685	10.04	6.0575	4.06	6.384	2.515	23.32	2.288	1.411	1.8235	0.98085	1.234	1.7195	1.576	1.87	3.116	1.536	1.987	4.873	3.094	8.8525	126.4	0.6581	5.1455	9.884	4.738	16.655	5.754	31.96	5.3215	7.59	2.28	1.52	6.229	8.951	15.14	10.99	0.50235	7.0255	5.252	0.95845	5.002	6.345	6.083	6.008	15.72	33.94	6.334
ENSG00000087586.13	AURKA	1.423	1.251	1.997	0.9577	1.321	0.8822	1.957	0.6234	0.6671	0.78565	1.513	1.441	1.0515	1.16	0.6743	0.8274	0.758	0.72005	1.09	0.9424	1.2395	49.165	10.3	1.9015	1.183	1.279	5.548	1.0455	6.733	1.2555	1.292	2.508	2.19	1.533	1.36	2.177	1.745	3.1715	1.4685	4.119	0.5808	0.9152	1.161	2.198	2.41	5.059	5.509	2.567
ENSG00000106399.7	RPA3	9.033	10.05	13.41	9.527	10.41	9.716	9.634	6.041	7.315	8.3305	11.8	9.622	7.62	9.821	5.752	9.667	9.704	6.6815	11.26	7.213	10.455	56.17	14.99	9.747	11.04	8.538	8.9555	8.936	9.864	9.19	9.697	5.71	4.888	12.27	7.87	11.1	7.75	4.274	12.85	11.3	3.5485	20	8.2745	8.081	7.683	10.22	15.535	7.6075
ENSG00000214215.3	C12orf74	0	0	0	0	0	0	0.1682	0	0	0	0	0	0	0	0	0	0	0	0	0	0	1.2595	0	0	0.04229	0	0.065825	0	0	0	0.112	0	0	0.06125	0.02658	0.06984	0	0	0	0	0.05712	0	0.04282	0	0	0.1736	0.1537	0.08323
ENSG00000196735.7	HLA-DQA1	32.8	14.18	5.6545	19.87	21.77	11.83	8.539	1.4455	0.7212	1.445	0.7735	0.4305	0.6474	0.7176	2.146	3.893	0.89	0.77995	19.77	4.1605	21.445	485.15	0.06074	12.05	22.82	6.898	9.2005	6.745	8.013	6.7765	13.22	3.237	2.018	11.02	2.043	94.7	10.61	1.678	31.065	2.986	1.422	9.673	10.255	16.68	18.96	26.26	97.505	4.295
ENSG00000130812.6	ANGPTL6	0.4749	0.4507	0.49535	0.3372	0.3951	0.3098	0.61	0.50735	0.601	0.5676	0.82255	0.8543	0.7825	0.8034	0.4823	0.8166	0.7536	0.51115	1.251	0.78045	0.5476	72.89	0.6459	0.4278	0.4015	0.4145	0.6927	0.2985	0.4387	0.23615	0.603	0.1269	0.05096	0.2901	18.96	0.9916	0.3781	0.044295	0.4725	0.5792	0.59995	0.818	0.39575	0.3882	0.3824	3.351	6.657	1.558
ENSG00000188620.9	HMX3	0	0.2079	0	0	0	0	0	0	0	0	0	0	0	0	0	1.32	0	0	0	0	0	4.8215	0	0	0	0.2516	0.2877	0	0	0.010355	0	0	0	0.04452	0	0	0	0	0	0	0	0.4123	0	0	0	0.229	0	0.029775
ENSG00000229671.1	AC051649.16	0.9069	0.5428	0.4483	0.5052	0.7169	0.2882	0	0.1732	0.07735	0.15505	0	0	0.09333	0.1168	0.1812	0.2457	0.1638	0.12455	0.8584	0.30605	0.44685	6.243	0	0.07515	0.3181	0.1967	0.2256	0.17245	0	0.18025	0.1812	0.08721	0	0.1186	0	0.7425	0.2289	0	0.6511	0.1633	0	0.1368	0.27665	0.1192	0.1376	0.2869	0.6824	0.1199
ENSG00000230266.1	XXYLT1-AS2	0.56695	0.4782	0.082835	0	0.0464	0.06748	0.6395	0.1355	0.09275	0.17665	0.079895	0.1562	0.16505	0.1044	0.2099	0.2151	0.08612	0.19565	0.3868	0.19685	0.48955	11.595	0.1042	0.3982	0.4615	0.9531	0.63555	1.1715	0.4723	1.224	0.5713	0.1343	0.06033	0.06169	0.08968	0.8771	0.3107	0.077765	0.098245	0.07266	0	0.2731	0.443	0.2421	0.275	1.195	0.7382	2.091
ENSG00000158050.4	DUSP2	6.5765	28.16	1.7165	10.77	7.018	2.36	122.4	4.369	8.741	5.592	6.8075	6.844	12.165	13.81	4.218	3.251	5.521	5.0145	5.447	1.5385	7.0625	559.75	1.51	10.3585	5.55	2.233	4.3415	1.632	4.825	1.43	12.23	8.302	2.24	6.878	3.061	23.7	4.33	1.6355	10.175	6.447	1.2345	41.74	15.445	35.83	31.09	11.89	63.44	5.4695
ENSG00000246790.2	RP11-730K11.1	0	0	0	0	0	0	0.03981	0	0.008743	0	0.08872	0.08041	0.020685	0.03018	0.01415	0.0174	0.01536	0	0.02548	0.0074655	0.022665	1.248	0	0	0	0	0.084135	0	0.02803	0	0.07302	0	0	0.01931	0.07655	0.0476	0.1027	0	0	0	0.008945	0.1577	0.08648	0	0	0.1364	0.12345	0.01033
ENSG00000132341.7	RAN	90.1	116.1	106.3	113.7	117.1	115.5	109.7	65.86	81.92	66.06	116.25	94.54	82.875	118	56.23	100.1	85.37	48.56	85.4	70.92	96.355	546.8	301.3	123.9	86.78	101.7	90.54	101.95	161.4	102.5	116.7	60.04	41.14	55.21	36.6	117.7	77.36	73.47	108.95	103.3	34.415	102.7	83.78	101.4	93.2	85.7	119.25	71.89
ENSG00000181577.11	C6orf223	0.01614	0.03151	0.014345	0.02822	0.01929	0.0141	0.01891	0.1902	1.247	0.078245	0.083175	0.1002	0.7833	0.7608	0.337	0.24	0.1206	0.1313	0.02877	0.046795	0.02982	20.54	0.01857	0.05035	0.04951	0.09828	0.25365	0.071085	0.05553	0.09823	0.07345	0.4908	0.03071	1.651	0.06944	4.317	0.2533	0.032285	0.09062	0.01476	0.3921	0.5287	0.025245	0.08918	0.09147	0.8757	0.043725	0.029955
ENSG00000230709.1	AC104024.1	0	0	0	0	0	0	0.02281	0	0.01127	0.0277	0.01154	0.01492	0.027495	0.02923	0	0	0.05541	0.02957	0	0	0.018765	4.521	0	0.01187	0.05509	0	0.10735	0	0.01936	0	0	0	0	0	0	0.05323	0.1622	0	0	0	0	0	0.00565	0	0	0.2722	1.4225	0.032105
ENSG00000242550.1	SERPINB10	0	0.2725	0	0	0	0	0	0	0	0	0	0	0	0	0	0	0	0	0	0	0	10.0055	0.03516	0.012815	0	0	0	0	0.3166	0	0	0	0	0	0	0.1838	0.03301	0	0.096435	0	0	0	0	0.4631	0.5457	0	0.4879	0
ENSG00000248329.1	RP11-366M4.3	0	0	0	0	0	0	0	0	0	0	0	0	0	0	0	0	0	0	0	0	0.066265	3.638	0	0	0	0	0	0	0.02255	0	0	0	0	0.05897	0	0	0.05025	0	0	0	0	0	0.851	0.4303	0.18	0	0	0
ENSG00000167088.6	SNRPD1	31.36	37.32	25.83	36.53	36.31	34.56	31.58	25.46	28.41	23.8	40.265	32.53	25.48	34.3	23.55	31.66	28.19	20.935	31.77	25.655	37.005	168	77.58	43.2	40.45	28.83	29.64	26.115	49.11	25.125	36.02	14.26	11.14	19	12.79	33.45	26.59	18.535	41.185	44.6	10.975	43.2	34.635	33.96	31.05	28.55	40.39	23.975
ENSG00000261435.1	MIR1587	0	0	0	0	0	0	0	0	0	0	0	0	0	0	0	0	0	0	0	0	0	0.1807	0	0	0	0	0	0	0	0	0	0	0	0	0	0	0	0	0	0	0	0	0	0	0	0	0.055845	0
ENSG00000254298.1	CTB-17P3.4	0	0	0.4359	0	0	0	0.1606	0	0	0	0	0	0	0.0919	0	0	0	0	0	0	0	4.7265	0	0	0	0.1322	0	0	0	0	0.5077	0.3281	0.1527	0	0	0	0	0.12165	0	1.159	0.12455	0.6266	0	0	0	0	0	0
ENSG00000227055.1	AC009961.5	0	0	0	0	0	0	0	0	0	0	0	0	0	0	0	0	0	0	0	0	0	1.039	0	0	0	0	0	0	0	0	0	0	0	0	0	0	0.1391	0	0	0	0	0	0	0.1263	0.1059	0.1847	0.10925	0
ENSG00000237541.3	HLA-DQA2	12.415	4.511	1.9445	7.29	6.87	3.885	2.875	0.5245	0.2797	0.42295	0.2635	0.1367	0.25485	0.232	0.5722	0.9194	0.3147	0.2728	6.202	1.00935	8.084	159.1	0	3.4255	1.978	1.829	3.455	2.772	3.223	2.839	6.619	1.033	0.6983	4.904	0.6811	29.15	3.836	0.5843	10.765	0.693	0.413	3.068	2.8355	12.38	11.47	8.352	39.995	1.491
ENSG00000178295.10	GEN1	2.8515	2.437	2.4775	1.887	2.796	1.707	2.647	1.0605	1.162	1.255	2.188	2.078	1.5565	1.542	1.121	1.551	1.498	1.1335	1.471	1.3265	2.873	31.37	6.748	2.9955	3.59	1.432	6.4225	1.3435	8.447	1.2975	3.038	1.433	1.283	1.674	4.481	3.758	8.048	1.243	2.3825	1.826	1.5065	5.677	5.043	5.792	5.211	7.766	9.4535	2.39
ENSG00000121152.5	NCAPH	1.001	0.7409	0.77415	0.5863	0.717	0.4722	0.4871	0.24515	0.1768	0.1916	0.6375	0.6104	0.28275	0.2601	0.2549	0.2836	0.1583	0.25205	0.7868	0.3766	0.9184	51.94	5.214	0.3393	0.5531	0.2754	2.324	0.23085	6.506	0.2332	0.2462	0.1736	0.1408	0.2514	0.1398	1.398	1.566	0.15295	0.9793	0.2962	0.11235	0.2445	0.4384	1.727	1.866	3.299	3.849	0.6357
ENSG00000156802.8	ATAD2	5.1065	4.827	4.6375	10.83	11.25	12.89	8.707	2.56	3.123	3.718	3.211	3.107	3.6415	4.51	2.5	4.292	4.308	2.677	3.715	2.4555	5.9195	52.765	13.91	7.134	7.856	3.629	4.336	5.205	10.56	4.431	5.561	3.635	3.186	1.153	3.595	8.456	7.707	3.4385	6.0535	13.42	1.7235	7.33	10.175	7.131	6.98	7.078	6.581	5.911
ENSG00000242114.1	MTFP1	12.59	13.94	13.515	6.75	7.477	5.21	8.974	5.335	6.314	5.9605	5.7095	6.471	7.4695	8.498	5.417	8.192	6.375	6.4705	5.431	7.5325	14.395	112	13.35	6.151	7.161	4.817	19.7	5.0135	21.96	5.781	5.608	14.97	10.76	27.86	15.84	18.61	13.58	11.265	5.711	6.418	9.2515	12.32	18.06	8.861	9.116	17.48	27.39	20.02
ENSG00000164104.7	HMGB2	82.62	73.66	19.19	71.21	64.51	83.11	63.94	18.62	18.17	26.11	27.88	24.57	19.195	24.48	17.45	25.03	23.56	19.57	39.12	24.325	86.95	519.7	100	84.75	95.09	67.66	71.36	63.08	86.95	63.05	91	33.61	19.5	25.94	9.12	90.65	52.48	20.605	112.9	126.8	9.418	33.95	48.145	67.51	60.39	82.39	146.35	38.105
ENSG00000235131.1	RP5-1092A11.2	0	0	0	0	0	0	0	0	0	0	0.063985	0	0	0	0	0	0	0	0	0	0	0.4785	0	0	0	0	0	0	0	0	0.1512	0	0	0	0	0	0	0	0	0	0	0	0	0	0	0	0	0
ENSG00000239713.3	APOBEC3G	6.6385	6.622	11.035	5.836	6.647	3.617	17.45	1.7975	1.222	1.691	0.88445	1.075	1.1805	1.13	1.71	1.861	1.42	1.5065	4.748	2.508	7.559	136.35	9.228	11.76	13.48	7.358	5.3005	4.98	4.113	4.7605	11.63	2.571	1.2	3.18	1.688	12.65	6.055	0.54385	12.59	24.3	1.044	5.672	11.73	2.238	2.155	9.464	43.91	4.0095
ENSG00000108561.4	C1QBP	72.3	76.83	132.75	69.47	77.17	71.78	94.51	48.965	64.78	53.27	86.49	72.54	63.58	81.96	54.41	69.36	59.28	42.885	69.47	61.59	81.795	354.7	172.6	92.455	75.38	78.29	87.955	73.205	136.5	76.225	90.14	56.4	60.81	63.11	55.14	70.15	70.07	82.76	75.88	73.46	33.045	105.8	71.4	84.75	85.91	70.19	88.185	63.57
ENSG00000205020.7	CCL4L1	0	0.06346	0.03589	0.05544	0.05006	0	0.05587	0	0	0	0	0	0.04059	0.04052	0	0	0	0	0.03307	0	0	1.621	0	0	0.08504	0	0.017375	0	0	0	0.04003	0	0	0.05442	0.03779	0.1647	0	0	0	0.03728	0	0	0	0	0	0.07402	0.3246	0.009025
ENSG00000260997.1	RP4-647J21.1	0.7402	0.9169	0.23865	0.4036	0.6731	0.2123	0.5453	0.1471	0.1648	0.12375	1.5615	1.689	0.22735	0.2114	0.1255	0.2213	0.1161	0.10125	0.2912	0.17705	0.56565	41.64	0	0.6662	0.603	0.2705	0.61175	0.2262	0.5593	0.2698	0.971	0.1933	0.08442	0.2167	0.369	5.051	0.6146	0.07732	0.52655	0.1628	0.0872	0.2628	0.63595	0.5871	0.5089	2.027	10.295	0.486
ENSG00000247626.3	MARS2	3.107	3.78	7.33	2.454	3.209	2.063	4.609	1.615	1.874	2.0135	3.842	4.516	2.565	2.817	1.784	2.401	2.2	1.607	3.14	2.0415	4.0025	24.65	6.377	2.915	3.267	2.824	6.0135	2.9705	7.969	3.298	4.979	1.911	2.66	2.006	4.183	3.703	5.028	3.688	3.7695	2.753	3.413	1.954	3.2985	5.363	5.411	6.095	8.2465	4.642
ENSG00000203817.5	FAM72C	0.10085	0.08605	0.062905	0	0.06358	0	0.06632	0.08519	0.1195	0.089135	0.84755	0.7381	0.10595	0.1903	0.165	0.09063	0.06825	0.069985	0.07153	0.09706	0.055345	2.7565	0.3055	0.07151	0.07977	0	0.06077	0	0.3968	0	0.08327	0	0	0	0	0.1308	0.04979	0	0.17705	0.04748	0	0	0.040765	0.3119	0.3489	0.1079	0.55845	0.04977
ENSG00000204110.6	RP1-153P14.8	0	0	0	0	0	0	0	0	0	0	0	0	0	0	0	0.1102	0	0	0	0.1343	0	1	0	0	0	0	0	0	0	0	0	0	0	0.04683	0	0	0	0	0	0	0	0	0	0	0	0.1669	0.14925	0
ENSG00000197472.10	ZNF695	0.030645	0.03007	0.02784	0.01893	0.02362	0.0119	0.06636	0.04933	0.05872	0.059785	0.13975	0.1149	0.085715	0.09587	0.05904	0.04158	0.07297	0.03678	0.02459	0.029185	0.053705	1.3135	0.3404	0.03958	0.03316	0.02353	0.07511	0.027255	0.1536	0.017145	0	0.006997	0	0.039	0	0.04659	0.04525	0	0.028715	0.09979	0.01116	0.02829	0.054095	0.03028	0.0207	0.05851	0.051075	0.03521
ENSG00000198901.9	PRC1	4.645	2.619	2.431	4.911	3.644	5.912	2.877	1.5465	2.361	1.4985	15.83	12.4	3.4305	4.97	1.517	2.764	2.012	1.221	2.785	1.7485	3.9145	58.805	19.24	4.4435	3.478	2.179	5.484	2.5115	16.89	2.3005	4.353	1.841	0.8893	1.098	0.4629	4.72	4.283	1.01	5.1005	5.015	1.7505	1.655	2.6835	10.17	11.31	6.132	5.246	3.5275
ENSG00000092853.9	CLSPN	0.2286	0.2201	0.185	0.1682	0.2096	0.1075	0.211	0.1291	0.1616	0.07055	0.03594	0.03575	0.3395	0.3592	0.179	0.105	0.1496	0.0547	0.1353	0.09193	0.1781	11.84	2.456	0.1764	0.1515	0.07107	0.47475	0.065275	1.1	0.06777	0.1151	0.06429	0.05053	0.06605	0.04487	0.5275	0.3156	0.02331	0.1741	0.06625	0.05823	0.08482	0.12385	0.3679	0.3575	0.6806	1.5355	0.16365
ENSG00000216867.2	AC114776.1	0.08514	0.08154	0	0	0	0.09148	0	0	0	0	0	0	0	0	0	0	0	0	0	0	0.088975	0.6819	0.2519	0.0628	0.1295	0.0833	0	0.078285	0.1087	0	0	0	0	0.06767	0	0	0	0	0.07678	0.1624	0	0	0	0.1102	0.1092	0.07374	0.09843	0.060765
ENSG00000115415.14	STAT1	50.19	39.19	38.015	50.27	44.56	44.88	43.7	16.235	16.06	15.63	27.555	20.32	17.875	25.21	16.06	27.03	16.81	15.035	30.47	18.305	39.915	511.7	254	42.76	36.88	39.57	32.06	34.525	27.39	34.345	35.79	20.21	12.19	31.04	21.69	64.31	31.19	17.645	44.87	34.13	12.63	31.19	39.17	31.01	32.19	34.16	65.47	24.19
ENSG00000139626.11	ITGB7	2.6145	2.527	2.061	2.323	2.308	1.141	4.397	1.1315	0.599	1.9195	0.80505	0.8371	0.79405	0.615	0.6691	0.9993	1.273	1.137	2.377	1.314	2.558	161.25	0.9057	2.6375	4.317	1.371	5.5875	1.3365	9.416	1.2205	3.228	0.5727	0.3597	5.867	3.336	8.467	5.401	0.2849	12.11	1.167	0.7781	2.604	3.75	6.242	7.628	18.09	51.435	2.187
ENSG00000272269.1	RP11-500C11.3	6.498	6.506	3.2815	4.316	4.483	4.841	6.227	1.203	1.348	1.1885	2.987	2.85	1.446	1.719	1.229	1.37	1.283	0.8553	2.015	1.167	5.6785	30.965	12.25	6.0855	5.945	3.975	3.33	4.149	4.956	3.9145	5.627	2.125	1.37	2.104	2.149	5.349	4.345	4.205	5.824	5.741	1.639	3.016	3.941	3.512	3.914	4.165	7.6705	2.614
ENSG00000216306.3	KRT19P2	0	0	0	0	0	0	0	0	0	0	0	0	0	0	0	0	0	0	0	0	0	0.27095	0	0	0	0	0	0	0	0	0	0	0	0	0	0	0	0	0	0.046	0	0	0.01076	0	0	0	0	0
ENSG00000237876.1	AKR1B1P4	0	0	0	0	0	0	0	0	0	0	0	0	0	0	0	0	0	0	0	0	0	0.15985	0	0	0	0	0	0	0	0	0	0	0	0.04261	0	0	0	0	0	0	0	0	0	0	0	0	0	0
ENSG00000128815.13	WDFY4	1.4455	1.266	0.7853	1.132	1.226	0.5327	1.166	0.4411	0.3726	0.4121	0.1625	0.1554	0.33485	0.3026	0.604	0.6736	0.3428	0.276	2.149	1.037	0.81685	55.885	0.06092	0.4803	1.083	0.5263	0.93435	0.56505	0.5741	0.6094	1.028	0.3009	0.1627	0.4011	0.209	5.107	0.9564	0.096925	1.425	0.5638	0.16045	0.3138	0.6583	0.5353	0.576	3.345	20.375	0.4738
ENSG00000100749.3	VRK1	7.447	5.261	3.9865	4.585	5.25	6.66	8.319	3.8365	4.894	6.105	6.266	4.74	5.093	7.278	4.213	4.98	7.835	4.985	4.812	4.425	7.583	55.16	10.12	8.828	6.792	5.717	6.3135	5.325	8.627	5.445	9.617	2.809	1.728	2.734	1.365	5.994	4.875	2.0365	7.7075	7.501	1.6925	4.702	4.957	6.517	6.352	6.724	13.63	6.611
ENSG00000230628.1	RP4-781K5.6	0	0	0	0	0	0	0	0	0	0	0.013815	0	0	0	0	0	0	0	0	0	0.016095	1.796	0	0.05004	0	0	0.020955	0.012755	0.519	0	0.02979	0	0	0.01957	0.1256	0.1267	0.0214	0	0.02076	0	0	0.06014	0.002058	0.04453	0.07264	0.04497	0.020335	0
ENSG00000184979.9	USP18	9.9295	7.62	4.274	3.29	5.043	3.97	4.71	1.788	1.784	1.913	1.1745	1.332	1.755	1.692	1.677	2.323	1.781	1.77	2.042	1.9145	7.4505	50.53	4.611	3.7035	3.342	2.146	2.1545	3.5575	3.563	3.1705	7.909	1.65	1.209	3.128	3.103	7.224	4.295	1.66	9.171	3.088	1.291	5.93	3.735	2.653	3.159	2.874	5.2495	2.7615
ENSG00000035720.3	STAP1	0.5103	0.4553	0.047445	0.2378	0.3067	0.117	0.4573	0.05274	0.04305	0.03961	0.0758	0.07395	0.048485	0.07193	0.0922	0.05447	0.03533	0.039485	0.05099	0.049265	0.35385	73.655	0	0.308	0.1465	0.2337	1.154	0.5749	0.5099	0.57765	0.348	0.05106	0.0323	6.092	0.1257	1.602	0.9229	0.040365	0.28705	0.06516	0.14335	0.1316	0.72795	0.199	0.2511	4.844	27.325	0.64335
ENSG00000261618.1	RP11-79H23.3	0.060635	0.1886	0.05944	0.07784	0.1131	0.0456	0.2358	0	0	0	0	0	0	0	0.01297	0.02214	0	0	0	0	0.09537	3.7045	0.1459	0.17975	0.1506	0.07953	0.2083	0.026815	0.2503	0.031085	0.2482	0.02184	0	0.1575	0.356	1.083	0.1341	0	0.050475	0.0938	0.10155	0.03118	0.22545	0.8561	0.5421	0.4052	0.28845	0.1497
ENSG00000264739.1	RP11-138I1.2	0.02667	0.04509	0.01217	0	0.03276	0.05391	0	0	0	0	0	0	0	0.01216	0	0.007925	0	0	0	0	0.02485	0.3769	0	0	0.03218	0	0	0	0	0	0.03359	0	0	0	0	0.0605	0	0	0	0.02663	0	0	0	0	0	0.02353	0.048865	0
ENSG00000092470.7	WDR76	3.5405	2.293	0.87505	3.251	2.825	3.829	3.779	0.733	0.7601	0.7736	7.3085	6.135	1.0925	1.26	0.6642	0.8561	0.6666	0.5991	1.421	0.90165	3.0585	25.625	5.151	4.638	4.767	4.454	3.3755	3.7425	4.241	4.0195	2.558	0.8244	0.5003	0.9394	0.3624	3.694	2.668	0.33435	3.9055	3.068	1.3215	1.945	2.569	3.702	3.988	3.566	4.1445	2.19
ENSG00000218690.1	HIST1H2APS4	0	0	0	0	0	0	0	0	0	0	0	0	0	0	0	0	0	0	0	0	0	0.331	0	0	0	0	0	0	0	0	0	0	0	0	0	0	0	0	0	0	0	0	0	0	0	0	0	0
ENSG00000269404.2	SPIB	0.06668	0.1318	0.030555	0.08983	0.13	0.04963	0.1148	0.02863	0.0338	0.032585	0.03613	0.04297	0.046505	0.04293	0.03278	0.03728	0.02806	0.02349	0.0909	0.03774	0.1148	86.605	0.01594	0.1221	0.06205	0.1565	16.06	0.068805	0.3324	0.050845	0.1734	0.04503	0.01128	0.0913	0.0817	0.4644	0.1192	0.1721	2.373	0.06085	0.3831	0.089	0.3672	0.07928	0.07988	15.62	23.605	0.1931
ENSG00000132185.12	FCRLA	0.080285	0.09027	0.02508	0.06046	0.0945	0.02955	0.06123	0.19075	0.1395	0.255	0.01135	0.01864	0.0984	0.08011	0.1899	0.1135	0.2445	0.1528	0.5425	0.1207	0.08393	113.1	0.3125	0.07304	0.09178	0.04293	0.43725	0.045725	0.2042	0.044245	0.07333	0.04515	0.04901	0.05358	0.08767	0.2691	0.3644	0.030145	0.45535	0.02496	0	0.02823	0.07431	0.3187	0.4686	5.005	39.825	0.16725
ENSG00000184566.2	AC132216.1	0	0	0	0	0	0	0	0	0	0	0	0	0	0	0	0	0	0	0	0	0	0.13605	0	0	0	0	0	0	0	0	0	0	0	0	0	0	0	0	0	0	0	0	0	0	0	0	0	0
ENSG00000137807.9	KIF23	1.737	0.9969	2.053	5.153	4.778	6.202	1.225	0.2021	0.2087	0.1758	0.14795	0.1709	0.37155	0.3593	0.2409	0.2518	0.2183	0.17135	0.3213	0.24955	1.6735	36.105	19.9	2.4605	1.503	0.9322	3.4365	1.469	7.842	1.818	2.43	0.3238	0.1794	3.003	0.1719	2.7	1.474	0.1005	7.3275	1.474	0.3623	0.2226	1.4805	3.195	3.185	3.504	3.1065	1.833
ENSG00000120539.10	MASTL	9.647	7.059	5.3615	8.031	7.856	8.431	8.622	1.7085	2.206	1.8325	4.085	3.452	2.7885	3.522	1.784	2.687	2.205	1.7045	3.592	2.1635	8.688	39.39	11.83	8.791	8.14	4.548	5.23	4.8235	9.067	4.7295	6.573	2.288	1.283	3.15	2.495	8.433	6.78	1.7225	9.96	7.249	2.0565	6.132	5.908	9.335	10.48	6.524	7.6855	4.393
ENSG00000250656.2	ST3GAL1P1	0.04262	0.06599	0.23135	0.07873	0.07256	0	0.07553	0	0	0.03255	0.06595	0.115	0.031445	0	0	0.04249	0.02513	0	0.06226	0.01112	0.058125	1.1205	0.3188	0	0.07723	0.06713	0.17745	0.086955	0.1812	0.08351	0.1399	0.0217	0.02658	0.0752	0.1638	0.09594	0.1539	0	0.06036	0.1329	0.1962	0.2148	0.1142	0.07573	0	0.3936	0.2122	0.17455
ENSG00000181544.9	FANCB	0.4834	0.4006	0.17925	0.4492	0.4077	0.293	0.5574	0.1747	0.1093	0.19005	0.4893	0.644	0.16725	0.1453	0.2409	0.1686	0.1351	0.19635	0.5816	0.24025	0.52395	5.136	2.581	0.6014	0.58	0.3151	0.3356	0.29015	0.7483	0.26355	0.5229	0.1473	0.06237	0.1192	0.05168	0.4744	0.3994	0.09788	1.354	0.6182	0.1277	0.1752	0.3383	0.4886	0.4567	0.4593	0.8409	0.25805
ENSG00000271554.1	RP4-665N4.8	0.18585	0.2207	0.072285	0.3891	0.4858	0.4026	0.2884	0	0	0.028825	0.18555	0.1584	0	0.04209	0	0.0389	0.04246	0.03258	0.0874	0	0.21325	2.898	0	0.36775	0.4163	0.1537	0.1403	0.2095	0.1734	0.1339	0.4191	0.05268	0.02936	0.1512	0.1199	0.4082	0.1994	0	0.30005	0.3778	0.1135	0.2277	0.4557	0.1793	0.143	0.2772	0.6895	0.1595
ENSG00000147138.1	GPR174	0.45005	0.7526	0.091835	0.3091	0.3928	0.08422	0.3929	0.0077	0	0	0	0	0	0	0	0.05474	0	0	0.2666	0.042985	0.4312	19.62	0	0.57695	0.2876	0.1391	0.59965	0.1507	0.3707	0.1816	0.5595	0.1552	0.04239	0.2368	0.3801	2.588	0.5458	0.02548	0.3669	0.1567	0.06418	0.2294	0.53785	0.2279	0.1393	2.811	6.43	0.4557
ENSG00000089685.10	BIRC5	0.2727	0.2288	0.43685	0.2567	0.3837	0.1237	0.2661	0.11015	0.06632	0.11025	0.561	0.5611	0.096835	0.08897	0.1405	0.1034	0.0782	0.1217	0.2863	0.1319	0.301	25.435	7.087	0.1312	0.1637	0.1137	1.8375	0.1078	7.093	0.1084	0.1781	0.09461	0.06635	0.2653	0.3912	0.9255	0.6618	0.038185	0.2461	0.1813	0.1217	0.1615	0.4232	2.111	2.012	2.524	3.228	0.4964
ENSG00000174123.6	TLR10	0.16035	0.287	0.1038	0.1154	0.1667	0.06801	0.186	0.8564	0.5055	0.60055	0.24015	0.1848	0.37945	0.4462	0.7042	1.015	0.6438	0.42275	1.593	1.4475	0.19615	89.87	0.02072	0.1258	0.2574	0.096	0.36365	0.056975	0.3973	0.061505	0.3399	0.04777	0.03078	0.1101	0.1413	1.029	0.4072	0.01592	0.355	0.07843	0.076295	0.219	0.3252	0.1237	0.1149	3.504	31.66	0.1727
ENSG00000225885.2	AC023590.1	0.02874	0.02868	0	0.06689	0.03705	0.05666	0.07781	0	0.01886	0.03	0.13815	0.1679	0.03156	0.02377	0.01916	0.01896	0.02354	0.020025	0.04332	0.015265	0.03716	2.0475	0	0.08207	0.07499	0.02763	0.05169	0.023525	0.05149	0.025565	0	0.02324	0	0.04255	0.07253	0.08988	0.1168	0	0.067205	0.0598	0.030165	0.09693	0.059105	0.03979	0.03777	0.1248	0.7614	0.026885
ENSG00000141293.11	SKAP1	1.182	1.556	6.567	0.7281	0.6501	0.2562	6.932	0.073115	0.1807	0.207	0.036385	0.04133	0.139	0.1605	0.2563	0.5597	0.1986	0.1704	0.7627	0.22285	2.5905	63.665	0.01243	1.4135	1.539	0.5108	1.6085	0.89235	0.9375	0.7738	1.952	0.2107	0.07601	8.379	5.256	4.211	2.605	0.09983	1.3825	0.2556	1.375	19.77	1.6045	0.9412	0.8943	4.506	12.69	1.2045
ENSG00000185130.4	HIST1H2BL	0	0	0.0869	0.2187	0.1606	0.1616	0.1034	0	0	0.0579	0.2277	0.1351	0	0	0	0	0.1074	0	0.1194	0	0	1.364	0.4346	0.2248	0.2212	0	0.25945	0.083465	0.2312	0.078645	0	0.04225	0	0	0	0.2067	0	0	0.09498	0.2707	0	0	0.23655	0.1134	0.144	0.2063	0.2793	0.076465
ENSG00000254248.1	RP11-320N21.2	0	0	0	0	0	0	0	0	0	0	0	0	0	0	0	0	0	0	0	0	0	0.4807	0	0.0329	0.0631	0	0.095275	0	0.04376	0	0	0	0	0	0	0	0	0	0	0	0	0	0	0.1144	0.1283	0.07092	0.13485	0
ENSG00000128059.4	PPAT	4.154	4.602	6.2155	4.317	4.861	4.149	5.925	3.8415	4.678	4.0545	9.419	8.5	5.014	6.134	3.589	4.554	4.839	3.096	4.672	4.082	4.9095	34.905	15.36	6.6195	6.307	4.289	3.8055	3.5295	5.507	3.311	5.916	1.685	1.147	3.456	2.782	3.574	4.497	2.2155	6.462	10.56	3.676	6.838	5.1845	5.018	4.508	3.691	5.124	3.4325
ENSG00000268942.1	CKS1B	0	0	0	0	0	0	0	0	0	0	0	0	0	0	0	0	0	0	0	0	0	0.2268	0	0	0	0	0	0	0	0	0	0	0	0	0	0	0	0	0	0	0	0	0	0	0	0	0	0
ENSG00000216285.4	RP11-490H24.5	0.3459	0.3067	0.45275	0.4545	0.3876	0.53	0.3204	0.25345	0.3317	0.3099	0.39235	0.399	0.39515	0.5032	0.2206	0.3206	0.3052	0.2431	0.2881	0.27905	0.27195	2.1935	0.7752	0.5018	0.3695	0.3301	0.25635	0.36905	0.646	0.43045	0.3139	0.2593	0.1656	0.1835	0.1147	0.3504	0.2753	0.07245	0.3872	0.3182	0.06986	0.3049	0.24855	0.3981	0.4559	0.2432	0.21835	0.20285
ENSG00000122986.9	HVCN1	5.8955	5.384	2.3735	5.82	5.498	4.113	5.459	3.763	4.054	5.6355	3.019	4.151	4.0385	3.732	3.898	6.87	5.606	5.9935	5.917	12.87	3.7895	88.535	2.075	7.2295	8.018	3.063	2.796	3.3565	1.374	3.069	7.294	5.046	3.636	1.301	0.4935	6.477	2.173	2.2525	4.638	8.633	0.46275	2.436	3.9265	1.301	1.595	6.32	29.09	2.2505
ENSG00000095585.12	BLNK	2.3885	2.026	1.697	3.35	2.538	1.203	9.1	2.003	1.097	1.7185	0.78525	0.5634	1.2085	1.114	2.156	2.802	1.499	1.1925	8.569	4.092	3.8015	206.6	0.09289	1.09	3.928	1.456	11.565	1.2635	50.19	1.274	1.387	0.4472	0.2235	21.13	22.39	4.873	9.165	0.19465	3.6015	0.7632	7.138	2.454	9.019	10.47	9.447	35.55	80.74	11.21
ENSG00000128604.14	IRF5	8.5335	6.287	4.7855	5.396	6.907	2.688	8.138	2.892	1.795	1.8605	2.669	2.797	2.327	1.812	2.135	5.159	1.783	1.35	7.039	4.101	4.6945	121.85	0.1233	4.658	4.713	3.428	5.1065	3.5155	15.87	3.5875	6.062	1.329	0.8067	12.09	3.421	19.92	9.126	0.5115	8.167	1.572	3.295	9.801	5.2525	11.75	10.93	10.92	42.82	3.4895
ENSG00000257221.1	RP11-689B22.2	0	0.09561	0.03187	0	0.04925	0	0	0.023965	0	0.019605	0.031105	0.05267	0	0	0.04141	0.04734	0	0	0.08222	0.05765	0.04624	6.8125	0.2593	0.069615	0.1166	0.049	0.21025	0.01523	0.03628	0	0.1236	0	0	0.037	0	0.2156	0.2679	0	0	0	0	0.05418	0.043465	0	0	0.4393	2.516	0.06439
ENSG00000136492.4	BRIP1	0.3483	0.191	0.2472	0.1862	0.1813	0.1839	0.4846	0.072165	0.1105	0.16265	0.11195	0.09799	0.15225	0.1957	0.06177	0.07748	0.3279	0.09269	0.05356	0.04251	0.35815	9.1975	2.908	0.29145	0.1442	0.1072	0.5339	0.16175	1.441	0.12775	0.2402	0.03713	0.01661	0.08564	0.2791	0.391	0.4347	0.028955	0.40315	0.9574	0.1255	0.04158	0.28875	0.788	0.8846	0.9035	0.49315	0.3211
ENSG00000115232.9	ITGA4	2.636	2.495	0.80125	2.04	2.381	1.374	3.638	0.28725	0.2998	0.24595	2.8625	2.971	0.3711	0.3441	0.495	0.4247	0.1734	0.18535	0.7506	0.3122	2.128	79.34	30.19	4.595	9.318	2.068	2.855	1.237	0.8859	1.21	2.188	0.5112	0.2241	0.8051	0.733	10.14	2.072	0.1308	2.9575	0.6856	0.3244	0.5797	1.461	0.6184	0.8469	7.188	24.205	1.542
ENSG00000223886.3	RP11-251G23.2	0.32285	0.1682	0.1588	0.3626	0.2901	0.1984	0.2581	0.2767	0.3444	0.4157	0.5695	0.379	0.34535	0.3713	0.275	0.5499	0.3201	0.3134	0.2722	0.27025	0.323	3.465	1.024	0.21815	0.7631	0.2729	0.2859	0.20045	0.3847	0.19545	0.6799	0.06611	0.04639	0.325	0.07894	0.4185	0.3224	0	0.4595	0.4535	0.2445	0.4606	0.27215	0.3089	0.3189	0.5993	1.5255	0.359
ENSG00000255107.1	RP11-159H10.1	0	0	0	0.04348	0	0.04586	0	0	0	0	0	0	0	0	0	0	0.03014	0	0	0	0	0.3059	0	0	0	0	0	0	0	0	0	0	0	0	0	0	0	0.04464	0	0	0	0.02365	0	0	0	0.03659	0	0
ENSG00000230312.2	LL0XNC01-116E7.4	0.07008	0	0	0.09818	0.1031	0.1003	0.16	0.0381	0.07372	0.04141	0.5562	0.517	0.06415	0.08188	0.03942	0.09652	0.0987	0.041385	0.1144	0.05589	0	2.4435	0.09217	0.17665	0.2181	0.04542	0	0.056825	0	0.0655	0.1733	0.02972	0	0	0	0	0	0	0.0923	0.3302	0	0.08381	0.036185	0	0	0.07776	0.072495	0
ENSG00000143942.4	CHAC2	2.8625	3.016	5.3805	1.992	2.563	1.326	1.328	1.622	1.945	1.9445	3.4025	2.982	1.568	2.253	1.443	2.653	2.044	1.291	1.921	1.95	2.3315	16.56	3.818	2.0645	1.324	1.629	2.796	1.532	5.627	1.4425	1.938	1.372	1.589	1.847	2.449	2.6	2.462	3.5475	1.6575	1.371	1.0595	3.238	2.1585	1.25	1.263	3.361	6.7765	2.974
ENSG00000235499.1	AC073046.25	1.033	0.9244	0.46	0.5077	0.508	0.3736	1.781	0.10205	0.08095	0.12555	0	0	0.08199	0.09748	0.1144	0.08829	0.1009	0.070895	0.2485	0.11235	1.1685	13.22	1.408	1.11235	0.7248	0.442	1.231	0.55135	2.795	0.57445	1.13	0.2028	0.1322	0.465	0.5752	2.06	1.952	0.3103	0.8463	0.6501	0.50765	0.2007	1.07	4.233	4.128	2.107	1.0705	1.113
ENSG00000182572.2	HIST1H3I	0	0	0	0	0	0	0	0	0	0	0	0	0	0	0	0	0	0	0.06481	0	0	0.72475	0	0.05625	0	0	0	0	0	0	0	0	0	0	0	0	0	0	0	0	0	0	0	0	0	0	0.13675	0
ENSG00000225519.1	RP11-236B18.2	0	0	0	0	0	0	0	0	0	0	0	0	0	0	0	0	0	0	0	0	0	20.295	0.1947	0	0	0	0	0	0	0	0	6.096	0.7833	0	0	0	0	0	0	0	0	0	0	0	0	0	0	0
ENSG00000105011.4	ASF1B	0.92175	0.7807	1.631	0.8067	1.025	0.3909	1.102	0.1482	0.113	0.16815	0.2328	0.2534	0.11995	0.1181	0.174	0.2133	0.1508	0.12945	0.351	0.2375	1.064	88.47	8.425	0.76225	0.9029	0.3607	5.4235	0.39675	12.29	0.397	1.209	0.2812	0.2791	0.7037	0.4081	2.442	2.375	0.2534	0.7594	1.201	0.3284	1.235	0.97645	2.926	2.658	7.425	9.635	1.3705
ENSG00000265817.1	FSBP	0.7904	1.058	1.583	1.618	1.602	1.05	7.078	0.44275	0.5748	0.61575	0.9858	1.162	0.7612	0.6541	0.4352	0.6511	0.5757	0.38225	0.9345	0.64165	1.4715	20.74	2.301	2.39	2.188	1.016	0.5194	0.7811	1.601	0.6388	1.791	1.246	0.4495	0.805	0.5858	1.243	2.328	0.6499	4.2605	3.533	0.90065	2.662	1.938	1.716	1.689	0.5716	0.5441	1.2085
ENSG00000185947.10	ZNF267	9.2515	7.82	3.231	4.658	5.705	4.323	6.367	2.208	2.156	2.431	5.585	4.2	2.2735	3.419	2.102	2.592	2.918	1.991	4.821	2.6445	8.199	41.58	6.872	7.4715	8.677	4.672	4.6745	3.9315	7.352	3.642	7.742	2.41	1.465	3.489	1.909	13.42	7.659	3.1385	7.9515	6.793	1.8785	3.771	6.4025	4.3	4.164	6.319	14.16	3.745
ENSG00000227920.2	RP1-153P14.5	0	0	0	0	0	0	0	0	0.02813	0	0	0	0.0333	0.02368	0	0.04181	0.02578	0	0.04385	0.024825	0	0.5987	0	0	0	0	0	0	0	0	0	0	0	0	0	0.05246	0	0	0	0	0	0	0	0	0	0.09259	0.23925	0
ENSG00000166851.10	PLK1	2.182	1.923	2.1675	2.421	2.915	1.603	2.988	2.152	2.492	3.262	11.065	11.48	3.6715	2.988	2.085	2.315	4.006	2.612	2.365	1.9475	2.1275	96.9	16.75	2.8695	3.466	2.535	8.7965	2.0715	17.45	1.87	3.371	0.8465	0.6507	1.558	1.248	3.828	3.113	0.7756	3.1205	3.934	1.022	4.086	3.783	5.842	5.884	11.34	12.92	3.4325
ENSG00000058804.10	NDC1	7.6015	6.528	6.978	6.606	7.023	6.29	8.748	2.5785	2.788	2.5595	6.872	5.549	3.4095	4.179	2.685	2.863	2.826	2.3055	4.856	2.729	8.1945	35.375	16.3	9.592	9.195	5.797	7.5235	5.1005	10.97	4.961	8.922	3.055	2.235	3.656	3.372	6.549	7.19	3.4675	9.9675	8.392	3.28	3.527	6.261	8.643	8.381	7.472	8.827	5.6305
ENSG00000161800.8	RACGAP1	4.558	3.866	2.4695	4.851	4.532	4.445	7.669	3.0805	3.242	5.6425	8.0365	8.555	4.898	5.171	3.428	3.927	7.275	4.314	5.863	4.579	4.2675	61.415	18.96	5.6725	4.324	9.551	9.469	5.949	18.42	5.3415	3.762	1.764	1.038	3.886	0.8826	8.027	3.907	2.026	6.2505	2.876	0.9427	1.758	3.2805	10.46	10.85	8.882	7.0155	5.233
ENSG00000258560.1	CTD-2376I20.1	0	0	0	0	0	0	0	0	0	0	0	0	0	0	0	0	0	0	0	0	0	0.2435	0	0	0	0	0	0	0	0	0	0	0	0	0	0	0	0	0	0	0	0	0	0	0	0	0.029575	0
ENSG00000186076.4	RP11-887P2.3	0.5668	0.534	0.84365	0.7916	0.7211	0.8831	0.5767	0.4136	0.5835	0.4677	0.68615	0.7365	0.8108	0.9275	0.4015	0.5029	0.4804	0.42195	0.4821	0.44255	0.50135	4.229	1.624	0.9208	1.016	0.5657	0.4575	0.7137	1.179	0.7435	0.4182	0.4547	0.2953	0.3288	0.2225	0.6453	0.4894	0.1012	0.6094	0.5296	0.12735	0.5145	0.4036	0.6875	0.717	0.4554	0.41625	0.3392
ENSG00000175841.7	FAM172BP	0	0	0	0	0	0	0	0	0	0	0	0	0	0	0	0	0	0	0	0	0	0.8978	0	0	0	0	0.01743	0	0	0	0	0	0	0	0	0.01912	0.03253	0	0	0	0	0.1422	0	0	0	0.06016	0.1263	0
ENSG00000020633.14	RUNX3	3.4655	4.574	1.1105	3.24	2.41	4.332	2.898	0.4846	0.3614	0.62265	0.263	0.3719	0.4293	0.3894	0.5221	0.7191	0.4161	0.6441	1.603	0.9099	4.454	158.45	2.765	2.586	3.71	0.8314	3.553	1.1775	3.154	1.211	3.334	0.7639	0.3198	0.8288	1.346	15.67	6.167	0.24835	1.441	0.4948	0.39005	0.9866	2.7835	13.7	16.78	12.51	55.94	2.673
ENSG00000171314.8	PGAM1	45.995	43.98	79.88	68.67	60.84	65.35	59.42	40.075	57.01	45.23	71.355	65.82	74.945	92.01	37.27	58.22	53.65	41.28	42.71	49.63	39.975	349.8	138.3	65.83	46.7	53.54	41.905	64.305	117.2	74.315	47.56	45.37	27.14	32.67	22.06	45.79	38.44	7.382	49.115	50.89	10.415	51.9	37.295	60.13	64.17	40.78	47.19	27.625
ENSG00000038210.9	PI4K2B	7.173	5.216	5.284	6.126	6.513	6.925	8.733	1.6	1.514	1.505	3.0085	2.728	1.455	1.584	1.519	1.685	1.675	1.1845	3.438	1.8185	6.8995	43.73	11.43	6.036	6.682	4.533	5.809	4.448	8.657	4.265	5.787	1.944	1.116	3.723	8.716	9.564	12.62	1.2305	7.438	5.49	3.0085	4.223	6.6235	7.911	7.806	8.782	6.902	6.9775
ENSG00000118308.10	LRMP	7.0935	7.258	1.342	1.804	3.097	1.192	15.77	5.16	2.299	0.74005	0.3445	0.3215	4.289	4.88	2.391	1.201	0.6791	0.57505	2.945	2.089	5.584	123.8	0.02286	1.457	3.498	1.14	3.8675	1.0855	3.141	1.172	3.383	0.97	0.4116	3.906	0.886	8.148	2.025	0.35725	2.634	2.816	6.922	2.255	2.3835	2.75	1.735	9.177	35.76	1.5375
ENSG00000156127.6	BATF	4.9705	6.724	1.4395	3.113	5.691	1.443	23.01	0.2976	0.2072	4.4035	0.11765	0.09521	0.1919	0.2061	0.2912	0.4475	0.4761	3.048	1.293	0.7298	8.3325	159.75	0.1814	2.759	4.016	1.647	3.094	3.3455	2.61	3.3945	3.722	1.6	0.4956	0.9994	1.216	13.44	6.88	0.2847	1.8695	0.7431	0.51345	0.7154	7.4705	3.806	4.094	8.5	42.75	4.535
ENSG00000065923.5	SLC9A7	0.56625	0.3314	2.9715	1.315	0.9461	0.5882	0.9955	1.4135	1.865	2.546	5.3435	4.318	1.8675	2.341	1.099	2.797	5.696	1.6865	1.075	1.2475	1.402	39.415	16.22	0.3663	0.7832	0.48	0.3695	0.6481	2.054	0.6115	0.6678	0.7585	0.4047	0.8775	0.9873	1.18	2.509	3.9445	1.4415	4.054	1.497	6.422	2.167	1.236	1.065	0.9021	2.0065	2.5675
ENSG00000197299.6	BLM	0.7043	0.7846	0.32775	0.281	0.4852	0.1976	0.5473	2.489	1.976	1.228	4.0305	5.893	1.558	1.69	1.882	2.359	1.383	1.2855	2.244	2.5435	0.63485	20.86	1.554	0.43625	0.3833	0.2324	1.029	0.20955	1.491	0.22005	0.5912	2.593	1.708	0.178	0.1552	1.242	0.9783	0.47465	0.67045	0.2231	0.14935	2.358	0.4247	0.5944	0.6887	2.033	4.496	0.58555
ENSG00000235748.1	RP11-32D17.4	0	0	0	0	0	0	0	0	0	0	0	0	0	0	0	0	0	0	0	0	0	0.28755	0	0	0	0	0	0	0.06602	0	0	0	0	0	0	0	0	0	0	0	0	0	0	0	0	0	0	0
ENSG00000257322.1	RP11-511B23.2	0.188	0.1017	0.196	0.4234	0.3526	0.2395	0.03847	0.026375	0.06424	0.031675	0	0	0.07948	0.06263	0.0414	0.04324	0.02581	0.019965	0.05165	0.04054	0.16735	2.306	0.04439	0.21265	0.282	0.02854	0.08688	0.071935	0	0.062575	0.2229	0.1378	0.1601	0.609	0.05238	0.09654	0.06959	0.086655	0.24035	0.1564	0.05365	0.04351	0.1983	0.03897	0.06263	0.0621	0.15225	0
ENSG00000184445.7	KNTC1	4.856	3.949	3.4225	3.312	3.455	3.398	4.123	0.72185	0.8357	0.80975	2.543	2.708	1.1115	1.114	0.8033	0.9348	0.8548	0.6493	1.558	0.97675	5	35.01	5.603	5.9285	5.469	3.215	4.532	3.191	5.963	2.943	5.754	1.268	0.6766	1.917	1.21	5.379	4.464	0.7145	5.544	6.586	1.462	3.689	4.6985	5.712	5.324	6.794	9.3985	2.9065
ENSG00000142731.6	PLK4	1.418	0.7993	0.9368	0.5326	0.7587	0.6543	1.076	0.633	0.605	0.63755	0.24335	0.2364	0.64305	0.7738	0.4414	0.6867	0.8946	0.46275	0.7932	0.5402	1.204	29.125	4.088	1.354	1.229	0.5244	1.649	0.4558	4.495	0.4543	1.047	0.23	0.1415	0.5302	0.1812	1.2	1.005	0.08535	1.2345	1.399	0.24925	0.4156	0.91655	2.716	2.707	1.963	2.095	0.66135
ENSG00000151503.8	NCAPD3	5.622	4.455	5.7005	5.591	6.043	5.749	6.22	2.0645	2.118	2.648	8.6225	8.708	3.1215	2.991	2.397	2.949	2.815	2.1295	4.241	2.5525	6.038	33.315	10.43	6.2325	6.155	4.477	4.7755	4.434	7.432	4.338	5.653	2.409	1.83	2.617	3.753	7.387	5.691	1.8355	7.058	5.296	2.305	9.651	10.275	8.82	9.166	6.099	8.7605	4.5965
ENSG00000268144.1	MKI67IPP6	0	0	0	0	0	0	0	0	0	0	0	0	0	0	0	0	0	0	0	0	0	0.1374	0	0	0	0	0	0	0	0	0	0	0	0	0	0	0	0	0	0	0	0	0	0	0	0	0	0
ENSG00000198056.9	PRIM1	5.091	4.046	3.4995	3.142	3.232	3.23	5.438	1.7745	2.004	1.9645	11.445	10.14	2.7075	3.071	1.728	2.172	2.067	1.5905	3.317	1.784	5.5325	37.655	7.75	7.6815	6.361	3.773	4.33	3.2085	6.135	3.118	6.555	1.535	1.14	1.461	1.992	5.339	5.347	2.3275	6.196	9.052	3.5335	4.486	4.042	6.872	6.239	5.59	8.9215	3.6515
ENSG00000134242.11	PTPN22	1.9385	2.551	0.91025	1.876	1.808	1.085	1.131	0.11365	0.1325	0.1477	0.72615	0.7019	0.1568	0.1607	0.1474	0.2773	0.178	0.12975	0.7653	0.18735	1.4065	51.365	5.887	0.8738	1.546	0.6992	3.4305	0.70015	1.536	0.66855	2.28	0.4854	0.1464	0.4054	0.5715	8.463	1.174	0.1193	1.8635	0.5024	0.919	0.5095	1.2855	0.7596	0.687	9.545	15.09	2.2385
ENSG00000119917.9	IFIT3	29.67	20.14	26.7	11.98	15.53	11.7	11.42	14.87	13.82	17.285	8.8755	11.16	14.755	15.43	12.45	16.9	15.5	16.59	22.36	16.63	19.08	189.7	22.6	15.955	16.11	14.25	8.345	14.765	6.016	14.34	15.34	6.938	5.092	13.27	7.503	39.34	8.072	3.2165	39.24	16.03	3.281	7.503	7.936	6.475	8.508	12.5	30.38	7.093
ENSG00000145088.4	EAF2	2.3665	2.185	1.9165	2.792	2.735	2.133	3.107	3.145	2.774	2.6785	2.6725	2.685	2.5825	3.238	2.291	3.356	2.634	2.3195	3.664	3.2225	2.4735	38.485	0.8257	2.052	3.339	1.411	2.9805	1.2415	2.02	1.2135	3.089	1.536	0.7776	4.153	0.833	3.502	4.154	1.177	2.6255	1.461	1.789	5.748	7.868	0.9087	0.7319	3.695	15.72	1.6845
ENSG00000184357.3	HIST1H1B	0.052585	0.05462	0	0	0	0	0	0	0	0	0	0	0	0	0	0	0	0	0.1585	0	0.084535	0.9415	0.1131	0.1277	0	0	0.19365	0	0.1108	0	0	0	0	0	0	0.1065	0.07216	0	0.091895	0	0	0	0	0.1148	0.0438	0.2164	0.232	0
ENSG00000116017.6	ARID3A	6.375	4.708	2.456	2.598	2.428	1.95	4.391	1.1595	1.16	0.8726	7.09	7.003	1.593	1.524	0.9657	1.384	1.027	0.81305	1.599	1.231	4.0485	45.72	13.25	5.188	6.81	3.975	3.5005	3.315	3.697	3.448	6.01	1.308	1.095	4.213	1.216	8.885	2.948	0.99855	3.95	2.281	2.168	6.12	3.8385	4.502	4.507	4.606	11.955	2.355
ENSG00000134109.6	EDEM1	21.93	19.7	17.78	21.59	21.31	20.71	23.95	4.199	4.951	6.405	13.635	13.28	7.0745	7.231	4.353	5.33	8.243	5.099	6.26	4.3575	22.975	171.65	47.6	29.9	29.7	13.82	18.24	14.49	26.22	13.32	30.06	6.986	4.125	9.712	45.43	52.49	24.07	4.927	23.87	29.16	19.25	19.97	22.23	31.94	31.32	29.09	46.48	18.23
ENSG00000251196.1	RP11-54F2.1	3.4615	2.41	0.08348	1.543	1.634	1.781	4.604	1.2795	1.882	1.9015	0.1643	0.4064	3.9905	4.316	1.393	0.4351	2.633	1.0695	0.1969	0.2894	2.0235	34.89	10.36	3.3745	2.855	2.288	1.485	2.494	1.221	2.3025	4.004	0.6093	0.6842	2.545	0.0748	1.935	0.7323	1.3255	9.0925	0.4796	0.2462	0.454	1.78	6.049	6.113	2.487	4.2675	1.2405
ENSG00000203362.2	RP3-337H4.8	0.24275	0.3187	0.4322	0.2757	0.2345	0.1711	0.2924	0.1977	0.2451	0.195	0.7905	0.6875	0.21045	0.3513	0.1794	0.337	0.2749	0.1642	0.2154	0.18855	0.32985	2.3955	0.8367	0.4239	0.2437	0.1957	0.34785	0.2885	0.7433	0.26555	0.3217	0.1632	0.1381	0.2461	0.1823	0.5634	0.5001	0.05229	0.32775	0.4594	0.25345	0.6764	0.5143	0.6071	0.5882	0.3927	0.60045	0.3199
ENSG00000163584.13	RPL22L1	17.325	21.67	11.465	13.86	17.66	13	16.79	5.022	4.262	5.1455	7.6165	6.561	4.191	4.694	4.451	6.658	5.376	4.7095	8.34	6.0995	24.9	156.45	86.11	26.62	19.95	11.49	11.29	10.455	29.56	9.676	20.3	6.74	3.069	8.048	9.706	20.03	15.81	3.6735	23.655	32.09	14.305	15.55	17.905	27.5	21.25	14.08	34.215	11.85
ENSG00000242258.1	LINC00996	0.073595	0.1301	0.10145	0.1022	0.09601	0.02781	0.1284	0.1579	0.1586	0.1392	0.04852	0.05761	0.1362	0.0924	0.1405	0.3162	0.2465	0.1332	0.1627	0.05978	0.1171	47.705	0.05219	0.15195	0.2234	0.1204	1.189	0.075455	0.1578	0.07819	0.058	0.02265	0.01213	0.1053	0.1218	1.791	0.2595	0	0.08323	0.05395	0.022995	0.3096	0.35895	0.03831	0.03222	5.698	19.4	0.21185
ENSG00000241411.1	RP11-192C21.1	0	0	0	0	0	0	0	0	0	0	0	0	0	0	0	0	0	0	0	0	0	0.09239	0.05071	0	0	0	0	0	0	0	0	0	0	0	0	0	0	0	0	0	0	0	0	0	0	0	0	0
ENSG00000168081.4	PNOC	0.03922	0.06703	0.02171	0.04707	0.06272	0	0	1.411	4.202	0.9918	0.399	0.5012	4.7915	5.174	0.8511	3.813	0.8809	1.0365	0.8396	1.6325	0.10445	45.705	0	0.15505	0.126	0.2073	1.249	0.1846	0.1703	0.13875	0.9453	0.01771	0	0.1647	0.06655	0.4089	1.288	0	0	0.2416	0	0.053	0.067935	0.03035	0.0231	2.411	14.895	0.7476
ENSG00000232906.1	RP11-746P2.3	0	0	0	0	0	0	0	0	0	0	0	0	0	0	0	0	0	0	0	0	0	0.18065	0	0	0	0	0	0	0	0	0	0	0	0	0	0	0	0	0	0	0	0	0	0	0	0.0484	0	0
ENSG00000144554.6	FANCD2	1.872	1.311	0.9885	0.9063	1.138	0.9526	2.344	0.3327	0.331	0.4846	1.3495	1.288	0.54155	0.5007	0.3365	0.4798	0.7243	0.389	0.7811	0.50215	2.2725	29.41	2.25	1.705	1.567	1.067	2.225	1.125	3.774	1.1245	2.599	0.4116	0.2124	0.6035	0.308	2.504	2.35	0.24785	2.288	3.541	0.66185	1.086	2.469	3.183	3.148	3.992	7.892	1.473
ENSG00000225314.1	AC018634.9	0	0	0	0	0	0	0	0	0	0	0	0	0	0	0	0	0	0	0	0	0	0.2494	0	0	0	0	0	0	0	0	0	0	0	0	0	0	0	0	0	0	0	0	0	0	0	0	0.1025	0
ENSG00000201558.1	RNVU1-6	0	0	0	0	0	0	0	0	0	0	0.3248	0.3152	0	0	0	0	0	0	0	0	0.16115	2.1255	0.2514	0	0.3055	0	0.21265	0	0	0	0.6136	0	0	0	0.3502	0	0	0	0	0	0	0.3317	0	0	0	0	0	0.20475
ENSG00000104889.4	RNASEH2A	15.96	12.14	9.7865	9.235	10.5	8.638	15.95	7.4755	6.326	6.1935	17.52	16.21	6.8145	6.766	6.655	7.451	7.162	5.5965	13.54	7.4295	16.39	79.945	34.04	24.625	19	10	12.52	8.3635	24.62	8.687	13.31	5.969	4.262	6.632	3.947	14.51	13.21	5.9535	19.24	19.46	6.44	11.02	11.475	18.3	18.75	14.12	25.695	9.396
ENSG00000225513.1	RP11-165N19.2	0	0	0	0	0	0	0	0	0	0	0	0	0	0	0	0	0	0	0	0	0	0.21255	0	0	0	0	0	0	0	0	0	0	0	0.07219	0	0	0	0	0	0	0	0	0	0	0	0	0	0
ENSG00000239453.1	SIDT1-AS1	0	0	0	0	0	0	0	0	0	0	0.21015	0.2724	0	0	0	0	0	0	0	0	0.1364	1.7255	0	0	0	0	0.13535	0	0	0	0	0	0	0	0	0.1331	0.2508	0	0	0	0	0.2217	0.24315	0	0	0.2853	0.23385	0
ENSG00000232535.1	OR5H8P	0	0	0	0	0	0	0	0	0	0	0	0	0	0	0	0	0	0	0	0	0	0.19725	0	0	0	0	0	0	0	0	0	0	0	0	0	0	0	0	0	0	0	0	0	0	0	0	0	0
ENSG00000133106.10	EPSTI1	8.2195	8.243	9.2375	2.635	3.694	1.907	5.681	1.413	1.254	1.702	0.71915	0.7894	1.378	1.387	1.514	1.891	1.228	1.9685	3.727	2.55	6.0295	52.08	13.5	6.983	7.166	4.141	7.0735	3.25	2.157	4.8185	6.789	1.858	1.291	5.398	1.976	12.75	3.41	0.63815	3.1295	4.735	0.809	4.326	2.912	1.702	1.707	14.71	18.31	2.8265
ENSG00000238334.1	snoU13	0	0	0	0	0	0	0	0	0	0	0.52215	0.5076	0	0	0	0	0	0	0	0	0	1.5075	0.3406	0	0	0	0	0	0.3833	0	0	0	0	0	0	0	0	0	0	0	0	0	0	0	0	0	0	0
ENSG00000212135.1	SNORD67	0	0	0	0	0	0	0	0	0	0	0	0	0	0	0	0	0	0	0	0	0	0.4955	0.2891	0	0	0	0	0	0	0	0	0	0	0	0	0	0	0	0	0	0	0	0	0	0	0	0	0
ENSG00000124243.13	BCAS4	1.514	1.977	1.669	12.76	7.478	6.406	10.86	5.1685	9.23	7.1575	10.565	9.31	11.865	14.06	9.134	7.011	11.89	5.587	2.022	5.0795	4.018	80.87	10.27	6.8825	7.994	5.523	2.574	5.392	2.07	4.872	5.284	1.646	0.8089	4.21	0.4582	3.718	3.377	0.42995	1.9185	3.44	0.77905	7.009	10.75	1.549	1.723	4.934	14.09	3.316
ENSG00000154920.10	EME1	1.095	0.5301	0.62605	0.4841	0.5988	0.3848	0.5465	0.2838	0.2205	0.34175	0.4436	0.5069	0.32275	0.2652	0.4234	0.2923	0.2899	0.32555	0.7399	0.35795	0.80985	24.05	3.144	0.90545	0.9545	0.4874	1.0795	0.435	2.183	0.3584	0.8092	0.2999	0.1649	0.2744	0.1724	1.062	0.8119	0.21705	1.7145	1.533	0.1859	0.5367	0.72815	1.188	1.259	1.533	2.347	0.60765
ENSG00000230356.1	NCAPD2P1	0	0	0	0	0	0	0	0	0	0	0	0	0	0	0	0	0	0	0	0	0	0.18295	0	0	0	0	0	0	0	0	0	0	0	0.07746	0	0	0	0	0	0	0	0	0	0	0	0	0	0
ENSG00000101412.9	E2F1	3.243	2.083	8.0235	1.936	1.941	1.953	4.031	6.0635	5.92	6.174	2.389	2.424	8.2895	9.335	6.735	3.847	6.762	7.1555	9.247	6.4695	2.741	43.73	5.551	2.9915	3.246	3.396	4.8705	4.715	8.129	4.6945	3.194	0.8611	0.7187	0.8111	0.625	6.542	2.789	1.2135	4.6855	7.137	0.6209	1.171	4.204	7.508	7.317	6.352	8.29	4.106
ENSG00000258760.1	CTD-2509G16.5	0	0	0	0	0	0	0	0	0	0	0	0	0	0	0	0	0	0	0	0	0	1.2025	0.04004	0	0	0	0.03392	0	0	0	0	0	0	0	0	0	0.03882	0	0	0	0.13705	0	0	0	0	0.2644	0.43835	0.075025
ENSG00000100385.9	IL2RB	1.7895	2.541	0.49815	1.911	1.331	0.3448	1.709	0.1451	0.1179	0.1693	0.09052	0.125	0.16015	0.1054	0.1495	0.2144	0.135	0.1726	0.6085	0.2095	1.5935	132.1	0.2121	1.6605	1.98	0.4061	2.007	0.54805	2.395	0.63205	2.408	0.5878	0.3105	0.5594	3.294	10.61	0.9697	0.2208	0.76475	0.387	0.26195	0.8213	2.6245	5.598	4.96	7.784	47.965	1.8915
ENSG00000171467.11	ZNF318	11.78	9.44	7.888	12.84	12.56	13.52	14.06	3.4995	3.785	4.3515	20.165	21.61	5.7645	5.518	3.852	4.521	4.884	3.599	5.474	4.121	11.255	91.39	13.39	19.025	20.43	12.12	8.4405	10.89	7.608	10.715	15.59	4.712	3.7	4.767	4.569	11.66	9.705	5.009	17.82	18.88	4.7215	10.72	13.99	10.87	11.38	10.72	16.375	6.199
ENSG00000137078.4	SIT1	1.861	1.254	0.3569	1.301	0.9502	0.3185	0.7686	0.049825	0.02373	0.06392	0.034985	0.04392	0.028755	0	0.06967	0.1012	0.048	0.05169	0.386	0.1012	1.343	108.85	0.3306	1.27955	1.374	0.2559	1.6715	0.28555	1.079	0.34755	1.447	0.237	0.0559	0.3072	0.3048	2.824	1.057	0.054235	0.43845	0.197	0.1581	0.2746	0.89585	0.5415	0.45	8.957	44.19	1.2545
ENSG00000120217.9	CD274	2.8875	3.364	1.17	4.846	2.905	1.763	1.632	0.6507	0.7764	0.8931	1.5515	1.298	0.80415	1.233	0.596	2.327	1.136	0.68295	1.302	1.168	2.3215	67.19	1.59	3.422	3.092	1.435	1.3535	1.9535	2.352	1.6445	2.426	4.218	4.77	1.808	0.9128	23.82	1.712	1.169	2.4695	2.084	1.2005	4.745	2.19	0.9476	1.092	2.419	15.25	1.2475
ENSG00000182405.4	PGBD4	1.043	1.16	1.566	1.412	1.724	0.9644	2.071	0.56995	0.705	0.8083	2.0225	1.926	1.051	1.297	0.6608	1.044	1.033	0.59555	1.511	0.8819	1.3525	9.696	4.605	1.1635	1.664	1.072	1.5525	1.127	1.68	1.175	2.496	0.9279	0.702	1.093	1.138	1.414	1.551	0.7422	2.2605	1.277	0.91925	1.365	1.6085	1.153	1.028	2.16	3.0865	1.8455
ENSG00000162063.8	CCNF	1.6345	1.682	1.53	0.9443	1.156	0.6485	6.124	1.95	2.5	1.5925	10.485	10.62	4.085	4.147	1.846	2.969	2.196	1.219	1.065	1.426	2.5475	29.785	5.185	2.5755	2.378	1.23	2.0845	1.13	6.721	1.1365	2.24	0.6224	0.44	0.8557	0.7941	2.505	2.629	1.208	1.872	2.285	0.7393	2.569	3.99	5.878	6.539	2.99	4.507	1.295
ENSG00000138346.10	DNA2	1.807	2.089	1.2045	1.613	1.801	1.4	3.231	0.9891	1.172	1.466	6.169	6.286	1.672	1.696	1.203	1.68	1.369	1.146	2.722	1.55	1.995	17.76	2.65	2.2275	2.894	1.998	2.1045	1.607	2.786	1.6325	1.439	1.194	1.037	2.317	2.65	3.669	2.455	1.076	2.5805	2.611	1.0715	2.746	3.838	1.958	1.948	3.639	3.591	2.3345
ENSG00000211697.2	TRGV5	0.16835	0.1831	0.16505	0.08179	0.1366	0	0	0	0	0	0	0	0	0	0	0	0	0	0.08543	0	0.13365	5.055	0.3329	0.20375	0.363	0	0.16865	0	0.04745	0	0.1923	0	0	0.0755	0.05984	0.9154	0.2279	0	0	0	0	0.1072	0.3686	0	0	0.4612	1.949	0.1467
ENSG00000029153.10	ARNTL2	3.191	1.62	0.4398	3.822	2.763	1.922	2.285	1.267	1.95	0.7058	2.153	2.05	2.162	2.83	1.164	1.406	0.919	0.51415	0.706	0.80245	1.6085	40.59	4.232	0.81315	1.211	2.257	1.068	1.3125	23.96	1.6005	0.8698	0.3537	0.2294	0.3022	1.08	2.276	6.005	0.1082	0.92965	0.2094	0.53435	0.9131	0.9653	6.52	7.541	1.639	0.49545	3.309
ENSG00000162775.10	RBM15	4.8605	5.096	3.3265	3.63	3.575	3.831	4.254	1.1625	1.259	1.2895	4.087	4.56	1.4785	1.659	1.185	1.427	1.397	1.1155	1.97	1.237	4.6905	21.175	6.494	3.204	4.28	3.368	3.6995	3.384	3.65	3.1575	5.147	2.457	1.791	1.926	2.488	6.413	3.547	4.323	4.7505	5.082	1.57	2.827	3.198	3.882	3.397	4.894	7.059	3.476
ENSG00000212533.1	SNORA75	0	0	0	0	0	0	0	0	0	0	0	0	0	0	0	0	0	0	0	0	0	0.5852	0	0	0	0	0	0	0	0	0	0	0	0	0	0	0	0	0	0	0.20235	0	0	0	0	0	0	0
ENSG00000235990.2	RP11-323D18.5	0	0	0	0	0	0	0	0	0	0	0	0	0	0	0	0	0	0	0	0	0	0.2626	0	0	0	0	0	0	0	0	0	0	0	0	0	0	0	0	0	0	0	0	0	0	0	0	0	0
ENSG00000231881.1	RP5-1120P11.3	0	0	0	0	0	0	0.06752	0.005745	0.03286	0.036525	0.13955	0.1931	0.04033	0.03572	0.02472	0.03541	0.03792	0.022595	0	0.01553	0	0.75105	0.041	0.05841	0.06901	0	0	0	0.06881	0	0	0.02053	0	0	0	0.06206	0	0.05596	0.02748	0.04973	0	0.02253	0	0.03814	0.03808	0	0	0
ENSG00000167083.2	GNGT2	1.1615	1.944	1.1305	0.8659	1.555	0.4744	1.611	0.48225	0.5853	0.51005	0.2849	0.2735	0.73615	0.9635	0.7377	0.6502	0.4436	0.4953	1.811	1.109	1.2865	35.715	0.07138	1.2535	1.187	0.8245	1.1345	0.99315	0.8046	0.9055	1.481	0.7023	0.5988	1.065	0.4296	4.852	0.7119	0.17315	1.2405	1.241	0.32025	0.8078	1.6275	0.4071	0.3362	2.342	14.09	0.85035
ENSG00000211898.3	IGHD	0.4988	1.728	0.2044	0.5412	0.83	0.109	0.1725	0.03266	0.03473	0.036945	0.034995	0.06075	0.03962	0.04126	0.02475	0.03869	0.03546	0.03546	0.04163	0.044735	0.9563	451	0.03933	2.1602	2.443	0.1419	1.2365	0.097885	1.598	0.1152	3.788	0.2057	0.1046	0.6672	0.8115	18.43	56.89	0.057485	0.24175	0.3044	0.11965	0.375	1.114	0.1344	0.08694	13.68	185.45	8.1705
ENSG00000232591.1	RP5-1031D4.2	0	0	0.15125	0	0	0	0	0.08235	0.04456	0.051025	0	0	0.047315	0	0.08008	0.1044	0.07162	0.04599	0.1571	0.1138	0	1.269	0	0	0	0	0.072265	0	0	0	0.09203	0	0	0	0	0	0.08184	0	0	0	0	0.04206	0	0	0	0.1763	0.3598	0
ENSG00000259772.2	RP11-16E12.2	0.845	0.2967	0.14865	0.2288	0.3754	0.1805	0.5926	0.34545	0.4522	0.53805	5.356	5.522	0.58445	0.5239	0.4726	0.5076	0.6267	0.4809	0.7411	0.3818	0.67085	46.555	0.1048	0.4939	0.8102	0.7296	2.9895	0.75285	0.4726	0.76	0.8855	0.2523	0.1505	0.4044	0.5524	2.063	7.346	0.038365	1.5965	0.2735	0.23945	1.566	0.47705	0.2773	0.4149	3.112	16.425	4.5195
ENSG00000109684.10	CLNK	0.029575	0.03644	0.046145	0.03765	0.03829	0.007266	0.08696	0.003135	0	0	0.050615	0.04884	0	0	0	0.01024	0	0	0.01154	0.009734	0.029705	12.155	0	0.02469	0.0577	0.01893	0.1348	0.034915	0.1555	0.033335	0.1075	0.00852	0	4.625	0.02827	0.2109	0.5548	0	0.0246	0.0177	0.017845	1.466	0.16565	0.1866	0.1787	0.6349	1.358	0.07151
ENSG00000101017.9	CD40	31.23	32.22	8.1405	38.69	32.83	20.66	31.85	3.031	2.848	3.8965	11.995	11.26	3.083	2.734	2.922	4.521	3.882	3.7225	5.933	4.628	29.23	248.8	17.78	25.9	45.38	16.37	11.5	22.67	12.93	17.81	30.36	11.43	5.204	10.97	7.997	51	19.77	5.3105	29.185	43.52	11.815	13.81	32.91	18.73	16.51	18.81	48.175	13.245
ENSG00000230969.2	AC104024.2	0	0	0	0	0	0	0	0	0	0	0	0	0	0	0	0	0	0	0	0	0	1.778	0	0	0	0	0	0	0	0	0	0	0	0	0	0	0	0	0	0	0	0	0	0	0	0	0.86415	0
ENSG00000106462.6	EZH2	3.5515	2.822	2.532	1.849	2.332	1.371	2.699	0.7122	0.6988	0.82015	7.9865	7.544	1.002	0.8967	0.7931	0.7701	0.9233	0.6965	1.316	0.7716	3.9935	52.605	8.664	5.0475	4.508	1.442	7.2545	1.4105	15.96	1.2765	2.911	1.091	0.7719	1.763	2.194	6.481	5.226	2.0595	4.272	5.415	3.338	1.393	3.22	14.79	14.54	8.91	9.631	3.371
ENSG00000159618.11	GPR114	0.1764	0.2435	0.10785	0.1367	0.1838	0.08567	0.5026	0.16905	0.1294	0.1302	0.22845	0.2229	0.1513	0.1293	0.1959	0.3898	0.113	0.07391	0.6283	0.26625	0.28415	28.39	0.01114	0.40175	0.3358	0.09859	1.319	0.07089	0.8925	0.10315	0.4089	0.06001	0.03339	0.6081	0.2971	1.272	1.121	0.03574	0.3109	0.08747	0.267	0.4326	0.6607	0.3097	0.2749	3.675	12.99	1.427
ENSG00000158457.4	TSPAN33	6.373	4.813	7.2755	6.637	6.575	3.354	17.97	11.35	17.81	11.385	21.325	22.09	22.265	22.27	11.64	26.41	12.85	10.565	19.96	22.975	5.246	237.8	0.4451	3.6045	7.463	9.34	8.796	8.3835	6.251	9.176	5.193	7.914	4.759	71.78	24.46	11.19	26.98	9.393	9.3315	4.03	16.045	44.8	16.475	13.82	13.95	14.84	39.31	8.476
ENSG00000253633.1	KB-1980E6.3	0.08228	0.03649	0	0.04246	0.0429	0	0	0.55845	0.7629	1.301	0.098335	0.07779	1.0655	1.209	0.455	0.4236	2.157	1.055	0.1305	0.17215	0.06248	9.051	0.1802	0	0.0407	0	0.087105	0	0	0	0.109	0	0	0	0	0.05977	0.1077	0	0.10165	0.03823	0	0.361	0.037785	0.03366	0.03823	0.1968	0.5852	0.030925
ENSG00000175779.1	C15orf53	0	0	0	0	0	0	0	0	0	0	0	0	0	0	0	0	0	0	0	0	0	0.1598	0	0	0	0	0	0	0.0383	0	0	0	0	0	0	0.04693	0	0	0	0	0	0	0	0	0	0.01428	0.04488	0
ENSG00000111602.7	TIMELESS	8.0205	7.289	7.821	4.532	5.73	3.796	11.86	1.975	1.673	1.9295	7.861	8.548	2.504	2.168	2.087	3.124	1.544	1.7315	5.908	3.488	8.667	48	10.49	12.11	10.47	5.563	7.6745	4.641	14.44	4.5715	10.15	2.444	1.581	5.447	9.757	11.28	9.124	3.3805	6.7025	5.962	5.5945	16.95	9.592	8.312	7.25	11.44	18.91	6.785
ENSG00000188558.4	OR2G6	0	0	0	0	0	0	0	0	0	0	0	0	0	0	0	0	0	0	0	0	0	0.4138	0	0	0	0	0	0	0	0	0	0	0	0	0	0	0	0	0	0	0	0	0	0	0	0	0	0
ENSG00000159958.3	TNFRSF13C	0.28175	0.3534	0.9016	0.1392	0.1903	0.06582	0.3751	0.42885	0.2832	0.35135	1.3465	1.573	0.3727	0.2833	0.4118	0.5799	0.3845	0.2421	0.9418	0.795	0.4846	131.5	0.3607	0.42765	0.7631	0.09032	1.1855	0.0704	1.272	0.062485	0.8599	0.2408	0.1776	0.2462	0.137	1.274	2.288	0.11175	0.46435	0.2275	0.075515	0.2505	0.43305	2.499	3.589	11.08	60.295	0.6075
ENSG00000234956.1	RP11-356I2.1	0	0	0.128	0	0	0	0	0	0	0	0	0	0	0	0	0	0	0	0	0	0	3.854	0	0	0	0	0	0	0	0	0	0	0	0	0	0	0	0	0	0	0	0.5991	0	0	0	0	0.67835	0
ENSG00000074800.9	ENO1	612.95	530.2	456.25	1094	761	826.8	619.4	459.3	603.2	638.05	422.95	495.6	633.45	637.7	428	483.5	700.9	511	364.3	405.95	574.95	3863.5	1996	644.2	477.1	472.2	434.8	604.5	1242	752	496.6	226.9	97.23	678.3	295.3	706.2	796.5	127	697.3	471.3	116.25	342.2	455.45	689	724.4	494.6	568.4	300.05
ENSG00000225886.1	RP11-288L9.4	0.4461	0.2141	0.3752	0.3179	0.3165	0.1163	0.1146	0.24575	0.2143	0.2478	0.725	0.6492	0.34115	0.2984	0.234	0.4182	0.2335	0.2794	0.3179	0.2727	0.31585	4.1275	0.2307	0.49225	0.6147	0.3488	0.20855	0.46045	0.1127	0.39515	0.3926	0.1509	0.1912	0.1676	0.06486	0.9946	0.1779	0	0.71625	0.3678	0.080515	0.81	0.2356	0.1587	0.165	0.4312	0.6709	0.18555
ENSG00000247240.3	UBL7-AS1	4.039	2.608	1.8955	3.083	3.069	3.476	5.484	0.94655	0.7854	0.936	1.758	1.538	0.82515	0.8168	0.8395	0.977	0.846	0.82635	2.6	1.237	4.0605	18.25	3.044	3.8235	3.051	2.435	2.9175	2.151	3.322	2.1065	3.09	1.351	0.632	1.587	1.167	3.564	3.615	2.086	4.02	2.954	1.411	2.13	3.352	4.781	5.133	3.817	4.9395	3.0255
ENSG00000205045.4	SLFN12L	0.85005	1.176	0.105	0.2918	0.3291	0.08792	0.6728	0.070305	0.06467	0.084095	0.03261	0.08441	0.11515	0.05488	0.09026	0.09687	0.05564	0.08447	0.3279	0.12925	0.75615	8.4335	0.1032	0.5136	0.6956	0.1616	0.34235	0.1726	0.4002	0.20755	0.8786	0.132	0.06524	0.137	0.1898	1.849	0.5163	0.050095	0.45385	0.237	0.08275	0.1274	0.3936	0.1778	0.1539	1.441	2.722	0.43375
ENSG00000163518.6	FCRL4	0	0	0	0	0	0	0	0	0.0121	0	0	0	0.014365	0.01606	0	0	0	0	0	0	0	2.6215	0	0.020225	0.01293	0	0.05208	0	0.007455	0	0	0	0	0	0	0	0	0	0	0	0	0	0	0	0	0.6453	1.082	0
ENSG00000102144.9	PGK1	109.6	105.5	131.45	138.7	109.9	114.8	107.3	44.92	63.58	53.945	127.3	113.3	103.75	130.2	41.52	65.84	65.24	42.235	69.21	52.1	95.57	693.85	257.6	114.205	103.7	78.67	86.225	125.25	162.3	142.25	88.37	116.3	92.24	98.69	49.72	136	102.4	129.4	98.16	77	24.88	86.97	78.34	103.2	107.5	90.18	127.1	66.015
ENSG00000100297.11	MCM5	16.37	11.12	6.6275	12.64	12.76	15.35	17.74	3.1365	2.137	3.413	9.623	9.565	2.6675	2.314	3.168	3.217	3.175	3.303	9.558	4.189	16.16	109.05	14.95	18.69	17.78	10.58	12.77	11.915	19.96	11.225	19.32	4.604	3.343	5.517	3.796	17.38	12.92	5.1375	21.255	32.36	5.4705	5.745	11.72	15.55	15.95	21.25	51.25	10.025
ENSG00000121210.11	KIAA0922	13.625	15.18	2.4535	15.19	15.61	34.96	10.11	1.3345	1.571	3.678	0.30695	0.3677	2.231	2.258	1.345	1.569	4.081	2.8515	1.365	1.4645	12.795	132.05	8.183	12.36	8.732	11.58	6.9685	12.48	10.25	9.892	13.2	4.882	4.23	3.02	9.142	13.51	8.091	10.4	8.307	9.957	18.76	7.691	10.035	9.932	9.52	11.28	42.665	7.2485
ENSG00000111206.8	FOXM1	1.4665	1.315	1.9125	1.169	1.42	0.6129	1.122	0.7553	0.8267	0.80755	0.6137	0.6829	0.8693	0.8237	0.6373	0.5967	0.8527	0.64605	0.7839	0.6955	1.341	50.675	18.8	2.2315	2.056	0.9647	5.4495	0.80915	16.09	0.76155	1.002	0.5083	0.3558	1.355	1.385	2.522	3.008	0.19355	1.618	1.443	0.60485	1.273	2.8895	5.064	5.349	7.05	7.3455	1.79
ENSG00000146670.5	CDCA5	0.95425	0.859	1.2165	0.8241	0.924	0.5832	1.302	0.65305	1.156	0.51875	1.3535	1.359	2.895	2.947	0.6825	0.7342	0.6123	0.5102	0.6341	0.67025	0.95425	63.445	8.143	1.22	0.9007	0.7184	3.324	0.5559	9.167	0.639	1.173	0.4463	0.3482	0.6476	0.3997	1.859	1.569	0.3837	0.85515	0.8803	0.2703	0.7149	1.0215	3.124	3.159	4.254	6.85	1.11
ENSG00000102096.9	PIM2	6.124	6.902	6.7625	9.508	7.918	7.603	9.37	5.5595	8.154	7.6415	20.81	20.28	10.76	12.74	7.118	11.92	11.94	5.1365	4.595	5.359	7.282	379.25	3.597	7.734	12.25	5.681	21.79	5.61	7.291	5.1725	14.92	3.185	1.644	5.407	4.798	30.41	32.73	1.369	10.01	12.29	2.244	13.76	8.71	7.333	7.042	31.81	164.95	9.558
ENSG00000250337.1	LINC01021	0.2938	0.09419	0.064075	0.2521	0.1204	0.1967	0.1274	0	0	0	0	0	0	0	0	0	0	0	0	0	0.07818	2.803	1.456	0.8944	0.4115	0.1761	0.058715	0.065265	0	0.06951	0.2148	0.07905	0.06898	0.09638	0.2186	0.03301	0.1077	0.02506	0.1732	0.0208	0.19325	0.1178	0.2136	0.04141	0.1596	0.02626	0.30005	0.05245
ENSG00000122643.14	NT5C3A	23.225	19.5	17.52	14.07	16.92	17.55	20.68	9.3555	10.12	9.9805	21.29	17.34	10.55	13.26	8.882	11.85	10.39	8.3415	13.98	8.871	23.18	113.7	23.24	29.085	27.34	18.23	25.275	15.095	17.71	16.035	26.13	8.829	7.094	12.09	6.494	25.4	15.8	31.78	27.24	26.88	12.87	15.59	20.23	24.11	25.69	25.97	28.76	13.355
ENSG00000263013.1	RP11-876N24.5	2.202	2.356	3.106	2.3	2.072	1.191	2.2	0.94585	0.7737	0.9667	2.735	2.832	0.8165	0.9165	1.02	1.429	0.9252	0.8439	1.961	1.309	2.0555	14.75	2.196	1.6165	2.563	1.295	1.4445	1.509	1.51	1.5025	2.315	1.372	0.8206	2.506	1.102	4.158	2.029	0.6768	3.2535	3.275	0.8967	2.972	2.269	1.362	1.293	2.851	4.959	1.922
ENSG00000135900.3	MRPL44	28.805	26.58	45.535	23.28	24.31	22.79	25.27	12.96	16.38	14.01	28.07	22.88	17.72	23.35	12.47	18.53	17.46	11.68	22.39	15.495	28.33	97.435	51.91	23.695	27.48	23.21	27.735	22.1	28.99	25.24	27.74	21.86	25.07	26.22	25.16	25.17	23.03	32.005	25.045	25.97	11.75	24.31	23.155	26.54	27.65	26.93	34.93	20.96
ENSG00000198937.8	CCDC167	13.385	15.55	19.04	22.81	21.17	13.69	14.26	18.76	19.97	15.935	16.89	17.37	18.965	20.89	17.91	19.4	17.09	15.13	42.44	24.075	15.34	106.2	28.74	21.59	19.79	22.33	16.335	15.995	29.18	17.235	21.67	19.25	16.48	16.76	29.4	19.97	19.89	10.33	21.21	13.34	9.5235	22.28	30.365	16.36	14.63	16.09	37.21	14.02
ENSG00000226441.2	PLCL2-AS1	0	0	0	0	0	0	0	0	0	0	0	0.0846	0	0	0	0	0	0	0	0	0	0.37675	0	0	0	0	0	0	0	0	0	0.1076	0	0	0	0	0	0	0	0	0	0	0	0	0	0	0	0
ENSG00000222881.1	Y_RNA	0	0	0	0	0	0	0	0	0	0	0	0	0	0	0	0	0	0	0	0	0	0.9696	0	0	0	0	0	0	0.3231	0	0	0	0	0	0	0	0	0	0	0	0	0	0	0	0	0	0	0
ENSG00000137965.6	IFI44	27.52	20.77	18.14	11.64	19.1	9.694	13.31	8.7295	6.387	8.6445	3.6815	4.979	7.589	5.865	7.453	11.74	7.111	9.029	16.77	11.695	23.86	169.1	19.23	15.495	19.98	13.43	7.657	16.845	7.931	14.675	24.67	8.95	6.914	11.44	4.475	39.94	12.02	3.1775	39.73	21.13	3.0105	19.4	15.645	6.175	6.521	13.54	49.35	9.7625
ENSG00000238121.1	LINC00426	0.3405	0.3611	0.1692	0.2049	0.2754	0.1243	0.5247	0.1414	0.2098	0.42725	0.06697	0.08416	0.4344	0.4603	0.1097	0.18	0.5404	0.32685	0.1402	0.11825	0.29905	13.52	0.12	0.4282	0.6756	0.2054	0.9084	0.1812	0.439	0.2005	0.8314	0.07436	0.02516	0.1238	0.2975	0.8288	0.3712	0.02354	0.28375	0.1477	0.04899	0.1504	0.66625	0.4101	0.3923	2.606	6.111	0.4265
ENSG00000130810.15	PPAN	27.49	29.98	19.4	19.89	23	22.03	31.27	10.63	13.92	12.85	34.3	31.18	17.705	20.42	11.63	14.44	14.99	11.865	13.6	10.995	32.83	130.6	45.22	32.075	37.59	28.7	25.33	25.795	34.2	25.425	44.17	11.97	8.961	13.79	12.6	26.23	24.87	22.13	35.655	38.01	14.24	23.52	33.7	40.07	40.23	26.33	42.475	20.525
ENSG00000139133.2	ALG10	2.3855	2.045	2.1335	1.757	2.044	1.531	2.523	0.40755	0.4311	0.48725	1.222	1.523	0.5017	0.5647	0.3643	0.6167	0.567	0.36685	0.8525	0.54275	2.3975	10.235	3.726	2.439	2.38	1.261	1.442	1.3515	1.992	1.2805	2.395	0.8211	0.5373	0.7936	0.7578	2.191	2.468	0.6767	2.7485	3.07	1.2745	1.888	1.749	1.879	1.922	1.862	2.175	1.518
ENSG00000251301.2	RP11-81H14.2	0.2937	0.3966	0.29445	0.1321	0.1148	0.1372	0.4081	0.03561	0.02701	0.04894	0.061345	0.0582	0.02986	0.02834	0.03651	0.1263	0.05119	0.05089	0.07618	0.08809	0.29425	5.909	0.1852	0.06854	0.07866	0.1728	0.48525	0.1079	0.1071	0.1085	0.1168	0.9833	0.01801	0.9158	0.1559	0.6118	0.6613	0.021035	0.1821	0.07558	0.009831	0.24	0.1036	0.09819	0.09083	0.8196	2.654	0.17445
ENSG00000270505.1	IGHV1OR15-1	0.27225	0.6326	0.1463	0.4533	0.4766	0	1	0	0	0	0	0	0	0	0	0	0	0	0.2211	0	0.4668	77.955	0	0.819	0.8542	0.1528	5.43	0.1105	1.084	0.1452	2.538	0.08927	0	0.1976	0.258	2.409	5.728	0	0.2506	0.3012	0.13635	0.204	0.70655	0.2273	0.1261	11.54	36.02	1.69
ENSG00000120280.5	CXorf21	1.4785	1.923	0.91175	1.176	1.569	0.6682	0.5676	0.4165	0.2407	0.39345	0.13915	0.1115	0.25225	0.2313	0.3931	0.515	0.3019	0.23605	1.802	0.6561	1.0165	45.945	0	0.3587	1.04	0.6287	1.117	0.43785	0.4678	0.41345	0.9158	0.2731	0.1502	0.4488	0.3283	5.306	1.101	0.06096	1.428	0.2454	0.1724	0.4777	0.7022	0.3917	0.3502	2.375	14.23	0.58855
ENSG00000235419.1	AC010149.4	0.09515	0.07141	0.061335	0	0.06848	0	0.08366	0	0	0	0	0	0	0	0	0	0	0	0	0	0.092675	2.415	0.08212	0.153	0.08714	0.06111	0.1127	0.05519	0.05492	0.05052	0.1939	0.04329	0	0.05107	0.03042	0.1543	0.1275	0	0.1634	0.07489	0	0.05511	0.13445	0.06049	0.05951	0.3953	1.33	0.06493
ENSG00000233755.1	RP4-799D16.1	0	0	0	0	0	0	0	0	0	0	0	0	0	0	0	0	0	0	0	0	0	1.7625	0	0	0	0	0	0	0	0	0	0	0	0	0	0	0	0	0	0	0	0	0	0	0	0	0.05864	0
ENSG00000237178.2	AC019080.1	0	0	0	0	0	0	0	0	0	0	0	0	0	0	0	0	0	0	0	0	0	0.1559	0	0	0	0	0	0	0	0	0	0	0	0	0	0	0	0	0	0	0	0	0	0	0	0	0	0
ENSG00000072274.8	TFRC	26.645	50.63	25.03	38.88	37.76	29.12	26.88	15.38	19.29	10.225	27	24.95	17.295	20.57	13.3	14.09	9.151	8.978	19.33	11.575	21.335	274.9	122.7	20.745	30.72	19.3	41.945	23.34	43.83	26.14	51.8	19.94	10.85	14.9	12.34	90.08	20.41	12.395	23.885	95.99	9.318	18.61	19.36	29.35	22.17	36.89	21.97	21.095
ENSG00000253125.1	RP11-459E5.1	0.2678	0.1078	0.041845	0.03074	0.03017	0	0	0.016505	0.03374	0	0	0	0.072025	0.08969	0.01581	0	0.01601	0.008812	0	0	0.22995	10.885	0	0	0	0	0	0	0	0	0	0.02339	0.01632	0	0	0.02886	0.07113	0.030895	0.1147	0	0	0.06459	0.12145	4.82	2.986	0.0196	0.15895	0
ENSG00000233514.1	RP11-570P14.1	0.25275	0.2611	0.1768	0.248	0.2387	0.2676	0	0.1584	0.1556	0.16125	0.29205	0.2338	0.184	0.1791	0.1667	0.1886	0.1567	0.11445	0.1631	0.14595	0.27695	1.2155	0.5067	0.16495	0.1684	0.2319	0.20555	0.1437	0.3272	0.19	0.3171	0.06204	0.07321	0.1938	0.09663	0.3017	0.2074	0.1478	0.34895	0.3464	0	0.2971	0.2074	0.2591	0.2417	0.197	0.26775	0.15975
ENSG00000259713.1	RP11-429B14.1	0	0	0	0	0	0	0	0	0	0	0	0	0	0	0	0	0	0	0	0	0	0.1169	0	0	0	0	0	0	0.08097	0	0	0	0	0	0	0	0	0	0	0	0	0	0	0	0	0	0	0
ENSG00000117399.9	CDC20	1.844	0.7968	1.3215	0.8949	1.21	0.5681	1.307	0.4313	0.2833	0.3528	0.52475	0.6427	0.60085	0.482	0.6594	0.5249	0.2877	0.42065	1.953	0.64885	1.623	112.4	22.29	0.70595	1.141	0.6066	9.8655	0.62695	30.5	0.5845	0.8049	0.4237	0.3345	1.348	0.3352	2.515	4.374	0.1853	2.269	0.6572	0.2732	0.484	1.0445	7.941	8.026	11.43	12.64	2.0355
ENSG00000156738.13	MS4A1	0.3723	0.7145	0.1442	0.2585	0.4123	0.07461	0.2061	0.042945	0.0428	0.049435	0.034635	0.06545	0.05361	0.03003	0.05233	0.06886	0.03629	0.040405	0.19	0.087745	0.38455	552.5	0.02672	0.3045	0.2304	0.08147	1.295	0.094535	1.455	0.13025	0.4198	0.1736	0.05076	0.5333	0.5824	3.454	0.4316	0.034585	0.39925	0.1262	0.071535	0.1968	0.4262	0.131	0.0849	40.19	268.2	0.56475
ENSG00000188282.8	RUFY4	0.12545	0.1916	0.2697	0.1686	0.1787	0.05764	0.3636	0.22625	0.188	0.1435	0.046065	0.06633	0.1709	0.1342	0.3874	0.1882	0.1929	0.14305	0.1397	0.2031	0.1387	6.7145	0	0.16335	0.1083	0.1266	0.2301	0.073435	0.3268	0.054515	0.3698	0.03411	0.01751	0.1173	0.09382	0.5168	0.1478	0.015855	0.1189	0.1552	0.032065	0.2067	1.273	0.09777	0.07436	0.7122	3.0725	0.1841
ENSG00000122483.13	CCDC18	3.0535	2.42	1.415	1.34	1.723	1.145	2.105	0.56485	0.5618	0.90595	1.871	1.781	0.6323	0.6461	0.5857	0.8685	1.161	0.68885	1.021	0.646	2.302	16.585	3.958	2.0675	1.971	1.295	1.584	1.3845	1.948	1.338	1.704	1.006	0.5912	0.7152	1.279	2.761	1.377	1.64	2.436	2.505	0.381	1.835	1.525	1.397	1.315	2.12	4.453	0.99185
ENSG00000127311.5	HELB	0.9182	1.243	0.375	0.7659	0.7373	0.4362	0.7986	0.1201	0.09156	0.15165	0.03413	0.06006	0.13595	0.09917	0.157	0.1883	0.1635	0.1119	0.4926	0.17855	1.054	5.768	1.495	0.64055	0.8601	0.6952	0.6391	0.46505	0.5845	0.45285	0.8955	0.2901	0.1392	0.4105	0.525	1.652	0.8196	0.1205	1.246	1.206	0.3905	1.167	0.8777	0.6156	0.5123	0.9775	1.591	0.70545
ENSG00000188985.5	DHFRP1	0.26765	0.1985	0.080625	0.1786	0.1621	0.2093	0.2374	0.20765	0.1439	0.1529	0.15525	0.1288	0.13205	0.1431	0.1932	0.2099	0.1227	0.1282	0.4724	0.232	0.18755	1.133	0.2671	0.1332	0.08889	0.1384	0.1251	0.1292	0.1317	0.12545	0.06329	0.04678	0.02721	0.1338	0.1046	0.1265	0.1056	0.045625	0.1973	0.1194	0.006485	0.1374	0.1093	0.07305	0.08567	0.1677	0.1616	0.05568
ENSG00000144354.9	CDCA7	1.271	1.127	0.3479	0.4974	0.9814	0.4126	2.887	0.76435	0.9022	0.90395	0.29245	0.4052	0.7865	0.7161	0.6439	1.17	0.8453	0.322	0.8589	0.9207	2.3675	52.135	8.927	13.59	13.5	0.6409	16.21	3.0725	16.06	1.704	5.151	0.3564	0.4756	0.5116	0.1119	1.679	3.637	1.922	0.97015	1.123	1.0022	0.1048	5.231	13.82	10.01	21.05	3.267	2.163
ENSG00000265929.1	hsa-mir-5195	0	0	0	0	0	0	0	0	0	0	0	0	0	0	0	0	0	0	0	0	0	5.3215	0	0	0	0	0	0	0	0	0	0	0	0	0	0	0	0	0	0	0	0	0	0	0	0.6563	2.535	0
ENSG00000196374.5	HIST1H2BM	0	0	0	0	0	0	0	0	0	0	0	0	0	0	0	0	0	0	0.1841	0	0	1.1555	0	0.1807	0	0	0.045965	0	0.1487	0	0	0	0	0	0	0.1408	0	0	0	0	0	0	0.20275	0	0	0	0.2285	0
ENSG00000226777.3	KIAA0125	0.03655	0.1148	0.031505	0.05498	0.07729	0	0.04379	0	0	0	0	0	0	0	0	0	0	0	0	0.0079135	0.09079	35.99	0	0.086205	0.1249	0.02179	1.73	0.022905	0.2756	0.025415	0.2091	0.01788	0.006019	0.07857	0.1236	0.8034	2.42	0	0.03705	0.03564	0.0097335	0.03099	0.099405	0.0241	0.01446	4.517	17.39	0.42575
ENSG00000024526.12	DEPDC1	0.10075	0.067	0.1381	0.09356	0.1148	0.07901	0.1172	0.053895	0.08057	0.029225	0	0	0.12865	0.1426	0.04848	0.1002	0.04114	0.025535	0.02751	0.024835	0.117	12.59	4.858	0.072745	0.09395	0.05733	1.0165	0.05204	3.405	0.043935	0.08893	0.04516	0.03803	0.05651	0.0321	0.2241	0.2758	0.025115	0.063485	0.06055	0.022605	0.03828	0.2802	0.8689	0.8248	1.073	0.6823	0.20405
ENSG00000255989.1	RP11-711M9.1	0.3184	0.2816	0.1779	0.1525	0.1543	0.1143	0.4972	0.04016	0.03916	0.03843	0	0	0	0.03371	0.03745	0.0447	0.03778	0.032295	0.09699	0.04352	0.3631	3.4275	0.3899	0.2472	0.1708	0.1519	0.37665	0.18045	0.6636	0.19125	0.4824	0.05763	0.04123	0.1456	0.1767	0.6111	0.534	0.090675	0.2535	0.2039	0.1564	0.07527	0.3459	1.457	1.171	0.5426	0.3894	0.29795
ENSG00000023445.9	BIRC3	7.468	8.273	1.967	5.452	7.016	4.216	6.076	0.73725	0.9578	0.9109	0.1704	0.2084	0.687	0.7956	1.076	1.072	1.291	0.68425	1.49	0.7284	7.0445	130.85	2.635	4.889	6.093	11.13	13.37	8.7715	4.341	8.585	6.423	4.167	1.773	5.553	3.532	23.75	13.19	1.296	22.605	2.687	3.035	3.49	7.7375	6.39	6.097	45.19	41.695	14.515
ENSG00000228716.2	DHFR	6.957	5.576	3.718	4.518	4.887	4.72	6.872	5.5895	4.582	4.717	7.2235	6.607	4.4245	5.311	6.268	6.776	4.484	4.693	14.94	7.5125	5.18	31.55	11.29	4.418	3.859	5.073	5.7215	4.122	5.951	4.577	3.951	1.963	1.493	4.089	4.612	4.055	3.575	3.2535	5.4815	4.455	0.63535	5.42	4.686	2.742	2.597	7.149	6.676	2.356
ENSG00000182162.5	P2RY8	2.931	4.658	5.917	1.905	2.882	1.581	2.43	0.079765	0.06334	0.09218	0.063315	0.07077	0.06748	0.0619	0.14	0.1503	0.06122	0.08192	0.4344	0.13975	2.9155	87.615	0.01998	1.0397	1.989	1.283	2.3955	1.7045	0.9139	2.2955	1.383	1.623	1.373	2.595	0.5206	4.054	2.295	0.69545	1.81	1.002	0.68975	3.407	2.427	0.4886	0.4831	6.344	29.27	1.6715
ENSG00000119408.12	NEK6	15.995	12.93	4.882	15.45	15.87	18.59	17.01	15.575	17.01	18.145	4.788	7.442	16.82	16.69	9.498	12.8	19.02	15.235	10.05	12.41	14.65	147.65	62.5	11.185	18.27	12.94	12.26	8.8925	4.242	9.081	7.69	4.276	1.485	11.15	29.25	24.47	23.09	2.206	32.15	7.354	8.414	4.245	17.13	4.838	5.307	15.87	13.22	10.03
ENSG00000178199.9	ZC3H12D	1.142	0.812	0.5314	0.6046	0.7306	0.2491	0.6391	0.33065	0.3671	0.4556	0.6563	0.6136	0.44355	0.4705	0.3278	0.509	0.6871	0.29425	0.4425	0.3708	0.58695	23.925	0.2152	0.43045	0.6424	0.5398	2.187	0.4803	0.4507	0.47455	0.9048	0.2522	0.0962	0.4189	0.2225	1.643	0.5524	0.1024	0.70325	0.3103	0.1239	0.4672	0.56775	0.7876	0.8047	4.894	11.46	0.40465
ENSG00000068796.12	KIF2A	11.19	9.391	6.332	9.213	10.56	11.36	15.59	11.435	11.75	10.455	13.77	13.48	13.345	15.07	12.77	14.91	11.56	8.2835	19.87	13.155	9.989	64.925	26.4	11.465	14.22	9.013	8.3385	8.593	11.27	8.668	12.11	3.201	1.939	3.402	1.969	12.21	8.735	2.8645	13.44	10.88	4.7935	14.34	9.472	7.026	6.603	10.72	11.325	4.779
ENSG00000226784.1	PGAM4	0.1144	0.1158	0.13305	0.1677	0.1355	0.1426	0.1335	0.06856	0.1191	0.07771	0.10745	0.1135	0.128	0.1454	0.07515	0.1033	0.08297	0.07278	0.08411	0.088065	0.1174	0.62445	0.2504	0.118505	0.1777	0.1148	0.084695	0.125	0.2095	0.1392	0.09164	0.1067	0.04848	0.06241	0.04356	0.1523	0.1183	0.020415	0.1547	0.1438	0.029375	0.1519	0.1263	0.2185	0.2007	0.09302	0.087115	0.08246
ENSG00000085999.7	RAD54L	0.5608	0.5397	0.69515	0.7983	0.7562	0.3982	0.7153	0.87	1.179	2.87	4.156	4.302	1.9255	1.85	1.1	1.33	3.152	2.3385	3.174	1.233	0.61785	32.165	3.356	0.8774	0.7699	0.5742	2.0475	0.5347	5.406	0.5201	0.6894	0.4135	0.4118	0.9801	0.2216	1.363	1.155	0.571	1.617	0.8538	0.15775	0.9369	1.6405	1.553	1.373	2.35	2.879	0.69945
ENSG00000205208.4	C4orf46	4.022	3.548	2.983	4.327	4.138	3.64	3.811	1.479	1.375	1.463	5.091	3.985	1.465	1.786	1.621	1.757	1.449	1.307	4.177	1.6925	3.649	26.165	13.12	5.2315	5.295	3.819	3.176	3.101	3.379	2.6935	4.427	1.692	1.692	1.644	0.8162	4.471	2.891	0.99685	5.066	5.674	1.893	2.628	3.479	2.821	2.801	3.097	4.322	2.558
ENSG00000270708.1	RP11-568G11.5	0	0	0	0	0	0	0	0	0	0	0	0	0	0	0	0	0	0	0	0	0	0.40775	0	0.1761	0	0	0	0	0	0	0	0	0	0	0	0	0	0	0	0	0	0	0	0	0	0	0	0
ENSG00000249881.1	CTB-57H20.1	0	0	0	0	0	0	0	0	0	0	0	0	0	0	0	0	0	0	0	0	0	0.1052	0	0	0	0	0	0	0	0	0	0	0	0	0	0	0	0	0	0	0	0.04835	0	0	0	0	0	0
ENSG00000117593.8	DARS2	9.2955	8.728	17.58	6.995	7.736	6.508	10.75	2.7325	3.061	3.233	4.4005	4.135	3.606	3.94	2.512	3.216	3.251	2.419	3.575	2.767	9.4585	42.215	23.06	9.2255	9.977	5.888	10.495	5.883	10.5	6.084	7.331	5.353	5.132	8.347	4.661	8.751	8.779	4.322	9.173	7.367	4.415	6.375	6.911	5.837	5.567	9.229	9.5685	8.36
ENSG00000250566.1	UGT2B29P	0	0	0	0	0	0	0	0	0	0	0	0	0	0	0	0	0	0	0	0	0	0.3639	0	0	0	0	0.067845	0	0	0	0	0	0	0	0	0	0	0	0	0	0	0	0	0	0	0.1656	0	0
ENSG00000196550.6	FAM72A	0.5912	0.5505	0.29795	0.1917	0.2836	0.1271	0.1774	0.1704	0.2076	0.1996	1.8235	1.836	0.20595	0.2507	0.2735	0.2552	0.1851	0.15975	0.4805	0.29865	0.3721	4.8	0.955	0.27735	0.168	0.1567	0.2219	0.1621	0.5225	0.1529	0.2844	0.09641	0.05293	0.1278	0.04507	0.5411	0.2127	0.03889	0.80145	0.2657	0.03968	0.1314	0.16785	0.7325	0.9062	0.2912	1.0985	0.14555
ENSG00000272259.1	RP11-305P22.9	0	0	0	0	0	0	0.01012	0.00448	0.0141	0.0061675	0.83095	1.047	0.041765	0.03276	0.01201	0.007545	0.01027	0	0.009404	0	0	2.9875	0	0	0	0	0.0044425	0	0	0	0	0	0	0	0	0.01032	0.009442	0	0	0	0	0.02843	0	0	0	0.01058	0.021855	0
ENSG00000183742.8	MACC1	0.1411	0.3785	1.4305	0.128	0.1028	0.0594	2.447	0.01324	0.01523	0.01122	0.01142	0.01501	0.019535	0.0164	0.01358	0.02707	0.009596	0.0090685	0.03712	0.012945	2.691	25.095	0.09683	0.16215	0.4968	0.04589	1.266	0.03255	8.845	0.037405	0.448	0.01226	0.01121	3.433	0.07937	4.92	9.187	0.0092415	0.3129	0.08908	2.246	0.6552	0.9525	3.864	4.351	5.407	1.099	1.3245
ENSG00000137310.7	TCF19	8.64	5.504	2.528	9.291	7.152	8.387	11.23	1.4955	1.313	1.2905	17.4	14.98	1.444	1.33	1.31	1.62	1.266	1.195	2.977	1.92	8.7265	64.925	10.18	16.22	12.61	7.471	8.2265	5.5825	18.2	5.1685	8.674	2.777	1.962	3.662	0.8026	7.861	7.118	2.03	9.4945	10.11	2.1365	2.363	10.595	14.95	15.52	11	16.085	5.94
ENSG00000154719.9	MRPL39	33.215	28.78	47.005	31.2	30.81	36.22	30.94	13.28	14.24	15.52	32.195	25.66	16.685	20.76	13.6	18.14	15.26	12.445	23.39	14.875	32.765	121.25	40.28	34.06	31.81	28.18	28.65	31.545	34.4	32.75	31.81	27.13	33.09	23.31	23.51	28.24	26.25	32.905	35.98	31.29	14.6	22.77	22.265	28.03	30.52	26.86	26.465	26.345
ENSG00000244217.1	RPS4XP10	0	0	0	0	0	0	0	0	0	0	0	0.07344	0	0	0	0	0	0	0	0	0	0.17785	0	0	0	0	0	0	0	0	0	0	0	0	0	0	0	0	0	0	0	0	0	0	0	0	0	0
ENSG00000123975.4	CKS2	7.2755	15.11	52.795	8.8	10.51	5.984	11.24	5.5745	6.309	6.8275	9.723	7.679	5.9515	8.597	5.95	5.501	7.423	4.985	7.675	4.8705	9.784	357.75	84.36	11.6205	6.788	6.847	24.945	5.757	52.61	4.896	9.032	4.89	3.745	21.62	10.18	32.22	8.306	4.1665	7.0415	11.33	1.88	6.269	16.585	17.98	14.91	24.19	37.265	10.59
ENSG00000271022.1	RP11-142I2.1	0	0	0	0	0	0	0	0	0	0	0	0.1054	0	0	0	0	0	0	0	0	0	0.25455	0	0	0	0	0	0	0	0	0	0	0	0	0	0	0	0	0	0	0	0	0	0	0	0	0	0
ENSG00000139343.6	SNRPF	20.855	22.61	17.61	23.63	23.4	21.64	18.94	12.88	13.31	13.04	21.14	16.16	11.095	15.55	11.76	16.79	15.25	11.6	15.82	13.8	24.65	79.14	42.22	25.77	25.12	20.44	19.345	19.375	33.07	17.73	22.52	11.74	8.433	14.09	13.58	24.39	17.5	9.053	24.405	29.07	7.4115	28.84	20.51	22.57	21.97	18.84	25.625	15.94
ENSG00000105369.5	CD79A	0.69335	1.128	0.33925	0.644	0.7717	0.2751	0.6163	0.1279	0.1445	0.14075	0.30175	0.3131	0.1884	0.1546	0.1274	0.1731	0.1595	0.14265	0.2487	0.15155	1.221	755.3	0.4887	0.7683	0.6454	0.3053	14.515	0.24975	2.638	0.2564	1.696	0.2348	0.1019	0.5607	0.7577	5.922	12.94	0.1619	0.5078	0.8331	0.29495	0.3979	1.00985	0.4418	0.4602	63.52	381.2	3.7685
ENSG00000196532.4	HIST1H3C	0	0	0.09802	0	0	0	0	0	0	0	0	0	0	0	0	0	0	0	0	0	0	2.5275	0.3081	0	0	0	0.135	0	0.2095	0	0	0	0	0.1622	0.1158	0	0	0	0	0	0	0	0	0	0	0.07797	0.35615	0
ENSG00000255987.1	RP11-1094M14.4	0.7159	0.9197	0	0.2211	0.2925	0	0	0.1082	0.07813	0.15585	0	0	0.1533	0.1028	0.1638	0.1617	0.09242	0.1543	0.48	0.19985	0.5971	7.6715	0	0.29815	0.2833	0.1048	0.2196	0.11145	0.2029	0.12335	0.3187	0.1204	0	0.2326	0.3238	1.403	0.3627	0	0.31805	0.2452	0	0.1957	0.47745	0.1159	0.09451	0.8024	2.791	0.2899
ENSG00000258929.2	RP11-58E21.3	0.12815	0.1759	0.08962	0.1809	0.1616	0.1046	0.2294	0.02983	0.03723	0.058235	0.21375	0.2481	0.05205	0.05218	0.04511	0.05774	0.05982	0.04684	0.07644	0.04751	0.19925	2.4625	0.2628	0.19025	0.1083	0.09021	0.22225	0.091305	1.04	0.092415	0.2495	0.0677	0.02025	0.1351	0.09899	0.4075	0.215	0.045215	0.1105	0.07049	0.02883	0.09859	0.16325	0.4191	0.3935	0.5179	1.3255	0.1523
ENSG00000215417.6	MIR17HG	0.5166	1.036	0.4668	0.5089	0.7136	0.3575	0.5349	0.058355	0.04603	0.08988	0.05277	0.07165	0.087575	0.06984	0.07065	0.07414	0.0752	0.0742	0.1373	0.086255	0.8574	6.1065	1.614	0.459	0.8764	0.5001	1.0205	0.6045	0.8323	0.55365	2.208	0.1316	0.1276	0.2356	0.481	0.7225	0.7896	0.078725	0.941	1.426	1.2925	0.3722	0.44225	0.524	0.3139	1.387	1.9745	1.1235
ENSG00000114346.9	ECT2	4.4245	4.092	3.5565	2.471	3.15	2.092	3.72	1.515	1.851	1.7395	5.1295	3.881	2.0755	3.073	1.655	2.01	1.907	1.456	2.763	1.9265	4.727	22.9	16.45	2.6615	3.149	3.049	5.1835	2.614	8.967	3.011	2.773	1.366	1.111	2.448	0.6912	6.481	5.753	0.8347	3.6045	1.581	0.9953	1.451	2.789	4.791	4.685	4.725	4.47	3.357
ENSG00000179344.12	HLA-DQB1	77.55	42.61	18.65	39.25	49.63	27.34	22.43	3.366	3.233	3.5085	1.9855	1.709	4.41	4.637	4.657	9.445	2.308	2.369	37.57	8.7015	58.1	598.95	0.1719	25.08	59.71	16.31	17.295	17.495	19.42	17.21	35.84	10.44	6.939	32.77	3.805	196.1	23.73	5.537	72.67	7.816	3.938	35.21	24	41.93	45.75	69.39	207.15	14.015
ENSG00000151575.10	TEX9	0.5197	0.4426	1.3705	0.7944	1.099	0.6478	0.948	0.64475	0.5107	0.69915	1.584	1.866	0.4482	0.4979	0.6615	1.135	1.039	0.33925	1.063	0.63565	1.0715	12	1.301	0.7898	1.452	0.6987	0.73885	0.5749	1.208	0.53205	1.061	0.1571	0.04661	1.343	0.125	0.8911	2.837	0.073005	1.1885	1.699	0.5355	4.89	1.168	0.9348	1.081	1.511	0.87535	1.236
ENSG00000132182.7	NUP210	1.793	3.296	7.7725	2.69	3.073	0.7014	4.576	4.9165	4.974	6.754	30.875	31.96	7.3905	6.288	4.992	7.976	6.825	5.4885	6.683	5.5825	5.324	148.05	0.05419	1.7945	3.41	5.664	8.6495	5.391	10.76	5.181	6.55	2.381	1.305	10	14.77	15.39	9.668	3.164	3.685	2.426	8.628	29.49	11.03	5.9	5.256	23.98	63.105	7.2855
ENSG00000136108.10	CKAP2	4.415	3.273	7.9665	3.617	3.763	3.169	5.506	3.026	4.128	3.7585	17.275	14.3	4.3445	5.834	2.915	5.08	4.505	2.6275	3.371	3.0935	3.5805	41.805	18.33	3.7665	3.124	3.166	4.8235	2.079	13.06	1.9785	3.265	1.77	1.286	2.241	1.042	4.692	5.071	1.713	4.631	3.423	0.8233	7.498	3.8045	9.946	10.58	6.355	9.3045	2.16
ENSG00000238025.1	ZDHHC4P1	0.03614	0.02841	0.0303	0	0	0	0	0	0	0	0	0	0	0	0	0	0	0	0	0	0	0.2744	0	0	0.06828	0	0	0	0	0	0	0	0	0	0	0.1025	0	0	0	0	0	0	0	0	0	0.07522	0	0
ENSG00000081985.6	IL12RB2	0.80445	1.067	0.20215	0.4693	0.4832	0.2949	0.3358	0.1981	0.8591	0.07766	0.08487	0.08103	1.2265	1.543	0.7387	0.1189	0.07134	0.04999	0.1237	0.06569	0.52525	5.843	0.1153	0.3444	0.4852	0.2469	0.29875	0.23035	1.066	0.23185	0.2872	0.1231	0.09354	0.2729	0.2446	0.6352	0.3029	1.8155	0.43475	0.1448	1.779	0.1471	0.1914	0.7743	0.8416	0.5006	1.1035	0.2258
ENSG00000173207.8	CKS1B	17.695	14	8.0225	13.35	13.83	15.06	8.96	2.913	2.827	2.7215	1.7295	1.834	2.5825	2.827	2.919	3.513	3.389	2.0505	7.804	3.68	17.54	55.57	14.81	14.97	17.74	7.974	9.662	6.383	15.16	5.62	11.19	5.412	2.374	6.188	8.005	9.782	7.52	1.769	13.13	9.114	2.7855	6.67	8.6325	14.76	15.08	9.873	11.045	6.8555
ENSG00000163781.8	TOPBP1	15.115	12.12	7.5005	11.5	12.34	12.44	15.52	4.334	5.291	5.123	16.87	14.17	7.5455	8.468	4.78	5.247	5.892	4.242	7.385	5.028	14.57	53.45	18.08	14.52	15.23	11.94	10.895	10.62	14.42	10.735	14.42	5.259	3.462	4.194	3.848	14.1	12.85	5.437	15.65	14.32	5.9895	7.449	12.595	15.33	15.27	13.12	16.95	9.7545
ENSG00000197943.5	PLCG2	14.555	11.69	3.5085	3.694	7.656	3.28	9.116	1.517	1.07	2.215	0.6469	0.7206	1.227	1.013	1.926	2.03	1.251	1.781	4.672	2.4835	14.01	146.35	0.3143	5.9575	7.987	3.584	6.698	4.3955	4.645	3.91	9.407	3.429	1.382	18.84	5.719	15.54	7.604	0.93905	9.5405	2.059	1.9985	1.52	4.636	5.729	6.281	15.55	53.88	3.9455
ENSG00000104356.6	POP1	2.239	2.599	2.4125	2.871	2.883	1.938	2.448	1.277	1.652	1.4945	8.017	7.424	1.9945	2.086	1.262	1.658	1.786	1.228	1.439	1.2495	2.4695	23.005	14.03	3.283	2.643	2.148	2.5695	2.5715	4.24	2.26	4.963	1.346	0.9962	1.706	1.332	2.966	2.362	1.107	3.8045	4.785	1.295	3.04	3.1295	2.634	2.764	2.721	4.2845	2.3225
ENSG00000229255.1	RP11-407H12.8	0	0	0	0	0	0	0	0.080715	0.2035	0.03395	0	0	0.2041	0.3938	0.01873	0	0	0	0	0	0	1.5785	0	0	0	0	0	0	0	0	0	0	0	0.6104	0	0	0	0	0	0	0	0	0.043625	0	0	0	0.15995	0
ENSG00000258546.1	RP11-713N11.3	0.10445	0.08582	0	0	0	0	0.3695	0	0	0	0	0	0	0	0	0	0	0	0	0	0.089215	1.14	0	0.020495	0.1017	0	0.07306	0	0.04006	0	0.2686	0	0	0	0	0.2164	0.07992	0	0	0.07744	0.12635	0.0724	0.068215	0.0437	0	0.1808	0.3109	0
ENSG00000272524.1	RP11-254F7.4	0	0	0	0	0	0	0	0	0	0	0	0	0	0	0	0	0	0	0	0	0	1.545	0.1946	0	0	0	0.15575	0	0.2438	0	0	0	0	0.6095	0.1834	0	0	0	0	0	0.091755	0.5566	0	0	0	0.1109	0.24715	0
ENSG00000267698.1	AC002116.7	0.28665	0.173	0.2147	0.133	0.1694	0.2245	0.2171	0	0	0.032165	0.295	0.2754	0.04445	0	0	0.05536	0.04939	0.046535	0.1076	0.059685	0.3816	2.4055	0.1295	0.47145	0.3467	0.1714	0.35245	0.1876	0.5716	0.1837	0.3086	0.07207	0.04464	0.2104	0.1307	0.3676	0.3167	0.18655	0.3672	0.6648	0.14575	0.3262	0.5317	0.5615	0.6024	0.4791	0.97325	0.2288
ENSG00000002919.10	SNX11	16.43	15.6	12.74	16.61	18.11	15.98	16.52	9.6785	11.74	12.47	16.03	16.71	14.345	14.89	11.14	13.21	13.79	11.05	18.88	11.55	16.01	73.9	14.68	15.975	14.28	19.07	15.07	19.93	20.91	21.485	17.86	6.339	5.578	13.04	7.975	19.28	13.46	7.1825	19.815	14.08	6.584	15.91	18.52	14.07	15.02	15.09	34.87	12.405
ENSG00000213281.4	NRAS	21.47	20.75	11.56	13.02	15.98	10.51	13.46	9.1205	10.72	7.944	14.165	11.91	8.08	11.68	8.738	12.54	9.128	7.151	24.12	11.84	19.045	79	47.18	15.855	15.03	10.83	18.01	10.87	24.99	10.7	16.63	5.191	3.858	13.04	9.134	23.29	16.37	4.994	17.175	14.03	7.009	8.813	13.155	24.91	23.56	20.22	21.155	12.29
ENSG00000138623.5	SEMA7A	2.543	2.368	2.988	1.806	3.46	1.505	3.952	5.8525	9.272	4.765	56.665	59.64	27.32	28.9	13.03	6.175	2.009	6.065	68.63	16.19	2.6535	263.65	25.37	3.324	3.22	2.697	2.3405	2.7295	4.416	2.818	2.372	1.315	0.7183	1.585	0.9229	8.846	2.46	1.249	40.46	12.08	0.48275	3.495	2.8595	11.05	12.02	7.236	98.94	2.199
ENSG00000220875.1	HIST1H3PS1	0	0	0	0	0	0.09048	0	0	0	0	0	0	0	0	0	0	0	0	0	0	0	0.53785	0	0	0	0	0	0	0	0	0	0	0	0	0	0.08437	0	0	0	0	0	0	0	0	0	0	0.07821	0
ENSG00000162924.9	REL	4.534	6.175	1.732	2.547	2.625	2.562	9.914	0.45	0.4678	0.5956	2.649	2.95	0.5759	0.5942	0.5484	0.6801	0.6188	0.4137	2.1	0.56005	4.1955	29.53	2.763	3.838	3.952	2.394	2.576	2.4065	4.371	2.2255	3.653	1.303	0.6201	1.082	1.491	8.556	4.127	1.0085	3.925	5.679	1.674	3.091	3.0735	7.672	7.989	3.893	4.55	2.294
ENSG00000230138.1	RP11-117D22.2	0.1912	0.149	0.12925	0	0.1336	0	0.173	0.063075	0.02676	0.039385	0	0	0	0	0.04914	0.06858	0.02287	0	0.1549	0.116	0.09604	4.1575	0	0	0.1403	0.09921	0.1035	0.1246	0.06046	0.1475	0.07893	0	0	0	0	0.1659	0.1111	0	0.1248	0	0	0	0.067075	0	0.05435	0.4171	2.325	0
ENSG00000120437.7	ACAT2	15.47	10.81	14.65	14.42	12.8	18.07	14.87	12.995	17.04	9.428	24.31	20.71	20.875	26.87	13.7	21.29	10.7	8.386	38.28	14.26	12.915	98.48	22.17	14.61	13.67	8.656	17.93	9.25	49.82	8.44	12.88	4.07	2.389	9.338	30.56	23.04	19.69	2.1075	27.945	20.65	4.5915	10.42	18.095	23.15	20.95	16.83	12.545	15.27
ENSG00000115919.10	KYNU	2.788	3.675	3.563	2.298	3.461	1.055	6.934	0.267	0.3088	0.53345	0.10625	0.09935	0.2499	0.2497	0.3222	0.4983	0.306	0.3941	1.339	0.6465	3.535	43.665	3.165	1.5358	2.284	0.992	1.0275	0.9604	3.955	0.89065	1.361	0.6102	0.2322	3.292	19.24	11.66	1.871	0.10845	2.063	0.3789	0.23905	1.333	0.93505	1.154	0.8956	2.002	10.365	0.8633
ENSG00000051180.12	RAD51	0.72865	0.5175	0.51875	0.5483	0.6258	0.4717	0.6724	0.14285	0.1968	0.2018	0.6469	0.6299	0.2656	0.2796	0.1535	0.2195	0.2591	0.14625	0.2312	0.1698	0.65105	26.63	4.798	0.4566	0.5721	0.3958	2.715	0.36055	4.275	0.39265	0.4822	0.2322	0.1575	0.3097	0.2057	0.9058	0.9705	0.4528	0.59035	0.7982	0.1996	0.3035	0.68535	1.851	1.949	2.01	2.406	0.66375
ENSG00000075188.4	NUP37	11.445	9.371	13.79	9.86	11.16	11.09	14.85	2.427	2.102	2.963	3.3505	3.298	2.2685	2.468	2.228	2.811	2.885	2.4955	3.676	2.669	11.6	51.95	31.76	11.855	12.65	9.497	10.16	10.16	16.37	10.79	14.23	5.59	4.925	5.798	2.813	10.15	9.502	7.3365	12.275	10.41	4.3305	7.444	9.1405	10.39	10.94	9.833	12.265	7.571
ENSG00000213370.3	RANP6	0	0	0	0	0	0	0	0	0	0	0	0	0	0	0	0	0	0	0	0	0	0.22165	0.1431	0.077335	0	0	0	0	0	0	0	0	0	0	0	0	0	0	0	0	0	0	0	0	0	0	0	0
ENSG00000028116.12	VRK2	8.364	6.688	6.214	8.072	8.143	9.773	7.254	2.1955	0.9271	1.8165	0.5428	0.5785	1.08	1.079	2.861	2.146	1.313	1.995	7.279	3.519	7.859	33.505	11.03	8.4405	8.982	6.111	5.124	6.64	9.476	6.9965	8.087	4.087	3.343	2.772	2.054	7.897	8.068	5.265	7.495	6.76	3.431	5.01	6.909	5.383	5.479	4.698	6.2005	4.1085
ENSG00000080819.2	CPOX	14.22	12.97	13.81	17.23	17.04	15.19	14.5	11.21	8.559	12.77	16.85	15.67	10.515	12.9	14.3	13.86	11.08	11.71	48.36	17.975	13.965	101.05	27.43	19.335	19.83	14	13.18	12.23	22.68	11.22	15.7	6.382	5.233	5.937	21.83	14.46	13.07	5.857	18.65	19.42	5.553	11.12	14.215	14.69	13.13	15.08	18.53	10.83
ENSG00000213526.3	SETP8	0.1594	0.147	0.17685	0.1574	0.1429	0.1903	0.1784	0.10065	0.1097	0.13055	0.28845	0.2068	0.1106	0.1608	0.1075	0.1276	0.1008	0.12905	0.1151	0.1138	0.1575	1.1365	0.7772	0.21555	0.09655	0.2067	0.14085	0.16625	0.2618	0.161	0.09089	0.1139	0.06691	0.08386	0.03804	0.1916	0.1883	0.1874	0.1845	0.2621	0.085415	0.1487	0.079125	0.1641	0.1678	0.1827	0.17145	0.1425
ENSG00000177150.8	FAM210A	6.1725	8.046	5.0335	6.312	6.553	6.246	7.573	2.9445	3.532	3.2325	5.5225	5.004	3.797	4.62	3.032	4.659	3.365	2.674	5.368	3.6905	5.695	24.69	11.49	5.963	6.983	6.297	5.838	5.644	8.925	6.4765	6.088	9.828	9.311	4.812	6.171	5.496	4.865	8.374	7.121	7.035	1.794	4.66	6.0615	5.2	5.198	4.877	4.901	3.644
ENSG00000172175.8	MALT1	16.56	13.96	4.8295	11.86	12.05	11.81	15.92	2.787	3.118	3.1585	11.465	12.04	3.5015	3.647	2.976	4.1	3.597	2.5015	5.126	3.45	15.815	75.94	20.63	20.58	19.6	10.81	9.9725	11.28	22.94	12.115	14.26	5.983	4.304	10.33	7.962	17.99	10.45	8.526	13.935	16.58	4.072	13.75	32.425	20.81	21.54	13.98	19.255	7.177
ENSG00000104814.8	MAP4K1	3.687	3.262	1.708	2.071	2.603	1.189	3.85	1.1735	1.17	1.3145	2.4865	2.614	1.605	1.301	1.276	2.119	1.4	1.023	3.125	1.627	2.499	160.65	0.3418	2.9145	3.252	1.555	4.6155	1.4385	2.92	1.5315	4.023	0.6896	0.6187	1.583	1.599	9.703	3.655	0.5441	3.7545	1.503	0.58315	2.982	3.2575	2.47	2.552	16.88	84.37	2.642
ENSG00000259467.1	NDUFAF4P1	0	0	0	0	0	0	0	0	0	0	0	0	0	0	0	0	0	0	0	0	0	0.2859	0.0878	0	0.09653	0	0	0	0	0	0	0	0	0	0	0	0	0	0	0	0	0	0	0.07517	0	0.05425	0.08332	0
ENSG00000198833.6	UBE2J1	33.465	37.57	26.845	32.71	35.6	34.16	31.93	13.175	13.56	15.32	37.355	27.37	12.295	17.25	13.87	18.17	17.35	13.005	28.53	17.45	34.81	152.4	54.38	35.01	46.5	29.89	33.62	28.245	31.87	28.77	45	11.79	7.618	17.13	13.62	45.43	43.29	9.866	31.64	36.04	23.685	27.7	42.13	19.21	21.74	38.9	60.38	27.175
ENSG00000273272.1	CTA-384D8.34	0	0	0	0	0	0	0	0	0	0	0	0	0	0	0	0	0	0	0	0	0	2.7955	0	0	0	0	0	0	0	0	0	0	0	0	0	0.5139	0	0	0	0	0	0	0	0	0	0	1.1315	0
ENSG00000076003.4	MCM6	20.205	14.79	9.069	21.9	17.57	24.5	14.84	5.251	5.89	4.806	22.735	16.92	7.2325	8.506	4.46	6.151	5.888	3.9135	7.718	4.5555	18.23	83.495	31.54	24.905	24.08	11.03	12.315	13.79	16.65	12.63	20.43	5.486	2.287	7.123	2.409	17.25	10.69	6.5325	25.625	21.75	2.937	6.124	11.585	13.87	15.47	15.83	18.855	9.1315
ENSG00000200629.1	Y_RNA	0	0	0	0	0	0	0	0	0	0	0	0	0	0	0	0	0	0	0	0	0	2.0305	0	0	0	0	0	0	0	0	0.4698	0	0	0.1672	0	0	0.2927	0	0	0	0	0	0	0	0	0.3076	0.8793	0
ENSG00000168126.3	OR2W6P	0	0	0	0	0	0	0	0	0	0	0	0	0	0	0	0	0	0	0	0	0	0.7282	0	0	0	0	0	0	0	0	0	0	0	0	0	0	0	0	0	0	0	0	0	0	0	0	0	0
ENSG00000243635.1	RP11-281P11.1	0	0	0	0.1883	0	0	0	0	0	0	0	0	0	0	0	0	0	0	0	0	0	0.47445	0	0	0	0	0	0	0	0	0	0	0	0	0	0	0	0	0	0.09509	0	0	0	0	0	0	0.0877	0
ENSG00000231789.2	RP11-558F24.4	0.8907	1.509	1.192	1.374	0.7982	0.5647	1.388	0.2722	0.2166	0.1138	0.095905	0.09568	0.16835	0.1834	0.2349	0.4363	0.1272	0.1247	0.2131	0.21065	1.8075	21.85	2.252	2.4955	4.001	1.27	0.8157	1.352	1.125	1.3415	1.471	0.7025	0.1601	3.32	0.1606	1.901	2.718	0.070615	0.81015	6.489	2.1945	5.008	3.501	1.284	1.303	1.202	2.4755	1.1185
ENSG00000227268.3	KLLN	0.94915	0.9299	0.7559	0.6431	0.9235	0.6998	0.7157	0.40555	0.4795	0.54425	1.2395	1.112	0.6323	0.671	0.3339	0.6678	0.6457	0.45545	0.4887	0.40585	0.77575	4.482	0.8441	1.053	1.086	0.3455	0.5454	0.3459	0.4469	0.3207	1.197	0.2624	0.1556	0.5036	0.3208	0.4903	0.3317	0.29725	1.55	0.512	0.2091	1.258	0.56925	0.3701	0.4019	0.4554	1.0555	0.32685
ENSG00000136286.10	MYO1G	4.1625	5.424	1.9925	3.781	4.705	1.576	5.098	0.43955	0.3115	0.40925	0.6215	0.6758	0.403	0.3325	0.4105	0.6784	0.3832	0.30845	1.814	0.64175	3.229	284.65	0.0665	2.4845	2.915	1.68	3.838	1.6835	3.17	1.9475	3.346	1.273	0.5804	1.661	1.868	39.28	3.356	0.4061	3.0255	0.8445	0.5527	1.548	3.579	2.573	2.347	10.92	62.49	2.7125
ENSG00000220515.2	PGAM1P10	0	0	0	0	0	0	0	0	0	0	0	0	0	0	0	0	0	0	0	0	0	0.07047	0	0	0	0	0	0	0	0	0	0	0	0	0	0	0	0	0	0	0	0	0	0	0	0	0	0
ENSG00000155189.7	AGPAT5	8.003	7.043	14.495	7.574	6.757	6.263	8.496	15.04	14.77	17.525	16.005	13.8	12.95	16.73	15.37	16.84	18.99	14.64	36.17	16.035	7.873	90.175	16.58	11.41	11.5	4.513	9.8	4.846	10.8	4.2705	15.37	2.608	1.251	6.683	5.316	7.599	6.971	7.0495	11.5	10.93	3.9395	17.02	10.36	4.822	4.733	8.862	7.309	7.616
ENSG00000196331.5	HIST1H2BO	0	0.08341	0.14895	0	0.09375	0	0	0	0.04749	0	0.06064	0.09269	0.02694	0.09332	0	0.05861	0	0	0.2298	0.05004	0	3.3785	0.3484	0.17025	0	0	0.14935	0	0.2993	0	0.1348	0.1411	0.03926	0.0376	0.1638	0.54	0.1339	0	0.088005	0	0	0	0.3988	0.2204	0.2562	0.1343	0.98455	0
ENSG00000271856.1	RP11-861A13.4	0.1177	0.09985	0.031035	0.04142	0.06996	0	0.07565	0.015695	0.06018	0.1031	0	0	0.10006	0.07776	0.01965	0.02837	0.1482	0.064515	0.02789	0.01858	0.074315	30.83	0	0.039775	0.03866	0.03201	0.24875	0	0.2655	0	0.2316	0.02539	0.006052	0.08128	0.0564	0.5836	0.1236	0	0.057645	0.01737	0	0.03888	0.086825	0.05123	0.0414	2.255	16.685	0.08905
ENSG00000161929.10	SCIMP	1.208	1.587	1.4135	1.291	1.417	0.5318	1.232	0.16215	0.1285	0.2027	0.20855	0.1836	0.1338	0.1509	0.2219	0.3603	0.1821	0.14945	1.08	0.4198	0.8975	71.165	0.08239	0.4972	1.321	0.6675	1.0045	0.4139	0.42	0.48315	1.298	0.3719	0.1425	0.3532	0.5395	4.757	0.7112	0.08528	1.183	0.6325	0.2411	0.6071	0.9812	0.1801	0.1903	4.044	36.645	0.57185
ENSG00000268804.1	RP11-542M13.3	0	0	0	0	0	0	0	0	0	0	0	0	0	0	0	0	0	0	0	0	0	2.9985	0	0	0	0	0	0	0	0	0	0	0	0	0.04523	0	0	0	0	0	0	0	0	0	0	0.2093	1.6535	0
ENSG00000049541.6	RFC2	18.13	14.16	10.765	14.78	14.82	17.26	16.15	7.632	9.442	8.6085	18.925	16.27	12.365	13.65	7.01	8.641	9.999	7.426	13.74	8.13	18.35	64.785	18.34	20.61	18.57	14.84	13.435	13.38	21.18	12.9	17.97	6.516	4.582	8.058	11.21	19.05	15.77	10.61	22.34	20.3	6.9165	12.01	16.98	25.13	28.08	13.33	20.265	13.45
ENSG00000188389.6	PDCD1	0.97905	1.827	0.3422	0.7082	0.8809	0.2193	1.035	0.09593	0.05882	0.4662	0.028075	0.0425	0.05677	0.04446	0.07805	0.2087	0.3995	0.38135	0.4634	0.1249	0.86555	26.405	0	1.0735	1.369	0.3481	0.9508	0.43735	1.07	0.53685	1.237	5.165	0.7715	0.6477	0.2744	3.251	1.621	0.064935	0.98875	0.3799	0.1855	2.768	1.2615	0.4904	0.3807	3.552	12.55	1.3635
ENSG00000272666.1	CTA-384D8.35	0.29245	0.5227	0.1534	0.2946	0.3911	0	0	0.1939	0.08947	0.1367	0.31565	0.3945	0.09478	0	0.166	0.2255	0.129	0.095385	0.5261	0.2314	0.413	10.895	0	0.3134	0.6914	0.1667	0.53805	0.1146	0.8733	0.107	0.3709	0.1269	0	0.5697	0.7066	2.554	1.322	0	0.29745	0	0.06084	0.611	0.5647	1.036	0.6365	0.8722	4.972	0.27655
ENSG00000224184.1	AC096559.1	0.017615	0.01223	0.037655	0	0.01403	0	0	0.03972	0.04478	0.02977	0.01608	0.02962	0.045175	0.047	0.02171	0.03009	0.02699	0.0236	0.0271	0.021835	0.01951	1.1685	0.02241	0	0.03112	0.008799	0.010065	0	0	0	0	0	0	0.032	0	0.01038	0.01306	0	0.024105	0.1658	0	0.0128	0	0.0102	0.009796	0.0208	0.054315	0
ENSG00000167670.11	CHAF1A	7.0445	4.332	5.38	4.13	4.309	4.803	8.04	2.9445	3.091	2.5875	7.0335	6.31	4.9695	5.611	3.404	3.012	2.779	3.0555	4.612	3.3565	7.0125	33.395	9.994	6.518	6.206	4.55	6.371	5.0285	11.51	5.214	6.887	2.44	1.917	2.06	1.727	6.571	6.911	6.744	6.1345	6.037	2.1625	5.519	7.9425	13.14	13.55	7.525	9.534	4.5865
ENSG00000121621.6	KIF18A	0.33405	0.3059	0.19165	0.2293	0.2535	0.6224	0.2935	0.101225	0.07167	0.099025	0.1389	0.1279	0.072215	0.07154	0.1014	0.1242	0.09393	0.066985	0.3105	0.1284	0.36855	19.215	4.159	0.31535	0.4857	0.2202	0.90025	0.1466	2.128	0.13555	0.287	0.08452	0.04869	0.2181	0.05654	1.226	0.3478	0.1424	0.3488	0.317	0.1076	0.1572	0.31065	0.9642	0.8776	1.009	1.138	0.2846
ENSG00000198176.8	TFDP1	25.635	33.55	20.7	23.18	26.2	15.49	27.74	18.235	18.78	21.935	49.195	46.87	18.835	20.83	18.64	20.97	21.99	17.12	32.99	18.535	30.56	137.3	90.92	42.47	40.16	32.27	29.96	24.92	56.66	25.98	36.69	20.21	12.5	17.84	12.02	32.3	31.66	21.22	30.445	31.52	8.1645	32.58	34.585	39.52	37.99	27.54	35.06	21.77
ENSG00000245466.1	CTD-2540L5.6	0	0	0	0	0	0	0	0.0541	0.1054	0.089735	0.068495	0.0672	0.11405	0.1443	0.06661	0.2199	0.2218	0.05918	0.0348	0.03967	0.01999	2.003	0	0	0	0	0.001921	0	0.8024	0	0.2806	0	0	0.01826	0	0.1141	0.221	0.38295	0.09075	0	0	0.3571	0.031535	0.02507	0.0186	0.1879	1.015	0.016515
ENSG00000162739.9	SLAMF6	1.5035	2.106	0.6298	1.075	1.42	0.2428	1.337	0.0828	0.06094	0.091885	0.04349	0.05552	0.06709	0.04898	0.0903	0.1203	0.06384	0.07094	0.434	0.1741	1.056	117.35	0	2.2995	3.065	0.4115	2.8515	0.6064	1.59	0.74235	3.402	0.3551	0.1468	0.4196	0.8622	7.356	2.181	0.10785	0.91755	0.3473	0.31625	0.3439	1.654	0.6991	0.5592	11.71	60.725	2.4845
ENSG00000143799.8	PARP1	27.515	25.67	26.86	23.98	24.47	24.34	42.26	28.7	28.83	31.28	43.045	40.67	32.99	34.44	29.3	26.82	29.39	26.52	69.97	34.285	27.37	167.25	48.07	38.585	35.37	46.73	29.525	33.99	29.08	36.875	37.12	17.82	25.1	15.34	13.78	29.59	28.09	30.515	58.595	30.66	21.745	45.63	32.27	20.64	21.8	32.26	63.385	22.785
ENSG00000128438.6	TBC1D27	0.02934	0.0652	0.0151	0.02644	0.04617	0.008238	0.02236	0.007802	0.005152	0.015905	0.00717	0.008592	0.01022	0.00787	0.006761	0.006725	0.01258	0.01223	0.02011	0.0092615	0.06289	47.8	0	0.02334	0.06642	0.0179	1.0645	0.008374	0.2901	0.007625	0.0535	0.01168	0	0.05473	0.07128	0.4762	0.5673	0.006365	0.0269	0.02759	0.007052	0.1152	0.07807	0.03501	0.02267	6.074	26.67	0.2724
ENSG00000254244.1	PAICSP4	0.032615	0.03796	0.04927	0	0	0.04603	0	0.051055	0.05576	0.04848	0.059125	0.05469	0.048365	0.07523	0.03627	0.05307	0.05619	0.040445	0.04278	0.044265	0.04091	0.3844	0.1565	0	0.07997	0	0.030385	0	0.05546	0	0.04091	0	0	0	0.02962	0.02733	0.0427	0.039415	0.04011	0.03798	0	0	0.005855	0.04965	0.05582	0	0	0
ENSG00000129277.9	CCL4	3.717	15.73	3.4465	7.533	7.108	1.421	4.936	0.66615	0.4736	0.59765	0.3098	0.3003	0.66725	0.4739	0.7676	0.6783	0.4829	0.4831	4.343	1.182	4.395	175.85	0	5.5515	8.146	1.663	3.4695	1.8135	2.129	2.05	10.19	2.078	0.573	2.672	4.554	27.01	5.069	0.357	4.478	1.971	0.889	2.222	5.289	0.8515	0.7902	9.941	75.57	5.4875
ENSG00000114013.11	CD86	4.5145	5.477	3.094	5.425	4.996	2.343	2.857	1.412	0.7747	1.388	0.43025	0.2244	0.50715	0.7944	1.597	2.291	1.125	0.87715	8.303	3.177	2.3825	49.45	0	0.97835	2.941	2.112	2.516	1.429	1.176	1.4215	2.395	0.9363	0.364	0.863	0.5863	12.11	1.85	0.1862	5.1145	0.9844	0.4067	1.287	1.8205	1.358	1.208	4.629	17.665	1.226
ENSG00000163808.12	KIF15	0.41905	0.4851	0.3184	0.3765	0.5454	0.3349	0.4792	0.48525	0.5275	0.5389	1.00415	0.8764	0.59995	0.6433	0.449	0.4759	0.5995	0.39515	0.478	0.4125	0.362	22.305	3.088	0.5425	0.3086	0.6446	1.449	0.4928	3.007	0.50645	0.4804	0.1992	0.1259	0.1697	0.06808	0.6701	0.5014	0.09945	0.548	0.3133	0.11275	0.3704	0.4859	1.155	1.17	1.652	1.522	0.53565
ENSG00000166451.9	CENPN	1.8715	1.985	2.0325	1.751	1.853	1.845	2.482	1.1775	1.23	1.193	1.367	1.302	1.504	1.689	1.377	1.525	1.15	1.2005	2.526	1.6555	1.705	18.995	9.441	1.5495	1.442	1.51	1.958	1.654	4.138	1.8635	1.1	1.736	1.278	1.102	1.523	2.867	1.558	1.221	1.8535	1.099	0.8044	1.347	11.36	1.694	1.628	2.046	2.7305	1.9255
ENSG00000143297.14	FCRL5	0.04749	0.1099	0.021525	0.07506	0.1022	0.01031	0.03723	0.0043915	0.004126	0.005066	0.0046865	0.008194	0.005863	0.005659	0.004522	0.005775	0.004784	0.0044035	0.009076	0.0058875	0.11975	49.995	0.005961	0.15738	0.302	0.02012	2.3125	0.010225	0.2651	0.0138	0.4719	0.0186	0.009145	0.08686	0.1604	1.048	3.472	0.005716	0.035145	0.05301	0.01652	0.03439	0.09279	0.01756	0.0093	4.025	29.18	0.58015
ENSG00000267046.1	RP11-1094M14.9	0.17285	0.2219	0	0.06933	0.08388	0	0.1943	0	0	0	0	0	0	0	0	0	0	0	0.04565	0	0.15985	1.566	0	0.2712	0.09859	0	0.1038	0.036355	0.08962	0.03641	0.1667	0.02468	0	0	0.03663	0.4653	0.117	0	0.098995	0.03004	0	0	0.09775	0.03321	0	0.417	0.72205	0.08572
ENSG00000214654.5	RP11-27I1.4	1.388	0.8289	2.2995	0.8806	1.019	0.8214	2.092	0.36655	0.3513	0.46835	0.41785	0.4699	0.39125	0.4527	0.4355	0.4152	0.4461	0.37265	0.7847	0.38545	1.276	7.78	4.453	0.9681	1.269	0.8946	1.2475	0.9198	1.359	1.0765	1.694	0.4638	0.4382	0.874	0.7056	1.006	1.778	0.59625	1.4005	1.257	0.7662	1.672	1.299	1.257	1.449	1.637	1.936	1.3205
ENSG00000105928.9	DFNA5	9.0335	11.68	2.9185	17.26	14.63	14.37	14.95	6.594	8.513	6.446	5.7085	9.374	8.843	11.06	6.333	9.692	7.618	4.903	28.67	8.807	8.5485	96.705	26.18	23.435	20.52	7.209	3.007	8.5085	2.654	7.844	17.01	4.571	1.702	5.141	1.662	5.33	2.753	3.4015	7.333	18.75	0.75165	7.657	7.6055	1.941	2.822	13.21	1.958	2.447
ENSG00000143493.8	INTS7	5.1135	5.032	6.194	5.34	6.272	6.483	6.411	2.604	2.88	4.233	5.646	4.9	3.5875	3.905	3.067	4.046	5.238	3.338	5.506	3.664	5.372	27.96	13.12	7.707	7.735	4.938	5.146	4.492	9.35	4.8525	5.41	2.981	2.387	2.624	4.44	7.084	5.651	3.492	5.8795	6.123	2.8225	8.338	7.3545	7.717	7.702	5.396	7.2965	3.6405
ENSG00000125354.18	SEPT6	10.075	10.54	62.585	8.329	14.51	12.48	12.87	5.233	8.155	4.2605	36.33	27.17	10.455	15.34	5.062	15.49	4.506	3.2895	6.601	7.1165	11.835	179.9	12.52	17.525	18.13	51.36	19.645	18.81	7.057	29.525	18.48	8.095	3.253	9.454	7.218	17.01	11.09	1.2955	14.165	10.44	1.614	12.42	12.515	6.907	7.295	31.12	62.975	12.86
ENSG00000213492.2	NT5C3AP1	0.3333	0.2717	0.2401	0.1909	0.2423	0.2278	0.3829	0.1644	0.1689	0.14425	0.34265	0.2511	0.22335	0.2178	0.1548	0.2008	0.172	0.1123	0.2106	0.12805	0.3328	1.319	0.2928	0.4157	0.3646	0.2551	0.40705	0.2315	0.2439	0.2176	0.3078	0.1278	0.09544	0.1891	0.1052	0.3699	0.2074	0.4091	0.43625	0.4366	0.1854	0.2535	0.32745	0.3597	0.4044	0.4212	0.48675	0.19135
ENSG00000207773.1	MIR642A	0	0	0	0	0	0	0	0	0	0	0	0	0	0	0	0	0	0	0	0	0	0.6725	0	0	0	0	0	0	0	0	0	0	0	0	0	0	0	0	0	0	0	0	0	0	0	0	0	0.3253
ENSG00000146386.7	ABRACL	14.85	19	5.693	15.97	16.39	7.008	28.22	10.49	11.91	8.826	2.302	2.539	15.37	20.19	12.33	7.585	11.73	6.765	6.1	5.08	19.96	137.4	45.52	11	10.56	10.17	41.545	7.008	37.69	7.7325	12.7	5.997	3.796	25.67	17.42	30.57	31.33	1.0255	6.9525	4.336	6.503	16.57	16.205	22.77	17.3	49.64	82.245	20.49
ENSG00000188848.11	BEND4	0.1211	0.03963	0.01892	0.03885	0.06196	0.03718	0.1603	0.3681	0.5773	0.17735	0.03279	0.02788	0.5506	0.7366	0.3464	0.7587	0.2574	0.12545	0.08638	0.8625	0.079915	12.59	0	0.04499	0.06192	0.1037	0.18695	0.087105	0.04254	0.063275	0.06124	0.04643	0.01062	0.02691	0.09084	0.4257	0.02747	0.0082145	0.3021	0.2398	0	1.813	1.6405	0.011	0.02295	0.8454	1.808	0.1046
ENSG00000010671.11	BTK	6.556	5	2.3105	3.336	4.191	1.727	4.283	1.104	0.6965	0.9396	0.4119	0.37	0.7267	0.7088	1.105	1.521	0.8818	0.647	5.657	2.3815	3.1885	122.15	0.03162	1.7535	2.941	2.47	3.8005	3.2635	1.809	3.371	2.33	0.9555	0.5573	0.7958	0.8038	18.88	3.189	0.3031	5.1115	0.9455	0.49605	0.9779	2.546	2.744	3.144	8.537	56.875	2.535
ENSG00000255375.1	RP1-65P5.5	0	0	0	0	0	0	0	0	0	0	0	0	0	0	0	0	0	0	0	0	0	3.963	0	0.04152	0	0	0	0	0	0	0	0	0	0	0	0	0	0	0	0	0	0	0	0	0	0	0	0
ENSG00000111669.10	TPI1	224.05	227.1	378	281.6	256.5	279.8	291.2	209.7	292.5	212.6	441.7	445.2	429.3	467.3	194.7	254.6	280.8	180.8	181.7	199.1	218.95	1224	663.6	329.05	263.1	259.5	285	262.95	510.9	273.05	232.6	311.4	266.7	293.9	165.7	278.7	260.2	377.1	249.9	231.9	73.45	204.6	235.45	292.7	295.5	285.2	234.4	193.5
ENSG00000074266.13	EED	9.9205	9.951	7.7955	12.21	12.77	11.65	13.24	5.439	5.929	6.56	20.01	17.89	7.307	8.068	5.298	6.383	7	4.817	7.882	5.853	10.905	55.505	13.99	14.365	17.06	11.79	10.795	10.57	11.43	9.7685	14.28	4.886	3.361	6.026	4.996	12.06	11.08	4.1825	15.215	17.65	4.514	11.96	15.355	11.39	11.86	11.25	16.135	8.8045
ENSG00000042088.9	TDP1	3.792	3.304	3.0675	3.025	3.126	2.898	4.416	1.868	2.023	2.422	6.9865	6.071	2.951	3.243	1.988	2.897	2.834	1.937	3.052	2.4525	4.6785	25.44	6.206	4.462	5.034	2.827	3.3265	2.7425	5.406	2.756	3.917	0.9368	0.4741	2.472	1.319	3.756	4.54	0.5981	3.691	5.2	1.927	4.894	4.23	4.952	5.379	3.751	7.745	2.9355
ENSG00000241634.1	RP11-381E24.1	1.0905	0.5173	0.5305	0.5097	1.411	0.9859	0.8875	0.075985	0.189	0.13105	2.09	3.009	0.4385	0.269	0.1193	0.2092	0.2868	0.0865	0.1853	0.10665	0.8325	8.2565	2.88	1.299	1.289	0.694	0.8367	0.75105	1.025	0.82175	1.845	0.3283	0.1472	0.2477	0.02518	0.7286	0.7343	0.2284	1.189	2.453	0.1614	0.8449	0.74935	0.903	0.9841	1.204	1.327	0.43495
ENSG00000104432.8	IL7	1.6305	1.509	0.90185	0.8762	1.943	1.166	2.071	0.1849	0.1494	0.1865	1.06	1.271	0.1977	0.1733	0.1627	0.2878	0.2362	0.09848	0.2788	0.1849	1.3405	9.9695	1.854	1.9675	2.205	1.226	2.2315	0.8809	2.12	0.84515	1.336	0.3794	0.09754	0.9247	1.761	3.343	0.8894	0.062595	1.784	1.123	0.4808	0.7736	1.8325	4.192	3.025	3.403	2.3335	0.8005
ENSG00000145287.6	PLAC8	0.72975	1.255	0.58655	0.3322	0.4981	0.2371	0.8264	0.18565	0.1338	0.1989	0.139	0.1204	0.13565	0.1464	0.1969	0.2812	0.1817	0.1524	0.4751	0.25345	0.8352	125.4	0.3721	0.6601	0.6501	0.5332	23.17	0.2441	17.88	0.2473	1.323	0.3894	0.1205	0.2898	1.393	13.42	1.248	0.096365	0.4356	0.4443	0.183	0.6771	1.3335	0.203	0.1916	20.93	51.32	8.0115
ENSG00000140157.10	NIPA2	22.74	24.91	27.585	23.08	23.77	20.19	23.08	9.4685	12.23	11.34	20.225	18.86	14.71	18.39	8.704	13.46	13.01	8.336	11.93	10.08	22.575	91.655	59.95	25.635	26.74	18.92	25.655	18.5	26.51	18.825	24.41	10.67	6.733	15.78	8.99	30.74	22.78	11.76	25.73	21.32	11.155	25.1	21.785	18.93	18.67	28.16	31.05	19.87
ENSG00000056558.6	TRAF1	12.335	10.3	13.27	38.25	28.4	26.52	15.01	4.644	3.846	5.283	6.5405	7.605	5.201	4.552	5.08	5.533	4.637	4.665	8.795	5.797	12.43	127.85	6.786	12.48	16.81	14.2	8.0385	18.315	7.595	15.75	17.11	6.583	2.001	7.333	3.857	16.62	7.845	1.6665	31.935	23.4	2.809	22.78	21.595	9.811	9.719	13.31	19.62	7.1805
ENSG00000103995.9	CEP152	2.358	2.631	1.4735	2.15	2.913	1.638	2.233	0.50025	0.4452	0.8047	1.616	1.677	0.7208	0.6462	0.4916	0.4653	0.6609	0.62075	1.023	0.63745	2.4175	17.92	3.597	2.754	2.177	2.028	2.4225	2.172	2.898	2.209	2.347	1.424	0.5192	1.684	0.5646	3.356	2.993	0.39915	6.5575	3.858	1.536	1.355	2.336	2.398	2.277	3.029	3.203	2.0475
ENSG00000251495.1	PPIAP11	0.31565	0.2482	0.2129	0.2518	0.2705	0.3102	0.2983	0.14235	0.1182	0.11215	0.2031	0.1592	0.153	0.1744	0.1026	0.1487	0.1374	0.1122	0.1788	0.1161	0.29215	1.1325	0.4636	0.3604	0.2419	0.1944	0.2772	0.19105	0.5048	0.16635	0.2041	0.07543	0.05505	0.1108	0.09097	0.3059	0.3254	0.05895	0.30085	0.2279	0.10465	0.3189	0.255	0.4812	0.5575	0.2453	0.3293	0.1548
ENSG00000184022.2	OR2T10	0	0	0	0	0	0	0	0	0	0	0	0	0	0	0	0	0	0	0	0	0	0.57755	0	0	0	0	0	0	0	0	0	0	0	0.3097	0	0	0	0	0	0	0	0	0	0	0	0	0	0
ENSG00000152422.11	XRCC4	5.1015	4.13	4.531	8.082	6.58	5.978	4.763	2.1755	1.923	2.3935	2.0205	1.87	1.846	2.353	2.4	2.407	2.927	1.937	3.976	2.6585	4.7605	17.695	7.366	4.7855	3.987	3.677	3.5745	3.384	4.168	3.732	4.964	3.497	2.073	2.828	1.253	4.81	3.677	1.258	5.19	2.776	1.1575	2.725	3.179	3.575	3.288	4.004	5.9565	2.5605
ENSG00000164032.7	H2AFZ	157.45	149.3	112.3	240.9	200.1	230.6	268.8	92.665	124.1	134.4	270.05	227.5	152.5	190.6	89.73	118.3	155.7	102.6	98.06	77.805	153.45	811.5	304	249.3	207.5	309	210	240.15	260	234.95	217.3	73.45	53.21	115.9	43.41	252.1	158.7	77.105	163.5	244	49.045	196.3	204.25	179.2	176.5	192.4	265.65	165.2
ENSG00000230482.1	ATP5G2P3	0	0.08859	0	0.1096	0.11	0	0	0	0	0	0	0	0	0	0	0	0	0	0	0	0	1.1025	0	0	0.2853	0.1013	0	0	0	0.098015	0.1481	0	0	0	0	0.3136	0.0818	0	0.13025	0.1219	0	0.1329	0	0	0	0.2819	0.4167	0
ENSG00000249784.1	SCARNA22	0.26235	0	0.0721	0	0	0	0	0	0	0	0.4813	0.5555	0	0.2334	0	0.2368	0.1756	0	0.1886	0	0.2854	2.724	1.048	0	0	0	0.3467	0	0.3603	0	0	0	0	0	0	0.3649	0.2414	0	0.32335	0	0	0.555	0.3525	0	0	0.3225	0.3634	0
ENSG00000160752.10	FDPS	34.835	27.44	37.03	26.78	25.88	27.01	24.61	12.44	16.36	11.38	26.755	26.25	21.505	23.04	13.54	20.66	12.95	10.32	26.55	14.63	33.81	116.3	43.61	30.955	32.64	22.64	30.115	22.54	49.31	22.455	32.29	14.86	10.39	17.8	29.2	51.67	35.44	10.54	41.03	29.18	15.505	22.49	27.34	40.41	40.74	35.37	33.99	26.285
ENSG00000156261.8	CCT8	90	87.74	121.1	123.3	120.8	131.8	107.5	35.725	44.75	40.565	120.1	92.26	52.17	74.03	34.96	59.78	47.82	31.065	48.18	40.63	92.18	363.8	168.1	108.75	102.5	76.97	71.975	78.885	98.09	82.99	106.2	60.38	48.24	50.44	35.26	100.7	77.42	71.84	90.945	115.2	55.14	90.37	80.905	92.45	97.42	71.81	99.61	72.47
ENSG00000257345.2	RP11-511B23.1	0	0	0.02822	0	0	0	0.1191	0	0	0	0	0	0	0	0	0	0	0	0	0	0	2.121	0	0	0	0	0.04561	0	0	0	0	0	0	0	0	0.06882	0.5983	0	0	0	0	0	0	0	0	0.1841	1.0385	0
ENSG00000101003.8	GINS1	0.5688	0.4438	0.87425	0.3769	0.4459	0.3622	0.5482	0.81725	1.026	0.84105	5.8335	3.838	1.00035	1.578	0.6585	0.9094	1.074	0.58965	0.7922	0.6201	0.62105	24.245	3.307	1.1285	0.5613	0.4463	1.5065	0.32505	5.008	0.3113	0.8319	0.2433	0.1159	0.6473	0.3372	0.6259	0.8692	0.09259	0.84165	1.006	0.23035	0.3603	0.8026	2.197	2.183	1.759	1.924	0.58905
ENSG00000138658.11	C4orf21	2.155	1.465	1.2145	1.431	1.398	1.476	2.343	0.7353	0.6936	0.8333	3.382	3.918	1.0995	0.8381	0.9815	0.8407	0.6652	0.7833	2.189	1.078	2.1845	11.685	1.697	2.844	2.232	1.896	1.6155	1.894	1.834	1.8635	2.372	0.6108	0.453	0.7177	0.664	2.716	1.667	0.7989	3.797	2.921	0.7435	2.567	2.2865	1.885	1.856	2.589	4.1775	1.536
ENSG00000170542.5	SERPINB9	9.7795	20.13	13.2	11.11	13.92	5.724	4.923	5.3855	5.992	5.9625	13.335	11.73	7.1005	8.153	5.913	8.072	4.899	4.931	13.12	9.269	10.84	175.4	3.802	14.24	16.07	7.151	6.5395	8.9035	11.63	6.962	18.93	8.11	3.108	4.655	4.536	39.57	6.959	1.3445	85.325	5.77	1.513	15.94	10.005	4.536	3.926	11.49	46.9	4.0665
ENSG00000270145.1	CTD-2267D19.6	0.04809	0.08331	0.1391	0.03664	0.06889	0	0.03223	0.039615	0.09325	0.064325	0.13105	0.1173	0.20055	0.1675	0.03481	0.06727	0.06443	0.046145	0	0.030225	0.04571	0.90785	0.548	0.07009	0.08346	0	0.1562	0.02704	0.3781	0.04126	0.08807	0.04613	0.02933	0.03958	0.05478	0.1137	0.0783	0	0.05957	0.1018	0.05786	0.05903	0.059405	0.1242	0.1117	0.1774	0.44595	0.06639
ENSG00000227887.1	RPS26P13	0	0	0.077265	0	0	0	0	0	0	0	0	0	0	0	0	0	0	0	0	0	0	0.15315	0	0	0	0	0	0	0	0	0	0	0	0	0	0	0	0	0	0	0	0	0	0	0	0	0	0
ENSG00000234142.1	RP11-276E17.2	0	0	0	0	0	0	0	0	0	0	0	0	0	0	0	0	0	0	0	0	0	0.4803	0	0	0	0	0	0	0	0	0	0	0	0	0	0	0	0	0	0	0	0	0	0	0	0	0.2721	0
ENSG00000254102.1	RP11-21C4.1	0.3134	0.3117	0.047085	0.04095	0.1515	0.07657	0.2045	0.1607	0.1301	0.1074	0.15925	0.1707	0.19925	0.2129	0.2066	0.06868	0.04229	0.02839	0.07986	0.045555	0.3862	1.668	0.5788	0.47495	0.1794	0.1991	0.11065	0.2579	0.09504	0.16455	0.3141	0.02585	0.01991	0.01864	0.02895	0.317	0.06625	0	0.55865	0.03023	0.061545	0.2517	0.03582	0.07663	0.06042	0.2209	0.29195	0.05237
ENSG00000112486.10	CCR6	0.22695	0.2825	0.17075	0.1827	0.2685	0.1769	0.3088	0.35355	0.5176	0.4427	0.16275	0.1743	0.54105	0.7345	0.3672	0.4138	0.7109	0.27275	0.1356	0.25955	0.26705	24.595	0	0.14916	0.2439	0.2257	0.5481	0.15155	0.536	0.16	0.682	0.04364	0.02279	0.4462	0.2109	0.8597	0.2818	0.01379	0.27195	0.2598	0.091215	0.4599	0.40725	0.5686	0.4494	3.718	16.23	0.3431
ENSG00000244436.2	RP11-428G5.1	0	0	0	0	0	0	0	0	0	0	0	0	0	0	0	0	0	0	0	0	0	0.17135	0	0	0	0	0	0	0	0	0	0	0	0	0	0	0	0	0	0	0	0	0	0	0	0	0	0
ENSG00000211978.2	IGHV5-78	0	0	0	0	0	0	0	0	0	0	0	0	0	0	0	0	0	0	0	0	0.1533	19.23	0	0	0	0	1.626	0	0.2004	0	0	0	0	0.4588	0.1179	0.6004	2.018	0	0	0.4867	0.20895	0	0.50025	0	0	3.881	10.99	0.36005
ENSG00000261448.1	CTD-2576D5.4	0.07419	0.115	3.171	0	0.09614	0	0.1176	0	0	0	0	0	0	0	0	0	0	0	0	0	0.094955	10.135	0	0.0568	0.1695	0.09469	1.133	0	0.2473	0.01017	0.144	0	0	0	0.05678	0.4507	0.2081	0	0	0	0	0	0.178	0.1213	0.1154	2.804	5.3495	0.19585
ENSG00000169684.9	CHRNA5	0.19785	0.2616	0.25445	0.2109	0.2032	0.1119	0.6617	0.18775	0.1832	0.2444	0.54195	0.6694	0.1953	0.2632	0.155	0.2483	0.2183	0.1812	0.2309	0.199	0.3338	2.871	0.6509	0.52945	0.3543	1.44	0.90645	0.3957	0.5077	0.4111	0.1699	0.2304	0.2456	0.07307	0.04978	0.2173	0.3164	0.35285	0.29195	0.2883	0.31825	0.151	0.6042	0.216	0.2352	0.6105	0.1378	0.27595
ENSG00000266408.1	AL122127.4	0	0	0	0	0	0	0	0	0	0	0	0	0	0	0	0	0	0	0	0	0	1.4745	0	0	0	0	0	0	0	0	0	0	0	0	0	0	0	0	0	0	0	0	0	0	0	0	0.87485	0
ENSG00000147905.13	ZCCHC7	10.93	8.673	7.059	10.89	10.42	12.74	11.43	3.7215	3.63	4.1615	8.745	7.158	3.7375	4.675	3.876	5.051	4.404	3.3745	6.203	4.102	11.045	45.285	17.52	10.8	14.06	10.4	7.1535	9.09	6.951	8.548	12.2	3.714	1.906	4.047	3.547	9.607	9.083	3.3385	12.62	17.28	5.745	14.44	10.125	9.746	9.362	8.222	12.72	6.7345
ENSG00000149635.2	OCSTAMP	0	0	0	0	0	0	0	0	0	0	0	0.01866	0.006145	0	0.03144	0.03006	0	0	0.08958	0.04006	0	0.6222	0	0	0.02968	0	0	0	0	0	0	0	0	0.05127	0	0	0.01941	0	0	0	0	0	0	0	0.01531	0	0	0
ENSG00000196839.8	ADA	22.975	14.53	6.361	5.877	12.92	4.744	6.162	3.2765	2.442	3.458	0.9211	1.352	2.9115	2.525	3.89	1.806	2.64	4.2985	2.459	2.539	12.74	77.11	21.39	12.1925	9.994	8.777	5.387	11.03	8.337	10.655	10.56	11.59	5.817	2.573	2.075	11.3	5.436	3.319	7.983	3.658	2.448	2.184	6.557	7.093	7.946	8.997	21.32	35.755
ENSG00000228037.1	RP3-395M20.9	2.393	1.199	0.11255	0.4053	0.6177	0.4853	0.9023	0.19335	0.2829	0.21495	0.77855	0.9069	0.50045	0.4201	0.3357	0.275	0.227	0.21575	0.2735	0.25175	2.0665	17.63	0.1371	1.761	5.049	1.205	7.1035	1.2045	0.4576	1.0002	1.635	0.4273	0.4265	0.6451	0.2907	1.807	0.6047	0.3524	1.8935	2.062	0.13965	0.5266	1.705	0.7967	0.9465	3.758	5.6585	2.3555
ENSG00000120802.9	TMPO	12.85	12.96	8.215	13.72	14.74	13.63	16.67	4.378	4.639	4.282	20.68	14.05	5.177	8.151	5.097	5.681	3.928	3.5635	7.631	4.9935	15.205	95.15	24.48	25.735	28.62	12.36	15.335	11.56	21.41	11.06	23.37	5.223	3.211	6.933	8.456	18.25	14.31	3.458	18.6	45.39	10.625	8.827	14.355	13.6	12.28	21.5	28.79	14.185
ENSG00000186508.4	OR9I2P	0	0	0	0	0	0	0	0	0	0	0	0	0	0	0	0	0	0	0	0	0	0.05154	0	0	0	0	0	0	0	0	0	0	0	0	0	0	0	0	0	0	0.025715	0	0	0	0	0	0	0
ENSG00000259747.1	RP11-275I4.2	0	0	0	0	0	0	0	0	0	0	0	0	0	0	0	0	0	0	0	0	0	0.52525	0	0	0	0	0	0	0.2934	0	0	0	0	0	0	0	0.05331	0	0	0	0	0	0	0.09701	0.1691	0	0.2391	0
ENSG00000267757.1	AC006132.1	0.33785	0.3698	2.3245	0.3829	0.3783	0.2277	0.4654	0.1163	0.1113	0.12455	0.30625	0.3486	0.1665	0.1598	0.1517	0.2491	0.1317	0.1147	0.3293	0.20205	0.3638	8.5275	1.34	0.46175	0.3171	0.1193	0.4241	0.1622	0.5016	0.17245	0.3185	0.1876	0.08771	0.2221	0.1095	0.704	0.5127	0.042135	0.26515	0.2136	0.88345	0.1453	0.3882	0.362	0.3864	0.8393	2.3465	0.28585
ENSG00000204252.8	HLA-DOA	10.13	5.712	4.43	5.963	9.453	3.831	4.908	1.0975	0.7713	1.38	2.567	1.89	0.6643	0.7806	1.785	2.478	1.396	0.9554	11.74	3.328	9.1825	99.05	0.04642	6.131	13.33	2.892	3.5865	3.6215	2.801	3.521	9.504	1.157	0.8509	7.362	0.9709	21.37	4.371	0.43975	18.915	2.499	1.053	5.065	8.311	4.148	4.111	10.51	48.365	1.722
ENSG00000242125.2	SNHG3	1.5725	2.466	1.5275	1.521	1.592	0.8914	3.287	0.40205	0.4716	0.4833	0.6071	0.7659	0.5269	0.5479	0.4584	0.5954	0.5477	0.3682	0.8012	0.34705	2.1715	18.855	10.96	4.863	3.806	1.11	2.0895	1.189	7.494	1.2075	6.373	0.7271	0.2632	0.8898	0.9521	5.012	2.83	0.1963	2.3835	5.509	1.149	2.074	2.5135	3.439	2.735	1.968	5.045	1.936
ENSG00000197459.2	HIST1H2BH	0	0.2679	0.5145	0.2654	0.2494	0	0.2636	0.06198	0	0.090685	0.089955	0.09424	0	0	0.114	0.1747	0	0	0.8043	0.17775	0.38805	9.126	0.3286	0.56375	0.7015	0.1916	2.002	0	4.173	0.100765	0.2498	0.1446	0	0.5143	0	1.67	1.9	0	0.13105	0.0998	0	0.2101	2.0595	0.7822	0.58	2.313	2.6845	0.30735
ENSG00000233816.2	IFNA13	0	0	0	0	0	0	0	0.065315	0	0.11375	0	0	0.055185	0.01711	0.07822	0.04192	0.04521	0.11195	0.04649	0.0454	0	0.46205	0	0	0	0	0	0	0	0	0	0	0	0	0	0	0	0	0	0	0	0	0	0	0	0	0.06115	0
ENSG00000229140.4	CCDC26	0	0	0	0	0	0	0	0	0	0.01672	0	0	0	0	0	0.02407	0	0	0.1129	0.03221	0	1.0165	0	0	0	0	0	0	0.03463	0	0	0	0	0	0	0	0	0	0	0	0	0	0	0	0.01792	0	0.6344	0
ENSG00000079263.14	SP140	0.68365	1.149	0.49335	0.5783	0.6554	0.2456	0.5521	0.45645	0.3627	0.39055	0.36785	0.3713	0.38505	0.3791	0.4447	0.593	0.4013	0.3134	1.406	0.6578	0.7622	51.21	0.1223	0.6839	0.7703	0.3098	1.2965	0.2531	0.6089	0.275	0.9533	0.2305	0.1549	0.3088	0.3508	4.255	1.131	0.061585	0.98695	0.6687	0.088285	0.6672	0.67465	0.6246	0.543	5.913	31.05	0.6292
ENSG00000028277.16	POU2F2	1.5045	1.237	0.9539	1.595	1.622	1.497	2.195	1.69	1.776	1.735	15.045	14.05	2.406	2.381	1.426	4.026	2.221	1.3785	2.641	1.6145	1.22	56.8	3.755	1.0158	1.663	3.97	2.67	2.4465	0.998	2.6705	2.174	0.2633	0.1867	0.5916	0.3883	3.326	1.953	0.15015	1.59	0.7608	0.58285	2.161	3.0075	1.216	1.439	4.998	27.415	1.184
ENSG00000165490.8	C11orf82	0.6634	0.3841	0.27275	0.3484	0.483	0.3228	0.7769	0.1447	0.1325	0.12555	0.242	0.2387	0.17155	0.1649	0.1519	0.1393	0.1326	0.097375	0.2602	0.1397	0.6293	8.017	2.6	0.97655	0.538	0.2156	0.5024	0.23175	2.928	0.24595	0.4694	0.1738	0.07988	0.137	0.2146	0.7583	0.9247	0.4824	0.2868	0.3359	0.1141	0.1508	0.37235	1.229	1.11	0.6734	2.7455	0.2234
ENSG00000265206.2	MIR142	0.86935	1.707	1.3435	1.089	1.329	0.2446	0.8068	0.30925	0.2351	0.32915	0.4145	0.4641	0.21465	0.2383	0.3745	0.5018	0.3371	0.27205	0.7987	0.5949	0.711	138.05	0	0.23985	0.3479	0.4943	2.1975	0.97945	1.324	1.055	2.439	0.431	0.3037	0.274	0.3448	10.05	0.7767	0.069655	0.5801	0.298	0.28505	0.4553	0.76415	1.287	0.8575	11.56	68.2	1.745
ENSG00000147010.13	SH3KBP1	40.475	32.05	7.6295	11.85	19.55	9.649	9.34	12.84	16.07	11.15	3.1345	4.302	16.045	21.39	13.37	19.96	13.37	9.299	34.44	17.985	30.025	148.25	42.09	17.695	22.91	7.947	17.945	9.5165	4.127	9.0945	9.943	9.031	11.15	6.954	3.481	29.61	7.991	2.853	27.7	9.102	1.58	15.73	7.375	23.13	25.97	14.46	29.42	7.3835
ENSG00000243417.1	RP11-555K12.1	0.1138	0.1285	0.054515	0.05602	0.1193	0.06251	0.1936	0.083995	0.1212	0.1106	0.70555	0.7696	0.183	0.158	0.08194	0.1371	0.2742	0.079335	0.13	0.08586	0.19865	5.079	0.06273	0.12507	0.1819	0.125	0.21215	0.1404	0.3299	0.14355	0.08102	0.0402	0.04256	0.08003	0.04039	0.3874	0.438	0.04155	0.61	0.1326	0	0.3714	0.203	1.647	1.514	0.3989	1.939	0.62425
ENSG00000170734.7	POLH	6.9285	5.691	6.212	9.169	8.39	8.633	8.115	1.633	1.824	2.1435	6.794	6.629	2.224	2.286	1.756	2.061	2.508	1.5845	3.507	1.884	6.425	39.42	29.29	8.931	10.89	6.293	5.1455	6.525	8.125	6.561	7.295	2.8	1.875	3.063	2.73	8.6	6.576	2.776	8.393	7.083	3.873	6.413	7.0575	9.145	10.33	5.705	7.975	4.799
ENSG00000264473.1	hsa-mir-4538	0	0	0	0	0	0	0	0	0	0	0	0	0	0	0	0	0	0	0	0	0	5.272	0	0	0	0	0	0	0	0	0	0	0	0	0	0	0	0	0	0	0	0	0	0	0	0.889	3.1455	0
ENSG00000244509.3	APOBEC3C	22.085	20.19	60.585	31.08	24.58	14.87	46.16	2.276	1.464	1.875	0.83635	0.8175	1.1435	1.252	2.064	2.558	1.834	1.545	7.037	3.162	22.025	187.6	87.13	36.85	41.71	38.3	23.28	25.255	26.59	25.98	40.48	17.09	11	5.653	2.117	25.73	28.52	1.6045	34.955	52.01	3.487	6.463	35.145	17.1	16.07	23.96	60.88	14.835
ENSG00000082212.7	ME2	20.185	19.6	26.38	20.79	22.92	24.02	27.94	16.06	17.5	16.53	26.25	21.16	16.215	20.23	15.93	22	18.83	13.615	29.82	20.1	17.015	106.45	29.52	24.67	26.4	29.48	31.645	25.76	13.53	29.475	24.54	32.86	20.78	9.335	6.319	22.64	13.95	26.5	27.91	21.77	10.365	31.84	22.625	11.27	11.23	35.42	45.69	28.265
ENSG00000175548.4	ALG10B	2.1155	1.465	1.6905	1.522	1.626	1.522	2.27	0.1702	0.154	0.1916	0.32015	0.8822	0.28325	0.1851	0.1712	0.2109	0.1762	0.1673	0.5897	0.20375	2.029	8.525	3.321	1.5425	1.856	1.053	1.04	1.222	1.37	1.2155	1.943	0.7039	0.4481	0.664	0.4435	1.798	2.303	0.53175	2.561	2.41	0.90695	0.9689	1.2445	1.84	1.813	1.534	1.0075	1.315
ENSG00000118503.10	TNFAIP3	41.515	63.45	11.8	18.69	19.61	12.2	24.88	1.4785	1.28	1.62	0.63675	0.9225	1.4295	1.171	1.461	2.311	1.419	1.468	5.749	2.3985	27.865	260.5	21.78	16.62	20.13	25.32	23.905	20.16	12.38	26.73	36.49	12.83	2.714	8.45	7.542	74.1	20.09	3.926	30.955	106.1	7.47	10.14	22.84	53.15	40.65	38.49	53.585	13.795
ENSG00000109762.11	SNX25	10.26	11.24	7.3035	25.45	11.7	17.07	15.87	4.421	6.625	7.1265	33.455	27.91	7.013	9.854	5.291	9.015	8.883	5.1695	5.458	6.0875	10.75	90.04	15.65	10.215	14.66	18.97	9.237	11.35	6.472	12.225	15.12	7.32	3.408	7.439	4.114	25.07	9.205	7.117	15.415	11.91	5.1705	17.9	12.26	8.957	9.467	10.69	12.84	6.3225
ENSG00000077348.4	EXOSC5	19.405	19.02	26.32	17.92	19.4	18.94	29.54	14.11	16.93	19.235	18.785	16.74	20.845	25.16	14.3	16.42	22.12	16.46	26.71	14.2	23.55	77.385	29.35	22.58	24.97	19.06	16.94	15.51	27.78	16.615	25.04	8.928	9.264	10.05	12.95	14.43	16.3	24.265	30.55	26.88	17.715	12.64	20.31	32.99	34.96	14.97	24.225	15.525
ENSG00000238000.1	RP11-274E7.2	1.37	1.41	3.1675	1.535	1.647	1.418	0.817	0.55855	0.5465	0.56325	0.7306	0.7069	0.57105	0.6114	0.5165	0.7934	0.5959	0.5243	0.69	0.5507	1.601	8.9655	1.684	2.4715	2.596	1.241	1.6075	1.069	1.753	1.072	2.359	0.6584	0.7113	1.515	1.726	2.52	1.513	0.52915	1.6655	1.594	0.73985	2.738	1.8415	1.238	1.199	2.671	3.782	1.308
ENSG00000126453.5	BCL2L12	13.67	12.36	10.995	11.36	12.18	11.42	17.8	2.0135	1.591	2.156	1.4755	1.798	1.7415	1.698	2.052	2.11	1.879	1.9685	4.579	2.6915	16.2	69.81	22.5	17.88	18.69	17.39	15.7	13.42	15.92	13.195	19.3	7.21	5.446	8.154	10.02	17.97	13.97	11.075	14.91	21.9	9.0865	4.645	19.97	12.82	12.46	14.93	26.55	13.425
ENSG00000163918.6	RFC4	8.79	7.981	6.1085	9.437	9.565	9.424	9.1	3.827	4.679	4.919	22.505	20.51	6.6335	6.907	4.683	5.037	5.217	4.375	7.475	5.042	9.355	54.39	14.84	14.295	12.53	11.75	9.668	9.6805	10.98	10.395	16.2	4.773	3.261	4.728	3.796	9.067	8.432	4.1875	11.12	18.49	5.2555	9.205	10.535	7.643	7.384	10.99	17.475	8.3105
ENSG00000226415.1	TPI1P1	1.7975	1.694	2.4785	2.073	1.901	2.566	1.616	1.357	2.057	1.2835	3.025	2.965	2.7345	2.828	1.242	1.619	1.89	1.109	1.293	1.234	1.72	8.5225	4.453	1.8035	2.004	1.773	1.801	1.836	3.225	1.744	1.45	2.282	1.888	1.755	0.9716	2.284	1.856	3.5235	2.008	1.658	0.49465	1.402	1.5485	2.087	2.375	1.957	1.4625	1.3175
ENSG00000176619.6	LMNB2	11.9	15.31	13.475	13.99	15.18	10.6	16.12	8.6435	9.467	8.3615	37.595	37.18	11.885	12.09	7.998	12.02	9.763	7.321	9.398	7.7835	13.945	104.3	79.66	24.015	20.31	14.7	17.78	13.675	43.41	13.775	25.52	7.835	5.457	10.12	4.006	22.12	14.44	11.095	18.85	26.92	5.426	23.81	19.54	16.81	16.74	17.59	22.08	12.205
ENSG00000062822.8	POLD1	9.7155	8.889	7.104	10.55	9.584	7.909	12.1	2.6	2.432	2.9055	11.275	12.14	3.2635	2.989	2.57	3.231	2.873	2.6555	5.91	3.161	11.54	57.53	11.42	17.465	13.69	11.74	12.32	8.962	14.14	9.3855	13.9	3.886	2.999	6.053	4.05	19.89	11.62	3.655	15.215	14.68	4.6715	9.32	11.855	13.5	12.88	13.8	23.175	7.0125
ENSG00000250808.1	RP11-531A21.4	0	0	0	0	0	0	0	0	0	0	0	0	0	0	0	0	0	0	0	0	0	0.23535	0.08799	0	0	0	0	0	0	0	0	0	0	0	0	0	0	0	0	0	0	0	0	0	0	0	0.037815	0
ENSG00000258925.2	NPM1P5	0	0	0	0	0	0.04058	0	0	0	0	0	0	0	0	0	0	0	0	0	0	0	0.12675	0.05341	0.032005	0	0	0	0	0	0	0	0	0	0	0	0	0	0	0	0.05679	0	0	0	0	0	0	0	0
ENSG00000207313.1	SNORA2B	0	0	0	0	0	0	0	0	0	0	0	0	0	0	0	0	0	0	0	0	0	0.35135	0	0.1907	0	0	0	0	0	0	0	0	0	0	0	0	0	0	0	0	0	0	0	0	0	0	0	0
ENSG00000101109.7	STK4	11.605	10.49	7.8065	10.64	11.13	11.74	15.97	4.7325	4.999	5.31	8.464	6.218	4.845	7.114	5.18	5.935	5.897	4.361	9.158	5.6215	9.6665	73.17	18.56	11.73	13.05	9.893	8.872	9.2675	8.289	10.205	11.12	3.28	1.697	3.514	3.376	23.56	9.462	2.053	13.445	10.5	2.7745	6.354	8.975	11.42	13.13	11.93	26.535	6.277
ENSG00000152056.12	AP1S3	0.4561	0.652	0.41535	0.3787	0.3618	0.2948	2.811	0.36765	0.5298	0.64245	1.767	1.71	0.6693	0.9105	0.3745	0.6455	1.062	0.48115	0.4374	0.2789	0.5028	11.585	0.5322	0.26675	0.3378	0.2033	0.60245	0.2183	2.545	0.20845	0.6273	0.1465	0.06242	1.921	0.347	1.964	1.726	0.06294	0.6002	0.3151	0.57205	1.667	1.3535	0.724	0.7895	1.94	1.683	1.255
ENSG00000246528.3	RP11-159H10.3	0	0	0	0.5111	0.457	0.7718	0	0.158	0.1706	0.2169	0	0	0.16965	0.2046	0.1197	0.2874	0.3607	0.20135	0.04776	0.045865	0	4.078	0	0.03954	0.03208	0.06123	0.094695	0.3053	0.02919	0.1803	0.1332	0.5854	0.527	0.02559	0	0.04296	0.06365	0.4706	0	0.02813	0.05368	1.413	0.7699	0	0	0.2589	0.422	0.015315
ENSG00000214900.4	C14orf182	0.1718	0.1883	0.7395	0.3058	0.2773	0.1385	0.4007	0.033125	0.03298	0.077375	0.19395	0.208	0.04858	0.05007	0.04949	0.06367	0.08887	0.05584	0.1323	0.04602	0.2301	3.7915	0.3225	0.1826	0.2485	0.1219	1.087	0.10925	0.8659	0.10495	0.383	0.08236	0.06059	0.2474	0.4787	0.4674	0.2999	0.19955	0.1559	0.07447	0.05318	0.2505	0.3273	0.589	0.5666	1.134	2.49	0.19525
ENSG00000170779.10	CDCA4	6.203	5.256	3.2075	5.476	5.382	5.22	7.297	0.91615	0.9389	1.101	4.0205	3.878	1.178	1.175	0.9495	1.223	1.127	0.9795	2.009	1.098	6.834	55.61	19.86	10.936	8.427	6.747	5.904	5.415	21.81	5.3625	7.892	1.828	1.176	1.925	1.487	6.341	6.952	0.838	6.024	7.824	1.921	2.881	6.181	28.48	33.48	6.315	9.776	4.128
ENSG00000236352.1	AC005220.3	0	0	0	0	0	0	0.1501	1.075	0.6393	0.8053	0.09988	0.156	0.53915	0.5475	1.273	0.84	0.7393	0.8738	2.788	1.505	0	8.0765	0	0	0	0	0.1341	0	0	0	0	0	0	0.06188	0	0	0.1707	0	0.738	0	0	0.3012	0	0	0	0.1914	0.29225	0.10475
ENSG00000240065.3	PSMB9	58.02	60.37	33.52	27.16	39.3	24.28	22.05	11.07	8.594	11.065	5.477	5.855	8.679	8.079	12.79	13.34	9.671	11.14	30.04	18.68	55.64	503.7	32.93	47.235	45.9	31.55	40.84	26.47	24.05	24.685	50.39	15.04	11.57	26.11	19	97	24.18	6.4755	62.135	31.06	5.676	18.22	38.315	34.65	31.85	101.1	234.7	21.705
ENSG00000256262.1	USP30-AS1	0.7138	0.7315	2.3425	0.3865	0.5001	0.1925	0.5298	0.101	0.08826	0.14495	0.1426	0.1975	0.12315	0.08678	0.1471	0.2757	0.1312	0.13865	0.5345	0.28405	0.7486	19.04	0.1885	0.48995	0.8554	0.3786	2.0465	0.26505	0.4903	0.28195	0.2699	0.2478	0.158	0.882	5.312	5.073	0.6942	0.06904	0.45965	0.3191	0.3342	1.137	0.8588	0.365	0.3675	6.05	8.559	0.9549
ENSG00000250516.1	RP11-380I10.2	0	0	0	0	0	0	0	0	0	0	0	0	0	0	0	0	0	0	0	0	0	0.1313	0	0	0	0	0	0	0	0	0.06098	0	0	0.0375	0	0	0	0	0	0	0	0	0	0	0	0	0.049335	0
ENSG00000011590.9	ZBTB32	0.25875	0.3895	0.12055	0.2636	0.3104	0.1646	0.4027	0.09241	0.1275	0.1261	0.5619	0.5467	0.136	0.1656	0.1043	0.1219	0.1651	0.099515	0.1771	0.11145	0.36725	110.7	0.1146	0.336	0.6348	0.1985	0.4246	0.2546	0.5285	0.2282	0.5227	0.1041	0.04829	0.1911	0.09766	1.284	0.35	0.07193	0.5165	0.6092	0.17795	0.4179	0.71295	0.2327	0.2219	1.794	6.8895	0.368
ENSG00000236297.1	RP11-175P19.2	0.11445	0.112	0.1957	0.126	0.1372	0.05319	0.1685	0.13585	0.1451	0.19255	0.13155	0.1588	0.1724	0.1265	0.1626	0.1994	0.1577	0.14115	0.3331	0.22625	0.1337	1.805	0.2921	0.037165	0.0766	0.1568	0.10875	0.1313	0.06621	0.10025	0.3135	0.08614	0.0456	0.1052	0	0.1368	0.1435	0	0.3823	0.4675	0	0.5941	0.2479	0	0	0.3789	0.935	0.1257
ENSG00000120334.11	CENPL	2.264	1.448	1.2705	1.455	1.445	1.505	1.772	0.70015	0.6621	0.748	0.98755	0.8215	0.6489	0.7542	0.7188	0.8762	0.7799	0.6629	1.526	0.83715	1.78	8.352	4.02	1.898	2.397	1.269	1.35	1.2235	1.77	1.2955	1.39	0.652	0.4102	0.6662	0.2794	1.636	1.366	0.8574	2.1565	1.581	0.3698	0.7314	1.51	1.483	1.649	1.387	1.868	1.0815
ENSG00000267201.1	AC005624.2	0	0	0	0.1003	0	0	0.302	0	0	0	0	0	0	0	0	0	0	0	0	0	0	1.4815	1.248	0.27225	0	0	0	0	0.1407	0	0	0	0	0	0	0	0	0	0	0	0	0	0	0	0	0	0	0
ENSG00000126953.5	TIMM8A	3.231	3.991	3.1365	3.273	3.323	2.878	3.652	2.116	2.787	2.1855	3.0355	2.75	3.2705	4.016	1.955	2.685	3.396	1.8765	2.722	2.732	3.657	13.41	9.37	4.417	4.289	2.818	3.2225	2.895	5.123	2.8475	3.968	3.325	3.048	2.767	4.703	3.441	2.967	2.5255	4.213	4.992	1.371	2.677	3.679	5.031	5.022	3.015	3.785	2.563
ENSG00000131323.10	TRAF3	7.6675	8.821	5.6265	8.214	9.152	6.004	8.943	9.7585	13.87	6.723	18.855	18.3	15.465	17.46	11.43	11.65	7.631	5.6455	10.05	9.0475	7.1635	52.83	14.85	7.94	8.111	8.706	9.1355	7.5625	7.583	8.325	13.05	3.988	2.429	4.859	2.748	10.78	6.13	2.9385	6.6415	5.933	2.455	16.06	9.1455	6.405	6.112	12.84	17.475	4.211
ENSG00000050730.11	TNIP3	0.03468	0.2191	0.02578	0.05267	0.07283	0.01163	0.05879	0.093565	0.08552	0	0.02257	0.03172	0.06305	0.1179	0.02962	0.08613	0	0	0.03783	0.039785	0.05297	1.4305	0.3216	0.01387	0.05868	0.0288	0.1339	0.01478	0.06445	0.017765	0.07495	0.016	0	0.0144	0.03311	0.8492	0.05246	0	0.05853	0.01898	0	0.04361	0.061515	0.01204	0	0.2579	0.46605	0.08289
ENSG00000226659.1	RP11-137H2.4	1.0105	0.5586	0.44255	0.3769	0.3544	0.2105	0.6752	0.094715	0.09567	0.0966	0	0	0.15405	0.1287	0.1583	0.1072	0.1207	0.07954	0.3783	0.1728	1.2645	4.422	0.1497	0.43755	0	0.3089	0.3572	0.20745	0.3539	0.24635	0.8775	0.08869	0.09952	0.2278	0.7466	0.8972	0.5497	0	0.96985	0.4326	0.50565	0.3113	0.60885	0.2617	0.2659	0.9551	1.5645	0.32665
ENSG00000151466.7	SCLT1	3.4695	3.169	1.7205	2.823	3.338	3.193	3.19	1.8285	2.085	2.495	5.9035	4.656	2.337	2.675	2.17	2.509	2.858	2.1365	3.243	2.0575	3.3525	14.615	4.349	4.024	3.42	2.683	2.443	2.47	2.817	2.3135	3.949	1.699	0.9557	1.214	0.8555	3.923	2.319	0.64645	4.8415	4.627	1.3015	3.144	2.5665	2.48	2.574	2.586	7.0865	1.964
ENSG00000137309.15	HMGA1	30.41	27.94	8.2125	19.77	18.97	11.15	37.81	31.82	44.54	29.705	68.52	63.58	49.255	56.08	27.53	37.9	37.3	23.36	22.39	23.955	37.27	575.7	481.7	35.915	36.14	18.83	62.4	12.665	308.3	13.36	22.4	20.28	18.88	32.16	8.976	64.98	81.58	68.47	45.53	6.55	17.245	21.09	37.94	184.7	167.1	94.96	95.93	58.32
ENSG00000267312.1	RP11-1094M14.7	0.1333	0.1112	0	0	0	0	0	0	0	0	0	0	0	0	0	0	0	0	0	0	0.1221	0.6517	0	0.09309	0.1321	0	0.03618	0	0.02804	0	0.1122	0	0	0	0	0.161	0.08817	0	0.05411	0	0	0	0.02989	0.02685	0.04251	0.1323	0.3369	0.056115
ENSG00000164611.8	PTTG1	2.297	2.392	2.1275	3.898	3.301	2.01	3.564	1.9125	3.065	1.3885	2.5615	1.938	3.9165	5.528	3.243	2.68	3.972	0.97385	1.654	1.5985	2.3145	155.8	24.07	3.571	3.03	1.734	7.625	1.4145	41.25	1.305	1.694	1.406	0.4358	1.211	0.5616	6.757	4.114	0.7708	4.902	1.44	0.51285	3.992	2.3675	14.78	14	8.975	12.53	2.8295
ENSG00000213468.3	RP11-453F18__B.1	0.27225	0.2649	0.07677	0.1158	0.2051	0.08471	0.09541	0.1546	0.1081	0.11965	0.064125	0.1036	0.14245	0.1415	0.171	0.1588	0.1253	0.13625	0.8242	0.2828	0.4703	3.0715	0.181	0.2245	0.5107	0.0531	0.037465	0.075025	0.03811	0.07742	0.1402	0.1149	0.04976	0.06118	0.01521	0.2517	0.2368	0.02607	0.86255	0.3181	0.98615	0.1556	0.1701	0.05182	0.04126	0.1143	0.6505	0.11765
ENSG00000143106.8	PSMA5	19.285	16.56	24.72	21.19	20.64	21.1	20.64	10.1355	11.85	11.555	15.7	12.88	13.13	17.67	10.91	13.77	13.9	8.983	15.37	11.805	18.19	58.74	39.37	21.685	19.72	19.01	20.21	18.495	24.68	19.57	24.72	11.53	9.991	13.96	18.13	22.43	17.78	19.825	21.89	17.4	8.271	18.49	17.53	18.15	18.79	21.94	26.005	16.26
ENSG00000164167.5	LSM6	14.605	15.18	7.699	11.39	12.01	10.77	10.76	4.6225	5.904	4.6535	13.12	10.95	5.123	6.612	3.903	8.032	5.631	3.8705	6.23	6.1355	15.42	43.94	14.93	11.765	11	9.663	9.4465	9.6115	9.449	8.6225	12.82	4.661	3.185	6.014	4.924	14.54	8.177	4.0735	14.01	14.81	3.8115	10.13	11.37	7.376	6.696	11.34	16.48	7.427
ENSG00000222017.1	AC011997.1	0	0	0	0	0	0	0	0	0	0	0	0	0	0	0.02406	0	0	0	0.09003	0.044895	0	0.22115	0	0	0	0	0	0	0.05583	0	0	0	0	0	0	0.04823	0	0	0	0	0	0	0.092115	0	0	0	0	0
ENSG00000157456.3	CCNB2	1.127	0.8367	1.0685	1.666	1.791	1.665	1.008	0.1823	0.1468	0.17135	0.21335	0.2255	0.19445	0.1693	0.2169	0.2062	0.15	0.13045	0.4951	0.2283	1.1585	118.8	18.64	1.2113	1.008	0.8112	8.808	0.56165	21.34	0.5324	0.8489	0.2965	0.1848	0.6437	0.3336	2.585	2.307	0.17495	1.7875	0.75	0.3155	0.4166	2.221	7.297	7.969	8.913	9.0575	1.4765
ENSG00000200959.1	SNORA74A	0	0	0	0	0	0	0.4952	0	0	0	0	0	0	0	0	0	0	0	0	0	0.2012	1.059	0.3632	0	0.3062	0	0.1832	0	0.4467	0	0	0	0	0	0	0.2198	0.3084	0	0	0	0	0	0	0.2044	0.2375	0	0.18495	0
ENSG00000264350.1	SNRPGP2	7.566	8.344	9.038	8.484	9.106	8.508	6.522	2.775	2.848	2.8375	3.566	2.906	2.317	2.839	2.734	3.239	2.739	2.658	4.793	3.681	7.995	27.86	15.23	6.9025	7.817	7.784	6.69	7.4975	9.331	7.2875	8.501	4.554	4.196	5.901	3.868	8.492	6.333	4.3095	7.285	6.847	2.664	8.037	7.072	5.414	5.22	7.041	9.714	5.791
ENSG00000075131.5	TIPIN	3.759	3.366	3.799	3.61	3.57	3.08	3.192	2.634	2.582	2.4125	5.2565	4.295	2.334	2.987	2.343	3.42	2.732	1.871	3.729	2.707	3.809	23.06	11.04	4.246	4.573	2.949	2.6755	2.6975	4.574	2.756	4.688	1.675	0.8441	2.1	1.638	3.436	3.199	1.869	5.356	5.463	1.6215	4.011	3.5675	3.129	3.182	2.586	3.9285	2.3435
ENSG00000168421.8	RHOH	0.81095	0.8948	0.1669	0.4679	0.5613	0.2516	1.195	0.093395	0.04441	0.07206	0.034585	0.02598	0.05398	0.04393	0.07323	0.154	0.07471	0.05597	0.4067	0.1868	1.4275	36.295	0.1757	0.7701	1.006	0.2877	1.1575	0.4772	0.6724	0.47625	1.074	0.1205	0.04494	0.1917	0.3361	2.883	1.658	0.050275	0.555	0.138	0.10915	0.3187	1.198	0.5267	0.5748	4.239	22.005	0.8342
ENSG00000267257.1	RP11-1151B14.4	0.2057	0	0	0	0	0	0	0	0	0	0	0	0	0	0	0	0	0	0	0	0	8.166	4.449	0	0	0	0.1112	0	0	0	0	2.701	1.122	1.409	0.2361	0	0	2.305	0	0	0	0	0	0	0.06241	0.2739	0.40155	0
ENSG00000105810.5	CDK6	5.4015	5.983	8.5245	7.437	8.37	9.228	6.381	2.7085	1.569	2.6775	1.995	2.114	2.035	2.116	3.242	2.208	2.498	3.135	5.372	3.31	5.076	32.335	17.78	6.359	8.845	6.176	6.0865	7.185	5.962	7.451	4.585	2.172	2.822	3.504	2.809	7.163	9.148	0.69905	7.96	4.358	3.6895	3.318	4.9125	10.98	10.09	7.335	5.5385	8.0175
ENSG00000198586.9	TLK1	15.735	12.15	15.16	17.9	16.18	20.2	21.44	10.415	14.67	11.2	18.18	14.03	13.105	19.91	10.17	12.76	13.11	9.127	16.01	11.56	16.295	68.435	13.34	20.75	22.33	24.68	16.36	21.335	11.43	20.37	15.75	5.864	3.822	9.084	8.019	14.78	14.29	5.261	18.605	23.59	6.903	14.11	18.855	16.22	16.95	15.51	17.815	12.195
ENSG00000117586.6	TNFSF4	1.15	1.028	1.576	1.52	1.36	1.052	1.244	0.7703	0.9287	0.9343	3.6315	3.093	0.95715	1.099	0.8104	1.114	1.03	0.6815	1.271	0.9625	0.71705	11.9	6.728	1.5845	2.205	1.401	1.0245	4.1685	0.396	2.5475	1.66	0.9473	0.3043	0.4969	0.5593	2.296	0.4649	0.1921	1.771	1.631	0.41875	2.975	2.151	0.457	0.4449	1.015	2.47	0.6399
ENSG00000204287.9	HLA-DRA	796.8	447.7	243.4	481.6	484.2	295	197.6	55.87	27.28	52.055	24.815	13.58	21.98	26.3	73.21	118.7	36.99	31.86	544.8	118.35	554	4789	1.524	199.2	566.5	162.5	195.9	168.5	145.4	169.1	351.2	88.43	54.2	276.4	45.28	1739	210.7	47.43	843.55	73.58	37.7	159	225	262.4	307.2	965.3	1963	138.2
ENSG00000240489.1	SETP14	0.62705	0.5604	0.51125	0.5392	0.5649	0.8168	0.4492	0.393	0.3355	0.3208	0.6996	0.567	0.3098	0.4174	0.3527	0.4289	0.3408	0.3242	0.7113	0.39265	0.6037	2.306	1.257	0.74935	0.7285	0.5987	0.44205	0.5637	0.6186	0.52695	0.6917	0.3066	0.2328	0.2817	0.1674	0.7868	0.5272	0.474	0.827	0.7902	0.2881	0.5177	0.4621	0.6431	0.6448	0.5035	0.5567	0.40235
ENSG00000183856.6	IQGAP3	0.5316	0.4858	0.7906	0.8099	0.9751	0.3191	0.509	0.07872	0.5771	0.05541	0.050875	0.06109	0.3416	0.4876	0.1015	0.08456	0.0492	0.036945	0.1312	0.069445	0.4092	12.355	7.568	0.19605	0.4953	0.316	4.0885	0.2884	7.407	0.274	0.2283	0.2064	0.1386	0.4286	0.2022	2.107	1.26	0.07118	1.049	0.1602	0.10485	0.1686	0.49175	2.708	2.387	4.533	1.08	1.19
ENSG00000170684.4	ZNF296	1.347	1.013	1.4305	0.9852	1.358	0.8048	4.624	2.28	1.92	2.595	10.935	11.91	2.275	1.729	1.947	2.068	3.632	2.638	1.926	1.2905	2.771	30.755	1.888	1.6945	1.992	1.018	4.171	1.0345	13.28	1.0225	2.042	0.3669	0.2436	1.38	0.555	2.913	5.259	0.44585	1.858	1.516	0.4718	6.328	4.2975	9.65	9.16	6.691	11.73	3.174
ENSG00000149346.10	SLX4IP	1.0375	0.9454	1.16	1.114	1.15	0.9405	1.453	0.38985	0.3817	0.57195	0.8214	0.7205	0.433	0.4839	0.4087	0.6183	0.6571	0.33835	0.907	0.5003	1.1295	4.8425	2.58	1.119	1.582	0.6445	0.9528	0.54475	1.386	0.5144	1.004	0.443	0.2383	0.6559	0.6564	1.208	1.237	0.1988	1.3065	1.262	0.8167	2.369	1.4205	1.578	1.508	1.248	1.225	0.92265
ENSG00000226048.1	YBX1P8	0	0	0	0	0	0	0	0	0	0	0	0	0	0	0	0	0	0	0	0	0	0.056215	0	0	0	0	0	0	0	0	0	0	0	0	0	0	0	0	0	0	0	0.03353	0	0	0	0	0	0
ENSG00000268032.3	CTB-52I2.4	1.01	0.4847	0.3703	0.5293	0.5413	0.6769	0.3171	0.31725	0.2244	0.30765	0.2932	0.3393	0.38425	0.3405	0.5049	0.3317	0.2414	0.3545	1.489	0.57405	0.6223	3.496	0.3308	0.45325	0.384	0.3301	0.29965	0.32215	0.2997	0.3162	0.4131	0.3649	0.3659	0.2045	0.1273	0.8304	0.4827	1.471	0.6455	0.2416	0.1052	0.253	0.30755	0.3879	0.6264	0.3616	0.49155	0.21935
ENSG00000257210.1	RP11-202G11.1	0.18225	0.1639	0.17375	0.4758	0.4091	0.2556	0.1044	0.05967	0.06973	0	0	0	0.07366	0.09345	0.06617	0.1007	0	0	0.08536	0.068265	0.17745	3.5965	0	0	0.3125	0.07965	0.14515	0.1094	0	0.1041	0.2373	0.1522	0.1651	1.944	0.1073	0.1865	0.0689	0.07532	0.299	0.1992	0.13015	0.1096	0.44245	0	0.08442	0.1565	0.5426	0
ENSG00000205089.3	CCNI2	0.565	0.3999	0.14735	0.8192	0.7682	0.6048	3.27	2.2985	1.847	2.2315	9.5545	12.19	2.8075	2.169	2.443	2.192	2.776	1.8795	6.43	2.7035	0.57355	33.255	0.07423	0.60555	0.6069	0.5065	3.852	0.48395	0.2625	0.45045	0.6611	0.2634	0.2247	2.399	0.06303	1.134	2.578	0.07847	1.67	0.3809	0.9271	1.363	1.1225	0.4179	0.4424	3.083	0.9857	2.3265
ENSG00000265828.1	MIR3939	0	0	0	0	0	0	0	0	0	0	0	0	0	0	0	0	0	0	0	0	0	0.42795	0	0	0	0	0	0	0	0	0	0	0	0	0	0	0	0	0	0	0	0	0	0	0	0	0	0
ENSG00000248988.1	RP11-815N9.2	0.1942	0.1719	0.3401	0.2354	0.2348	0.167	0.1111	0.075105	0.07078	0.047985	0.091565	0.07878	0.08166	0.09624	0.055	0.09072	0.06228	0.011365	0.03937	0.047615	0.19995	1.102	0.145	0.3473	0.2495	0.1399	0.21325	0.1392	0.2001	0.1238	0.429	0.08088	0.07475	0.1881	0.1711	0.3157	0.176	0.0697	0.32705	0.1716	0.08692	0.277	0.24315	0.142	0.1556	0.3631	0.46335	0.1518
ENSG00000102970.6	CCL17	0.21125	0.1387	0.051915	0.1183	0.1831	0.1304	0.2824	0.06977	0.09385	0.07576	0.31805	0.3396	0.095685	0.09679	0.06412	0.09508	0.1089	0.056205	0.0568	0.064855	0.2613	6.661	0	0.17715	0.1961	0.1072	0.1606	0.060915	2.861	0.06125	0.1856	0.02826	0	0.2113	0.1353	3.871	2.626	0.04078	0.1793	0	0	0.08243	0.18885	1.167	0.8565	0.8401	0.58185	0.11415
ENSG00000187994.9	RINL	4.6505	5.533	2.2535	3.487	4.001	1.928	7.232	4.19	5.327	6.4595	8.315	6.847	4.5055	5.628	3.524	5.2	7.976	5.4545	4.848	4.278	4.936	42.13	4.42	3.5775	3.828	3.472	3.271	3.368	5.629	3.4335	4.725	1.886	1.2	4.575	3.229	6.309	5.293	1.029	5.827	2.02	5.382	9.302	3.227	3.594	2.656	5.948	18.6	3.2475
ENSG00000183336.7	BOLA2	1.7405	1.697	1.241	1.303	1.457	1.143	1.45	1.0925	1.255	0.83275	1.9335	1.309	1.0165	1.669	1.029	1.275	0.9749	0.76775	1.74	1.185	1.581	5.071	3.902	1.288	1.503	0.8099	1.541	0.76475	1.871	0.8047	1.058	0.8937	0.5905	1.042	0.282	1.419	1.419	0.93055	1.6995	0.8338	0.43285	1.115	0.8666	1.618	1.64	1.416	1.572	0.8995
ENSG00000169508.6	GPR183	23.185	22.91	5.8615	21.8	20.32	17.27	17.25	1.516	0.8549	1.694	0.539	0.5015	0.8484	0.8847	2.382	4.801	0.9962	0.6926	34.65	3.0675	12.68	151.2	0.09195	4.924	9.294	25.8	13	12.135	3.928	16.5	13.66	9.171	0.9232	2.427	1.686	36.95	7.783	1.1505	41.695	5.879	0.99885	6.201	8.584	7.765	8.987	22.36	46.505	5.5215
ENSG00000177602.4	GSG2	0.31365	0.1964	0.18835	0.164	0.1923	0.05603	0.523	0.03691	0.02638	0.09206	0.061615	0.07955	0.03621	0.03369	0.04535	0.06317	0.06936	0.06913	0.1588	0.056085	0.30755	14.09	2.369	0.16755	0.1443	0.08728	0.9572	0.055895	1.94	0.074075	0.5683	0.06878	0.05068	0.08088	0.07695	1.999	0.6533	0.39645	0.1067	0.2705	0.1314	0.1439	0.5305	0.6881	0.6315	3.067	2.84	0.91325
ENSG00000167325.10	RRM1	22.45	17.45	32.785	25.4	22.63	30.63	27.31	6.634	7.478	7.243	28.885	22.39	9.355	10.91	6.491	9.315	8.738	5.949	13.14	8.302	21.59	100.5	42.86	26.95	28.05	20.77	18.575	22.965	32.42	23.525	21.15	10.2	8.015	6.896	5.03	19.54	21.43	18.795	24.21	23.86	7.911	15.36	18.565	41.1	45.72	18.29	16.46	15.95
ENSG00000213872.3	AC092798.2	0.52535	0.3357	0.18995	0.4126	0.3088	0.4241	0.8631	0	0	0	0.1564	0.4245	0.07868	0	0	0	0	0	0.08507	0	0.55165	2.6385	0.2351	0.2983	0.729	0.2622	0.26105	0.27045	0.2518	0.25675	0.4187	0.1793	0.06136	0.1233	0.09487	0.4774	0.4951	0.2132	0.6357	0.6578	0.2662	0.246	0.2457	0.5491	0.5516	0.4737	0.3805	0.233
ENSG00000136982.5	DSCC1	3.6805	2.953	2.8915	4.17	4.333	3.394	2.885	1.385	1.448	1.376	7.407	6.182	1.673	2.122	1.599	1.362	1.128	1.1835	2.455	1.707	3.302	17.735	6.6	5.1235	4.915	3.552	2.4975	2.568	3.393	2.523	3.028	1.258	0.7498	0.7921	0.6714	2.18	2.1	1.335	4.4375	3.652	1.9755	1.032	2.83	2.714	2.475	2.131	2.4055	2.222
ENSG00000248492.1	ZFAT-AS1	0	0	0	0	0	0	0	0	0	0	0	0	0	0	0	0	0	0	0	0	0	0.1228	0	0.07054	0	0	0	0	0	0	0	0	0	0	0	0	0	0	0	0	0	0	0	0	0	0	0	0
ENSG00000151131.5	C12orf45	9.4975	10.45	5.8145	11.31	9.916	9.346	7.71	5.6545	5.419	3.9505	4.3215	3.881	4.5265	5.454	5.227	6.316	5.324	3.3855	6.554	5.5275	10.185	33.52	12.61	10.365	11.18	7.708	7.3285	6.5935	7.718	5.7915	8.723	4.102	2.783	4.512	4.922	7.734	9.449	2.886	9.148	10.19	10.225	7.664	9.9685	10	7.834	5.972	10.3	9.9925
ENSG00000241981.2	AF224669.3	0	0	0	0	0	0	0	0	0	0	0	0.2068	0	0	0	0	0	0	0	0	0	0.3979	0	0	0	0	0	0	0	0	0	0	0	0	0	0	0	0	0	0	0	0	0	0	0	0.0905	0	0
ENSG00000259086.2	RP11-134E15.2	0	0	0	0	0	0	0	0	0	0	0	0	0	0	0	0	0	0	0	0	0	0.18685	0.05237	0	0	0	0	0	0	0	0	0	0	0	0	0	0	0.06494	0	0	0	0	0	0	0	0	0	0
ENSG00000253923.2	KB-1980E6.2	0	0	0	0	0	0	0.04086	0	0	0.030955	0	0	0	0	0	0	0.02881	0	0	0	0	0.28115	0	0.0668	0.06116	0	0	0	0	0	0	0	0	0	0	0	0	0	0	0.05182	0	0.0607	0.065405	0	0	0	0.058155	0
ENSG00000188486.3	H2AFX	13.83	22.43	29.85	22.44	22.72	16.25	26.66	30.665	33.46	28.445	53.875	57.33	43.775	40.93	31.07	36.83	31.66	26.855	60.68	37.42	15.965	143.5	50.26	21.765	29.16	18.8	26.615	20.945	59.77	19.505	43.43	10.3	7.594	18.14	8.796	28.89	19.99	10.225	30.265	39.86	9.2015	51.72	35.43	30.17	25.18	32.24	48.165	20.37
ENSG00000244535.1	RP1-181J22.1	0	0	0	0	0	0	0	0	0	0	0	0	0	0	0	0	0	0	0	0	0	1.3265	0	0	0	0	0	0	0.152	0	0	0	0	0.1944	0.6821	0.1943	0.1075	0	0.23885	0	0	0.124	0.2822	0	0	0	0.35045	0
ENSG00000257446.2	ZNF878	0.2812	0.3767	0.48935	0.4282	0.4068	0.2817	0.6483	0.088205	0.07493	0.1197	0.94505	0.9208	0.097185	0.1022	0.0881	0.1357	0.1351	0.088325	0.1298	0.16805	0.41695	3.3665	0.296	0.7901	0.7526	0.563	0.4265	0.47135	0.4939	0.4874	0.6383	0.1587	0.1408	0.5529	0.1246	0.7526	0.5334	0.07123	0.3846	1.201	0.32985	0.4609	0.64845	0.2888	0.3336	0.48	0.6229	0.4227
ENSG00000125885.9	MCM8	5.476	3.859	4.4825	6.115	4.847	5.759	7.927	1.017	0.8825	1.235	5.366	4.937	1.284	1.275	1.069	1.296	1.07	1.00345	2.489	1.3085	5.397	30.69	7.106	7.258	10.38	6.841	4.999	5.5485	5.704	5.6485	6.221	3.419	2.357	2.338	1.222	4.828	4.856	5.3885	5.536	5.857	2.366	3.066	6.8	5.073	5.575	5.531	6.186	4.2315
ENSG00000198924.3	DCLRE1A	2.664	2.656	5.889	3.358	3.654	2.915	5.215	3.405	4.463	4.0135	8.0595	6.943	5.4265	6.505	2.817	3.911	4.699	3.424	4.231	3.0505	3.1475	17.94	7.202	3.7815	4.644	4.792	3.8645	4.684	3.792	5.0865	3.781	2.195	2.026	2.713	3.676	4.873	4.475	2.4935	3.89	4.678	3.778	5.785	5.4975	3.175	2.978	4.257	4.529	4.012
ENSG00000213443.2	RP11-75L1.2	16.445	14.7	3.7275	8.115	12.47	10.02	12	3.29	3.072	3.3005	2.3085	2.407	2.7105	2.726	3.382	5.253	3.765	3.155	7.887	4.152	17.185	140.45	8.525	12.235	36.88	11.53	9.746	10.09	7.479	8.9895	23.73	9.063	3.487	5.104	3.172	23.13	15.24	2.246	33.83	31.52	2.8835	9.443	24.685	9.446	10.19	27.65	82.84	7.164
ENSG00000145779.7	TNFAIP8	9.232	8.478	0.6715	6.254	6.993	10.85	5.354	0.2573	0.1815	0.2513	0.16475	0.1732	0.1713	0.1841	0.3043	0.3875	0.1775	0.2111	1.044	0.4421	5.2415	40.535	5.823	7.3995	5.485	2.299	3.0075	4.348	6.268	4.2215	3.389	0.7087	0.8716	1.748	0.8022	7.464	4.038	0.2619	2.9765	0.8033	2.0585	0.4818	5.4925	7.46	7.032	6.358	20.11	3.448
ENSG00000213186.3	TRIM59	0.4425	0.5523	0.487	2.276	1.998	0.779	1.75	1.89	0.5393	2.0285	0.7236	0.7551	1.234	0.9637	3.104	1.559	0.9248	2.5395	6.136	3.2175	0.67125	13.16	8.371	0.6737	0.9934	1.61	1.6075	1.121	3.513	0.9798	1.521	0.2029	0.1069	0.4798	0.2235	1.569	1.29	0.098805	0.36475	1.236	0.4396	1.013	1.4715	2.105	1.76	1.912	4.106	0.9567
ENSG00000146263.7	MMS22L	1.4945	1.112	1.0535	0.9678	1.12	1.129	1.683	0.63125	0.5935	0.7514	0.70935	0.6901	0.70685	0.8094	0.7048	0.931	0.7369	0.63875	2.19	1.118	1.596	7.2095	2.631	2.038	2.439	1.164	1.156	0.878	1.792	0.9073	1.535	0.4422	0.2438	0.5534	0.2173	1.481	1.539	0.1987	2.3085	1.879	0.56	1.053	1.351	2.077	2.21	1.381	1.731	0.8588
ENSG00000174004.5	NRROS	14.97	11.56	3.61	4.911	7.557	2.774	7.174	1.437	1.31	1.2595	1.717	1.762	1.546	1.629	1.518	1.838	1.226	1.02	3.399	2.2535	9.081	65.25	1.539	5.106	5.271	4.396	3.7565	8.8815	2.143	7.58	6.502	2.014	1.624	2.534	1.256	16.75	3.822	0.97805	9.747	2.423	0.77085	2.378	3.986	3.078	3.773	7.102	31.7	2.51
ENSG00000110848.4	CD69	5.8775	14.25	0.8772	5.983	6.614	2.702	12.76	0.544	0.2657	0.58055	0.2365	0.2184	0.3284	0.2545	0.8263	1.453	0.3701	0.308	8.378	1.1975	5.7875	91.76	0.0346	7.2995	7.831	2.516	4.983	3.507	2.775	3.027	11.22	1.823	0.3116	2.028	1.854	27.31	4.649	0.3063	11.34	1.463	0.62955	4.583	6.2195	4.653	3.458	17.4	49.285	4.3775
ENSG00000185507.15	IRF7	20.78	28.25	5.9655	16.22	18.49	11.05	15.86	6.0595	3.837	5.225	13.19	14.28	5.125	4.075	6.23	7.762	4.633	5.302	14.15	7.9475	25.37	204.75	8.187	18.715	23.71	15.05	20.76	15.39	22.99	14.7	24.42	9.977	7.16	20.18	41.84	45.31	23.48	10.135	24.15	18.59	5.8365	25.12	36.12	22.2	21.06	35.12	84.105	17.395
ENSG00000230086.1	VN1R96P	0	0	0	0	0	0	0	0	0.03004	0.03846	0	0	0.055725	0.08186	0	0.03397	0.06252	0	0	0	0	0.4955	0	0	0	0	0	0	0	0	0	0	0	0	0	0	0.08404	0	0	0	0	0	0	0	0	0	0.05348	0
ENSG00000156876.8	SASS6	2.81	2.117	2.043	2.461	2.734	2.563	3.503	1.0285	0.989	1.183	7.3975	6.032	1.156	1.286	1.149	1.332	1.048	0.98935	2.991	1.3775	3.136	17.275	3.195	4.0625	4.699	3.744	2.8765	2.6625	3.504	2.569	3.818	1.113	0.799	1.168	0.9678	2.622	3.045	1.1685	3.397	4.42	1.1965	3.837	3.5825	2.483	2.327	3.348	4.363	2.2725
ENSG00000139193.3	CD27	1.7195	1.928	1.5585	2.567	2.593	1.783	3.35	0.6011	0.6067	0.793	0.26895	0.3011	0.84985	0.8224	0.6457	0.9957	1.222	0.6243	1.968	0.9617	1.7275	168.3	1.723	3.3565	3.436	3.053	9.223	2.054	2.837	2.115	5.06	0.695	0.2787	0.9548	0.9698	4.99	12.69	0.34185	3.3025	3.052	0.56955	1.836	3.199	1.313	1.233	24.18	109.8	3.3665
ENSG00000267016.1	RP11-75C10.9	0	0.07344	0.058685	0	0	0	0.218	0	0.06207	0	0.2943	0.3614	0	0.05717	0	0.06331	0.03871	0	0.08834	0	0.09545	0.99455	0.07156	0	0.2622	0.07772	0.07344	0.064695	0.07171	0.07034	0.2482	0	0	0	0	0.1044	0.1656	0	0.1773	0.1104	0	0.1153	0.1125	0.1146	0.09093	0.3102	0.27525	0.1025
ENSG00000064886.9	CHI3L2	8.127	3.211	0.73385	1.411	8.498	2.931	6.854	0.75025	0.339	0.6895	0.098475	0.1218	0.43575	0.2715	1.687	1.139	0.5594	0.559	8.173	2.2135	7.7905	132.7	1.112	0.3416	0.3643	0.3742	0.69765	0.77615	1.404	0.6185	0.6612	3.812	0.4939	0.6877	0.1402	29.84	74.73	0.24295	2.6265	0.4491	0.1443	0.7006	1.593	4.31	3.669	2.562	16.58	0.724
ENSG00000149503.8	INCENP	6.344	4.312	4.638	5.621	5.124	6.477	7.702	2.8245	3.902	2.472	23.32	18.87	5.2055	6.323	3.109	3.366	3.145	2.0485	4.191	2.7525	5.9665	42.445	10.15	10.0225	8.846	4.756	5.9025	4.367	24.25	4.6615	6.627	2.263	1.268	2.109	1.58	6.478	8.444	3.3205	6.895	6.721	2.506	3.37	4.8695	10.66	10.87	7.747	8.379	4.521
ENSG00000266863.1	RN7SL123P	0	0	0	0	0	0	0	0	0	0	0	0	0	0	0	0	0	0	0	0	0	0.1983	0	0	0	0	0	0	0	0	0	0	0	0	0.112	0	0	0	0	0	0	0	0	0	0	0	0	0
ENSG00000184635.9	ZNF93	1.103	0.9694	0.7038	0.4879	0.7266	0.5476	1.822	0.43215	0.4056	0.7147	1.1775	0.953	0.39005	0.4737	0.4397	0.7062	0.4602	0.70925	0.6497	0.59615	1.4795	6.644	1.847	1.5245	1.709	1.269	0.96745	0.75295	0.9985	0.709	1.639	0.4303	0.2848	0.6746	0.2229	1.289	1.315	0.34935	0.84785	3.061	0.8162	1.099	1.754	0.9997	0.8231	1.115	1.8015	0.95675
ENSG00000143228.8	NUF2	0.5477	0.4326	0.63415	0.479	0.6054	0.2745	0.5144	0.3863	0.362	0.4054	0.41015	0.3505	0.4323	0.4685	0.4012	0.3839	0.4032	0.4037	0.9314	0.4317	0.5074	39.2	5.911	0.56665	0.4063	0.3864	1.9325	0.33535	6.205	0.30755	0.4849	0.1736	0.1087	0.2059	0.1318	1.045	0.7613	0.063215	0.80525	0.5606	0.113	0.3041	0.5179	2.098	1.95	2.739	3.7685	0.6484
ENSG00000213237.4	AC008155.1	0.03358	0	0	0	0	0.1312	0	0	0	0	0	0	0	0	0	0	0	0	0	0	0	0.2575	0	0	0	0	0	0	0	0	0	0	0	0	0	0	0	0	0	0	0	0	0	0	0	0	0	0
ENSG00000125630.11	POLR1B	5.821	6.207	6.839	5.043	5.745	4.609	8.024	2.223	2.337	2.456	6.513	5.713	3.0505	3.045	2.09	2.937	3.093	1.8815	2.679	2.1205	6.297	25.11	13.89	6.7655	6.9	5.165	5.3705	5.2675	7.948	5.414	8.853	2.263	1.998	3.126	3.878	6.214	5.986	4.8685	7.239	7.794	4.3415	8.286	5.9395	6.823	6.855	5.495	8.7345	4.738
ENSG00000106588.6	PSMA2	41.315	40.13	38.84	44.26	42.16	47.27	35.49	15.025	15.1	15.7	28.17	22.64	16.075	19.58	14.04	18.84	17.74	13.705	28.96	18.345	39.225	119.95	51.99	38.545	33.75	36.16	30.895	37.19	38.19	36.86	38.44	20.8	19.96	23.99	27.92	42.51	29.85	40.15	41.165	36.02	16.065	28.9	39.63	33.59	33.66	32.99	38.455	33.145
ENSG00000168394.9	TAP1	42.415	45.92	34.175	34.4	34.58	29.32	32.45	9.5905	8.793	9.7895	12.1	13.07	9.5775	9.099	9.984	11.56	9.077	9.3715	17.28	12.57	38.575	284.9	37.88	40.245	36.07	31.59	41.855	28.255	38.81	27.12	42.78	14.33	12.65	20.15	12.83	100.6	26.6	11.435	40.525	25.81	9.558	18.68	36.45	85.23	80.82	72.34	128.9	26.295
ENSG00000112742.5	TTK	0.23675	0.1731	0.71995	0.195	0.2586	0.1165	0.3064	0.067115	0.08045	0.06819	0.11275	0.1016	0.073925	0.08768	0.09298	0.1051	0.0753	0.039715	0.1073	0.079005	0.33005	24.59	4.551	0.12425	0.2007	0.09933	1.3675	0.093865	5.154	0.089745	0.1355	0.07009	0.0445	0.1428	0.07117	0.5148	0.5141	0.021445	0.1898	0.1539	0.096645	0.09624	0.38245	1.629	1.683	1.676	1.389	0.79855
ENSG00000160124.5	CCDC58	11.51	10.59	13.23	7.425	9.236	7.69	11.58	5.2465	5.507	5.983	14.935	12.52	5.733	6.704	5.019	6.059	5.855	4.889	7.24	5.735	12.6	34.895	17.99	10.405	10.57	9.849	11.83	7.8185	13.78	7.761	12.45	6.765	7.07	12.14	12.31	9.311	9.219	10.94	13.11	12.1	7.1355	10.14	12.345	10.75	10.46	10.74	11.12	10.18
ENSG00000143977.9	SNRPG	28.34	32.39	37.1	34.58	35.56	33.64	24.72	14.05	13.83	15.1	19.37	16.82	11.98	14.62	12.96	16.95	15.32	12.96	21.67	17.305	31.055	98.63	61.45	29.115	28.33	31.79	27.605	31.18	35.54	30.18	29.38	18.7	17.88	25.33	16.13	34.58	24.32	17.665	30.845	32.58	10.76	34.56	30.855	21.7	19.73	27.73	37.58	21.67
ENSG00000129534.9	MIS18BP1	10.96	9.648	3.704	6.05	7.117	5.385	7.976	1.0965	1.133	1.3175	1.2925	1.152	1.501	1.962	1.183	1.332	1.572	1.018	2.577	1.351	10.21	35.935	14.16	8.797	10.46	5.436	6.1475	4.9445	8.042	4.6975	10.89	2.08	1.283	1.749	1.13	9.976	10.99	1.0145	8.7315	14.01	2.5775	2.777	6.5365	8.136	8.149	8.461	13.26	4.803
ENSG00000223511.1	RP13-297E16.4	0.28175	0.4487	0.1449	0.281	0.3338	0.075	0.2212	0.04918	0.0471	0.092835	0.079665	0.085	0.05929	0.04791	0.1262	0.2844	0.2193	0.1259	0.4017	0.1322	0.3142	15.26	0	0.46345	0.8117	0.1395	0.52125	0.087475	0.275	0.09739	0.7634	0.1082	0.02806	0.2062	0.2189	2.223	0.3661	0	0.37935	0.1426	0.04307	0.6025	0.51755	0.2256	0.1758	3.204	9.672	0.30705
ENSG00000214301.4	RP11-91K8.4	0	0	0	0	0	0	0.08488	0	0	0	0	0	0	0	0	0	0	0	0	0	0	1.364	0	0	0	0	0.1154	0	0.0477	0	0	0	0	0	0	0.05218	0.0974	0	0	0	0	0	0	0	0	0.9074	0.4175	0.08327
ENSG00000113441.11	LNPEP	9.0635	6.846	3.227	9.003	7.649	11.79	10.06	1.528	1.914	1.9245	10.975	8.342	1.89	2.942	1.785	2.184	2.134	1.456	3.945	2.029	6.5965	33.14	9.445	6.8095	6.928	6.37	4.576	7.2805	7.263	7.6105	6.709	4.337	2.91	1.736	1.364	6.768	6.204	5.308	6.747	7.365	1.9935	3.965	5.2155	8.327	9.582	6.291	5.9645	4.292
ENSG00000078319.7	PMS2P1	15.985	13.46	11.555	13.25	13.77	13.2	13.31	7.676	9.931	7.117	13.035	12.05	10.535	11.91	7.542	11.16	8.607	6.0555	12.61	9.246	16.575	44.835	18.91	13.32	13.06	9.535	7.9895	9.826	9.192	10.07	15.58	7.69	4.202	10.85	6.062	11.17	8.559	5.67	18.06	15.44	2.672	18.87	12.565	10.66	10.66	8.947	17.18	6.132
ENSG00000243339.2	RN7SL738P	0.29295	0.2576	0.5883	0.1859	0.2233	0.1469	0.3164	0	0.08709	0.058415	0.25445	0.2542	0.087125	0.1166	0	0	0.07926	0	0.06591	0	0.2874	1.3605	0.7993	0.31205	0.2387	0.1974	0.25545	0.2027	0.3565	0.1872	0.4057	0.2081	0.1806	0.1943	0.106	0.3629	0.2932	0.18385	0.21715	0.3604	0.2024	0.2888	0.217	0.354	0.364	0.3291	0.3139	0.28355
ENSG00000161980.5	POLR3K	9.3135	9.898	13.375	11.53	11.45	10.93	13.3	10.455	14.64	11.38	22.57	18.47	14.515	19.06	9.533	14.49	14.24	8.5725	10.6	9.498	11.14	57.305	16.86	10.086	11.78	10.74	10.82	11.19	10.96	11.505	14.94	6.731	6.017	7.727	5.765	12.24	11.71	7.9565	11.36	12.49	4.3565	11.82	14.02	7.93	7.579	11.5	20.305	9.709
ENSG00000207277.1	RNA5SP284	0	0	0	0	0	0	0	0	0	0	0	0	0	0	0	0	0	0	0.1979	0	0	0.6563	0.3589	0	0	0	0	0	0	0	0	0	0	0	0	0	0	0	0	0	0	0	0	0	0	0	0.3416	0
ENSG00000236683.2	HMGA1P1	0	0	0	0	0	0	0	0	0	0	0	0	0	0	0	0	0	0	0	0	0	0.09048	0.09098	0	0	0	0	0	0.03726	0	0	0	0	0	0	0	0	0	0	0	0	0	0	0	0	0	0	0
ENSG00000261654.1	RP11-96K19.4	0.099455	0.05892	0.079105	0.06984	0.07845	0.08271	0.1498	0.037	0.05609	0.03688	0.2094	0.1614	0.07344	0.1083	0.04603	0.04479	0.03816	0.03173	0.06285	0.04572	0.10955	0.53525	0.1136	0.1177	0.1411	0.06711	0.078535	0.06316	0.07607	0.060115	0.1863	0.03578	0.02116	0.04814	0.07939	0.1416	0.1072	0.08961	0.1302	0.09003	0.025045	0.08319	0.088205	0.1233	0.1192	0.1686	0.2718	0.085165
ENSG00000112118.13	MCM3	39.565	31.12	21.68	39.34	35.27	44.64	57.91	9.9285	9.284	11.73	25.75	23.31	10.75	11.67	9.225	10.13	12.33	10.08	13.61	9.9395	40.24	161.9	35.42	58.015	48.24	36.48	34.51	37.46	40.99	38.845	49.73	16.91	12.91	14.77	9.126	38.7	26.56	9.9095	46.51	48.85	10.25	18.35	32.385	29.42	30.79	38.75	49.765	25.87
ENSG00000124334.12	IL9R	0.04708	0.05821	0	0.05948	0.06939	0.02448	1.214	0	0	0.024405	0.03061	0.04063	0	0	0.01024	0.01933	0.03594	0.019305	0.05774	0.013625	0.06464	2.199	0	0.048705	0.06002	0.05021	0.20515	0.06626	0.2484	0.072305	0.1272	0.01311	0	0.03137	0.02314	0.5456	0.09412	0	0.049	0.04383	0.025905	0.03436	0.15165	0.1512	0.1052	0.6472	0.4301	0.14185
ENSG00000137692.7	DCUN1D5	22.88	23.25	18.305	22.18	20.9	18.83	19.89	8.9405	11.12	7.92	14.68	16.21	11.93	14.06	9.458	11.48	10.05	6.891	12.84	10.4	22.64	70.32	58.46	22.38	23.29	19.37	14.735	17.795	27.61	18.43	20.11	15.19	14.1	11.19	7.937	20.98	17.81	19.115	21.635	19.11	8.958	22.52	20.875	20.45	19.26	13.1	19.315	15.12
ENSG00000213740.2	SERBP1P1	0.3252	0.2737	0.1761	0.2783	0.2433	0.3424	0.2958	0.052555	0.06778	0.078155	0.09623	0.09106	0.05673	0.09083	0.07836	0.06983	0.05821	0.057515	0.132	0.068315	0.29865	1.0034	0.5331	0.233	0.3119	0.2063	0.1584	0.19935	0.3788	0.19605	0.1446	0.1023	0.09558	0.1297	0.09662	0.293	0.2451	0.3269	0.3083	0.2495	0.11105	0.1295	0.191	0.3797	0.4101	0.1688	0.1912	0.16495
ENSG00000267751.1	AC009005.2	0.62135	0.5823	0.4951	0.2206	0.3179	0.1454	0.5524	0.4155	0.3867	0.4261	0.2058	0.2327	0.45975	0.3903	0.4165	0.519	0.3276	0.4136	0.8176	0.5274	0.6938	4.8345	0.7448	0.90035	0.7644	0.8782	1.5825	0.26585	0.615	0.25795	0.8972	0.2734	0.1372	0.4849	0.2909	1.212	0.6522	0.055335	0.45105	1.134	0.2482	0.4891	0.72695	0.4045	0.419	0.7151	1.405	0.46045
ENSG00000138399.13	FASTKD1	6.0155	7.361	7.755	6.482	6.296	4.165	9.916	4.959	6.027	7.0045	17.195	15.48	8.0965	8.968	6.02	7.381	7.369	5.9915	7.891	6.8225	7.089	38.16	17.04	6.719	8.127	9.814	17.11	7.0325	14.27	7.8995	6.332	7.665	15.4	7.45	6.337	9.784	10.2	5.5075	5.925	4.144	4.244	12.8	8.5645	6.814	5.758	15.69	13.2	6.4815
ENSG00000100503.19	NIN	12.975	9.548	3.8305	12.51	11.86	15.41	13.41	5.7105	5.028	7.751	16.98	16.77	6.955	7.416	5.397	4.455	6.443	5.7595	5.855	3.9985	10.065	55.54	21.34	9.9875	11.6	10.03	6.699	10.07	9.154	9.838	11.73	8.395	3.998	3.828	1.366	12.77	7.851	6.586	11.52	11.37	2.257	15.55	8.589	10.65	10.83	9.318	19.185	7.7935
ENSG00000234663.1	AC104820.2	0.025515	0.04752	0	0.0247	0.0217	0	0.03308	0	0	0	0	0	0	0	0	0	0	0	0.01207	0	0.019145	0.5282	0	0.04242	0	0	0.050675	0	0.02472	0	0.05373	0	0	0.01184	0.01972	0.12	0.03106	0	0.028075	0	0	0	0.050035	0	0	0.217	0.29295	0.039065
ENSG00000229207.1	SERPINH1P1	0.029435	0.03319	0.03219	0.03929	0.04426	0	0	0	0	0	0	0	0	0	0	0	0	0	0	0	0.030385	0.27675	0.1925	0.04077	0.04774	0	0.016025	0	0.0692	0	0.0914	0.0208	0	0.02236	0	0.06573	0.03175	0	0.03157	0.04498	0.080755	0.0345	0	0.04453	0.05787	0.02467	0	0
ENSG00000162062.10	C16orf59	0.57955	0.4695	1.3545	0.3822	0.5699	0.3279	0.5796	1.375	2.211	2.2525	2.435	2.459	3.952	3.59	1.481	2.355	2.672	1.9515	1.016	1.238	0.9732	14.1	2.542	0.83675	0.6033	0.4061	1.2875	0.34	3.127	0.32305	0.7967	0.6518	0.4663	0.7027	0.501	0.7718	1.133	0.23995	0.769	0.9644	0.2991	2.326	1.458	1.061	0.9436	1.471	2.507	0.69425
ENSG00000158985.9	CDC42SE2	17.295	14.76	7.4255	13.89	13.41	15.77	21.49	20.56	24.07	14.36	15.945	11.06	20.365	36.96	20.32	18.95	17.25	12.715	25.79	17.22	18.06	97.365	9.298	13.02	15.69	12.85	24.445	11.34	9.294	11.58	14.56	4.541	2.941	16.03	6.213	23.76	15.03	6.1405	16.71	17.69	10.245	15.42	17.37	15.06	15.2	35.66	42.165	10.805
ENSG00000204516.5	MICB	4.316	3.926	1.6	4.405	4.193	2.924	1.853	0.51805	0.6254	0.50995	4.3105	4.369	0.6922	0.6489	0.7747	0.612	0.4436	0.45495	1.392	0.73895	3.7675	33.44	13.7	3.4795	2.749	1.516	2.504	1.8835	1.936	1.8285	2.333	1.548	1.016	1.81	0.7726	11.91	2.203	0.42945	2.6215	1.093	0.54085	0.9101	1.9375	1.549	1.743	5.533	18.46	1.5625
ENSG00000134333.9	LDHA	348.65	353.2	260.4	474.2	375.3	497.1	188.7	63.8	98.73	88.64	145.4	113.3	110.75	164.1	60.87	109.2	88.68	63.1	78.69	80.37	290	1392	867.4	260.45	166	231.7	195.7	232.15	349.6	265.95	207.5	157.3	88.6	205.5	271.9	247.6	242.1	305.1	259.55	131.3	57.335	78.73	154.1	347.1	372.2	237.2	169.15	99.175
ENSG00000085117.7	CD82	15.675	20.3	8.231	29.55	28.44	57.23	34.27	16.935	10.47	17.665	6.4885	12.65	10.325	10.57	17.4	18.57	12.56	17.495	16.1	22.33	30.7	234.55	46.63	22.1	37.25	16.09	12.88	17.41	116.3	19.195	31.89	6.059	9.436	11.08	13.73	100.5	61	7.739	36.99	15.27	10.81	8.101	28.365	81.05	74.93	48.59	51.51	26.055
ENSG00000197262.8	CCL4L2	0	0.119	0.074905	0.06677	0.06471	0	0.04583	0.026805	0.04985	0.043405	0	0	0.062075	0.06034	0.04339	0	0.0272	0	0.06608	0.04223	0	1.7505	0	0	0	0	0.060025	0	0	0	0.05218	0	0	0.06616	0.0584	0.3242	0.06971	0	0	0.1351	0	0.02981	0.1122	0	0	0.1462	1.126	0
ENSG00000122687.13	FTSJ2	14.735	12.43	16.59	17.53	17.25	16.05	18.99	8.1395	9.835	9.497	17.565	15.84	13.145	13.86	8.3	9.828	9.784	8.512	11.21	8.9635	14.995	49.625	29.63	16.93	18.44	16.79	13.225	16.04	16.7	16.31	18.69	8.237	7.266	9.631	8.282	16.23	14.01	11.895	18.54	18.37	5.582	15.48	17.2	17.43	18.1	14.11	23.665	11.17
ENSG00000146757.9	ZNF92	3.5815	3.76	5.4585	2.841	3.762	2.059	4.436	3.1635	3.496	3.017	10.435	8.232	3.7695	4.884	3.571	4.137	3.4	2.3225	7.206	3.753	5.885	20.13	5.077	4.0665	4.464	2.901	3.3945	2.747	6.639	2.677	4.337	1.583	1.242	2.038	1.662	4.047	4.524	1.48	3.7285	6.095	1.9945	4.197	5.5875	3.133	2.382	5.183	7.739	3.426
ENSG00000179840.5	C1orf200	0.04514	0.06063	0.030785	0.03087	0.04965	0	0	0.01175	0.009199	0.01636	0	0	0	0	0.01314	0.01208	0.01415	0	0.04676	0.03321	0.03594	4.616	0	0.01333	0	0.01859	0.03268	0	0.01252	0.028485	0.03131	0	0	0	0	0.1668	0.02089	0	0.04696	0	0	0	0.029305	0	0	0.1307	1.504	0
ENSG00000237415.2	NRBF2P3	0	0	0	0	0	0	0	0	0	0	0	0	0	0	0	0	0	0	0	0	0	0.1298	0	0	0	0	0	0	0	0	0	0	0	0	0.03399	0	0	0.03377	0	0	0	0	0	0	0	0	0.04003	0
ENSG00000137571.6	SLCO5A1	0.09424	0.06151	0.01477	1.107	1.011	1.912	0.04561	0.20465	0.2308	0.24525	0.02675	0.02899	0.22015	0.2595	0.1698	0.3505	0.2832	0.26385	0.06563	0.08291	0.07635	10.09	0.03205	0.141	0.3598	0.1066	0.22205	0.6259	0.0958	0.357	0.2025	1.829	1.908	0.03805	0.02795	0.1803	0.1993	4.3645	0.055305	0.04449	0.18455	2.471	1.291	0.07609	0.06922	0.3798	0.3039	0.07145
ENSG00000149289.6	ZC3H12C	5.7875	4.72	5.773	4.947	4.914	5.352	6.382	2.299	2.321	3.329	7.2685	6.005	2.3295	2.507	1.96	2.653	3.674	2.908	3.009	2.2755	4.4445	32.165	10.67	4.302	5.78	6.097	5.131	7.027	2.138	7.187	7.974	2.542	2.313	1.794	1.712	6.146	3.734	7.721	14.855	7.375	1.8885	5.676	4.7325	5.926	5.566	3.422	1.5825	2.8415
ENSG00000232936.1	RP11-80H5.2	0	0	0.08904	0	0	0	0	0	0	0	0.16295	0.1592	0	0	0	0	0	0	0	0	0	0.8226	0.1123	0	0	0	0	0	0	0	0	0.09053	0	0.1837	0.2207	0	0	0	0	0	0	0.1087	0	0.1869	0.1403	0.08633	0	0
ENSG00000258315.1	C17orf49	28.04	20.63	17.28	24.83	21.34	21.27	17.27	10.245	10.54	10.0035	27.735	23.41	11.725	13.56	10.57	11.43	11.64	9.5155	15.61	10.59	25.8	77.295	35.85	27.555	26.05	15.06	13.58	14.93	19.62	14.35	19.82	9.939	7.896	13.09	7.693	29.12	17.93	13.46	23.605	21.64	9.5215	19.39	16.72	25.11	26.49	14.75	31.15	12.58
ENSG00000138363.10	ATIC	37.98	35.97	43.6	44.1	44.85	49.58	59.6	23.08	25.42	32.155	23	22.89	29.825	33.26	22.33	30.77	34.92	23.695	33.6	30.06	39.415	148.8	84.96	49.885	50.09	42.75	39.305	40.485	29.24	42.96	45.39	18.49	15.35	27.75	18.98	35.53	23.03	31.01	45.855	46.62	20.93	43.19	40.32	28.27	30.67	36.11	49.72	28.285
ENSG00000237181.1	AC147651.4	5.0175	3.764	1.2555	9.614	11.6	4.786	1.702	0.61855	0.515	0.55175	0.3042	0.3724	0.54885	0.5003	0.6407	0.8114	0.5124	0.5886	1.905	1.0125	3.0275	35.135	0.1629	2.7895	2.127	1.071	1.509	1.3665	0.8305	1.276	2.108	1.087	0.4853	1.222	0.5736	9.529	1.607	1.56	3.637	1.004	0.26675	1.123	1.457	1.055	1.38	4.176	14.38	1.1625
ENSG00000111880.11	RNGTT	8.0885	6.765	7.524	10.56	9.982	12.7	8.485	4.183	4.759	4.4645	15.13	11.54	5.4715	7.776	4.471	7.626	5.081	3.4985	7.042	4.4455	7.6595	31.995	14.22	11.415	11.27	6.962	5.3335	7.062	8.812	7.481	9.921	4.189	2.719	3.297	3.915	8.119	5.912	3.8815	10.135	8.618	1.9895	9.603	7.0855	7.39	7.769	6.88	12.14	4.3065
ENSG00000196301.3	HLA-DRB9	0.76565	0.6148	0.3149	0.4259	0.534	0.2603	0.1633	0.024315	0	0	0	0	0	0	0	0.06354	0	0	0.2664	0.069105	0.7404	3.7015	0	0.37265	0.6954	0.1656	0.24025	0.25455	0.2635	0.23345	0.1835	0.1378	0.09168	0.3109	0	1.749	0.3331	0.07718	0.71905	0.1511	0	0.2379	0.3251	0.4596	0.4788	0.4839	1.5115	0.1239
ENSG00000263751.1	AL122127.1	0	0	0	0	0	0	0	0	0	0	0	0	0	0	0	0	0	0	0	0	0	4.292	0	0	0	0	0	0	0	0	0	0	0	0	0	0	0	0	0	0	0	0	0	0	0	0.8386	2.9765	0
ENSG00000243811.3	APOBEC3D	2.8745	2.645	3.407	1.882	2.421	1.229	5.279	0.32385	0.2623	0.38755	0.1894	0.3277	0.37805	0.2821	0.3864	0.4253	0.3353	0.37475	0.9762	0.5617	3.2215	34.41	2.993	5.648	7.1	2.561	3.4555	1.775	1.657	1.6385	4.18	1.065	0.5974	1.546	0.7705	4.811	2.936	0.2864	4.535	7.434	0.3423	1.628	4.951	1.42	1.413	5.645	23.21	2.9305
ENSG00000174485.10	DENND4A	8.796	8.804	10.57	7.535	7.726	8.132	10.29	2.9685	3.204	3.6965	14.075	14.04	4.413	4.367	3.068	3.675	4.147	2.8535	4.884	3.478	8.1905	38.385	13.38	7.1605	9.418	8.279	5.7305	7.578	4.684	7.449	9.249	3.472	2.029	3.801	5.917	12.18	6.633	5.654	8.5755	15.15	6.518	12.03	6.8765	4.68	5.026	6.671	9.5915	5.5125
ENSG00000188765.6	TMSB4XP2	1.8145	1.596	0.89805	1.693	1.423	1.315	0.8919	0.4261	0.4772	0.47485	0.41035	0.3213	0.35515	0.7072	0.6158	0.5994	0.6068	0.47945	1.891	0.665	1.175	6.577	2.394	0.7115	0.5743	0.4564	0.77605	1.0305	0.4301	0.86995	0.5436	0.4097	0.2113	0.4448	0.1334	2.046	0.5151	0.12805	1.3725	0.9063	0.24965	0.3024	0.5248	0.4731	0.6074	1.003	1.8715	0.89625
ENSG00000077150.13	NFKB2	30.585	36.9	20.205	37.34	31.91	30.64	40.62	3.6575	2.833	4.053	2.1415	2.819	3.7385	2.946	3.045	4.02	3.611	3.3275	6.571	4.6195	33.245	199.6	28.5	33.76	48.87	61.4	31.225	33.775	21.56	32.955	34.23	12.66	7.55	26.21	13.27	60.21	28.93	10.15	42.56	40.71	14.235	17.07	42.295	28.06	26.58	30.67	78.63	22.885
ENSG00000141384.7	TAF4B	4.515	4.339	3.185	2.316	2.939	3.231	3.666	1.12	1.937	2.084	5.6745	3.972	2.661	4.327	1.103	1.786	2.322	1.4575	1.539	1.459	4.7425	16.845	4.637	3.662	3.563	3.193	2.582	3.087	3.332	3.0685	4.398	1.08	0.48	1.524	0.1384	2.237	3.472	2.252	4.9875	8.357	1.5705	1.553	2.3665	5.769	6.345	3.447	5.4815	1.831
ENSG00000233924.1	AL160471.6	0	0	0	0	0	0	0	0	0	0	0	0	0	0	0	0	0	0	0	0	0	0.09086	0.07994	0	0	0	0	0	0	0	0	0	0	0	0	0	0	0	0	0	0	0	0	0	0	0	0	0
ENSG00000187621.10	TCL6	0.004237	0.01538	0.04322	0	0.005422	0	0.01296	0	0	0	0.029375	0.02424	0	0	0	0.002377	0	0.004415	0.005371	0	0.0064995	1.624	0	0.077515	0.3687	0.004318	0.02529	0	0.003835	0	0.06208	0	0	0.6064	0	0.01865	0.006055	0	0	0.5908	0.02919	0.01027	0.010435	0	0.003897	0.1112	0.7921	0.0070425
ENSG00000130826.11	DKC1	30.195	30.2	24.72	26.87	27.48	28.89	33.3	12.69	12.9	14.32	37.375	29.09	12.615	16.64	12.5	18.54	15.83	11.125	20.86	14.115	37.32	109.55	65.25	39.7	36.76	24.59	27.2	23.32	47.37	22.395	42.11	13.43	10.17	13.77	11.21	29.7	31.32	20.155	32.84	46.81	20.57	31.02	32.465	43.72	43.98	28.5	43.5	23.14
ENSG00000064419.9	TNPO3	23.64	18.83	23.125	23.07	22.88	29.66	32.51	7.8785	9.838	9.293	29.82	24.32	12.91	16.17	7.879	12.82	11.02	6.946	13.92	9.571	21.41	79.075	43.65	26.605	27.58	24.93	19.98	25.27	27.22	27.67	23.93	9.568	8.831	11.6	7.951	22.81	20.77	22.4	25.345	28.28	9.7685	15.03	19.04	22.71	24.21	19.83	21.835	20.555
ENSG00000196747.3	HIST1H2AI	0	0.06775	0.12065	0	0.1064	0	0.1037	0	0	0	0	0	0	0	0	0	0	0	0.1605	0	0	1.381	0.4575	0.1118	0	0	0.29495	0	0.4294	0	0	0	0	0.05415	0	0.3375	0.07409	0	0	0.09515	0	0	0.1692	0.0883	0.0589	0.2328	0.5801	0.059205
ENSG00000179021.5	C3orf38	9.3525	8.248	6.832	9.034	9.171	7.013	7.961	4.2755	4.345	4.842	7.575	6.374	4.584	5.833	4.035	5.282	5.659	4.202	6.411	4.777	8.841	30.255	17.69	7.098	7.84	7.061	7.013	6.967	9.426	6.9515	9.305	3.545	2.759	3.605	3.502	9.003	7.179	3.14	9.498	8.889	2.7835	7.563	7.1255	8.237	8.204	7.588	10.67	5.437
ENSG00000213024.6	NUP62	24.11	20.24	26.59	24.41	24.27	26.78	31.53	8.345	9.762	9.1595	36.225	31.89	11.925	13	8.517	12.68	10.71	7.415	14.51	8.876	23.335	94.595	36.04	28.745	39.7	26.58	21.515	23.8	23.76	24.365	33.34	9.529	8.587	14.41	12.75	25.07	21.55	16.16	25.1	29.29	9.588	30.79	27.315	23.3	24.64	24.4	35.08	15.83
ENSG00000183484.7	GPR132	1.8655	2.611	0.719	1.286	1.535	0.6098	1.261	0.4293	0.4701	0.3832	0.5411	0.6519	0.62565	0.6001	0.4544	0.6193	0.3889	0.2815	1.199	0.59725	1.3605	30.23	0.1277	1.4645	1.661	1.045	1.613	1.0305	0.8596	0.95185	2.992	0.312	0.3402	1.703	0.2532	4.563	1.181	0.1696	1.755	0.5262	0.21825	0.5452	1.1505	1.886	2.565	3.476	12.57	0.92665
ENSG00000131351.10	HAUS8	3.3355	2.841	3.0555	3.145	3.126	3.489	3.453	0.74715	0.7851	0.87545	2.404	2.058	0.8523	0.9357	0.7563	1.195	0.9564	0.7916	1.174	0.87285	3.543	15.04	2.966	2.706	3.414	3.396	3.879	2.7575	2.78	2.58	3.455	1.235	1.026	1.288	1.798	3.53	2.534	1.03	2.648	2.719	0.8752	2.889	3.506	2.665	2.658	3.912	7.0215	2.5195
ENSG00000255518.1	RP11-148O21.4	0	0.1074	0	0	0	0	0	0	0	0	0.100235	0.4024	0.06903	0	0	0.1598	0	0	0	0.062925	0.08132	28.58	1.148	0.09885	0	0	0.3349	0	0.3168	0	0	0	0	0.07519	0.09335	0.6743	0.1634	0	0	0	0.075365	0.1157	0.080195	0.09695	0	6.309	20.435	0.1357
ENSG00000002549.8	LAP3	79.92	73.12	49.44	49.21	58.31	44.51	42.1	20.47	18.37	23.295	19.355	20.25	20.87	20.59	18.8	19.81	21.27	21.475	46.91	29.26	67.56	201.4	50.48	37.565	34.77	38.27	37.82	40.6	29.72	44.35	52.89	25.5	22.54	51.4	40.16	99.88	37.8	31.89	55.395	27.99	11.95	25.09	30.845	34.71	37.54	40.79	71.7	30.685
ENSG00000241418.1	RP11-512H23.2	0	0	0	0	0	0	0	0.1413	0	0	0	0	0	0	0	0	0	0	0.4125	0.16265	0.1656	1.2915	0	0.335	0	0	0	0	0	0	0	0	0	0	0	0	0	0	0.2986	0	0.36945	0	0	0	0	0	0.28445	0
ENSG00000251476.2	RP11-531A21.2	0	0	0	0	0	0	0	0	0	0	0	0	0	0	0	0	0	0	0	0	0	0.24835	0.09692	0.0662	0	0	0	0	0	0	0	0	0	0	0	0	0.0775	0	0.067	0	0.05373	0.04442	0	0	0	0.04407	0	0
ENSG00000153107.7	ANAPC1	5.4355	4.494	3.626	4.635	4.896	5.523	6.397	1.688	2.034	2.4165	5.823	5.832	3.4615	3.305	1.8	2.125	2.486	1.9305	2.303	1.695	5.231	19.285	11.06	6.2525	6.697	5.021	4.4215	4.916	5.203	4.87	6.496	2.382	1.563	2.138	1.634	5.216	4.257	3.2805	6.9965	7.722	2.1205	4.607	5.0305	5.007	5.386	4.769	5.6665	3.412
ENSG00000184992.10	BRI3BP	2.4945	2.916	2.625	3.945	3.54	2.143	2.49	6.836	10.04	7.3975	17.425	13.04	9.607	14.98	6.822	8.399	9.786	5.6525	11.06	7.1895	2.7425	45.455	7.235	2.3865	3.012	1.71	11.395	1.709	10.74	1.657	3.033	1.564	1.176	3.428	3.567	3.644	3.686	0.7797	2.571	2.009	3.4995	4.62	2.901	7.869	6.429	13.81	7.738	6.048
ENSG00000071564.10	TCF3	21.97	17.88	10.92	19.26	20.48	28.38	26.92	7.8545	7.447	8.476	12.93	14.51	9.1275	7.629	6.969	7.313	7.811	7.494	10.16	6.5615	23.72	106.8	39.44	34.765	36.51	25.07	23.245	17.02	18.26	16.93	30.97	7.503	5.284	13.24	5.674	24.83	20.27	7.265	29.535	36.6	8.969	22.88	26.7	26.75	26.47	29.89	51.31	16.06
ENSG00000248971.2	KRT8P46	0.3274	0.3147	0.2914	0.5298	0.3805	0.3278	0.4853	0.10325	0.1085	0.13355	0.74885	0.8519	0.14405	0.1115	0.1085	0.153	0.1557	0.1269	0.3001	0.1507	0.3052	2.1015	0.4083	0.1688	0.2478	0.3523	0.2804	0.3126	0.2196	0.3032	0.2352	0.2614	0.18	0.1378	0.1424	0.8776	0.3479	0.1756	0.41125	0.4043	0.13155	0.3989	0.30785	0.2516	0.2762	0.475	0.71045	0.27565
ENSG00000231389.3	HLA-DPA1	167.3	103.5	66.635	116	121.7	68.7	59.1	15.415	9.157	14.315	19.085	13.4	8.0175	8.712	20.26	30.98	9.841	9.9535	140.2	35.905	129.4	873.2	3.462	60.225	131.3	44.84	51.785	44.76	34.83	44.43	73.12	27.8	17.22	58.51	13.42	365	49.87	11.22	192.7	20.8	9.7305	51.21	67.6	60.36	64.6	125.3	391.75	28.855
ENSG00000255381.1	AP001258.5	0	0	0	0	0	0	0	0	0	0	0	0	0	0	0	0	0	0	0	0	0	0.3912	0	0	0	0	0	0	0	0	0	0	0	0.07677	0	0	0.07343	0	0	0	0	0	0.1858	0	0	0.1326	0.08023	0
ENSG00000225931.3	RP3-395M20.7	0.3673	0.2773	0.06733	0.1245	0.1807	0.1129	0.3071	0.04423	0.05934	0.049115	0.1319	0.1497	0.12735	0.1172	0.05294	0.05845	0.04759	0.04115	0.1072	0.060375	0.3693	2.718	0.05764	0.24375	1.09	0.3027	0.6214	0.23375	0.1155	0.20695	0.4138	0.111	0.07871	0.2265	0.09739	0.7809	0.2008	0.031395	0.54535	0.6872	0.039505	0.202	0.4515	0.2584	0.2641	0.8547	0.8718	0.2072
ENSG00000257954.1	RP11-161H23.10	0.05911	0.1387	0.092005	0.06444	0.07349	0	0.155	0.041345	0.09122	0.074165	1.0001	1.028	0.16865	0.1558	0.0555	0.0672	0.09265	0.031575	0.03741	0	0.092765	1.99	0.2009	0.15395	0.2184	0	0.18975	0.086035	0.1777	0.061615	0.0973	0.06413	0.05584	0.1628	0.0966	0.2493	0.3491	0.068965	0	0.1455	0.095485	0.3323	0.2836	0.2364	0.1718	0.2355	0.40835	0.17655
ENSG00000113302.4	IL12B	0	0	0	0	0	0	0	0	0.01007	0.012695	0.05994	0.06902	0.010305	0.01329	0.005878	0.01833	0.02059	0.014135	0	0.0093325	0	1.071	0.02709	0	0.04368	0	0	0	0.01892	0	0	0	0	0.1108	0	0.1308	0.1209	0	0	0	0	0.7562	0	0	0.01593	0.03385	0.10275	0
ENSG00000171960.6	PPIH	14.05	10.87	10.995	12.7	12.57	13.47	13.76	6.69	7.334	6.9345	15.59	12.99	8.527	10.46	6.08	7.553	8.383	6.157	8.351	6.063	14.765	44.105	19.07	17.175	15.75	12.46	12.285	11.02	16.01	10.83	15.94	7.506	5.078	7.103	3.733	15.02	12.8	4.609	17.74	18.95	4.5165	8.929	14.08	14.84	15.03	13.53	19.405	10.32
ENSG00000213033.4	AURKAPS1	0.32	0.5621	0.17355	0.6117	0.3418	0.2896	0.6048	0	0	0	0	0.2483	0.15685	0	0	0	0.141	0	0	0	0.35025	2.388	0.2843	0.1616	0.3018	0.2682	0.28225	0.3161	0.2118	0.29555	0.7585	0.4156	0.363	0.2914	0.2663	0.5263	0.3678	0.20355	0.50115	0.9002	0.1092	0.8838	0.60355	0.2811	0.2304	0.2957	0.54975	0.2324
ENSG00000273162.1	RP11-108L7.15	0.3227	0.1511	0.2061	0.7493	0.7241	0.7839	0.2891	0.1323	0.1136	0.22545	0.20495	0.1723	0.15945	0.1893	0.1451	0.165	0.2319	0.2023	0.1412	0.14725	0.38455	4.5055	0.5484	0.76095	1.481	0.21	1.1595	0.1822	0.586	0.15915	0.618	0.2354	0.144	0.2364	0.05585	0.2719	1.441	0.19535	0.5206	0.2208	0.06083	1.157	1.5555	0.2663	0.3902	1.913	1.662	1.7595
ENSG00000014138.4	POLA2	6.7045	5.319	4.867	5.825	5.937	5.365	9.133	1.952	1.944	2.422	9.429	8.848	3.1865	3.171	2.465	2.454	2.714	2.1615	5.944	2.9025	7.3745	33.79	7.525	10.205	13.96	7.384	6.9645	10.155	8.222	11.405	11.22	3.205	2.32	5.488	2.114	9.569	6.078	2.685	8.666	12.37	3.14	5.095	8.974	6.822	7.464	8.967	15.01	6.229
ENSG00000055332.12	EIF2AK2	14.02	12.01	10.985	13.81	13.19	13.19	13.99	7.784	8.286	7.776	15.985	12.23	7.683	10.67	7.22	11.94	9.139	6.4485	10.63	7.8535	12.76	62.61	24.4	20.625	20.94	14.83	10.725	12.94	7.218	12.655	16.65	5.009	3.486	5.66	3.969	14.31	10.2	2.891	17.22	19.07	4.5025	13.9	13.69	5.436	6.126	11.29	12.76	7.4635
ENSG00000256968.1	SNRPEP2	1.036	0.9788	0.8425	0.9217	1.066	1.115	1.238	0.3227	0.3319	0.31165	0.701	0.6311	0.3519	0.4777	0.2538	0.3297	0.3453	0.2693	0.3853	0.354	1.1745	3.666	2.236	1.0144	0.8549	0.7936	0.72025	0.7285	0.8457	0.6905	0.9174	0.3641	0.2615	0.6834	0.502	0.9129	0.8476	0.4387	1.1945	1.806	0.46765	0.7209	0.8195	0.8037	0.8954	0.7104	0.89835	0.7161
ENSG00000264198.1	RP11-94L15.2	0.77315	1.519	0.3613	0.6072	0.857	0.1633	2.551	0.08367	0.1128	0.07023	0.057375	0.05941	0.274	0.3076	0.2052	0.116	0.06815	0.08183	0.3704	0.15185	0.66915	77.86	0.01583	1.1305	1.368	0.3609	2.527	0.537	1.718	0.6236	2.124	0.2516	0.09108	0.3533	0.9431	6.623	1.558	0.07225	0.5181	0.2604	0.26885	0.3838	1.371	0.7071	0.4879	12.65	56.99	2.2425
ENSG00000049249.4	TNFRSF9	0.04927	0.1164	0.04304	0.1323	0.08086	0.01277	0.02198	0	0	0	0	0	0	0	0	0.0351	0	0	0.01684	0	0.046785	2.7945	0.03095	0.03321	0.06188	0.02613	0.045705	0.028865	0.05534	0	0.04649	0.04359	0	0.05294	0.03474	0.4731	0.05426	0	0.037965	0	0.026225	0.0545	0.03293	0.03854	0.03073	0.3391	1.2915	0.07837
ENSG00000155330.5	C16orf87	1.874	1.846	2.2995	3.207	2.619	3.083	3.214	1.688	2.36	2.168	3.0705	2.171	2.216	3.464	1.57	1.757	3.201	1.589	1.552	1.193	1.901	11.54	2.499	2.1065	2.981	2.305	1.7765	2.0705	2.023	2.174	2.573	1.654	1.46	2.156	2.794	2.473	1.707	3.703	2.9845	2.213	0.55795	2.701	1.998	1.89	1.666	2.331	2.3285	1.078
ENSG00000242058.2	RPS4XP19	0	0	0	0	0	0	0	0	0	0	0	0	0	0	0	0	0	0	0	0	0	0.05095	0	0.033025	0	0	0	0	0	0	0	0	0	0	0	0	0	0	0	0	0	0	0	0	0	0	0	0
ENSG00000168411.9	RFWD3	9.1995	7.34	5.329	8.097	8.243	8.524	11.67	2.0285	2.085	2.9025	10.755	8.562	2.429	2.909	2.242	2.788	2.952	2.387	4.523	2.779	9.6385	40.755	16.49	13.375	12.88	6.766	7.477	6.57	13.98	6.4755	10.42	2.658	1.62	4.505	2.912	10.23	9.938	2.4625	10.69	11.56	4.8045	7.753	9.3735	14.24	15.25	8.896	12.88	6.2805
ENSG00000065413.12	ANKRD44	2.641	2.683	2.147	6.946	6.357	4.757	5.123	0.8199	0.6378	0.95385	1.292	1.578	0.93785	0.778	1.025	1.269	0.7247	0.7093	2.332	1.1075	2.1595	23.935	1.112	6.111	5.769	3.689	2.2745	4.1575	1.299	6.132	2.584	1.501	0.6026	1.119	0.7377	7.048	1.669	0.51575	4.6795	2.551	0.65175	2.419	2.268	1.159	1.309	4.474	6.51	1.503
ENSG00000255733.1	IFNG-AS1	0.05249	0.06422	0	0.05204	0.1014	0.317	0	0	0.02212	0	0	0	0.024265	0.02357	0.02012	0	0	0	0	0	0.034375	2.42	0	0.09172	0.0943	0	0.1019	0	0.03041	0	0.08476	0.2218	0.0258	0.02542	0.02866	0.1199	0.2962	0.0391	0.089225	0.02448	0	0.04669	0.066735	0	0	0.324	1.6865	0.083975
ENSG00000214745.2	RP11-54I5.1	0	0	0	0	0	0	0	0	0	0	0	0	0	0	0	0	0	0	0	0	0	0.05584	0	0	0	0	0	0	0.01599	0	0	0	0	0	0	0	0	0	0	0	0	0.03432	0	0.03314	0	0	0	0
ENSG00000110063.4	DCPS	15.01	13.68	17.735	17.82	17.57	15.63	29.49	4.7245	5.522	5.6205	15.065	13.63	7.3095	7.94	4.503	6.573	5.558	4.8385	9.202	5.1705	16.735	84.5	26.97	24.765	28.99	18.49	14.9	15.615	16.96	15.26	18.96	9.312	6.199	18.49	43.21	19.87	19.11	11.08	22.155	20.6	9.267	17.03	16.985	19.06	19.04	13.93	32.2	11.275
ENSG00000120875.4	DUSP4	14.31	9.162	4.98	1.731	2.316	0.9557	18.43	0.9646	1.877	0.4257	9.912	8.403	2.002	2.279	2.668	1.076	1.193	0.37605	0.6397	0.8175	28.535	82.08	1.665	1.126	1.671	1.315	1.029	0.5029	2.202	0.43785	2.998	1.146	0.4312	0.4772	0.187	8.046	16.29	1.774	2.984	0.63	12.55	5.845	4.6455	6.382	6.949	2.08	0.9646	36.33
ENSG00000270296.1	RP11-59H1.4	0	0	0	0	0	0	0	0	0	0	0.1107	0	0	0	0	0	0	0	0	0	0	0.1782	0	0	0	0	0	0	0	0	0	0	0	0	0	0	0	0	0	0	0	0	0	0	0	0	0	0
ENSG00000234622.1	RP13-297E16.5	0	0	0	0	0	0	0	0	0	0	0	0	0	0	0	0	0	0	0	0	0	0.44835	0	0	0	0	0	0	0	0	0	0	0	0	0	0	0	0	0	0	0	0	0	0	0	0.1098	0.311	0
ENSG00000214110.3	LDHAP4	5.095	3.601	3.466	5.004	4.344	5.935	3.416	0.89495	1.185	1.1855	4.423	3.697	1.497	2.164	0.7427	1.467	1.456	0.9412	1.088	0.985	3.955	17.43	13.85	3.6815	1.762	3.296	2.6955	2.694	3.845	3.011	3.698	2.462	1.266	1.857	1.598	2.939	3.145	3.718	4.028	3.279	0.74165	1.524	1.92	3.836	4.408	3.296	2.0245	1.3045
ENSG00000250850.2	RP11-297B17.3	0	0	0	0	0	0	0	0	0	0	0	0	0	0	0	0	0	0	0	0	0	8.5	0	0	0	0	0	0	0	0	0	0	0	0	0	0	0	0	0	0	0	0	0	0	0	0.6234	6.252	0
ENSG00000236090.2	LDHAP3	0.2788	0.2428	0.16355	0.2875	0.2635	0.4034	0.05743	0	0.05665	0.042725	0.096655	0.08797	0.0629	0.07739	0.03801	0.0644	0.04096	0.043515	0.03452	0.04128	0.225	0.97715	0.5579	0.1351	0	0.1466	0.1246	0.14335	0.2141	0.1638	0	0.1054	0.06493	0.1068	0.1164	0.2001	0.1552	0.23335	0.21235	0.1304	0.030955	0.09005	0.08192	0.237	0.2879	0.1586	0.097655	0.077165
ENSG00000124151.14	NCOA3	26.445	20.33	10.005	29.43	26.02	37.57	24.5	2.937	3.259	2.9815	11.31	10.67	4.03	4.503	3.728	4.072	3.05	2.447	7.777	3.994	20.79	97.49	29.02	24.38	22.34	16.85	13.85	16.585	21.01	17.095	23.59	8.707	8.003	7.031	5.114	31.35	17.48	17.61	28.085	23.49	6.1545	11.41	16.13	22.1	23.23	18.85	37.33	12.105
ENSG00000188677.10	PARVB	19.635	19.16	10.95	6.053	9.08	4.298	11.34	6.319	8.671	7.2115	5.9455	6.414	9.9495	11.73	5.297	12.02	9.989	5.909	9.97	8.1845	16.465	86.675	23.65	13.29	14.2	13.71	7.1515	14.63	3.517	16.135	15.45	14.97	19.5	6.435	2.516	17.1	4.986	44.16	10.3	16.7	2.214	14.75	10.09	6.097	7.457	9.264	18.715	5.3005
ENSG00000078081.3	LAMP3	0.1932	0.1712	0.35465	0.1743	0.1632	0.06917	1.047	0.075405	0.05445	0.088895	0.077085	0.07216	0.06549	0.06452	0.07368	0.1088	0.1349	0.070785	0.1892	0.078415	0.3488	117.55	1.038	0.4134	0.2845	0.06292	0.39585	0.0497	3.298	0.05698	0.2832	0.0501	0.02914	0.3726	0.1174	88.43	1.789	0.027295	0.11095	0.07745	2.5745	0.4907	1.566	3.194	2.376	1.184	1.347	0.24625
ENSG00000260177.1	RP4-536B24.3	0	0	0	0	0	0	0	0	0	0	0	0	0	0	0	0	0	0	0	0	0	0.28785	0	0	0	0	0	0	0	0	0	0	0	0	0	0	0	0	0	0	0	0	0	0	0	0	0	0
ENSG00000227269.1	RP11-96L7.2	0	0	0	0	0	0	0	0	0	0	0	0	0	0	0	0	0	0	0	0	0.06169	0.4516	0	0	0	0	0	0	0	0	0	0	0	0	0	0	0	0	0	0	0	0	0	0	0	0	0	0
ENSG00000171792.6	RHNO1	7.7575	6.518	9.8615	10.6	10.07	11.45	15.6	9.0605	10.48	11.005	9.652	8.046	10.985	12.74	8.092	10.59	12.72	8.4635	10.98	8.0635	9.864	41.345	21.03	16.54	18.43	9.738	10.475	8.064	19.23	7.4925	13.27	4.973	1.911	8.37	2.017	10.26	11.89	3.491	12.675	16.48	4.731	18.4	17.34	17.27	16.61	10.88	14.915	7.682
ENSG00000005448.12	WDR54	14.5	11.62	11.685	12.33	14.4	9.176	20.08	12.88	15.47	17.285	28.835	27.06	21.88	25.34	13.06	19.53	22.78	13.24	9.388	7.368	15.185	110.95	37.99	19.39	22.72	12.09	8.2855	13.385	5.365	12.45	21.5	4.205	2.145	11.6	1.739	18.94	9.404	1.102	32.675	29.05	3.709	52.03	16.685	10.33	10.62	11.55	23.925	9.3245
ENSG00000239213.1	RP11-85F14.5	2.5915	2.063	1.718	1.76	1.68	1.351	2.434	0.83555	0.6613	0.7408	3.701	3.12	0.58675	0.6617	0.94	0.8627	0.7007	0.6578	3.026	1.2895	2.5825	9.3975	2.757	2.39	2.042	1.725	1.9565	1.7485	1.811	1.828	1.753	1.161	0.8658	1.267	1.001	2.757	2.642	1.4405	3.0075	2.002	0.9218	3.153	2.7555	1.724	1.842	2.034	4.8365	1.4485
ENSG00000213999.11	MEF2B	11.5	8.659	4.7895	10.72	9.328	10.47	10.55	3.073	2.611	3.6355	3.2015	4.071	3.3775	2.899	3.392	3.674	3.285	3.4335	7.13	4.331	12.615	61.92	6.707	17.195	23.07	10.75	8.922	9.033	5.845	8.701	17.06	3.273	1.898	5.529	4.881	11.18	8.469	1.71	16.355	19.97	2.6295	10.51	18.565	13.91	15.01	9.688	24.18	5.7305
ENSG00000164305.13	CASP3	19.54	17.51	15.365	19.29	18.22	13.89	18.68	8.6485	8.453	9.4105	37.775	29.04	8.49	9.476	8.78	9.591	9.54	8.0365	13.55	8.337	16.465	70.215	39.29	17.52	17.75	15.38	24.12	14.355	32.78	13.845	20.11	6.574	5.782	7.515	12.93	21.21	19.54	9.3935	15.385	14.25	6.5605	15.66	15.85	15.82	14.54	26.49	33.09	16.845
ENSG00000267349.1	RP11-686D22.9	0.10565	0.1887	0	0	0	0	0.1475	0	0	0	0	0	0	0	0	0	0	0	0	0	0.086375	1.0265	0	0	0	0	0	0	0	0	0	0	0	0	0	0.3332	0	0	0	0	0	0	0	0	0	0.2636	0.5564	0
ENSG00000203760.4	CENPW	5.536	7.258	4.299	6.182	4.195	5.103	5.478	1.945	1.799	0.8568	2.377	1.937	1.4985	1.807	2.106	1.431	1.086	0.7562	1.812	0.97575	7.643	55.485	14.89	14.185	12.53	7.89	8.568	12.05	22	6.765	11.22	1.024	0.4204	2.314	1.381	6.168	9.673	1.373	3.3515	4.968	0.9746	3.577	7.497	6.885	6.789	9.641	6.861	4.641
ENSG00000172244.4	C5orf34	2.13	1.303	0.83345	2.097	2.189	2.421	2.902	0.65095	0.9394	0.96415	1.2265	1.082	1.542	1.776	0.6885	0.8957	1.396	0.77555	0.8507	0.59985	2.486	9.8765	3.229	3.2135	2.792	1.675	1.3655	1.615	1.728	1.3815	2.283	0.5693	0.2897	0.8095	0.2417	1.689	2.002	0.3458	2.5985	2.077	0.3075	0.9439	3.0175	2.162	2.379	1.444	1.987	0.92295
ENSG00000142252.6	GEMIN7	7.608	8.294	8.0995	6.73	8.711	5.037	9.628	4.885	5.816	4.451	12.995	12.86	8.103	8.264	5.023	6.298	4.937	3.869	5.391	5.43	9.302	33.705	15.86	11.064	10.91	8.198	9.541	7.215	12.01	7.438	10.34	4.511	4.508	8.008	7.206	10.9	9.641	8.058	9.623	6.965	3.76	16.78	11.755	12.02	12.63	10.89	20.53	9.8145
ENSG00000116205.6	TCEANC2	2.986	2.183	2.3775	2.172	2.472	2.596	3.761	1.8215	1.397	1.4995	1.311	1.296	1.38	1.602	2.124	1.979	1.506	1.6405	5.831	2.7255	2.719	9.9895	5.257	2.989	3.054	2.537	2.3785	2.58	3.355	2.927	2.121	1.051	0.8488	1.257	0.8971	2.708	2.421	2.2395	3.6195	2.094	0.85945	1.577	2.2015	3.115	3.443	2.57	3.3255	1.955
ENSG00000134516.11	DOCK2	7.4995	7.643	3.5835	4.748	5.478	2.117	3.825	0.9212	0.5226	0.847	0.28945	0.3029	0.6417	0.5562	0.9378	1.316	0.6443	0.5379	5.342	1.8365	4.1245	112.85	1.455	2.225	3.732	2.395	4.3355	2.5505	1.963	2.617	3.976	1.252	0.5551	1.026	1.234	22.86	3.96	0.36365	6.2215	1.472	0.59125	2.274	2.44	1.724	2.013	11.83	56.09	4.6225
ENSG00000182866.12	LCK	2.272	3.851	0.79735	1.695	2.145	0.4641	4.711	0.16105	0.1071	0.1501	0.09851	0.1293	0.1365	0.09026	0.2522	0.301	0.1119	0.1649	1.053	0.2723	1.8795	105.65	0.01832	3.0855	3.149	0.7711	4.2185	0.7698	2.794	0.96285	3.479	0.6631	0.267	1.407	1.612	13.39	2.234	0.19555	1.473	0.5714	0.4258	0.9447	3.4655	1.626	1.13	17	54.125	3.2825
ENSG00000244268.1	RP11-529G21.2	0	0	0	0	0	0	0	0	0	0	0	0	0	0	0	0	0	0	0	0	0	0.11285	0	0.07525	0	0	0	0	0	0	0	0	0	0	0	0	0	0	0	0	0	0	0	0	0	0	0	0
ENSG00000064102.10	ASUN	11.44	12.1	22.785	11.19	11.91	10.58	14.29	6.055	4.86	6.428	8.7825	7.41	5.6755	6.443	7.519	7.554	6.213	5.6105	30.17	8.279	11.625	49.495	26.78	15.72	14.8	12.05	8.914	10.54	15.8	11.055	13.31	6.625	5.985	6.081	5.771	11.64	10.95	10.875	14.95	12.45	5.6585	11.03	10.975	10.57	10.59	9.342	15.44	9.8305
ENSG00000116815.11	CD58	22.28	20.12	9.281	34.07	33.87	29.23	17.6	2.71	2.627	4.119	1.3395	1.606	2.3495	2.454	2.894	3.279	3.006	3.157	6.381	3.8395	18.63	97.535	10.36	16.315	18.63	13.35	15.38	15.56	23.76	14.255	17.51	15.23	12.46	10.43	3.451	35.99	21.88	4.085	25.785	6.388	2.982	8.06	11.955	20.16	18.55	21.86	24.745	10.26
ENSG00000004468.8	CD38	3.9765	3.703	3.2155	1.819	4.691	1.794	1.573	2.2305	2.703	6.595	0.50025	0.6175	2.4145	2.467	2.73	3.628	4.785	5.4255	1.56	4.0195	2.128	43.48	0.03202	1.0745	1.723	0.7983	2.0685	1.58	1.566	1.7675	2.839	2.97	2.042	0.6167	1.16	6.907	2.07	3.084	4.106	0.3347	0.2085	3.536	5.4795	0.1694	0.244	5.884	27.85	1.049
ENSG00000143851.11	PTPN7	1.4415	2.138	7.736	1.255	1.666	0.5006	1.481	0.2258	0.1126	8.5905	0.15415	0.1737	0.11205	0.09732	0.2739	0.4143	2.852	9.976	1.626	0.51525	1.2165	49.745	0.02749	1.5345	2.011	0.8037	2.6185	0.9366	1.701	1.045	2.349	0.3518	0.2074	2.327	0.7216	7.26	2.18	0.12385	1.493	0.6276	0.30395	0.7592	1.9975	0.897	0.8561	7.862	28.235	1.511
ENSG00000144837.4	PLA1A	5.812	5.338	0.66695	3.592	5.368	2.004	1.562	2.098	1.884	2.429	1.5495	1.594	2.393	2.02	2.877	4.551	2.29	1.8665	9.601	5.9535	4.2395	65.145	0.02721	4.422	7.854	1.58	2.265	1.9075	1.263	1.4885	3.119	2.751	1.889	7.737	16.14	37.07	1.565	7.8375	2.218	1.353	1.6965	2.442	10.275	0.6092	0.9392	4.008	1.1095	4.2905
ENSG00000115956.9	PLEK	19.715	23.19	6.3105	12	13.81	3.888	9.659	2.681	1.818	10.475	1.4215	1.35	1.866	1.919	2.793	3.113	4.328	8.288	9.634	5.108	10.33	479.3	0.1344	3.9795	4.975	6.361	7.918	6.4815	2.901	6.348	7.538	3.054	1.792	2.714	4.074	50.9	6.267	1.0755	10.255	2.768	1.0535	2.671	4.2895	2.973	3.314	14	128.5	4.3445
ENSG00000108064.6	TFAM	11.135	11.88	12.17	8.362	9.331	9.435	12.16	4.2405	4.748	5.1995	15.83	11.2	5.021	6.987	4.427	6.255	5.206	4.198	6.253	4.8315	12.65	40.655	18.25	11.8825	12.47	10.42	10.575	9.733	10.16	9.5985	14.9	4.81	4.751	7.003	6.907	9.69	11.32	6.057	10.42	14.81	4.567	8.973	10.84	8.161	7.974	9.733	10.99	8.801
ENSG00000236317.1	RP11-348H3.5	0	0	0	0	0	0	0	0	0	0	0	0	0	0	0	0	0	0	0	0	0	0.26615	0	0	0	0	0	0	0	0	0	0	0	0	0	0	0	0	0	0	0	0.1875	0	0	0	0	0	0
ENSG00000167604.9	NFKBID	7.9135	12.27	4.032	5.652	6.409	3.118	6.332	1.7145	2.301	2.2775	12.14	12.86	3.3745	2.723	1.776	3.194	2.792	2.0055	5.078	1.7615	9.1485	60.775	3.337	6.338	8.478	5.684	5.854	6.5845	5.267	5.453	10.8	2.548	0.9139	5.7	1.861	18.41	4.629	0.54855	11.88	11.7	2.545	12.76	8.362	6.797	6.063	8.673	18.635	4.7035
ENSG00000270479.1	RP11-369G6.3	0	0	0	0	0	0	0	0	0	0	0	0	0	0	0	0	0	0	0	0	0	0.063175	0	0	0	0	0	0	0	0	0	0	0	0	0	0	0	0	0	0	0	0	0	0	0	0	0	0
ENSG00000225131.1	PSME2P2	3.175	3.326	6.314	3.575	3.8	3.032	3.214	1.2485	1.321	1.187	1.5655	1.707	1.298	1.33	1.149	1.633	1.288	1.089	1.506	1.285	3.6505	16.73	3.228	3.551	5.536	2.78	3.5855	2.383	3.8	2.2815	4.31	1.496	1.48	3.062	3.719	5.324	3.026	1.1025	3.9375	3.674	1.569	6.323	4.564	2.967	2.866	6.104	8.956	2.977
ENSG00000217801.5	RP11-465B22.3	0.257	0.4243	0.2254	0.1995	0.2806	0.1475	2.883	1.6755	3.486	2.0715	0.3674	0.376	4.1885	4.017	0.9172	1.59	1.735	1.6965	0.4254	0.4126	1.452	13.96	0.2292	1.1515	2.503	0.3169	1.4495	0.2622	10.41	0.2438	0.9837	0.2605	0.1759	2.975	0.6159	1.813	3.708	0.1015	0.6966	0.2466	1.3855	3.886	1.703	2.446	2.705	1.45	2.174	1.8175
ENSG00000258659.2	TRIM34	0.8297	0.7642	1.4785	0.7828	0.8224	0.6272	1.204	0.088765	0.07794	0.11715	0	0	0.084005	0.07096	0.07849	0.1258	0.1226	0.07431	0.2722	0.143	0.84845	3.984	1.546	0.88275	1.128	0.5793	0.7193	0.5415	0.8336	0.47415	1.073	0.2519	0.1086	0.4857	0.1721	1.008	0.889	0.057485	0.9193	1.581	0.1874	0.4187	0.7482	0.7082	0.7532	0.9126	1.5465	0.5358
ENSG00000081059.15	TCF7	2.127	2.699	3.8825	0.7672	1.532	0.5819	4.54	0.82715	0.8037	0.87425	0.782	0.9478	0.75535	0.699	0.9159	1.064	0.8245	0.74805	3.599	1.173	3.2665	38.04	1.325	1.91	3.401	2.061	2.693	1.1025	2.901	1.2185	3.774	1.223	0.5358	1.534	1.944	5.289	3.952	0.21515	7.165	2.251	3.825	3.602	4.766	3.285	3.458	10.75	20.775	3.9725
ENSG00000183684.6	ALYREF	53.345	55.4	36.905	62.48	58.82	58.16	46.7	21.935	23.18	21.815	39.35	35.68	23.71	27.4	21.08	25.9	25.16	18.405	34.39	25.08	58.16	175.5	88.57	69.26	55.97	47.12	49.1	47.295	73.99	44.905	66	28.63	19.58	25.66	16.69	65.35	43.55	32.19	66.23	61.45	16.475	50.96	54.605	70.15	66.52	47.18	73.6	35.97
ENSG00000121895.7	TMEM156	0.2337	0.3751	0.24295	0.1839	0.2743	0.04907	0.5131	0.7928	0.4034	0.63035	0.28965	0.2043	0.30945	0.4551	0.8235	1.061	0.5829	0.4918	2.64	1.5005	0.31835	22.87	0.1692	0.24015	0.6517	0.09791	0.9223	0.05734	0.3902	0.05094	0.9604	0.07082	0.01769	0.2837	0.6007	1.26	1.001	0	0.3175	0.08915	0.1195	0.2503	0.39675	0.1209	0.08534	3.214	16.75	0.33875
ENSG00000196098.2	OR5K4	0	0	0	0	0	0	0	0	0	0	0	0	0	0	0	0	0	0	0	0	0	0.075855	0	0	0	0	0	0	0	0	0	0	0	0	0	0	0	0	0	0	0	0	0	0	0	0	0	0
ENSG00000214759.3	CTD-2509G16.1	0	0	0	0	0	0	0	0	0	0	0	0	0	0	0	0	0	0	0	0	0	0.23385	0	0	0	0	0	0	0	0	0	0	0	0	0	0	0	0	0	0	0.11945	0	0	0	0	0	0.11455	0
ENSG00000196230.8	TUBB	284.55	245.4	153.3	331.1	299.2	277.9	217.5	118.5	159.9	85.08	241.95	204.1	163.4	190.8	88.45	211.5	102.5	70.28	151	120.75	221.15	1256.5	774.9	379.85	359.9	313.1	214.4	261.65	239	267.35	308.8	116.8	89.36	85.76	109.7	279.4	172.8	81.905	310.6	554.2	65.635	117.1	181.2	179	187	169.6	257.4	138.2
ENSG00000131876.12	SNRPA1	30.485	27.56	18.745	36.33	31.94	29.82	31.12	14.155	16.96	14.145	41.805	34.68	19.04	23.3	14.77	16.15	14.89	12.715	18.76	14.075	34.31	98.61	34.26	35.28	36.63	26.98	28.145	25.58	33.93	24.48	39.15	16	11.96	21.01	13.38	40.38	30.96	13.86	38.005	36.05	14.195	25.11	33.07	38.16	38.78	36.43	46.86	25.23
ENSG00000108639.3	SYNGR2	62.425	53.4	32.485	90.22	80.53	62.9	62.57	12.795	8.622	13.72	28.905	29.67	12.24	11.28	19.41	17.94	11.27	14.905	75.15	24.15	69.875	348.3	8.347	48.405	53.84	29.24	67.465	78.015	74.43	74.105	57.39	34.36	37.21	39.12	26.21	133.4	107.8	89.395	64.31	37.52	51.82	73.59	105.6	100.6	100.5	75.04	112.15	70.485
ENSG00000132436.7	FIGNL1	3.092	3.162	3.074	2.143	2.797	1.925	3.934	2.0085	2.242	2.637	8.886	8.057	2.9615	3.371	2.276	2.764	3.499	1.9	3.58	2.57	3.963	18.485	9.322	5.489	4.613	3.436	2.918	2.7045	7.187	2.491	4.811	1.362	0.9182	1.26	1.484	3.135	3.575	1.747	4.127	8.977	1.1605	3.28	4.2435	4.214	3.779	3.993	5.995	2.1135
ENSG00000183763.4	TRAIP	2.596	1.298	1.5085	1.79	1.711	1.721	2.298	1.335	1.251	2.8705	3.182	3.18	1.7475	1.569	1.404	1.703	6.057	2.0655	1.448	0.75955	2.6285	17.575	3.084	3.8275	4.749	2.159	2.641	1.484	4.101	1.4285	2.452	0.8316	0.4764	1.036	0.5387	1.646	2.149	1.0135	2.8685	4.058	0.74045	2.547	2.78	4.035	4.383	3.141	3.482	1.409
ENSG00000167977.4	KCTD5	16.135	13.64	12.23	15.49	16.31	14.42	16.33	9.232	9.02	8.5365	17.37	18.44	9.692	9.321	8.787	10.39	9.113	7.7605	17.05	9.469	14.54	50.12	23.1	21.83	18.84	13.7	21.355	11.745	35.76	11.77	17.49	6.856	4.805	9.568	8.542	19.2	17.53	8.57	21.41	15.92	5.047	16.09	16.06	22.15	24.23	21.86	25.575	12.285
ENSG00000153975.5	ZUFSP	8.18	7.354	5.5785	7.281	7.55	6.93	8.267	3.623	3.954	4.0935	11.665	10.14	4.997	6.096	3.841	4.556	4.768	3.4735	6.179	3.6875	8.481	24.87	11.14	8.878	7.922	6.343	6.3165	6.2095	8.448	6.337	7.527	2.611	1.54	3.755	3.112	11.54	6.645	2.2755	9.4525	5.509	3.659	8.753	7.59	10.29	10.27	8.367	9.84	6.013
ENSG00000242958.1	RP11-662B19.1	0	0	0.075805	0	0	0	0	0	0	0	0.090025	0	0	0	0	0	0	0	0	0	0	0.29915	0	0.0862	0	0	0	0	0	0	0	0	0	0	0	0	0	0	0	0	0	0	0	0	0	0	0	0
ENSG00000225486.1	RP11-301G21.1	0	0	0	0	0	0	0	0	0	0	0	0	0	0	0	0	0	0	0	0	0	0.078215	0	0	0	0	0	0	0	0	0	0	0	0	0	0	0	0	0	0	0	0	0	0	0	0	0	0
ENSG00000217241.1	CBX3P9	0.3976	0.3527	0.28625	0.2993	0.2842	0.4173	0.1776	0.1387	0.1468	0.1168	0.28665	0.1989	0.12885	0.1703	0.1244	0.1468	0.1346	0.09974	0.2911	0.13585	0.3332	1.034	0.6625	0.33315	0.2161	0.2414	0.20805	0.22625	0.2137	0.2331	0.3646	0.1605	0.1154	0.1424	0.1228	0.4583	0.2467	0.23085	0.39785	0.341	0.082485	0.149	0.1918	0.1883	0.1949	0.2856	0.36925	0.14345
ENSG00000223881.1	RP11-553K8.2	0	0	0	0	0	0	0	0	0	0	0	0	0	0	0	0	0	0	0	0	0	0.72685	0	0	0	0	0	0	0	0	0	0	0	0	0	0	0	0	0	0	0	0	0	0	0	0.1047	0.5565	0
ENSG00000187741.10	FANCA	1.0355	0.8884	1.053	0.5845	0.7294	0.3229	0.8333	0.53045	0.8083	0.8137	4.5025	4.764	1.6265	1.552	0.4395	0.5374	0.9445	0.5911	0.5964	0.38055	1.066	21.225	3.872	0.8407	0.7561	0.4693	2.488	0.3976	4.517	0.3834	1.046	0.5793	0.2391	0.7299	1.327	2.559	1.51	0.16285	0.90225	1.18	0.55095	1.327	1.226	2.127	2.061	4.49	4.9185	1.017
ENSG00000267123.1	CTD-2357A8.3	0.031185	0.06021	0.022665	0.06545	0.08574	0	0	0	0	0	0.03498	0.07752	0.01869	0	0	0.02707	0	0	0.05688	0.024625	0.03111	0.8794	0	0.01863	0.0477	0	0.04691	0	0.03134	0	0.08982	0	0	0.0206	0	0.4342	0.07173	0	0.046265	0	0	0	0.050355	0	0	0.1297	0.3793	0.027555
ENSG00000227344.2	HAUS6P1	0.018625	0	0	0	0	0	0	0	0	0	0	0	0	0	0	0	0	0	0.02513	0	0	0.080895	0.05876	0	0	0	0	0	0	0	0	0	0	0	0	0	0.01804	0	0	0	0	0	0	0	0	0	0	0
ENSG00000144158.4	RP11-395L14.17	0.10002	0.09333	0.06039	0.1459	0.09488	0.1173	0	0.039015	0.0306	0.02848	0.08374	0.08142	0.04777	0.0779	0.03716	0.04587	0.02319	0.03031	0.04287	0.070475	0.1225	0.39075	0.1188	0.09712	0.184	0.08334	0.13485	0.081075	0.1283	0.06792	0.07818	0.06267	0.04836	0.07035	0.0378	0.1628	0.1406	0.06136	0.13025	0.1127	0.048725	0.05981	0.087145	0.1229	0.1425	0.1606	0.14485	0.086785
ENSG00000258878.1	CTD-2509G16.3	0	0	0	0	0	0	0	0	0	0	0	0	0	0	0	0	0	0	0	0	0	1.2245	0	0	0	0	0	0	0	0	0	0	0	0	0	0	0.06142	0	0	0	0.34825	0	0	0	0	0.4437	0.7339	0.1729
ENSG00000080839.7	RBL1	3.408	2.59	2.111	2.53	2.807	2.928	3.696	1.093	0.9478	1.205	5.3115	4.327	0.9253	1.079	1.034	1.461	1.185	0.98205	2.311	1.1825	2.9925	12.965	6.001	4.71	4.971	2.871	2.323	2.4655	3.957	2.2885	3.23	1.261	0.857	0.8393	0.7235	3.063	2.717	2.863	5.823	5.775	1.547	2.352	3.0205	3.126	2.998	3.119	4.342	1.7585
ENSG00000197721.12	CR1L	0.04519	0.03636	0.060795	0.02103	0.0325	0	0.03874	0.010975	0	0.014	0	0	0	0	0.009206	0.01583	0	0.010585	0.02936	0.01184	0.030275	1.607	0	0.02037	0.09897	0.02213	0.021145	0.01786	0	0.0188	0.0839	0.01374	0	0.2011	0.05558	0.2197	0.03619	0	0.04662	0	0	0.02165	0.033015	0	0.009032	0.0876	0.4404	0.013965
ENSG00000199038.1	MIR210	0.3738	0	0.10185	0.6191	0.3274	0.879	3.77	0	0	0	0.47955	0.4892	0	0	0	0	0	0	0	0	0.2986	8.1535	1.543	0.98295	0.5512	0.2977	0.60705	0.73905	3.088	0.8898	0.4826	0.5201	0.2047	0.4921	0.2768	0.4389	0.6401	0	0.3399	0.6754	0	0.5255	0.46475	3.638	4.56	0.7285	0	0.4878
ENSG00000092208.12	GEMIN2	7.396	6.541	4.2715	5.478	6.41	5.917	6.502	4.2155	4.717	4.372	12.805	10.12	4.826	6.425	4.328	5.031	5.313	3.569	7.701	4.413	7.767	25.59	8.905	9.1965	9.833	6.462	5.212	6.4405	5.321	6.4115	7.226	2.997	2.28	3.347	2.296	5.915	4.514	5.3745	9.264	9.908	2.2855	7.227	6.518	6.913	6.676	5.055	6.952	3.704
ENSG00000100890.11	KIAA0391	13.095	13.24	20.43	16.15	15.01	13.02	13.85	7.861	8.293	8.9445	11.56	11.39	9.651	10.04	7.17	8.985	9.44	7.301	14.62	9.698	14.22	37.305	21.23	16.265	14.08	9.916	12.265	11.185	19.43	12.11	16.17	7.689	7.26	12.07	7.908	19.16	14.02	8.468	16.995	10.46	5.328	14.57	12.455	19.49	19.67	12.06	15.32	11.235
ENSG00000232024.2	LSM12P1	1.414	1.479	1.233	1.25	1.388	1.456	1.926	0.6226	0.7783	0.5717	1.2515	0.869	0.65805	0.9181	0.6376	0.9652	0.5764	0.4559	1.16	0.75465	1.3645	4.3305	3.599	1.3885	1.623	1.279	1.1015	1.161	1.613	1.1805	1.426	0.7264	0.4616	0.7598	0.5896	1.356	1.167	1.141	1.289	1.318	0.71685	1.08	1.348	1.029	1.015	1.024	1.029	1.0145
ENSG00000107833.6	NPM3	21	18.97	25.34	16.6	16.34	13.55	24.21	9.378	13.42	6.3	4.407	4.066	13.655	16.21	8.011	9.585	8.197	5.7625	5.545	5.482	23.595	85.895	61.65	37.235	37.3	20.21	19.085	16.5	32.18	15.63	24.4	7.009	4.475	16.12	7.25	18.44	18.77	8.764	17.73	39.93	18.82	23.91	24.285	25.15	25.26	14.42	24.675	15.69
ENSG00000223612.2	RP11-289I10.2	2.4905	2.232	0.849	5.019	2.96	2.521	1.956	1.2945	1.487	1.0035	1.3505	1.513	1.6345	1.801	1.029	1.444	1.225	0.8315	2.713	1.3605	1.881	11.595	4.223	3.5575	3.789	1.323	1.8415	1.038	0.9337	1.03	2.473	0.5486	0.4035	1.32	0.7253	2.018	1.822	0.87675	2.783	1.888	0.6938	3.014	1.4875	0.7786	0.9046	2.397	5.013	1.292
ENSG00000179157.4	RPS2P28	0.14555	0.1242	0.083205	0.0861	0.1298	0.09331	0.1075	0.02739	0	0.03319	0.050035	0.06552	0	0	0.03234	0.02941	0.03013	0.02719	0.05949	0.03949	0.1441	0.57135	0.2296	0.10726	0.1609	0.0969	0.09875	0.080975	0.1489	0.079205	0.1621	0.04716	0.03473	0.05624	0.04861	0.1258	0.08577	0.064325	0.1454	0.3342	0.13125	0.09075	0.14895	0.212	0.2057	0.1241	0.1699	0.08244
ENSG00000226419.2	RP11-31F15.1	1.314	1.251	0.70735	1.735	1.126	1.414	0.9914	0.35875	0.3329	0.42355	1.5655	1.517	0.43025	0.4599	0.5089	0.4867	0.4547	0.3825	0.9741	0.48565	1.2675	6.6895	3.246	2.3885	1.923	1.706	0.76835	0.92815	1.036	0.8911	1.67	0.8454	0.3647	0.2769	0.3371	1.34	0.5873	0.56835	2.32	2.268	0.068685	0.946	0.92595	1.511	1.544	1.038	1.425	0.348
ENSG00000236269.1	ENO1-IT1	0.3894	0.4671	0.14695	0.4164	0.2404	0.2991	0.4819	0.06998	0.06673	0.09954	0.1068	0.1681	0.074325	0.05798	0.04715	0.09112	0.09482	0.046115	0.09353	0.050995	0.3872	1.783	0.7674	0.40305	0	0.1592	0.17475	0.1757	0.536	0.21715	0.4058	0.1715	0.05877	0.3173	0.1099	0.8208	0.5559	0.09282	0.32205	0.2799	0.080715	0.1735	0.22465	0.7924	0.6557	0.2837	0.2625	0.1747
ENSG00000107937.14	GTPBP4	21.745	21.44	23.855	17.23	17.72	18.84	18.21	6.6685	7.207	7.425	14.615	12.54	8.9575	10.54	7.255	9.635	8.698	6.199	12.98	8.4585	22.17	61.23	46.17	21.46	19.16	15.62	14.345	15.865	18.51	16.455	22.3	9.355	7.968	7.246	6.553	20.59	14.61	20.335	22.315	21.42	7.0815	16.35	17.13	17.67	17.87	14.9	20.22	12.655
ENSG00000031691.6	CENPQ	7.2405	5.92	4.7355	5.978	5.9	5.336	6.079	4.875	3.466	4.4195	4.8095	4.391	3.484	4.403	4.956	5.192	4.24	3.955	13.75	6.422	6.8145	22.385	8.953	5.8565	6.81	4.968	3.743	5.187	5.671	5.015	6.117	3.478	2.732	2.176	1.657	4.987	4.434	2.9	8.405	8.489	1.6665	4.737	5.016	4.619	4.458	4.318	6.199	3.405
ENSG00000226089.2	RP1-300G12.2	0.1323	0.04652	0	0.09293	0.1102	0.1467	0.221	0	0	0	0	0	0	0	0	0	0	0	0	0	0.1082	0.6675	0	0.1447	0	0.08169	0.077765	0.058605	0	0	0.2179	0.03793	0	0	0.03282	0.07472	0.1247	0	0.2069	0.0815	0	0.06397	0.067335	0.1294	0.1257	0.057	0.1026	0.049445
ENSG00000111445.9	RFC5	8.8895	6.916	6.943	7.306	8.233	8.603	13.08	3.975	4.735	4.291	11.155	10.41	6.3245	6.55	5.388	4.538	4.969	3.4025	6.416	4.5875	9.561	37.375	10.73	14.645	15.83	8.739	8.4325	8.074	10.56	7.399	13.74	3.047	1.892	4.717	5.02	8.383	7.699	2.4065	12.235	18.74	4.2135	8.78	10.465	8.95	9.011	9.071	10.725	7.033
ENSG00000130021.9	HDHD1	6.328	6.968	6.848	5.677	7.473	6.836	11.35	4.339	4.533	4.818	5.4365	4.756	4.476	5.938	3.882	6.257	5.648	3.8655	7.541	4.3005	6.523	28.865	16.22	8.6205	9.863	7.156	9.274	6.922	7.687	7.7325	11.13	5.887	6.833	5.983	3.638	9.465	7.434	13.585	9.731	9.837	3.143	4.957	7.7005	3.973	4.333	9.982	10.635	9.22
ENSG00000145901.10	TNIP1	118.5	87.06	43.45	68.2	66.56	64.5	72.19	14.685	16.56	14.685	37.1	35.91	21.79	23.77	15.5	19.92	16.82	13.56	25.29	19.99	85.155	311.75	72.42	83.975	72	61.98	64.515	55.695	73.79	57.485	50	37.55	39.39	60.9	42.8	99.77	54.7	88.38	69.005	54.55	31.58	32.79	57.585	56.75	63.65	91.26	115.65	49.04
ENSG00000136573.8	BLK	0.18325	0.2795	0.12875	0.08897	0.1521	0.02448	0.172	0.01749	0.01973	0.016935	0.08194	0.1098	0.026865	0.02019	0.03163	0.04851	0.01234	0.0171	0.04006	0.035155	0.24885	114.7	0.3701	0.1729	0.1271	0.05811	1.238	0.03676	0.7274	0.03474	0.2729	0.05269	0.0163	0.4862	0.5401	1.432	0.6651	0.014115	0.0843	0.07529	0.04404	0.1295	0.2577	0.1157	0.0624	17.83	89.62	0.78795
ENSG00000173145.7	NOC3L	9.6305	10.78	8.2515	8.043	9.433	7.806	8.439	2.753	2.303	2.983	4.4005	4.587	2.8515	2.726	2.927	3.665	2.762	2.6265	6.88	3.855	10.585	35.355	20.48	11.915	12.74	7.008	6.06	8.3445	8.935	8.623	11.83	3.675	2.333	3.412	3.578	9.018	7.195	5.9035	14.33	11.87	3.334	6.607	10.645	9.079	9.903	7.102	14.415	5.017
ENSG00000148908.10	RGS10	20.205	21.2	6.958	37.18	24.56	15.63	36.93	10.835	6.181	8.318	2.9885	2.012	4.4695	6.603	10.75	12.42	7.22	6.4005	40.89	19.18	25.17	199.25	73.66	43.545	63.78	108.4	45.055	30.445	39.85	28.43	27.96	6.107	2.204	9.163	1.353	29.33	34.08	10.64	30.05	23.59	2.0065	13.74	43.6	20.34	18.2	42.95	40.685	17.405
ENSG00000099901.12	RANBP1	31.525	33.75	32.755	37.88	37.45	35.9	34.73	21.18	26.18	18.805	56.155	48.96	26.81	36.59	20.77	29.39	20.83	16.29	29.77	24.9	35.8	122.8	68.84	46.475	45.48	36.54	31.845	33.195	42.56	31.865	48.53	12.81	9.31	21.31	21.83	36.33	27.7	13.03	45.14	44.25	13.25	35.54	35.225	33.6	31.4	31.04	44.81	23.985
ENSG00000126067.7	PSMB2	55.375	51.06	51.49	59.96	60.58	65.9	56.16	29.875	37.34	32.305	45.465	37.99	36.79	52.2	32.23	45.92	35.87	26.13	56.62	36.465	53.545	151.35	91.7	66.67	60.59	53.08	44.035	52.36	54.28	53.615	58.13	26.59	23.17	30.37	37.53	62.56	40.83	53.49	62.77	51.67	20.17	48.81	50.115	56.1	59.55	42.91	57.35	34.69
ENSG00000104517.8	UBR5	35.235	26.48	15.915	34.68	31.38	40.61	41.18	9.431	9.995	12.355	33.275	35.31	14.255	13.72	9.502	10.84	13.97	9.0995	12.42	9.361	34.115	114.6	43.72	34.63	39.49	36.55	21.995	31.885	24.44	31.38	34.36	14.53	8.927	8.187	6.6	32.68	24.68	22.405	41.21	43.11	10.085	28.7	26.665	31	32.96	24.49	24.11	17.225
ENSG00000159596.6	TMEM69	18.545	16.99	21.89	16.05	18.43	15.3	28.57	9.3455	10.78	10.59	20.61	17.11	10.275	14.24	9.549	11.7	10.78	8.249	14.75	10.735	19.915	56.025	32.2	23.535	23.18	17.89	17.395	15.635	26.77	15.405	20.03	13.19	10.3	12.06	8.476	16.57	19.45	11.295	19.76	29.33	9.4465	17.5	22.295	20.1	20.18	17.14	23.8	13.86
ENSG00000114268.7	PFKFB4	1.439	1.598	1.826	3.022	2.521	1.867	2.671	2.703	2.707	2.662	8.686	9	3.166	2.904	2.783	4.818	2.55	2.311	5.13	3.457	2.0575	58.085	4.304	3.1315	2.535	1.762	2.9415	1.507	6.294	1.2625	2.312	0.8217	0.3783	2.398	0.5617	6.102	2.76	0.66685	3.9015	4.545	5.5675	7.297	5.0485	4.193	3.328	9.88	13.085	1.193
ENSG00000263463.1	MIR378I	0	0	0	0	0	0	0	0	0	0	0	0	0	0	0	0	0	0	0	0	0	5.787	0	0	0	0	0	0	0	0	0	0	0	0	0	0	0	0	0	0	0	0	0	0	0	0.5706	4.5555	0
ENSG00000231890.3	AC093391.2	0.09955	0.1208	0.36845	0.1223	0.115	0.1058	0.1226	0.064125	0.05954	0.15525	0.042045	0.04614	0.067685	0.08408	0.06895	0.09667	0.1464	0.1152	0.08577	0.06786	0.19635	1.242	0.4895	0.110965	0.174	0.07709	0.12185	0.10275	0.7583	0.096745	0.1291	0.03862	0.02892	0.1719	0.2709	0.2414	0.3368	0.06795	0.091585	0.1081	0.15055	0.4518	0.37045	0.4512	0.3818	0.2793	0.5031	0.14475
ENSG00000254208.1	RP11-219B4.3	0	0	0	0	0	0	0.1644	0	0	0	0	0	0	0	0	0	0	0	0	0	0	0.6239	0	0.15805	0.1495	0	0	0	0	0	0.1792	0	0	0	0	0	0	0	0.1713	0.1942	0	0.1839	0.128	0	0	0.1067	0.1252	0
ENSG00000169019.9	COMMD8	20.69	17.68	18.72	27.98	26.44	21.4	17.07	10.595	12.14	12.96	13.5	13.09	12.41	15.12	10.03	14.59	15.93	10.22	14.85	12.87	18.225	57.695	43.69	19.85	15.78	17.99	16.3	15.86	30.75	17.01	15.73	12.3	10.17	26.81	8.105	19.73	12.43	5.713	20.88	14.79	7.02	27.91	16.385	17.04	14.87	17.66	24.725	12.1
ENSG00000200502.1	Y_RNA	0.34095	0	0	0	0	0	0	0	0	0	0	0	0	0	0	0	0	0	0	0	0.37135	2.01	0.4432	0.53525	0	0	0.23155	0	0.3052	0	0.5256	0	0	0	0	0.3804	0.4803	0	0	0	0.2436	0.3347	0	0.4418	0.4557	0.4209	0.6864	0.2543
ENSG00000235060.1	VDAC1P4	0	0	0	0	0	0	0	0	0	0	0.03288	0	0	0	0	0	0	0	0	0	0	0.12135	0.09308	0	0	0	0	0	0	0	0	0	0	0	0	0	0	0.063415	0	0	0	0	0	0	0	0	0	0
ENSG00000135372.4	NAT10	23.875	22.26	20.925	20.04	20.85	21.69	26.44	9.2865	11.62	12.38	28.2	26.74	16.46	16.71	9.531	13.5	14.04	9.931	12.42	10.205	27.35	79.15	39.69	29.005	29.85	20.52	17.805	20.77	24.13	19.405	31.95	9.485	6.983	11.13	8.426	21.66	20.19	13.14	33.145	36.1	11.285	21.89	26.18	31.9	34.45	18.53	27.15	15.995
ENSG00000183250.7	C21orf67	1.0315	1.01	1.1845	1.127	1.27	0.8514	1.279	2.2295	3.065	1.657	1.2175	1.184	2.7535	2.827	2.011	1.814	2.212	1.405	1.239	1.268	1.463	9.086	4.075	0.8987	1.589	0.9824	0.70185	0.88315	0.8497	0.83065	1.776	0.6306	0.3685	1.355	1.266	1.343	2.793	0.42995	1.3955	0.8292	0.5153	3.841	2.3235	1.273	1.347	0.9446	4.2035	0.9009
ENSG00000259396.1	RP11-16O9.2	0	0	0	0	0	0	0	0	0	0	0.09023	0	0	0	0	0	0	0	0	0	0	0.1321	0	0	0	0	0	0	0	0	0	0	0	0	0	0	0	0	0	0	0	0	0	0	0	0	0	0
ENSG00000229057.1	RP11-106A1.3	0	0	0	0	0	0	0	0	0.02552	0.0359	0	0	0.034685	0	0	0	0.04146	0	0	0	0	0.7871	0	0	0	0	0	0	0	0	0	0	0	0.1287	0.4619	0	0	0	0.06843	0	0	0.148	0	0	0	0	0	0
ENSG00000140379.7	BCL2A1	4.236	10.36	0.96975	3.417	3.594	0.8408	1.197	0.82315	0.5522	0.69675	0.3422	0.3091	0.55755	0.5293	0.8454	1.166	0.561	0.6219	3.828	1.8955	2.419	201	0.9151	1.216	1.932	0.9487	1.6085	0.52585	1.015	0.62675	2.585	1.709	0.5368	1.505	2.669	75.38	2.285	0.37505	0.8143	0.6813	0.31055	1.245	2.2315	0.7399	0.8074	5.529	73.615	1.0675
ENSG00000183022.5	TPM3P8	0.1018	0.09	0.05728	0	0.07462	0	0	0	0.0496	0.03417	0	0	0.038525	0	0	0	0.02985	0	0	0	0.085185	1.034	0.1706	0	0	0	0.09675	0	0.08303	0	0.05217	0.05435	0	0.05949	0	0.1822	0.09496	0.6449	0.092155	0	0	0	0	0.06492	0.07112	0.2158	0.45005	0.05295
ENSG00000201347.1	RNA5SP69	0	0	0	0	0	0	0	0	0	0	0	0	0	0	0	0	0	0	0	0	0	0.49595	0	0	0	0	0	0	0	0	0	0	0	0	0	0	0	0	0	0	0	0	0	0	0	0.2565	0.3177	0
ENSG00000229729.3	RP11-159G9.5	3.572	3.004	1.693	3.211	2.976	4.071	4.792	0.70905	0.7125	0.602	1.5785	2.092	0.9182	0.8418	0.7412	0.8709	0.6572	0.5376	2.108	0.9588	2.9825	11.84	8.635	2.857	3.318	2.653	1.9615	2.477	3.095	2.559	2.295	1.169	0.6892	0.882	0.6703	2.883	2.886	1.742	3.8225	3.619	0.8405	1.881	2.6495	2.929	3.029	1.956	1.0815	1.5065
ENSG00000272825.1	LL21NC02-1C16.2	0.41855	0.4735	0.3336	0.5279	0.6876	0.3347	0.4332	0.27685	0.3211	1.1925	0.1589	0.1775	0.30255	0.2674	0.2386	0.2344	0.9498	1.0795	0.2477	0.22205	0.7163	12.22	1.566	0.3535	1.665	0.2788	0.29945	0.31975	0.4368	0.31435	1.276	0.1697	0.1185	0.5448	0.4882	1.298	1.813	0.08208	0.6547	0.237	0.1157	1.356	1.1005	0.663	0.7708	0.7415	8.325	0.2385
ENSG00000235847.2	LDHAP7	0.20595	0.1904	0.13155	0.2249	0.1753	0.3417	0.04852	0.02352	0.03778	0.041215	0.070635	0.05434	0.035915	0.07505	0.03456	0.05132	0.04197	0.02363	0.02508	0.02193	0.16395	0.70635	0.4404	0.157	0.07323	0.1057	0.0978	0.1216	0.1762	0.11305	0.1305	0.08754	0.046	0.09397	0.09911	0.1891	0.1297	0.18675	0.16375	0.08873	0.031115	0.0476	0.072255	0.1779	0.227	0.128	0.08305	0.045825
ENSG00000180198.11	RCC1	12.145	13.89	10.3	7.061	8.569	6.556	24.97	2.291	2.547	3.0035	7.048	6.33	3.032	3.195	2.439	3.097	3.379	2.369	4.396	2.917	16.01	64.74	43.53	18.375	25.71	9.947	14.805	7.433	31.2	8.423	14.24	3.266	2.182	6.058	8.337	17.59	21.51	6.0775	11.075	23.34	6.8535	5.297	13.285	14.34	14.14	16.95	20.625	9.338
ENSG00000229162.1	RP11-84D1.1	0	0.0528	0	0.06287	0.05552	0.06635	0.0571	0	0	0	0	0	0	0	0	0	0	0	0	0	0.10115	1.4035	0	0.06074	0.1833	0	0.12815	0	0.1092	0	0	0	0	0.02304	0	0.3202	0.3645	0	0	0	0	0	0.147	0.2452	0.352	0.5265	0.76225	0.070645
ENSG00000128394.12	APOBEC3F	1.9335	2.053	4.4325	2.074	2.221	1.405	4.766	0.38895	0.2895	0.38935	0.1712	0.2226	0.3258	0.2696	0.3372	0.4809	0.3225	0.311	0.8297	0.4781	2.584	19.82	4.111	4.7455	6.392	2.611	2.0445	2.058	1.671	1.9045	6.339	1.213	0.54	1.526	1.163	3.258	2.943	0.1772	3.9095	10.75	0.8433	2.198	4.821	1.322	1.209	3.034	9.102	1.617
ENSG00000268333.1	RP4-806M20.3	0	0	0	0	0	0	0.1091	0	0	0	0	0	0	0	0	0.02576	0	0	0.04426	0	0	0.2568	0.1261	0.088325	0	0	0	0	0.04785	0	0	0	0	0	0	0	0.09753	0	0	0	0.031125	0.09466	0	0	0	0	0	0
ENSG00000259155.2	RP11-831F12.3	0.1119	0	0	0	0	0	0	0	0	0.060715	0.09083	0.1057	0.01857	0.05017	0	0.07311	0.1341	0.05365	0	0	0.1336	0.7396	0.1942	0.17515	0.2297	0.04962	0.08717	0	0.1326	0	0.3431	0	0	0	0	0.1015	0.08992	0	0.17205	0.36	0.036185	0.1843	0.0994	0.1731	0.1501	0.09911	0.05938	0
ENSG00000237828.1	PA2G4P1	0.03019	0.0277	0.019145	0	0	0.03034	0	0	0	0	0	0	0	0	0	0	0	0	0	0	0.024345	0.10045	0.05906	0	0	0	0	0	0.04467	0	0	0	0	0	0	0.03079	0	0.027365	0	0	0	0	0	0.03573	0.04411	0	0	0
ENSG00000226723.2	RP11-142L4.3	0.06757	0.07066	0.037435	0	0.03368	0.05108	0.06428	0	0	0	0	0	0	0	0	0	0	0	0	0	0.049445	0.2346	0.1564	0.041745	0	0	0	0	0.04872	0.02	0	0	0	0	0	0.05839	0.0424	0.07258	0.07018	0.06089	0.030175	0	0	0.04222	0.05524	0	0	0
ENSG00000143179.8	UCK2	10.645	9.934	4.91	11.34	8.605	8.566	8.743	2.5805	3.081	2.8235	10.745	10.79	4.368	4.494	3.218	4.172	3.011	2.38	6.277	3.7975	14.005	41.115	38.83	11.128	7.484	6.739	11.275	6.782	15.51	7.322	9.763	3.377	2.276	3.033	3.761	9.618	13.05	6.415	12.67	6.768	6.369	8.528	8.4035	13.55	13.41	13.35	6.47	8.7725
ENSG00000241163.3	LINC00877	0.12835	0.1789	0.07586	0.1481	0.2478	0.2289	0.1879	0.6284	0.238	0.4524	0.07303	0.08767	0.2502	0.2764	0.7626	0.961	0.3357	0.5387	1.28	0.65645	0.10535	4.212	0.8035	0.26585	0.8934	0.1118	0.1477	0.11685	0.09249	0.131	0.3428	0.05311	0.02237	0.0662	0.05496	0.3601	0.07907	0.008187	0.09249	0.6358	0.042255	0.9407	0.6895	0.05887	0.05429	0.2925	1.705	0.1345
ENSG00000224298.2	AC069363.1	0.6499	2.048	0.47585	1.167	1.016	0.147	0.405	0.15895	0.11	0.1547	0.038885	0.08463	0.12155	0.1346	0.229	0.09425	0.1514	0.1417	0.3449	0.2723	0.6907	17.855	0	0.29895	0.5665	0.2342	0.51405	0.2923	0.2272	0.3027	1.499	0.3347	0.09714	0.482	0.9234	6.065	0.7701	0.04568	0.48285	0.2225	0.0614	0.2597	0.43435	0.1797	0.1579	1.07	13.79	0.34305
ENSG00000169442.4	CD52	15.135	13.86	2.567	4.337	6.991	1.65	7.387	1.412	2.294	2.754	0.39015	0.4452	1.4025	2.091	1.294	0.9907	1.527	2.914	2.827	1.5215	8.647	521.65	0.1331	3.3265	5.046	3.076	11.205	4.5485	7.14	4.967	6.767	1.946	1.885	2.721	4.035	140.2	7.442	0.68565	3.639	1.128	1.0265	3.222	5.7275	7.03	5.767	52.13	367.5	6.1165
ENSG00000198498.5	TMA16	17.585	16.3	11.045	18.58	17.51	22.4	13.41	4.2455	4.447	4.262	7.86	6.686	4.4935	6.398	4.887	5.804	4.896	3.5485	10.44	4.8135	16.765	52.785	30.37	19.09	17.63	12.87	10.74	11.97	13.57	11.425	19.36	6.341	3.829	7.778	5.482	12.42	13.2	5.1715	19.76	20.38	7.13	9.296	12.54	13.62	14.21	9.245	15.93	8.976
ENSG00000164163.6	ABCE1	34.095	37.43	23.395	24.36	30.65	29	30.64	12.81	13.26	13.39	29.445	23.34	14.08	19.4	14.11	17.95	15.86	10.735	27.68	15.06	35.02	107.1	91.29	34.635	34.28	23.35	20.62	23.315	35.66	23.56	39.69	14.68	11.67	12.76	13.7	30.5	26.67	21.91	37.63	41.4	18.015	21.87	25.955	31.16	29.75	20.05	28.375	19.365
ENSG00000100216.4	TOMM22	60.51	63.35	60.98	55.2	58.75	57.86	68.12	36.84	45.14	38.35	55.04	49.44	47.72	58.05	36.36	43.9	45.72	33.155	47.8	39.225	61.3	143.5	114.7	75.275	65.27	65.59	64.945	53.83	81.08	54.18	63.41	40.01	37.78	47.23	33.21	55.69	51.73	41.34	59.245	70.37	28.53	38.24	59.08	71.93	70.75	55.42	64.705	52.805
ENSG00000138185.12	ENTPD1	9.5445	8.333	9.386	20.73	27.71	41.31	17.78	4.6865	4.696	4.8215	10.03	8.803	4.9735	5.355	4.522	6.127	4.995	3.953	7.766	5.992	8.9835	89.565	3.984	14.255	15.85	15.77	8.662	17.705	6.9	14.86	20.74	3.942	2.188	4.813	1.736	17.22	6.675	2.533	13.475	7.052	1.7655	5.516	11.7	6.984	6.565	11.37	21.83	5.032
ENSG00000135451.8	TROAP	0.54405	0.4569	0.839	0.4545	0.6253	0.2085	0.5281	0.059185	0.04168	0.058505	0.12565	0.1337	0.05242	0.0442	0.06375	0.06492	0.04797	0.04591	0.1263	0.057535	0.68685	27.94	5.027	0.2785	0.5139	0.2797	5.1135	0.2211	10.06	0.2114	0.4694	0.1891	0.1317	0.4462	0.3114	1.559	1.454	0.076265	0.4898	0.7948	0.21805	0.352	0.8556	4.468	4.124	6.003	5.69	1.254
ENSG00000134326.7	CMPK2	3.8635	3.058	2.95	2.436	1.894	1.331	2.385	2.083	2.559	4.2165	0.6028	0.6637	2.5845	3.747	2.288	3.06	5.712	3.822	2.219	2.4065	3.1055	14.75	0.3039	2.284	2.419	2.187	2.3205	2.276	0.964	2.3515	2.54	1.184	1.591	1.383	1.016	6.82	2.128	0.86545	2.395	1.766	1.6795	3.992	2.241	0.6199	0.8	3.289	4.974	1.928
ENSG00000196684.8	HSH2D	1.02	1.593	0.40995	0.6483	0.7358	0.177	4.862	0.1097	0.09554	0.11345	0.1041	0.1367	0.1272	0.1035	0.09097	0.1431	0.09358	0.1404	0.3007	0.1862	1.5845	113.1	0.02549	1.563	3.534	0.4348	14.36	0.30605	1.638	0.3191	4.337	0.329	0.1663	1.082	1.303	11.4	12.91	0.1156	0.4395	0.2459	2.938	7.042	9.5485	0.3515	0.2918	25.69	69.325	8.8705
ENSG00000070950.5	RAD18	4.538	3.046	3.154	2.981	3.469	3.947	4.335	0.976	1.038	1.0605	5.487	4.632	1.468	1.691	1.131	1.333	1.366	0.9436	2.079	1.33	5.5685	15.61	5.487	5.785	5.352	3.494	3.901	3.4095	4.068	3.473	4.152	1.232	0.6279	1.416	1.503	4.706	4.354	0.73725	5.6865	5.272	1.0755	2.143	5.498	4.969	5.863	4.234	5.3165	2.5545
ENSG00000178691.6	SUZ12	19.165	16.61	14.765	17.58	17.14	20.22	22.87	6.232	6.723	7.545	27.395	21.01	6.963	9.315	6.697	8.299	8.81	6.1195	10.6	7.0305	19.235	61.565	26.64	22.085	22.13	22.27	16.195	20.05	18	20.635	23.39	7.198	4.967	9.326	7.773	22.28	16.37	7.129	20.74	19.51	7.157	14.33	18.09	17.96	16.91	20.1	22.495	14.015
ENSG00000134809.4	TIMM10	42.83	41.62	37.28	45.19	45.85	43.46	34.25	31.59	39.55	34.375	36.795	34.94	41.665	48.88	31.5	36.04	42.04	30.56	40.69	35.935	42.38	89.89	48.75	30.51	28.24	33.62	31.745	35.21	39.18	37.265	35.04	31.08	25.61	33.36	30.94	35.35	29.16	36.96	43.655	33.87	15.02	34.91	37.415	34.06	36.32	27.75	40.1	30.17
ENSG00000182057.4	Z83851.3	0.23785	0.2418	0.2396	0.1837	0.2133	0.1872	0.311	0.036185	0.04787	0.05118	0.05429	0.07279	0.05476	0.04827	0.04183	0.05367	0.0503	0.038575	0.06391	0.04662	0.3231	1.48	0.278	0.3128	0.4488	0.1414	0.3716	0.17765	0.9752	0.17595	0.3541	0.09634	0.05792	0.2833	0.4708	0.3282	0.4434	0.051695	0.2323	0.3361	0.3283	0.3904	0.46925	0.2856	0.2574	0.4537	0.44695	0.2817
ENSG00000258561.1	RP11-72M17.1	0.48815	0.2602	0.27215	0.1625	0.2229	0.2206	0.112	0.08145	0.08643	0.08446	0.11465	0.1155	0.07923	0.07989	0.08292	0.1337	0.1245	0.09102	0.1506	0.088805	0.416	1.564	0.5166	0.1808	0.5252	0.1143	0.1499	0.13655	0.1195	0.12245	0.3468	0.08206	0.03801	0.2528	0.3032	0.2047	0.1994	0.16585	0.42545	0.3455	0.31495	0.5793	0.2543	0.2106	0.2226	0.1764	0.3404	0.1925
ENSG00000254887.1	CTC-378H22.1	0.12125	0.1434	0.082435	0.1639	0.1449	0.05451	0.2238	0.070895	0.04664	0.073015	0.087695	0.06715	0.03809	0.03922	0.1166	0.1134	0.05969	0.047835	0.4112	0.13035	0.089545	4.307	0.3899	0.0363	0.06648	0.09107	0.10285	0.04713	0.03681	0.04641	0.05715	0	0	0.05114	0.06076	0.3317	0.1135	0	0.24325	0	0	0.06598	0.14635	0	0	0.3823	3.123	0.058655
ENSG00000218502.3	H2AFZP3	0.17715	0.1514	0.083795	0.2163	0.1933	0.2749	0.242	0.08181	0.119	0.1443	0.27015	0.1771	0.1432	0.1815	0.09192	0.1529	0.1188	0.071485	0.07732	0.11665	0.16455	0.81275	0.303	0	0.1541	0.2674	0.21185	0.20655	0.2899	0.20435	0.3253	0.08465	0.06294	0.1172	0.08254	0.3249	0.2279	0.074225	0.15925	0.2858	0	0.2323	0.30215	0.2694	0.2525	0.253	0.37855	0.1373
ENSG00000176124.7	DLEU1	0.37415	0.3825	0.6162	0.6864	0.6036	0.6315	0.5904	0.2902	0.2217	0.3173	0.86955	0.6749	0.22595	0.2591	0.2222	0.2799	0.3265	0.2631	0.6779	0.3236	0.46105	2.4415	1.318	0.6587	0.6047	0.6247	0.8043	0.8731	1.506	0.9759	0.5286	0.7116	0.7056	0.6898	0.6133	0.6363	0.531	0.43655	0.56975	0.334	0.291	1.025	0.86585	1.271	1.307	0.7134	0.82705	0.3933
ENSG00000229559.2	RP1-153P14.3	0	0	0	0	0	0	0	0.04586	0.1094	0.035435	0	0	0.0868	0.06252	0.05382	0.1655	0.08073	0	0.2348	0.085375	0	0.5002	0	0	0	0	0	0	0	0	0	0	0	0	0	0	0	0	0	0	0	0	0	0	0	0.03697	0.088175	0
ENSG00000101945.12	SUV39H1	7.1375	4.202	3.0485	4.391	5.043	6.473	5.86	3.651	4.407	3.2325	9.4275	9.832	5.977	5.701	3.564	6.2	3.987	3.21	5.284	4.2675	6.216	19.94	5.751	4.9725	7.141	5.058	4.8695	5.4215	6.483	5.096	8.013	2.729	2.103	2.578	4.609	5.414	3.902	3.3405	9.201	7.15	2.094	5.779	6.466	5.84	7.025	6.234	10.775	4.5515
ENSG00000160949.12	TONSL	2.5285	2.568	4.5255	2.116	2.653	1.813	8.084	1.2245	2.332	1.1555	9.7685	10.55	4.4005	3.499	1.169	1.813	1.369	0.84615	1.54	1.2725	3.331	21.98	5.872	4.145	4.789	4.172	7.0225	2.575	8.428	2.5535	4.379	1.684	1.301	2.412	2.199	4.05	3.48	0.49105	4.3335	5.296	1.516	3.167	5.558	6.798	6.124	9.603	9.979	4.328
ENSG00000186352.4	ANKRD37	11.455	13.07	3.253	31.72	12.74	45.94	12.14	6.0945	6.579	8.6455	12.8	11.64	7.6505	9.564	7.258	9.898	7.708	6.8075	10.77	6.6945	10.635	76.345	5.052	17.64	11.7	10.19	5.7975	10.985	20.46	9.9475	13.02	9.488	4.943	5.452	4.195	8.246	12.47	9.5865	15.92	27.16	4.8785	22.85	11.595	12.3	13.34	5.689	7.329	5.202
ENSG00000229962.1	AP000221.1	0	0	0	0	0	0	0	0	0.02904	0.02703	0.16135	0.157	0.044485	0.03923	0.0628	0.0315	0.05602	0.02585	0.02194	0	0	0.375	0	0	0	0	0	0	0	0	0.1015	0	0	0	0	0	0	0	0	0	0	0.04167	0	0	0.02058	0	0	0
ENSG00000100911.9	PSME2	84.065	88.56	172.05	92.55	100.2	81.46	77	36.915	38.57	36.08	57.105	58.71	39.78	38.59	34.74	50.04	39.94	32.59	45.97	37.555	99.935	430.2	91.38	126.6	146	78.34	96.565	67.21	102.5	62.925	123.6	38.52	39.48	87.71	102.8	148.9	92.95	28.32	110	114	44.6	184.8	131	80.21	75.33	169.2	245.15	77.965
ENSG00000261612.1	SUB1P3	0.1082	0.1147	0	0	0	0	0	0	0.07472	0.076765	0	0	0	0.08244	0	0.09456	0.0941	0	0	0	0.095455	0.3873	0.1167	0	0	0	0	0	0	0	0	0	0	0.08002	0	0.113	0	0	0	0	0	0.1213	0	0	0	0	0.1392	0
ENSG00000234664.1	HMGN2P5	16.315	13.78	14.275	18.12	17.34	25.94	16.12	7.9805	6.059	7.846	14.215	10.47	6.531	7.84	6.42	9.448	8.329	6.554	14.23	8.1145	17.83	64.375	31.53	23.785	24.21	17.47	16.73	16.005	17.86	15.045	23.2	7.753	4.246	8.177	3.556	21.26	14.39	9.4225	20.93	33.71	6.6805	20.02	16.3	14.68	15.28	16.44	18.53	11.575
ENSG00000259493.2	RP11-621H8.2	0	0	0	0	0	0	0	0	0	0	0	0	0	0	0	0	0	0	0	0	0	0.041	0.03528	0	0	0	0	0	0	0	0	0	0	0	0	0	0	0	0	0	0	0	0	0	0	0	0	0
ENSG00000260167.1	RP11-146F11.5	0.08669	0.07757	0.09916	0.191	0.1577	0.1403	0.2479	0.10925	0.1166	0.17465	0.52805	0.6053	0.19465	0.1936	0.1398	0.1385	0.2267	0.13655	0.1908	0.1315	0.2025	1.2745	0.2501	0.40435	0.3118	0.1947	0.38625	0.171	0.1772	0.18305	0.2088	0.05532	0.04728	0.258	0.09439	0.2669	0.2343	0.05219	0.2561	0.3234	0.08696	0.2704	0.30915	0.1631	0.1798	0.499	0.4982	0.18425
ENSG00000087299.7	L2HGDH	2.173	1.842	2.3805	1.611	1.695	1.989	3.443	1.462	2.041	1.9705	5.832	4.769	2.359	2.88	1.469	1.733	2.173	1.507	2.459	1.523	2.245	10.33	3.042	1.971	2.219	1.906	2.457	1.8865	4.688	2.1135	2.446	1.728	1.703	4.104	2.365	1.713	2.579	4.366	2.6005	2.968	1.3065	2.869	2.1925	4.503	4.744	2.086	1.2225	2.566
ENSG00000222042.1	AP000233.4	0	0	0	0	0	0	0	0	0	0	0	0	0	0	0	0	0	0	0	0	0	1.145	0	0	0	0	0	0	0	0	0	0	0	0	0	0	0	0	0	0	0	0	0	0	0	0	0	0
ENSG00000160050.10	CCDC28B	3.236	3.792	9.73	4.641	4.516	3.593	4.123	5.601	6.317	5.516	21.585	19.29	6.515	7.043	5.131	5.41	6.112	4.7395	4.876	4.71	3.9415	52.475	5.901	6.933	8.147	6.655	3.626	4.7165	2.011	4.305	9.032	4.329	4.381	3.995	1.06	4.479	2.957	25.415	5.735	7.4	1.7115	18.29	6.8625	2.856	2.809	3.74	5.4095	2.717
ENSG00000254936.3	AF131215.3	0.037015	0.06139	0.1374	0.08752	0.04524	0	0.1585	0.03074	0.03271	0.05479	0.326	0.5253	0.048805	0.04117	0.02452	0.03834	0.04259	0.046645	0.03511	0.01773	0.093125	1.054	0.02479	0.2886	0.2026	0.09319	0.11735	0.07984	0.2619	0.06739	0.2888	0.04669	0.02324	0.04508	0	0.1942	0.4135	0	0.27015	0.07131	0.23895	0.1967	0.15105	0.3112	0.2644	0.3074	0.2374	0.16315
ENSG00000138780.10	GSTCD	3.096	2.385	2.121	2.821	2.744	2.639	2.88	1.599	1.592	1.777	4.9825	4.186	1.675	1.998	1.512	2.171	2.073	1.308	2.984	1.764	3.6375	11.41	5.907	3.7375	3.517	2.474	2.3125	3.001	3.731	3.152	3.827	1.22	0.6802	1.791	0.9393	3.176	2.956	1.051	4.733	3.682	0.94665	3.68	3.2615	2.931	3.022	2.358	2.3725	1.8565
ENSG00000093000.14	NUP50	16.11	15.06	16.04	9.583	12.3	8.562	17.28	6.26	8.607	7.585	19.235	15.88	9.6895	13.35	6.112	8.769	9.383	6.1945	7.85	6.281	14.83	49.085	35.91	15.975	18.65	10.84	13.425	10.81	24.87	10.495	15.93	4.566	3.257	8.619	8.85	21.44	15.2	4.9105	17	19.28	8.1085	10.94	17.55	18.55	19.13	16.31	29.7	14.61
ENSG00000100632.6	ERH	97.33	94.63	93.925	126.7	118.2	126.6	89.9	74.53	80.65	68.115	111.35	85.06	64.35	90.23	66.83	88.19	75.56	57.39	83.6	65.755	104.95	311.45	163.5	128.9	116.9	107.4	82.685	104.5	89.49	99.005	138.1	50.54	37.12	64.94	46.69	102.2	81.11	40.375	116.2	122.6	32.305	123.9	104.45	78.92	76.72	85.98	110	65.11
ENSG00000152256.9	PDK1	3.9445	3.388	3.304	3.264	2.943	6.36	4.03	0.77265	1.034	0.8609	2.7155	2.215	1.086	1.317	0.7823	1.172	0.9734	0.6772	1.382	0.94975	3.746	19.455	4.914	4.9975	3.988	2.004	2.924	2.7645	3.502	2.6395	2.495	4.156	2.988	1.324	1.711	3.123	5.819	1.7575	2.3625	6.846	1.1155	2.1	2.6435	11.23	11.36	3.071	5.619	2.3215
ENSG00000170515.9	PA2G4	89.85	83.5	59	81.11	86.88	102.4	90.7	35.02	39.08	36.335	84.82	67.7	40.4	56.37	35.89	43.9	41.59	29.97	64.11	37.14	84.925	242.5	131.8	106.75	91.09	85.06	71.365	79.825	129.6	77.995	98.59	45.22	35.99	42.5	30.7	86.27	70.07	72.675	99.605	90.9	39.605	47.77	68.24	120	131.3	61.13	78.035	57.79
ENSG00000067225.13	PKM	213.75	164.9	584.45	590.7	394.9	456.5	428	223.6	326.1	343.35	604.75	586.4	521.25	589.3	224.3	350.7	383	285.95	210.6	274.05	228.9	1595.5	938.4	286.95	394.5	214.5	211.65	345.25	603.9	378.6	275.9	389.1	312.8	303.3	11.16	309.1	432.8	659	315.65	229.2	49.005	281.1	308.4	338.7	388	225	297.15	180.4
ENSG00000140968.6	IRF8	14.295	13.14	4.176	3.575	6.129	1.507	3.56	1.307	0.9521	1.438	1.912	1.209	0.825	0.891	1.424	1.822	1.26	0.9147	5.109	3.1335	7.748	151.3	0.02519	1.619	4.208	2.443	13.075	2.1685	1.769	2.1115	3.613	1.247	0.5482	3.194	5.553	21.44	2.863	0.2534	6.629	1.182	1.172	1.56	3.246	2.076	2.37	37.36	117.75	6.791
ENSG00000115758.8	ODC1	37.205	53.36	20.855	79.83	90.52	112.7	35.41	21.26	18.69	20.815	25.58	25.69	22.775	24.2	17.73	25.96	20.75	16.17	28.13	23.365	34.865	283.7	101.2	54.645	40.3	53.03	46.52	87.695	20.81	99.305	78.86	30.8	21.38	49.33	31.51	56.29	21.08	89.625	86.67	80.58	26.035	103.6	91.69	29.64	23.58	50.05	59.92	41.945
ENSG00000072864.8	NDE1	5.0165	4.677	2.568	6.442	6.536	6.851	8.23	2.3745	1.511	2.5285	1.189	1.544	1.905	1.685	3.782	2.45	1.742	2.7045	17.56	4.9825	5.329	37.495	9.008	8.342	7.812	13.35	6.0365	10.94	7.053	12.44	6.845	2.744	1.751	1.976	0.844	6.774	6.258	1.7545	9.672	4.835	0.84365	1.725	9.5635	12.99	13.95	5.153	7.19	3.042
ENSG00000270228.1	RP11-453E17.3	0.068055	0.08657	0.29535	0.05048	0.08497	0	0.04626	0.036325	0.04259	0.05455	0.098525	0.1598	0.07441	0.05384	0.04487	0.07494	0.06416	0.040265	0.101	0.063385	0.082305	0.79505	0.2624	0	0.09959	0.08786	0.16455	0.077715	0.1693	0.09582	0.317	0.02316	0.03757	0.1365	0.2087	0.09674	0.1461	0	0.068745	0.1047	0.22145	0.3302	0.1507	0.07833	0.03993	0.4361	0.3802	0.1825
ENSG00000142856.12	ITGB3BP	3.8245	2.966	3.329	3.525	4.042	3.799	4.397	1.559	1.724	1.763	4.06	3.52	1.7495	2.031	1.428	2.03	1.962	1.5175	2.525	1.699	4.667	15.57	6.583	4.899	6.211	4.45	3.2445	4.935	3.734	5.03	4.969	1.594	0.9316	2.607	0.9905	3.904	3.839	1.0265	6.356	8.097	1.8385	4.791	4.5925	3.667	3.426	3.343	4.6705	2.6995
ENSG00000228670.4	NANOGP2	0	0	0	0	0	0	0	0	0	0	0	0.04569	0	0	0	0	0	0	0	0	0	0.1021	0	0	0	0	0	0	0	0	0	0	0	0	0	0	0	0	0	0	0	0	0	0.06294	0	0	0	0
ENSG00000155561.10	NUP205	18.375	15.43	13.435	17.74	18.51	19.42	20.89	4.4675	4.637	5.305	21.265	20.72	6.6005	6.06	4.583	6.112	5.999	4.2105	7.208	5.2195	19.2	70.45	28.79	25.405	24.68	18.54	15.255	19.475	22.76	18.285	29.86	6.555	4.014	7.24	4.427	20.83	21.07	8.5045	27.175	27.43	6.052	23.41	18.23	21.69	22.78	17.77	24.07	12.87
ENSG00000122565.14	CBX3	68.475	59.43	59.73	57.41	60.88	61.81	59.36	30.59	32.23	27.13	61.12	45.82	28.015	40.87	29.77	40.07	33.63	23.28	58.11	35.2	68.43	173.25	117.7	68.53	68.94	52.86	45.595	46.05	45.8	45.085	70.7	27.95	18.55	34.94	22.2	64.98	48.61	32.705	67.49	81.48	19.68	39.28	49.69	43.39	43.06	55.57	70.79	33.46
ENSG00000004455.12	AK2	46.135	43.98	37.99	36.3	41.37	35.75	42.48	13.44	11.69	13.975	36.275	35.71	12.78	13.54	13.93	17.31	13.24	12.55	33.59	18.93	51.135	139.7	69	50.115	58.45	36.71	44.095	34.5	48.33	33.21	51.34	23.88	18.05	48.84	38.61	45.49	41.21	29.655	56.285	45.75	16.57	34.8	41.6	41.8	42.12	49.11	40.71	33.92
ENSG00000106266.4	SNX8	16.55	11.87	7.423	6.153	6.758	4.274	6.544	9.206	10.36	6.68	17.855	16.51	11.06	12.08	10.06	9.923	6.283	6.9735	19.72	11.705	13.16	57.395	28.17	10.514	10.37	6.01	6.9065	5.926	8.824	5.7525	10.78	7.771	3.689	6.373	3.485	12.76	7.688	4.937	11.085	11.54	3.7635	8.154	6.279	8.97	11.46	9.862	46.82	5.421
ENSG00000253882.2	RP11-61L23.2	0.1922	0.1043	0.1893	0.1726	0.1166	0.1836	0.2236	0.01787	0.02165	0.02017	0.06411	0.06949	0.02989	0.03078	0.0143	0.03351	0.0194	0.01641	0.02716	0.03141	0.25455	0.7817	0.2016	0.36335	0.1785	0.07197	0.089405	0.093745	0.4521	0.082265	0.191	0.04329	0.01726	0.08894	0.02844	0.2713	0.2593	0.01719	0.1464	0.1736	0.063315	0.09987	0.16755	0.2635	0.2971	0.1671	0.1499	0.05652
ENSG00000260727.1	SLC7A5P1	0.58755	0.946	0.42755	0.6212	0.5448	0.4703	2.354	0.63065	0.7054	0.71585	2.912	2.363	1.1535	1.103	0.9335	0.9186	0.6128	0.58115	1.186	0.57495	0.767	6.0415	3.116	1.345	2.471	1.126	1.1765	0.6331	0.9858	0.85665	1.23	0.4463	0.09091	0.1873	0.05074	0.7768	0.8114	0.55805	1.3845	1.773	0.05436	0.8355	0.7063	1.17	1.183	1.233	1.1535	0.52225
ENSG00000188493.10	C19orf54	10.945	9.068	14.165	6.254	7.526	7.166	13.94	3.5075	2.958	3.7085	3.8555	4.96	4.088	3.009	3.327	3.958	3.329	3.501	8.15	4.577	10.915	35.89	14.31	10.745	12.81	10.07	11.45	8.0445	8.37	8.843	10.06	4.242	4.264	9.04	10.1	17.62	8.406	7.701	11.62	8.176	5.6335	8.337	11.875	9.267	9.939	17.03	17.405	9.2885
ENSG00000205056.8	RP11-693J15.5	0.062395	0.03078	0.024445	0.03285	0.0554	0.01857	0.0311	0.031865	0.0255	0.01627	0.432	0.4629	0.017775	0.01756	0.03643	0.05621	0.01439	0.0094285	0.1273	0.03974	0.039135	6.5765	0	0.010175	0.03405	0.06998	0.1138	0.01106	0.05535	0.01664	0.03497	0.4036	0.006073	0.0301	0.0452	0.08058	0.08713	0.1892	0.05351	0.01692	0.01478	0.02845	0.050255	0.01375	0.01913	1.042	5.3205	0.05078
ENSG00000145979.13	TBC1D7	2.7055	2.266	2.583	2.847	2.871	3.652	2.554	1.8495	2.671	1.8895	3.5885	3.488	3.298	4.056	2.134	2.495	2.109	1.7025	3.047	1.9245	2.948	7.6055	3.847	3.344	3.036	2.643	2.7305	2.0565	3.709	2.1695	2.202	3.465	2.805	3.202	1.826	3.586	3.035	1.78	4.451	2.582	1.1155	3.293	3.5765	3.477	3.768	2.409	3.252	1.917
ENSG00000116489.8	CAPZA1	63.81	71.99	49.595	58.83	63.56	43.36	58.48	24.47	25.1	23.82	43.775	31.81	21.62	32.87	25.27	38.98	25.18	19.035	54.51	34.63	59.895	223	152.6	57.195	62.13	45.82	60.875	41.45	128.1	40.29	61.78	21.29	11.47	28.36	29.68	99.77	57.26	17.955	63.99	51.62	23.445	36.06	57.475	92.88	89.18	73.29	134.3	43.96
ENSG00000113615.8	SEC24A	12.535	12.17	13.99	15.94	13.76	15.06	11.82	2.178	2.439	2.4825	7.664	8.036	3.0455	3.354	2.464	3.758	2.76	1.911	4.466	2.623	11.68	45.77	26.91	15.76	14.59	9.29	9.7795	8.443	14.1	8.003	11.99	4.836	2.572	4.355	13.24	13.36	18.22	7.543	14.94	10.39	6.9375	14.08	10.81	8.582	9.251	12.33	12.37	11.31
ENSG00000177776.8	RPS2P2	0	0	0	0	0	0	0	0	0	0	0	0	0	0	0	0	0	0	0	0	0	0.085025	0	0	0	0	0	0	0	0	0	0	0	0	0	0	0	0	0	0	0	0	0	0.05014	0	0	0	0
ENSG00000115233.7	PSMD14	35.875	32.43	47.75	37.62	39.38	38.63	30.02	28.995	34.05	31.61	52.555	41.05	35.025	49.43	29.39	40.36	35.38	27.24	51.77	34.685	32.43	113.9	76.47	37.91	24.94	29.04	26.11	28.335	48.11	31.305	29.9	24.93	22.82	22.08	17.97	35.37	30.36	59.13	34.24	19.79	10.48	39.36	28.64	37.53	38.51	24.32	31.185	22.94
ENSG00000164045.7	CDC25A	0.41065	0.4217	0.9072	0.4238	0.5028	0.37	0.4781	0.52005	0.5833	0.57185	0.6595	0.6119	0.5038	0.5617	0.3395	1.332	0.5697	0.41285	0.3166	0.64845	0.4822	16.305	2.54	0.6393	0.7617	0.2694	1.6065	0.3072	2.769	0.341	0.7149	0.3624	0.2291	0.5482	0.2303	0.4299	1.157	0.2363	0.51325	2.103	0.36485	1.147	1.083	0.686	0.6956	1.128	2.779	0.7427
ENSG00000123104.7	ITPR2	6.2945	7.309	16.58	5.53	6.805	6.109	5.608	3.6545	3.741	4.8645	1.932	3.174	4.762	4.068	2.54	3.121	4.332	3.0215	6.815	3.6015	8.696	32.03	5.912	7.6585	7.557	10.08	5.2385	4.9255	9.522	5.7615	7.456	3.282	1.428	4.499	7.625	7.072	15.28	1.3285	7.5235	8.268	3.3415	3.671	4.6295	12.24	12.97	5.957	5.777	3.807
ENSG00000100714.11	MTHFD1	40.98	32.54	20.615	30.86	32.84	39.34	28.09	10.82	12.79	16.735	16.455	14.86	16.065	17.09	10.53	11.59	21.87	12.015	14.64	10.945	30.07	116.4	43.84	24.785	23.85	18.2	18.205	23.91	26.71	24.375	25.13	15.76	15.57	16.49	65.4	21.09	16.88	33.135	33	30.22	12.34	12.42	14.29	18.57	20.21	18.02	19.245	16.3
ENSG00000154760.9	SLFN13	2.813	3.52	0.8947	5.157	1.627	0.7722	2.745	0.2926	0.2306	0.3534	0.1617	0.2487	0.3681	0.2635	0.4465	0.3979	0.226	0.33245	0.9961	0.5254	4.6525	32.615	1.027	2.3195	3.046	8.554	4.2425	2.6355	3.477	3.343	8.187	0.9552	0.4488	1.469	0.7485	6.649	16.69	0.1982	3.129	1.309	0.7223	0.9279	2.8485	1.54	1.797	5.282	15	4.137
ENSG00000179361.13	ARID3B	4.793	3.772	2.7465	7.426	5.155	5.719	6.456	1.587	1.508	1.7205	9.2285	10.22	2.1155	1.635	1.742	2.997	2.131	1.388	3.13	1.9675	4.3535	48.195	2.46	5.087	5.323	4.97	6.6295	4.865	7.406	4.663	5.451	1.756	1.186	3.324	2.461	13.2	5.281	2.305	4.2065	2.851	3.5515	11.38	8.5395	4.713	4.858	8.99	15.355	6.3845
ENSG00000221887.4	HMSD	0.14005	0.6917	0.056585	0.4402	0.2329	0.4072	0.08889	1.0765	0.7194	0.58065	0.70205	0.6495	0.75775	0.6329	2.035	1.791	0.5084	0.678	16.21	3.405	0.1206	22.88	1.079	0.2686	0.1253	0.229	0.17565	0.2857	0.5549	0.20365	0.09412	0.2486	0.04658	0.07389	0.1661	1.407	0.1221	0	1.724	0.09057	0.051325	0.2669	0.20855	0.4053	0.4488	0.3536	0.63665	0.1222
ENSG00000155629.10	PIK3AP1	4.7475	4.674	2.1045	3.665	3.964	1.449	2.179	0.9012	0.7437	1.153	0.3397	0.292	0.5293	0.6848	0.8097	1.299	0.8717	0.7056	4.335	1.8005	2.7935	92.21	0.05103	0.88935	2.169	1.343	2.85	1.2075	0.6905	1.313	1.772	0.9971	0.622	3.473	26.7	11.26	14.51	0.3226	2.341	4.073	8.4505	2.289	2.129	1.197	1.571	6.352	51.01	1.403
ENSG00000227288.3	RP5-837I24.1	0	0	0.027995	0	0	0	0	0	0	0	0.040935	0.03504	0.020735	0.02096	0	0	0	0	0	0	0	0.27025	0	0.03888	0.05982	0	0.025755	0	0.03058	0	0.03758	0.01819	0	0	0	0.08977	0.02102	0	0	0	0.015295	0.04024	0.02669	0	0	0.04486	0.07326	0.02624
ENSG00000256988.1	RP11-234B24.4	0	0	0	0	0	0	0	0	0	0	0	0	0	0	0	0	0	0	0	0	0	0.4878	0	0	0	0	0.08635	0	0	0	0	0	0	0	0	0	0	0	0	0	0	0.1617	0	0	0	0.2013	0.39095	0
ENSG00000198589.6	LRBA	6.1735	6.089	11.445	8.815	6.982	8.798	12.69	1.91	2.131	2.9075	7.949	7.104	2.7575	2.775	1.94	2.298	3.522	2.083	3.084	2.0115	8.649	36.25	12.05	9.401	7.778	12.62	11.9	5.3065	16.79	4.8025	6.889	4.354	3.022	8.387	3.93	10.34	13.75	3.1095	8.0855	9.922	5.3115	17.73	9.912	17.01	17.9	11.79	7.32	8.9145
ENSG00000269050.1	CTC-360G5.6	0	0	0	0	0	0	0.9617	0	0	0	0	0	0	0	0	0	0	0	0.0872	0	0	2.304	0	0	0	0	0.1318	0	0	0	0.5154	0	0	0	0	0.3684	0.1356	0	0.16955	0	0	0.3896	0	0	0	0.4411	1.3005	0
ENSG00000254986.3	DPP3	15.49	13.63	20.51	16.99	16.07	13.68	24.59	4.686	4.847	6.195	12.26	13.45	7.8185	7.37	4.862	7.309	5.606	5.7915	11.86	7.542	14.95	53.075	36.56	19.665	14.13	12.02	23.775	11.585	26.84	14.555	16.88	6.313	4.498	14.17	9.195	22.07	23.3	14.335	13.52	10.14	8.858	12.56	21.565	15.64	16.7	23.9	21.91	16.805
ENSG00000178921.9	PFAS	10.625	10.43	10.34	7.365	8.587	6.648	11.8	2.935	3.928	3.681	12.14	13.13	6.712	6.074	3.266	3.987	4.311	2.789	4.973	2.9605	12.65	37.29	18.79	11.105	14.58	7.244	7.7035	6.8775	8.785	6.6255	18.24	3.941	2.639	6.358	4.966	9.524	7.941	3.456	12.235	16.96	5.257	7.971	10.275	7.897	8.538	8.93	15.29	7.479
ENSG00000196247.7	ZNF107	2.651	2.517	4.946	2.362	2.635	1.885	4.706	1.126	0.9678	1.2975	2.519	2.743	1.149	1.174	1.193	1.289	1.417	1.0155	2.89	1.4835	5.2195	16.405	3.1	3.724	4.286	2.107	2.279	2.046	3.24	1.9205	3.416	1.018	0.6554	1.19	0.7226	3.397	6.483	0.5504	2.819	3.611	1.0245	2.92	4.345	6.241	4.22	5.274	11.06	2.152
ENSG00000230667.4	SETP18	0.14335	0.121	0.10835	0.1196	0.1242	0.1689	0.06586	0.13485	0.1964	0.163	0.21075	0.1764	0.2796	0.3919	0.1216	0.1395	0.2062	0.1486	0.145	0.13695	0.13885	0.6503	0.3497	0.06803	0.1372	0.1264	0.092745	0.1233	0.1564	0.12215	0.1166	0.06745	0.05032	0.06356	0	0.1843	0.1562	0.10605	0.1638	0.1786	0.065045	0.1129	0.074755	0.1373	0.1393	0.1122	0.1266	0.09877
ENSG00000116663.6	FBXO6	11.975	9.846	15.69	13.59	11.21	7.785	17.71	9.5025	10.31	11.355	16.75	14.74	11.895	12.84	8.657	13.94	13.77	9.099	8.097	9.158	12.315	41.91	10.73	14.785	20.96	13.57	9.8465	16.385	13.68	17.75	9.006	6.237	6.01	8.79	11.67	20.76	13.56	13.09	14.75	12.64	9.322	11.61	16.97	14.69	15.61	10.44	22.29	12.135
ENSG00000106355.5	LSM5	11.39	10.86	12.1	13.27	14.36	14.2	11.93	7.4555	7.109	7.875	9.381	7.876	6.6055	8.334	6.416	9.536	9.113	6.4995	9.79	8.1765	13.275	33.745	19.5	14.34	13.57	12.61	11.56	11.495	11.52	10.42	14.59	7.742	6.208	7.763	6.958	11.31	9.143	8.2725	14.225	16.13	6.9705	13.05	12.94	9.982	8.563	10.53	13.07	10.97
ENSG00000213005.2	PTTG3P	0	0	0	0	0	0	0	0	0	0	0	0	0	0	0	0	0	0	0	0	0	0.12315	0	0.038885	0	0	0	0	0	0	0	0	0	0	0	0	0	0	0	0	0	0	0	0	0	0	0	0
ENSG00000165209.14	STRBP	2.363	2.751	3.302	2.207	2.557	2.279	5.89	4.1695	5.843	5.181	11.065	8.625	8.4075	11.76	4.356	5.128	5.494	3.5045	5.125	3.7215	4.3535	35.125	1.644	3.6625	3.693	5.72	8.7985	3.872	12.83	4.254	5.516	2.587	1.989	3.84	2.143	4.624	11.07	1.9665	2.28	3.528	3.984	14.06	5.788	4.411	4.063	9.733	7.6275	5.325
ENSG00000184661.9	CDCA2	0.15055	0.1504	0.2099	0.173	0.196	0.06102	0.1937	0.03164	0.02694	0.04466	0.030875	0.03753	0.03218	0.02738	0.03978	0.05902	0.03798	0.03096	0.1252	0.072075	0.1805	25.995	5.419	0.11878	0.1221	0.09082	0.7952	0.075105	2.427	0.078905	0.1181	0.4837	1.949	0.1182	0.05697	0.3884	0.3031	0.072865	0.25745	0.1346	0.04692	0.2641	0.16595	0.9176	0.9743	1.126	1.4065	0.20775
ENSG00000112799.4	LY86	4.3595	5.156	4.9115	6.495	5.008	2.665	4.003	4.2345	2.325	3.7225	1.277	0.7773	1.8175	2.377	3.952	5.769	3.186	2.6275	20.3	9.0735	2.896	109.3	0	1.15145	3.437	2.094	2.6995	0.99295	1.261	1.1295	4.541	1.354	0.4846	1.563	0.9179	16.59	2.152	0.13535	7.0445	1.358	0.73015	2.278	3.1485	1.334	1.286	8.588	80.525	1.3595
ENSG00000152689.13	RASGRP3	5.392	8.587	2.3235	1.883	3.826	1.456	2.002	5.644	1.943	4.6185	1.628	1.648	2.3995	2.358	8.825	6.012	2.798	6.197	49.37	13.735	6.722	76.245	1.118	2.235	2.332	1.624	2.3375	2.6015	1.414	2.379	2.505	8.727	8.872	4.256	1.417	7.311	5.992	4.722	2.1015	1.208	1.5055	3.157	2.1	1.793	2.138	4.303	12.195	2.7645
ENSG00000213574.2	LDHAP5	0.16895	0.1593	0.13895	0.2374	0.1814	0.2629	0	0.06447	0.06095	0.12545	0.086495	0.07546	0.088485	0.08766	0.03852	0.09516	0.1954	0.08594	0.0634	0.04821	0.15035	0.6106	0.3854	0	0	0.1305	0.075165	0.1047	0.1402	0.11235	0	0.07195	0.04493	0.06317	0.1019	0.1341	0.129	0.1915	0.15175	0.07595	0	0.08462	0.08478	0.1569	0.2139	0.1196	0.07167	0.06126
ENSG00000263829.1	FAM60BP	0	0	0	0	0	0	0.0745	0	0	0	0	0	0	0	0	0	0	0	0	0	0	0.45555	0.06532	0.28075	0.09165	0	0	0	0.05372	0	0	0	0	0	0	0	0.1035	0	0	0.1747	0	0	0	0.1101	0.08188	0.06243	0	0
ENSG00000123609.6	NMI	16.71	18.98	17.615	14.67	16.73	11.01	15.01	3.3705	2.543	3.1935	1.1825	1.421	2.403	2.298	2.922	3.216	2.854	2.817	5.135	3.987	17.795	79.985	15.37	18.94	17.53	19.54	16.915	13.015	19.29	13.72	20.72	3.809	2.411	9.615	10.9	23	13.52	2.5275	18.005	18.25	4.833	6.736	14.75	10.56	9.065	22.1	42.45	11.085
ENSG00000248729.1	RP11-531A21.3	0	0	0.017285	0	0	0	0	0	0	0	0	0	0	0	0	0	0	0	0	0	0	0.34055	0.1056	0	0	0	0	0	0	0	0	0	0	0	0.05355	0	0.1161	0	0.12505	0.09686	0.0785	0.1415	0	0	0	0.0627	0.11435	0
ENSG00000229106.1	RP11-4M23.2	0.03116	0.03137	0	0.02938	0.03332	0.02938	0	0	0.01883	0	0	0	0.02197	0.03043	0	0	0	0	0	0.017015	0.022995	2.611	0	0	0.09413	0	0.047085	0	0.03091	0	0.02648	0	0	0.01941	0.005057	0.04798	0.02403	0.01801	0.030055	0	0	0	0.032725	0	0	0.2825	2.2995	0
ENSG00000203395.2	AC015969.3	0	0	0	0	0	0	0	0	0	0.029095	0	0	0	0	0	0	0	0	0	0	0	0.17785	0	0	0	0	0	0	0	0	0	0.03358	0	0	0	0.03842	0	0	0	0	0	0	0	0	0	0	0.064165	0
ENSG00000139687.9	RB1	22.78	21.26	18.23	17.49	22.5	20.22	18.22	7.193	7.585	7.5295	18.83	14.76	6.8295	9.653	8.165	9.32	8.232	6.054	20.15	10.0795	19.185	61.32	19.5	23.79	25.54	15.38	11.545	14.675	24.14	14.41	17.53	8.245	6.73	7.919	4.225	23.68	19.45	13.13	25.895	15.21	4.654	12.09	15.265	9.509	10.2	13.56	20.67	9.2585
ENSG00000227073.1	SDHDP2	0	0	0	0	0	0	0	0	0	0	0	0	0	0	0	0	0	0	0	0	0	0.20955	0.06673	0	0	0	0.09328	0	0.1093	0	0	0	0	0.06987	0.06388	0.08247	0	0.060235	0	0	0	0	0	0	0	0.08116	0.074815	0
ENSG00000082293.8	COL19A1	0.01294	0.01381	0.006758	0.05391	0.1507	0.939	3.272	0.073265	0.122	0.12855	1.2985	3.118	0.1859	0.1798	0.07203	0.1295	0.1224	0.08126	0.02675	0.04926	0.019165	6.828	0.01394	0.038125	0.03578	0.1403	0.11385	1.4795	0.02785	1.102	0.01511	0.5375	0.1679	0.1182	0.01851	0.05397	0.1395	0.1216	0.14095	0.01263	0.1082	0.7592	0.07188	0.02294	0.03259	0.4514	0.57085	0.1153
ENSG00000215284.2	RP11-198M15.1	0.1405	0.08835	0.10965	0.1121	0.09079	0.1216	0.07654	0.088535	0.09433	0.1418	0.1643	0.1481	0.05655	0.1512	0.07828	0.09956	0.1433	0.09728	0.1018	0.085155	0.1208	0.42755	0.1903	0.12201	0.1079	0.06259	0.07092	0.068945	0.09932	0.065285	0.09769	0.05223	0.03122	0.08041	0	0.1491	0.07227	0.04453	0.11075	0.2087	0	0.1495	0.101205	0.09784	0.09169	0.1064	0.1126	0.069865
ENSG00000255624.1	RP11-564D11.3	0.083105	0.06589	0.04223	0.04218	0.0589	0.02207	0.09564	0.3295	0.4434	0.8915	0.2385	0.2311	0.5581	0.7306	0.2873	0.581	1.398	0.63335	0.5609	0.40345	0.1519	3.9735	0.5319	0.10275	0.1018	0.04597	0.2339	0.03807	0.2352	0.039765	0.09063	0.02237	0.01183	0.05246	0.02021	0.2207	0.1632	0.020225	0.1247	0.07821	0.3029	0.6717	0.15915	0.2469	0.2346	0.6639	1.2365	0.1306
ENSG00000087995.11	METTL2A	6.8925	7.469	7.9935	8.268	8.15	7.374	7.733	4.42	5.553	4.7485	8.4355	7.268	5.568	6.436	4.022	5.408	5.173	3.5175	5.941	4.3865	7.3945	18.605	14.37	7.403	8.676	7.24	7.8575	7.272	9.42	7.148	9.585	4.96	4.589	4.552	4.686	7.692	7.276	5.193	8.819	8.028	3.902	6.279	7.711	8.217	8.24	6.329	6.5455	6.3695
ENSG00000109320.7	NFKB1	28.45	29.81	17.38	25.55	26.2	28.52	31.92	3.5535	3.419	4.227	13.095	12.8	4.6195	4.559	4.066	4.364	4.23	3.597	8.575	4.8025	27.585	100.25	32.74	34.845	41.93	24.54	22.1	23.085	24.91	23.03	28.28	10.38	5.844	9.266	8.02	33.44	22.33	11.725	30.15	29.9	8.5665	10.6	24.895	27.46	29.45	22.59	31.475	15.215
ENSG00000231195.1	IFNA11P	0	0	0	0	0	0	0	0.47105	0.1338	0.63825	0.3078	0.3665	0.3134	0.256	0.5246	0.2589	0.2839	0.64035	0.4372	0.3326	0	1.878	0	0	0	0	0	0	0	0	0	0	0	0	0	0	0	0	0	0	0	0	0	0	0	0	0.1859	0
ENSG00000135763.5	URB2	4.477	4.921	3.5075	4.07	4.354	3.464	4.525	1.259	1.418	1.571	3.857	4.042	1.942	1.881	1.31	1.664	1.553	1.3345	1.892	1.5585	4.302	12.615	8.082	3.8275	3.874	3.519	3.1195	3.696	4.782	3.6685	6.398	1.683	1.518	1.361	1.457	3.624	3.431	4.4815	5.027	4.905	1.902	4.929	3.5	3.563	3.64	3.317	4.1985	2.841
ENSG00000172667.6	ZMAT3	6.6135	5.834	7.8535	18.54	14.12	11.34	8.315	11.195	13.71	11.225	7.7255	7.448	12.84	18.96	9.677	12.25	14.03	8.8185	10.99	11.435	6.185	55.19	37.23	9.928	11.26	9.752	5.155	8.925	4.625	10.42	7.275	4.418	2.946	4.209	3.495	8.136	6.772	2.4915	11.89	5.59	2.944	9.576	8.5525	6.049	6.867	4.449	6.88	4.039
ENSG00000238538.1	snoU13	0	0	0	0	0	0	0	0	0	0	0	0	0	0	0	0	0	0	0	0	0	0.3206	0	0	0	0	0	0	0	0	0	0	0	0	0	0	0	0	0	0	0	0	0	0	0	0	0.2758	0
ENSG00000040275.12	SPDL1	4.147	3.199	2.7305	2.919	3.552	3.037	3.105	2.723	2.349	2.4345	10.89	8.989	2.4855	2.9	2.865	3.36	2.767	2.564	10.76	3.666	4.1045	23.76	17.45	5.0815	4.216	3.332	2.9725	2.973	5.398	2.9435	4.732	1.445	0.9967	1.873	0.9227	3.815	3.215	1.2445	5.107	5.973	1.205	3.45	3.4285	3.2	3.115	3.88	6.2465	2.727
ENSG00000186810.7	CXCR3	0.3163	0.3993	0.33315	0.2754	0.3711	0.0673	0.4536	0.027095	0.0156	0.027015	0.032575	0.04288	0.01723	0	0.02749	0.04681	0.04462	0.033935	0.1734	0.046835	0.18185	16.805	0	0.478	0.6457	0.1544	2.0005	0.1848	0.6004	0.2434	0.6586	0.1024	0.05496	0.1766	0.1956	1.394	0.6089	0.03214	0.1925	0.1036	0.1424	0.1893	0.6335	0.1906	0.1693	7.667	12.585	0.8825
ENSG00000132963.7	POMP	117.6	111.8	86.73	122.9	126.3	132.2	87.32	78.63	85.23	69.37	75.81	63.87	76.54	98.21	74.15	85.96	76.39	63.475	113.9	102.2	102.15	255.65	179	79.255	72.25	98.78	81.285	89.425	91.45	92.46	93.69	85.4	78.06	70.67	51.86	120.7	63.71	114.8	101.3	59.62	29.32	71.29	81.825	70.33	75.2	74.15	96.705	59.56
ENSG00000150753.7	CCT5	89.45	93.61	82.795	81.94	83.16	80.01	82.2	26.31	31.81	32.67	67.51	54.62	38.93	49.5	30.16	51.37	38.51	24.105	56.4	34.555	85.425	230.3	212.4	92.25	73.37	60.85	67.79	65.01	108.2	69.555	93.86	42.19	33.59	43.26	24.25	81.45	75.6	72.65	81.175	73.76	30.05	60.63	55.735	69.26	71.9	62.61	80.735	57.075
ENSG00000198618.4	PPIAP22	22.21	21.26	17.64	24.95	27.3	28.95	20.46	14.185	18.38	14.98	21.73	18.26	20.01	27.3	15.47	18.08	16.97	12.36	19.88	14.765	20.79	67.595	46.22	22.055	21.06	17.62	18.355	18.435	35.93	18.205	20.56	7.893	5.714	14.62	9.423	27.01	17.24	4.931	21.62	18.76	7.3845	14.63	14.835	27.27	29.02	17.59	22.505	13.25
ENSG00000179583.13	CIITA	9.2195	4.538	3.356	3.213	5.419	2.459	3.111	0.8081	0.4893	0.74235	0.5088	0.541	0.5408	0.4455	0.9696	1.55	0.6312	0.445	5.088	1.713	7.0775	43.645	0.1991	4.369	7.767	2.664	2.7695	2.938	3.094	2.998	8.02	1.307	1.106	4.146	0.811	18.61	4.17	0.81055	10.87	1.67	0.90395	2.525	4.3995	4.412	4.444	11.16	28.025	2.517
ENSG00000254023.1	PKMP4	0	0	0	0	0	0	0	0	0	0	0	0	0	0	0	0	0	0	0	0	0	0.12525	0	0	0	0	0	0	0	0	0	0	0	0	0	0	0	0.09262	0	0	0	0	0	0	0	0	0	0
ENSG00000268027.1	AC006129.2	0.59425	1.116	0.45075	0.4813	0.5522	0.1656	0.552	0.4244	0.2361	0.29635	0.12355	0.1173	0.2315	0.2085	0.3608	0.4934	0.2721	0.24275	1.354	0.67145	0.7323	27.375	0	0.791	1.271	0.3449	1.4995	0.21115	0.5055	0.21835	0.8186	0.1786	0.1148	0.2896	0.4127	2.991	0.9395	0.028585	0.71715	0.2363	0.126	0.403	0.73105	0.1512	0.1054	5.505	22.895	0.69845
ENSG00000101811.9	CSTF2	9.1915	7.643	9.3055	10.2	9.305	8.291	12.27	5.088	5.634	6.2115	19.305	17.49	7.2135	7.685	5.076	7.141	7.423	4.889	7.764	5.9915	9.517	35.135	19.1	15.63	12.28	8.448	11.405	7.6135	27.73	8.0155	12.7	4.029	3.412	5.52	2.695	11.45	11.52	3.1665	12.21	10.53	3.2105	10.29	9.9635	11.11	11.76	12.95	12.365	7.194
ENSG00000167461.7	RAB8A	20.505	18.12	20.74	22.62	22.89	23.87	25.24	5.9345	6.404	6.816	16.67	14.27	7.115	8.169	6.371	7.687	6.908	5.639	14.06	7.263	19.345	69.795	34.76	26.425	21.72	17.62	21.705	18.25	21.74	17.635	24.03	5.939	3.184	12.45	13.73	24.54	22.05	2.518	22.055	22.93	7.1185	15.1	19.145	23.29	25.44	28.19	30.89	15.115
ENSG00000265011.1	RN7SL315P	0	0	0	0	0	0	0	0	0	0	0	0	0	0	0	0	0	0	0	0	0	0.13945	0	0	0	0	0	0	0	0	0	0	0	0	0	0	0	0	0	0	0	0	0	0	0	0	0.12085	0
ENSG00000104147.4	OIP5	0.7081	0.6034	2.551	0.7019	0.6723	0.5045	0.5505	0.32	0.2639	0.29945	0.77195	0.7457	0.319	0.359	0.3366	0.2989	0.3293	0.33415	0.7582	0.3704	0.7234	29.93	3.646	1.0101	0.6262	0.5185	2.043	0.4116	4.891	0.4104	0.9006	0.3354	0.1747	0.3258	0.5589	0.8888	0.9479	4.786	0.8614	1.613	0.27125	0.3348	0.57185	2.304	1.93	2.498	2.3475	0.6372
ENSG00000161654.5	LSM12	5.963	6.338	6.2085	5.871	5.875	5.848	6.56	3.292	3.881	3.0425	6.3435	5.07	3.5005	4.975	3.144	4.583	3.445	2.445	5.253	3.552	6.114	16.88	16.69	6.4995	6.425	5.906	5.4585	5.615	7.906	5.957	6.734	3.799	2.718	3.61	3.459	6.798	5.485	5.5385	5.58	5.971	3.326	4.886	5.935	4.998	5.035	5.048	5.676	4.693
ENSG00000270802.2	AC005776.1	0	0.1564	0.10795	0.2062	0.1655	0	0.169	0.2159	0.2508	0.1185	0.3913	0.2611	0.2421	0.2595	0.189	0.2477	0.1758	0.1274	0.1119	0.10345	0	1.075	0.1704	0	0.4113	0	0	0	0.1057	0	0.1768	0	0	0	0	0.2696	0.1313	0	0.18565	0.2969	0	0.2751	0.24105	0	0	0.2288	0.3348	0
ENSG00000156587.11	UBE2L6	51.32	69.14	56.53	55.53	58.34	42.74	50.92	36.985	39.52	34.03	44.04	44.46	40.92	40.8	26.91	40.14	39.12	29.27	36.07	38.25	57.525	210.15	80.23	70.65	70.13	46.04	34.685	41.475	30.91	36.48	61.58	16.33	9.357	30.4	52.51	92.9	32.96	6.0715	59.46	63.3	9.5695	42.1	56.245	35	33.25	46.37	108.15	29.315
ENSG00000264781.1	hsa-mir-4537	0	0	0	0	0	0	0	0	0	0	0	0	0	0	0	0	0	0	0	0	0	1.775	0	0	0	0	0	0	0	0	0	0	0	0	0	0	0	0	0	0	0	0	0	0	0	0.4406	1.5045	0
ENSG00000162894.7	FAIM3	4.286	10.1	0.69925	1.743	2.804	0.6146	3.597	0.1916	0.2359	0.2031	0.10355	0.1241	0.23045	0.1814	0.1858	0.4646	0.1601	0.16045	0.6996	0.36225	5.0385	262.35	3.942	2.524	3.46	1.116	4.6525	1.2465	3.064	2.0725	7.001	1.376	1.497	1.782	1.837	10.51	6.647	5.9615	1.677	1.562	0.67405	3.342	4.3405	1.342	1.336	40.68	217.5	2.9385
ENSG00000236081.1	AC074389.9	0.083245	0.1022	0	0	0.02835	0	0.2266	0	0.03775	0	0	0	0.040465	0	0	0.0286	0	0	0	0.06343	0.07888	1.0335	0	0	0.06029	0	0.19795	0	0.03241	0	0	0.1031	0.04421	0.0627	0.1473	0.08349	0.08595	0	0.07196	0.1732	0	0.5489	0.044845	0.05706	0.08361	0.1526	0.7285	0.26155
ENSG00000200087.1	SNORA73B	3.03	4.702	2.211	3.021	3.383	1.818	3.122	0.7739	0.8363	0.7152	0.7758	0.9407	0.79035	0.65	0.6636	0.8397	0.7007	0.62745	1.257	0.4757	4.238	20.99	11.67	9.3305	6.139	2.276	3.4475	2.1195	10.56	2.0335	8.535	1.18	0.3803	1.752	1.359	8.253	4.178	0.33515	4.4125	8.877	1.656	2.625	4.2805	5.693	4.214	3.577	7.9555	2.8985
ENSG00000125107.12	CNOT1	36.835	31.03	38.915	36.08	36.86	48.07	52.41	8.5535	9.169	11.105	42.035	40.17	14.5	13.25	9.096	10.58	11.86	8.7055	14.19	9.8685	34.945	124.95	58.68	51.43	45.78	40.51	41.835	41.59	72.88	40.08	46.12	15.88	13.05	21.1	14.27	46.77	41.81	26.635	44.9	49.47	15.91	35.37	36.36	44.61	47.07	50.01	46.505	32.975
ENSG00000223599.1	RP11-216N14.7	0.20375	0.208	0.07815	0.155	0.1616	0.1361	0.1073	0.025925	0.03432	0.03663	0.16205	0.1841	0.039105	0.04108	0.03404	0.04068	0.04526	0.04356	0.06726	0.02007	0.1752	0.61035	0.08957	0.1367	0.1853	0.09851	0.1104	0.083665	0.1227	0.069995	0.1217	0.06339	0.06141	0.07283	0.09652	0.3252	0.1262	0.09751	0.1604	0.144	0.058525	0.2232	0.12435	0.1587	0.1475	0.1406	0.25445	0.10165
ENSG00000113387.7	SUB1	46.85	56.18	37.25	60.98	55.12	55.57	37.29	51.505	63.28	42.195	51.435	37.14	47.02	80.15	42.91	52.86	59.53	35.875	39.69	38.095	52.67	155.65	67.88	40.515	47.75	51.49	39.825	40.06	38.99	38.62	51.18	31.56	23.85	29.35	19.44	49.07	32.89	28.69	42.905	46.92	12.335	47.45	39.115	34.15	29.8	33.81	56.635	29.33
ENSG00000177409.7	SAMD9L	8.881	10.84	7.2255	8.647	12.36	7.803	7.04	1.9015	1.715	2.479	0.9748	1.745	2.135	1.492	1.825	2.128	2.588	2.0825	4.307	2.8905	9.366	54.895	9.861	11.435	13.87	6.33	7.216	6.4665	5.972	5.9545	11.29	3.221	2.344	5.215	1.312	22.1	6.517	1.4155	15.995	12.94	1.806	4.391	7.347	2.72	2.229	13.03	35.275	4.6735
ENSG00000204253.3	HNRNPCP2	3.1565	3.779	2.9755	3.362	3.459	3.857	3.483	1.8865	1.645	1.694	2.827	2.011	1.6065	2.042	1.892	2.001	2.029	1.4335	3.665	1.991	3.762	9.977	5.536	4.027	4.777	3.139	2.42	2.7745	3.156	2.539	3.859	1.599	0.9051	1.893	1.342	3.972	2.364	1.6775	4.356	5.881	1.1595	3.151	2.9875	3.208	3.148	2.72	3.7055	2.165
ENSG00000100426.6	ZBED4	5.6885	6.575	4.042	5.37	6.087	4.988	6.882	2.423	2.794	2.9335	12.96	12.89	3.771	3.612	2.738	3.339	3.381	2.2765	4.282	2.453	5.987	23	12.78	7.4565	7.742	5.977	7.762	5.4525	10.7	5.808	9.085	2.644	2.214	3.518	3.617	9.575	6.88	3.628	6.2535	8.648	3.87	6.888	7.6275	7.819	7.942	8.49	10.415	5.8395
ENSG00000225163.3	LINC00618	0.50185	0.2169	0.08796	0.08897	0.1573	0.1102	0.3357	0.048725	0.07798	0.25365	0.1067	0.1117	0.1506	0.1268	0.07216	0.08946	0.3829	0.2159	0.1029	0.1225	0.439	1.682	0.186	0.88935	0.406	0.1596	0.1976	0.191	0.2494	0.1409	0.2246	0.09231	0	0.1292	0	0.3431	0.177	0	0.4116	0.5229	0	0.287	0.3044	0.539	0.5802	0.36	1.0785	0.18375
ENSG00000164211.8	STARD4	6.1805	7.225	9.3625	8.939	17.38	19.27	5.106	6.1975	7.976	10.45	28.84	29.45	9.9695	13.77	7.375	10.53	10.36	9.729	15.34	8.174	3.828	66.37	22.93	15.02	11.42	4.431	9.072	5.2585	8.387	5.04	8.783	6.441	2.404	4.627	8.988	26.32	5.978	0.7425	9.982	6.866	2.1875	11.87	14.175	2.759	2.252	17.74	11.045	8.1025
ENSG00000177272.7	KCNA3	0.35775	0.6247	0.09942	0.2534	0.371	0.08392	0.422	0.33595	0.4964	0.38885	1.264	1.399	0.7483	0.8351	0.3088	1.148	0.9895	0.2196	0.4194	0.26445	0.33015	7.6245	0.08347	0.5016	0.569	0.1764	0.6649	0.15305	0.2498	0.15715	0.6998	0.2192	0.04641	0.1102	0.1697	4.247	1.22	0.02116	0.2011	0.4975	0.10275	0.7676	0.3017	0.1665	0.1267	1.805	4.008	0.38665
ENSG00000163535.13	SGOL2	1.206	3.323	0.8675	0.7786	0.944	0.6868	1.174	0.4279	0.4561	0.5005	1.021	0.9387	0.6156	0.7382	0.4312	0.6083	0.541	0.3512	0.7861	0.5256	1.194	20.11	5.705	1.3375	1.041	0.6383	1.158	0.5995	2.243	0.62205	1.527	0.4201	0.2525	0.311	0.1552	1.138	0.8971	0.2137	1.187	1.555	0.26705	0.45	0.72345	0.7994	0.7617	1.298	1.7625	0.68035
ENSG00000142864.10	SERBP1	74.07	71.99	43.67	69.82	72.11	78.46	67.45	22.14	20.97	22.855	46.075	33.2	20.355	26.19	21.73	23.26	24.17	18.485	41.12	23.05	73.725	205.85	124.8	86.69	77.27	61.04	50.065	60.045	99.17	58.36	70.61	27.36	22.99	31.6	27.89	59.89	55.98	69.16	71.04	72.99	32.345	34.45	54.275	94.19	91.26	46.61	48.88	42.31
ENSG00000166508.13	MCM7	56.86	37.93	29.37	45.09	49.77	61.21	70.47	33.855	16.93	26.705	61.48	62.81	21.155	21.23	39.18	30.24	20.19	37.865	80.32	50.795	56.425	188.9	56.82	73.35	84.08	59.93	55.075	55.225	57.65	55.395	60.84	14.34	10.29	21.55	15.52	49.84	49.28	27.835	67.845	77.06	24.055	37.94	64.045	68.22	69.19	63.32	90.805	42.205
ENSG00000263535.1	AK4P1	0.6136	0.7006	0.07036	0.7824	0.7249	1.146	0.6075	0.2647	0.2799	0.2831	0.45395	0.4032	0.2568	0.275	0.1909	0.2643	0.2601	0.16965	0.3703	0.1419	0.64735	2.152	1.155	0.725	0.5297	0.608	0.40145	0.5324	0.608	0.68145	0.7685	0.4673	0.3495	0.7142	0.4586	0.2838	0.2786	0.094215	0.52085	0.5143	0.041795	0.359	0.33085	0.699	0.745	0.3143	0.17635	0.37245
ENSG00000257864.1	RP11-46I1.2	0	0	0	0	0	0	0	0	0	0	0	0	0	0	0	0	0	0	0	0	0	0.34525	0.1076	0.08265	0	0	0.093695	0	0.09438	0	0	0	0	0	0	0	0	0	0	0	0	0.1121	0	0.1756	0.0758	0.2457	0.0935	0
ENSG00000137812.15	CASC5	0.18415	0.14	0.23265	0.1587	0.2041	0.09499	0.1149	0.02937	0.02714	0.03222	0.043675	0.05214	0.031605	0.02989	0.03088	0.0417	0.03245	0.02739	0.06717	0.04402	0.1563	17.37	3.209	0.12785	0.095	0.07015	0.8644	0.066705	2.229	0.06342	0.1014	0.06874	0.04139	0.4167	0.5489	0.5199	0.3792	0.023015	0.13935	0.1106	0.053785	0.09723	0.14825	0.6229	0.648	2.102	1.056	0.23615
ENSG00000102445.14	KIAA0226L	1.0235	1.222	0.53285	1.067	0.9439	0.5524	0.5331	0.56965	0.8329	0.81505	0.5789	1.19	1.0185	1.007	0.6372	1.037	0.8428	0.7605	1.928	0.98565	1.0485	15.925	0.5085	0.87105	1.267	0.7006	3.645	0.51185	0.2095	0.50425	1.073	0.262	0.09951	0.2436	0.225	2.439	1.116	0.072365	1.397	0.2864	0.1574	1.114	0.80615	1.073	1.21	5.896	12.195	0.30615
ENSG00000240750.2	RN7SL559P	0	0	0	0	0	0	0	0	0	0	0	0	0	0	0	0	0	0	0	0	0	0.2014	0.1997	0	0	0	0	0	0.1351	0	0	0	0	0	0	0	0	0	0	0	0	0	0	0	0	0.09451	0	0
ENSG00000249859.3	PVT1	2.5095	2.533	5.0975	1.265	2.162	0.9218	2.992	0.29205	0.4221	0.1284	0.074545	0.08295	0.5251	0.5569	0.1958	0.2643	0.1169	0.1246	0.348	0.1875	4.48	17.01	6.077	4.034	3.767	1.819	1.4295	1.011	4.581	1.396	4.761	0.4617	0.1059	0.3623	0.2831	2.27	2.423	0.79165	2.2465	12.66	0.145	0.7301	5.706	2.497	1.998	2.289	5.263	0.8843
ENSG00000163376.7	KBTBD8	0.3396	0.66	0.4637	0.5993	0.7802	0.1988	0.9337	0.61725	0.8457	1.0905	2.5145	1.944	1.046	1.524	0.6754	1.011	1.357	0.93315	1.005	0.83525	0.4142	9.303	0.9379	0.2022	0.1527	0.5425	1.027	0.8881	1.041	0.90355	0.513	1.408	1.176	0.2514	0.4857	1.925	0.9705	0.67585	0.3389	0.2044	0.27105	1.044	0.4793	0.3694	0.2382	2.08	7.0215	0.98915
ENSG00000235237.1	RP1-151B14.6	0	0	0.20585	0	0	0	0	0	0.1278	0	0	0	0.30955	0.3441	0	0	0	0	0	0	0	1.0715	0	0.14095	0	0	0	0	0	0	0	0	0	0	0	0	0	0	0	0	0	0	0	0	0	0.2925	0.53715	0
ENSG00000163950.8	SLBP	45.57	39.44	29.505	48.68	45.59	54.1	43.42	25.605	30.74	27.505	50.5	40.26	32.9	47.06	24.6	34.27	35.18	20.075	29.89	23.205	41.35	119.35	70.06	51.87	52.16	40.79	31.915	38.835	41.94	38.55	44.93	13.34	7.401	24.85	15.23	45.71	33.66	13.995	45.75	46.01	13.93	42.12	35.845	52.63	51.78	31.27	41.165	28.195
ENSG00000000460.12	C1orf112	2.4585	1.697	1.279	1.749	1.98	2.112	2.673	0.56845	0.4307	0.63885	3.266	3.913	0.6606	0.5952	0.6873	0.7013	0.6509	0.54555	1.642	0.7396	2.402	10.32	2.067	3.4925	3.29	2.043	1.735	1.682	2.097	1.674	2.535	0.7344	0.3892	0.7135	0.8837	1.825	1.814	0.47255	4.1635	3.394	0.62775	1.803	2.307	1.982	2.051	1.833	2.502	1.291
ENSG00000239920.1	AC015691.13	0	0	0.083685	0	0	0	0	0	0	0	0	0	0	0	0	0	0	0	0	0	0	0.3824	0	0	0.1709	0	0	0	0	0	0.09612	0	0	0	0	0	0	0	0.02809	0.1453	0	0.09059	0.1102	0	0	0	0.08057	0
ENSG00000113520.6	IL4	0.09298	0.05771	0.076485	0.2835	0.1262	0.09102	0.1398	0	0	0.033215	0.15965	0.162	0	0	0	0.03635	0.02613	0	0	0	0.1115	1.018	0.05593	0.074425	0.2957	0.06153	0.04212	0.064955	0	0.047395	0.1675	0.03429	0	0.1038	0	0.1762	0.0642	0	0.13215	0.1641	0.03638	0.7185	0.28465	0.1278	0.1157	0.07244	0.18625	0
ENSG00000248243.1	RP11-93K22.13	0.08223	0.05561	0.03155	0.06634	0.07964	0.05239	0.5625	0.032075	0.02934	0.062965	0	0	0.037235	0.03611	0.04117	0	0.08675	0.05957	0	0	0.12265	1.421	0.09618	0.11092	0.08504	0.06733	0.5686	0.06214	0.3912	0.06268	0.5646	0	0	0.05276	0	0.1998	0.7749	0	0.15085	0.1185	0.01332	0.06868	0.11325	0.1418	0.1542	0.8515	0.49005	0.12695
ENSG00000115091.7	ACTR3	49.19	47.9	59.25	73.1	67.44	75.91	49.22	19.07	20.21	18.515	30.81	23.87	17.815	25.68	20.17	22.89	19.89	15.38	35.03	21.355	41.48	165.75	113.1	63.38	40.84	46.49	42.855	47.07	84.37	50.175	47.88	20.43	12.72	19.94	12.62	60.45	40.45	12.755	41.88	31.31	11.92	22.07	34.1	50.25	45.27	42.77	61.69	30.495
ENSG00000180712.3	RP11-290F5.2	0.1278	0.1163	19.88	0.2072	0.2101	0.1042	0.8119	0.034015	0.04392	0.03292	0.15205	0.1649	0.054065	0.046	0.04207	0.04957	0.03306	0.02835	0.09591	0.065315	0.27915	25.46	0.159	0.064535	0.205	0.1111	1.038	0.1187	0.2938	0.096375	0.4623	0.2145	0.1741	0.06888	0.5792	0.4314	0.8973	0.085315	0.19015	0.1975	0.25455	0.1668	0.29255	0.2256	0.2109	1.494	4.574	0.5992
ENSG00000109685.13	WHSC1	7.426	6.134	4.733	8.017	7.594	9.185	7.506	5.969	7.161	5.3445	20.68	17.88	7.839	9.002	5.784	7.087	6.367	4.466	8.842	6.011	6.987	32.655	12.26	7.383	9.832	10.02	11.46	8.1705	8.049	8.4185	6.05	3.515	3.096	3.719	2.355	9.732	7.325	3.6045	9.2845	6.227	3.685	10.43	7.606	6.251	5.683	9.964	9.7585	6.2045
ENSG00000231066.3	NPM1P9	0.10525	0.1151	0.05007	0.138	0.1346	0.08459	0.1958	0.050255	0.04313	0.06171	0.37325	0.3662	0.040555	0.05416	0.06529	0.06865	0.05374	0.07298	0.09894	0.052765	0.11235	0.8588	0.5726	0.29745	0.07065	0.1105	0.1041	0.10345	0.2237	0.0796	0.1423	0.03171	0	0.07531	0.03319	0.1342	0.1122	0	0.2726	0.4081	0.03327	0.06981	0.13625	0.1077	0.1044	0.1541	0.34745	0.087895
ENSG00000230812.1	RP4-794H19.4	0.531	0.4599	0.7963	0.6195	0.5098	0.4392	0.525	0.096415	0.07127	0.044355	0.067945	0.08179	0.057455	0.05247	0.07967	0.09506	0.04448	0.039975	0.2344	0.13265	0.40285	5.79	1.914	2.248	3.5	0.3186	0.28105	0.25105	0.1265	0.16955	0.494	0.1571	0.1161	0.256	0.04524	0.5633	0.153	0.93495	0.4646	1.89	0.08295	0.1723	0.4374	0.09506	0.1046	0.4874	1.412	0.22505
ENSG00000105875.9	WDR91	19.845	11.87	10.605	23.11	21.46	18.04	20.64	6.065	6.877	8.6385	25.7	26.92	10.85	10.04	7.272	9.764	9.201	7.1045	9.083	7.117	20.495	80.475	6.666	23.355	30.24	12.92	8.723	18.15	24.65	18.38	26.69	4.659	2.794	31.69	7.511	31.66	17.1	5.4525	27.295	38.29	19.62	18.03	19.47	19.61	19.33	11.65	24.035	14.295
ENSG00000198841.3	KTI12	12.265	12.06	17.065	14.39	14.13	11.51	14.42	4.157	4.877	5.02	12.275	11.76	7.192	8.072	4.483	6.737	6.726	4.28	4.521	4.1185	11.825	40.33	26.47	8.481	11.58	10.97	10.955	13.165	9.798	13.275	19.72	3.743	3.668	5.848	5.367	10.35	7.025	3.6605	10.64	19.51	5.448	14.09	9.355	9.167	8.807	12.56	17.86	10.06
ENSG00000143155.8	TIPRL	25.945	24.05	23.335	30.11	28.16	29.6	29.54	10.9	15.02	10.395	25.815	18.01	15.79	25.12	10.09	16.4	14.08	7.7505	15.91	11.415	24.725	70.225	58.29	32.875	28.15	24.84	22.65	22.205	32.12	23.655	30	15.85	12.78	12.5	12.75	24.65	20.81	18.945	23.675	28.06	11.855	27.25	19.985	20.1	20.21	20.78	21.105	14.945
ENSG00000182481.4	KPNA2	18.79	21.63	15.34	17.74	22.41	14.79	16.46	12.34	14.74	11.595	15.155	13.88	19.96	25.21	12.33	18.88	12.78	9.09	17.01	13.35	17.44	162.05	73.9	18.845	13.41	14.57	20.17	14.975	41.06	15.375	20.73	11.5	9.466	9.577	6.692	26.36	16.08	8.183	18.525	7.09	4.2925	21.44	11.845	16.84	15.63	21.53	35.13	16.08
ENSG00000229164.5	TRAC	25.435	15.75	2.5205	7.22	11.1	4.774	16.6	3.9845	1.973	20.905	18.9	25.95	2.364	2.192	1.692	3.877	37.47	18.41	6.112	2.877	16.5	282.45	0.4872	10.176	15.18	5.036	18.35	6.0735	12.88	6.6235	15.75	37.18	4.159	7.733	4.093	36.49	8.767	0.84705	14.355	1.871	1.616	18.1	11.57	12.86	16.33	69.92	171.5	13.475
ENSG00000125656.4	CLPP	64.445	65.3	82.365	72.04	72.27	73.03	71.27	31.985	34.93	35.015	62.85	59.66	37.57	41.13	30.69	39.96	37.44	29.65	43.83	37.665	66.93	162.15	111.2	72.3	71.77	66.02	56.17	68.84	69.19	70.425	75.84	42.84	40.53	59.23	51.97	69.3	53.89	73.5	70.86	65.09	31.785	71.67	68.73	61.45	67.24	58.62	70.65	58.49
ENSG00000164134.8	NAA15	10.23	10.1	7.251	8.888	9.376	10.65	11.81	3.4005	3.624	4.1425	10.1	9.048	4.523	5.291	3.766	4.4	4.367	3.2475	6.984	4.0825	10.05	28.12	21.09	11.485	11.65	9.688	7.5985	8.739	12.41	9.371	10.88	5.55	4.563	3.54	3.534	9.904	7.419	9.838	11.925	10.84	3.165	8.423	8.4165	9.931	9.875	6.605	7.705	5.548
ENSG00000270164.1	AC006129.4	1.8955	1.883	0.8374	1.148	1.587	0.6677	1.064	1.0835	0.5616	0.79685	0.28595	0.3125	0.54315	0.5368	1.257	1.197	0.7302	0.6832	4.324	1.938	3.9165	20.53	0.5227	0.47935	0.8437	0.8473	1.7295	0.58545	0.5576	0.5617	2.047	0.2532	0.2404	0.5971	0.1641	4.406	4.303	0.1474	2.702	0.4853	0.2934	0.9752	3.9055	0.7816	0.8061	4.333	15.585	0.6631
ENSG00000228546.2	CTA-313A17.3	0	0	0	0	0	0	0	0	0	0	0	0	0	0	0	0	0	0	0	0	0	0.2007	0	0	0	0	0	0	0	0	0	0	0	0.1556	0	0	0	0	0	0	0	0	0	0	0	0	0	0
ENSG00000132507.13	EIF5A	200.7	233.4	195.05	214.3	214.7	198.9	185.8	90.015	105.7	87.35	165.45	151.1	109	129.4	89.55	104.2	98.24	76.385	102.5	91.765	199.25	585.4	505.6	268.65	164.4	171.6	177.85	175.8	412.2	178.4	215.5	117.2	102.9	139.3	163.5	240.6	169.9	202.7	198	165.8	97.815	162.2	185	321.5	323.7	161	203.95	147.8
ENSG00000265714.1	AL122127.3	0	0	0	0	0	0	0	0	0	0	0	0	0	0	0	0	0	0	0	0	0	35.2	0	0	0	0	3.0925	0	0	0	0	0	0	0	0	0	4.064	0	0	0	0	0	0	0	0	9.612	30.045	0.45035
ENSG00000211450.5	C11orf31	83.485	93.33	142.7	94.24	95.07	84.72	94.11	54.37	73.95	63.505	71.45	67.12	89.35	110.7	54.44	72.4	86.39	52.3	57.6	55.525	100.45	273.45	138.7	110.55	124.9	81.22	73.91	75.535	110.6	72.035	98.37	61.76	36.92	85.25	70.87	107.2	93.38	48.175	93.295	123.9	47.595	128.9	131.05	79.88	75.95	82.26	149	72.63
ENSG00000029639.6	TFB1M	5.6615	4.536	15.305	7.192	7.459	8.317	9.467	2.7165	3.211	2.979	6.711	6.357	3.978	4.482	2.993	3.934	3.293	2.6755	4.861	3.594	6.1105	23.225	11.55	7.883	8.437	7.005	6.651	6.3745	8.2	6.445	6.296	4.496	4.261	4.549	6.353	6.373	7.156	6.4195	10.04	8.836	3.0875	9.249	7.181	8.241	8.572	6.322	9.913	5.4705
ENSG00000236848.2	RP11-401L13.5	0	0	0	0	0	0	0.185	0	0	0	0	0	0	0	0	0	0	0	0	0	0	0.5434	0	0	0	0	0.097785	0	0	0	0	0	0	0	0	0	0	0	0.1472	0.1327	0	0	0	0	0.1184	0.1481	0.13495	0
ENSG00000128626.7	MRPS12	29.92	29.68	41.51	29.22	31.61	25.8	33.81	13.255	17.19	15.425	20.77	20.67	23.245	24.98	15.35	17.61	17.05	13.675	17.67	18.235	29.77	83.18	67.25	26.66	30.55	28.51	33.875	28.38	44.91	30.125	33.57	38.69	34.32	38.94	31.65	31.05	29.65	27.005	29.49	27.54	15.67	21.76	33.53	37.22	38.61	31.26	43.055	36.51
ENSG00000196449.3	YRDC	17.565	22.04	15.16	15.61	17.53	15.21	19.95	8.613	10.54	9.1335	24.25	22.4	13.325	15.36	10.05	12.71	10.63	7.7455	13.71	9.926	20.415	53.83	24.51	19.745	14.67	14.69	16.52	15.775	27.17	16.005	26.91	6.62	4.884	13.62	11.79	22.57	19.09	7.798	18.33	17.49	12.37	26.3	18.29	30.87	29.68	16.89	21.51	16.435
ENSG00000132603.9	NIP7	12.745	16.61	12.97	10.02	12.22	8.563	11.51	3.919	4.549	4.3105	5.5345	4.983	5.08	5.946	4.648	4.959	4.413	3.6845	6.364	4.4255	13.005	38.31	38.62	12.66	12.25	9.485	11.825	8.9375	20.73	9.3455	15.49	4.296	3.325	7.772	6.265	12.05	10.92	5.5865	11.63	10.4	5.1625	8.372	10.1	14.12	13.98	11.95	14.46	8.782
ENSG00000228668.1	TRGV5P	0.32585	0.345	0.22645	0.1664	0.2469	0	0	0	0	0	0	0	0	0	0	0	0	0	0.1442	0	0.20305	5.004	0.285	0.4515	0.1996	0	0.32015	0	0.1647	0.10045	0.5088	0.05608	0	0.2693	0.1211	1.695	0.3626	0	0.1643	0	0.02312	0.2336	0.9973	0.111	0	1.047	4.145	0.25345
ENSG00000076604.10	TRAF4	6.0015	11.86	13.235	9.361	8.214	5.901	32.95	11.37	9.098	8.748	8.4675	10.06	9.5415	8.472	11.11	10.77	9.399	8.4605	15.9	12.94	25.705	103.05	20.46	11.925	13.89	4.77	31.965	5.1405	28.46	4.7715	20.82	2.978	1.078	31.95	25.09	33.08	55.26	0.7807	19.035	13.57	14.555	17.05	38.245	17.52	15.31	48.56	22.245	33.5
ENSG00000185338.4	SOCS1	10.585	11.19	3.423	5.417	4.361	1.804	9.912	0.71185	0.6042	0.8712	8.5245	9.742	0.75575	0.613	0.523	1.062	0.932	0.75465	1.054	0.6148	8.9685	61.14	2.752	22.51	36.02	3.721	5.9635	7.4975	6.031	5.96	7.989	2.056	1.839	12.82	6.578	16.88	6.469	1.219	4.57	13.62	1.4575	20.72	9.09	7.127	9.095	15.8	30.41	8.9545
ENSG00000119335.12	SET	109.75	105.8	87.8	105.9	111.8	125.3	134.5	73.185	69.5	64.71	140.85	111.5	67.9	84.44	72.58	84.75	70.26	58.05	122.3	79.43	112.15	356.15	220.2	162.05	144.6	126.9	93.555	109.35	122.2	110.05	141.5	56.21	42.09	60.42	34.76	127.4	102.5	73.23	146.65	160.4	53.03	91.65	109.5	123.8	124.4	92.56	118.65	77.635
ENSG00000230409.2	TCEA1P2	1.441	1.168	0.9703	1.712	1.612	2.626	1.314	0.5532	0.5408	0.65075	0.8816	0.6361	0.48695	0.6061	0.5191	0.5858	0.6781	0.4785	1.187	0.6734	1.2985	4.932	2.799	1.3186	1.871	1.376	0.8364	1.198	1.01	1.255	1.54	0.497	0.2502	0.4631	0.4245	1.309	1.098	0.55735	1.3885	1.466	0.52265	0.7814	1.055	1.205	1.229	0.8469	0.6411	0.82125
ENSG00000168811.2	IL12A	0.48005	0.4782	0.095725	0.2145	0.3258	0.1669	0.4379	1.547	1.342	1.042	0.4457	0.5269	1.188	1.221	1.42	1.346	1.165	1.247	1.339	1.6965	0.8314	6.8825	2.709	0.30675	0.3798	1.6	1.1985	0.9494	6.562	0.9046	1.207	0.4054	0.433	0.3145	0.07671	2.727	0.6334	0.1197	0.5358	0.7917	0.5633	1.062	0.6444	0.1903	0.2418	1.645	3.431	0.5113
ENSG00000168393.8	DTYMK	18.305	15.71	16.69	15.04	15.81	11.96	14.53	7.7975	7.944	7.0705	22.37	21.39	8.5275	8.477	7.332	8.271	7.409	6.378	12.05	8.618	17.775	50.155	38.34	20.3	21.38	13.3	14.26	12.11	21.42	12.185	18.69	6.462	4.719	12.16	9.38	16.45	11.77	4.065	19.77	16.89	5.5845	9.478	18.285	15.66	15.48	14.74	25.305	12.235
ENSG00000135476.7	ESPL1	0.50985	0.4914	0.6771	0.3571	0.4379	0.2035	0.3718	0.0582	0.05705	0.073955	0.04008	0.06166	0.04659	0.05233	0.05577	0.1058	0.1481	0.073745	0.06293	0.08999	0.5716	25.95	2.825	0.35075	0.2956	0.2302	1.98	0.20105	34.29	0.21105	0.2232	0.1488	0.08636	1.078	0.6323	1.099	0.9763	0.04743	0.4762	0.355	0.1058	0.2466	0.39295	4.179	4.819	5.295	2.5195	0.4831
ENSG00000214222.2	TUBBP2	0.26855	0.2192	0.14385	0.2727	0.2291	0.3046	0	0.1337	0.213	0.1178	0.2379	0.2486	0.19845	0.1942	0.104	0.2501	0.1716	0.10136	0.1525	0.12475	0.1914	0.93725	0.4257	0	0.3439	0.2573	0.11875	0.2371	0.1932	0.2351	0	0.1454	0.1337	0.09058	0.07386	0.3122	0.1149	0.1367	0.3172	0.4352	0.058515	0.1332	0.12995	0.1939	0.181	0.1047	0.1823	0.1065
ENSG00000086730.12	LAT2	3.9305	4.651	4.003	5.053	5.196	2.493	3.431	3.099	1.757	2.7175	3.475	3.145	1.4935	1.887	3.034	4.373	2.757	2.145	12.97	6.31	2.791	156.45	0.624	2.3715	4.468	2.57	3.2225	2.61	2.333	2.8095	4.348	1.284	0.8757	1.709	2.938	18.9	3.114	1.3435	5.5945	1.462	1.1565	2.56	6.378	1.651	1.85	6.392	52.35	2.262
ENSG00000235454.1	RP11-678B3.2	0.084675	0.06158	0.07368	0	0.03904	0.04022	0.09058	0	0	0.004951	0.03859	0.05037	0	0	0	0	0	0.016505	0.07264	0.01013	0.070935	0.41405	0.1439	0	0.2155	0.03193	0.03083	0.034365	0.0384	0.026305	0.1085	0	0	0.03172	0	0.05976	0.04472	0	0.06239	0.09914	0	0	0.06923	0.04727	0.04467	0.02954	0.071905	0.028145
ENSG00000112679.10	DUSP22	33.055	28.58	11.135	32.52	31.81	32.44	24.86	11.52	12.31	10.875	11.44	11.19	14.66	16.12	12.18	14.2	11.68	9.8585	26.9	13.775	29.34	89.025	11.03	31.74	36	42.21	23.105	33.025	27.84	36.015	24.5	16.84	12.66	12.15	10.36	36.77	24.41	17.07	37.05	19.58	12.26	19.49	21.345	27.42	29.6	24.96	38.12	19.17
ENSG00000136485.10	DCAF7	28.025	21	22.785	24.51	26.57	28.81	37.59	19.365	19.59	19.5	37.875	31.44	19.62	22.27	20.01	21.79	21.41	16.3	28.43	18.33	26.3	78.585	38.56	32.4	40.87	26.51	28.765	28.095	27.32	28.555	30.96	14.12	10.45	19.47	9.972	38.64	29.23	10.59	37.15	30.16	11.695	26.71	31.86	20.5	24.12	34.34	38.585	21.865
ENSG00000228519.3	RP11-298C3.2	0.37125	0.3759	0.31625	0.3947	0.397	0.4462	0.1972	0.2237	0.2747	0.17975	0.422	0.3566	0.25225	0.3753	0.2066	0.2884	0.1987	0.16185	0.3043	0.32665	0.38905	1.1485	0.6552	0.41545	0.7961	0.4001	0.30505	0.3375	0.4412	0.31065	0.471	0.1398	0.1017	0.2173	0.2192	0.4149	0.2467	0.1431	0.4592	0.3794	0.13585	0.3308	0.3091	0.3662	0.3482	0.2821	0.46235	0.2695
ENSG00000101166.11	SLMO2	35.65	34.63	33.695	27.24	28.83	29.15	35.28	16.855	16.7	17.995	26.535	21.31	14.42	17.77	17.05	22.49	19.54	15.695	32.79	22.16	37.34	90.225	59.61	29.4	26.04	33.11	47.545	27.215	54.62	28.605	24.7	16.38	13.13	22.43	14.65	38.52	33.39	15.71	28.525	24.6	13.2	59.02	25.865	34.08	33.16	49.43	30.12	26.06
ENSG00000153574.8	RPIA	31.715	28.4	16.445	13.01	17.23	14.53	22.1	5.4335	5.716	5.9865	16.145	13.55	5.518	6.853	5.702	7.549	6.381	5.23	8.694	5.8425	30.395	68.45	32.73	26.025	30.21	15.98	25.965	14.12	34.66	13.39	25.51	9.667	10.12	9.408	5.304	24.53	26.25	18.92	23.075	30.43	13.245	16.66	18.665	19.83	22.05	25.15	35.21	19.07
ENSG00000270123.2	VTRNA2-1	0	0	0.3241	0	0	0	0	0	0	0	0	0	0	0	0	0	0	0	0	0	0	0.7584	0.7423	0	0	0	0	0	0	0	0	0	0	0	0	0	0	0	0	0	0	0	0	0	0	0	0	0
ENSG00000232794.1	HNRNPDP1	0	0	0	0	0	0	0	0	0	0	0	0	0	0	0	0	0	0	0	0	0	0.086985	0	0	0	0	0	0	0	0	0.07041	0	0	0	0	0	0	0	0	0	0	0	0	0	0	0	0	0
ENSG00000187510.3	PLEKHG7	0	0.01627	0	0	0.01764	0	0.3108	0	0	0	0	0	0	0	0	0	0	0	0	0	0.040755	4.4265	0	0.02449	0.02299	0	0.4596	0	0.06574	0	1.389	0	0	0.2315	0.1441	0.5022	0.07518	0	3.121	0	0.29865	0.0473	0.51615	0.04429	0.02524	0.8546	1.1485	0.4307
ENSG00000253669.3	KB-1732A1.1	0.5157	0.5036	0.4874	0.5215	0.4612	0.3288	0.3292	0.23605	0.2391	0.1632	0.1354	0.1586	0.2468	0.2461	0.1688	0.2664	0.1414	0.1249	0.1586	0.19895	0.45155	1.564	1.064	0.5651	0.5313	0.4504	0.48705	0.2932	0.3355	0.2885	0.5067	0.3135	0.1471	0.2975	0.5749	0.5957	0.2306	0.2298	0.2652	0.2264	0.083255	0.7252	0.59455	0.5951	0.4937	0.6553	0.7525	0.1541
ENSG00000048162.15	NOP16	16.525	24.34	14.78	13.83	17.64	13.92	15.78	6.4885	8.208	6.5075	9.0475	9.093	9.1155	10.53	7.028	9.003	8.179	5.3175	6.738	7.547	18.56	52.71	38.73	16.95	13.42	15.99	16.935	16.75	34.53	17.455	25.56	11.92	9.592	11.2	11.19	14.69	12.87	28.99	18.365	19.33	6.2055	11.65	15.715	26.02	25.09	14.98	18.815	13.89
ENSG00000227619.1	RP11-492E3.2	0.020615	0	0.03376	0.08185	0.02933	0.04383	0.5739	0.16745	0.1854	0.25955	0.16	0.263	0.4237	0.4009	0.1869	0.1974	0.1289	0.21865	0.1201	0.19055	0.037895	2.082	0.1775	0.1322	0.2462	0.05493	0.1243	0	0.06274	0.022095	0.2206	0	0	0.1677	0.02985	0.0947	0.197	0	0.022275	0.02858	0.02731	0.05636	1.3725	0.0438	0.09573	0.1351	0.2522	0.089885
ENSG00000170476.11	MZB1	0.44435	1.329	0.38355	0.7106	1.13	0.1349	0.479	0.08276	0.06328	0.1056	0.1195	0.1358	0.08262	0.07975	0.1014	0.1403	0.06975	0.072375	0.1625	0.09602	3.814	250.5	0.0589	3.264	19.37	0.1993	31.82	0.16715	3.517	0.2111	6.757	0.2363	0.2098	0.9147	1.929	15.54	63.51	0.11855	0.4609	0.5069	0.21835	0.8041	7.8465	0.29	0.158	35.41	217	10.775
ENSG00000211699.2	TRGV3	0.45585	0.4619	0.2341	0.2198	0.2687	0	0.3709	0	0	0	0	0	0	0	0	0.07788	0	0	0.2452	0.029175	0.2891	5.5445	0	0.14805	0.653	0.1144	0.47385	0.1398	0.2089	0.1413	0.692	0.09622	0.03386	0.1316	0.131	1.292	0.3418	0	0.2444	0.08551	0.07747	0.3195	0.8375	0.1339	0.1019	1.425	4.695	0.37095
ENSG00000123600.14	METTL8	4.708	3.515	3.559	3.6	3.98	3.932	5.152	2.49	2.454	3.241	3.551	3.107	2.3415	2.77	2.579	2.727	3.624	2.967	5.943	3.532	4.055	15.785	7.876	5.7535	4.827	7.241	4.0115	5.3865	6.366	6.5425	4.625	1.617	1.03	1.731	1.301	3.381	2.619	1.651	5.445	4.559	1.0595	1.983	4.83	8.265	9.114	4.418	5.8635	1.7255
ENSG00000225159.1	NPM1P39	0.38895	0.4109	0.26875	0.401	0.4142	0.6459	0.2891	0.089915	0.1036	0.08546	0.25035	0.1997	0.09549	0.1355	0.1016	0.1062	0.1202	0.07213	0.2782	0.095485	0.43145	1.7215	0.9912	0.3611	0.9823	0.4215	0.2723	0.3222	0.4276	0.262	0.4609	0.1471	0.1174	0.1822	0.08642	0.3987	0.2984	0.1897	0.41545	1.09	0.27575	0.2325	0.30465	0.3076	0.3078	0.278	0.2823	0.3129
ENSG00000119203.9	CPSF3	15.305	12.51	16.56	13.57	14.29	14.12	17.24	5.7395	5.735	6.8105	12.01	10.78	7.6145	9.369	6.355	8.813	7.338	6.126	10.79	7.218	14.615	48.05	30.84	17.82	16.71	14.21	12.385	13.3	16.75	13.875	17.42	6.29	5.259	8.658	6.503	15.14	12.97	7.648	15.92	13.53	5.9315	14.55	12.285	15.77	17.2	13.55	17.79	11.05
ENSG00000233834.2	AC005083.1	0.11775	0.2453	0	0.15	0.1706	0	0.7729	0	0	0	0	0	0	0	0	0.06468	0	0	0.09945	0	2.679	15.97	0.1362	0.133	0.8904	0	1.688	0	3.097	0	0.8405	0	0	8.177	0.1946	2.761	4.853	0	0.70995	0.1156	6.3345	4.592	0.9483	4.136	4.446	4.932	4.242	2.989
ENSG00000197071.1	AC010243.1	0	0	0	0	0	0	0	0	0	0	0	0.2098	0	0	0	0	0	0	0	0	0	0.37225	0.09998	0.0738	0.1358	0	0.08341	0	0.09746	0	0	0	0	0	0	0	0.07392	0	0	0.1242	0	0	0	0	0	0.08662	0	0.1354
ENSG00000100523.10	DDHD1	7.629	5.586	3.7835	5.958	6.152	5.974	9.221	5.6305	6.193	5.6535	13.15	11.84	7.9355	9.539	6.365	7.841	5.655	4.8855	12.99	7.76	6.2195	33.37	10.65	6.913	8.032	5.017	4.1335	6.7585	1.998	7.0865	7.584	3.243	1.901	1.721	1.074	7.492	3.226	2.285	10.95	9.676	1.816	8.727	4.901	4.425	4.809	5.304	5.883	3.2145
ENSG00000183239.5	RP5-1120P11.4	0.1087	0.09908	0.063645	0.098	0.0905	0.09711	0.1103	0	0	0	0.06732	0	0	0	0	0	0	0	0	0	0.11205	0.4236	0.135	0.1236	0.1333	0.08032	0.0629	0.08198	0.09408	0.07705	0	0.05895	0.0445	0	0	0.1187	0.09127	0.09436	0.1175	0.2312	0.067865	0.084	0.10935	0.188	0.1886	0.07643	0.08779	0
ENSG00000118513.14	MYB	0.41695	0.1769	0.3027	0.08887	0.117	0.07753	0.6668	0.46015	0.1437	1.57	0.020575	0.02981	0.1644	0.1649	0.203	0.1422	2.609	0.854	0.02761	0.01541	4.458	16.27	0.05254	0.86845	0.6722	0.184	13.635	0.28455	2.78	0.27495	0.8189	0.03294	0.0251	0.04493	0.0704	1.766	0.5319	0.043	0.1986	0.07802	0.03966	0.0909	1.545	3.464	3.797	4.841	1.1235	0.43915
ENSG00000093009.5	CDC45	0.5409	0.4722	0.6238	0.4	0.6252	0.2554	0.3481	0.1152	0.1246	0.13705	0.1199	0.1649	0.1387	0.1265	0.1515	0.1625	0.1677	0.1175	0.2252	0.19315	0.4777	36.645	6.446	0.12955	0.2614	0.167	1.9495	0.19785	6.864	0.20605	0.2722	0.1958	0.1203	0.2406	0.2399	1.167	1.109	0.1549	0.35725	0.2362	0.12825	0.2656	0.58275	1.865	1.785	2.925	3.5995	0.6184
ENSG00000267554.1	RP11-686D22.10	1.179	1.822	0.20485	0.5047	0.5838	0.08411	1.387	0.097285	0.08996	0.077755	0	0.08666	0.1626	0.1052	0.1002	0.1355	0.05663	0.1196	0.386	0.1289	1.0715	8.8005	0.146	0.8638	1.185	0.3012	0.7778	0.3284	0.8277	0.2988	1.93	0.2273	0.1252	0.1547	0.3382	3.48	0.9107	0.05962	0.64945	0.3421	0.1677	0.2153	0.63565	0.2471	0.2468	3.196	6.1	0.8898
ENSG00000183473.5	SSTR3	0.018105	0.1171	0.32255	0.01809	0.01917	0.01293	0.02644	1.2155	3.106	0.23675	1.8525	1.077	7.8035	8.36	1.327	4.242	0.2778	0.2331	0.4049	0.80345	0.01933	20.01	0.009175	0.01258	0.04433	0.03127	0.10415	0.009117	0.0247	0.009815	0.2089	0.007722	0	0.09436	0.0127	0.08685	0.1669	0	0.014325	6.327	0.5543	4.246	0.04284	0.01245	0.01525	0.283	0.86445	0.12415
ENSG00000242660.1	RP11-1094M14.1	0	0	0	0	0	0	0	0	0	0	0	0	0	0	0	0	0	0	0	0	0	0.3933	0	0	0.3211	0	0	0	0	0	0	0	0	0	0	0	0	0	0	0	0	0	0	0	0	0	0	0
ENSG00000105486.9	LIG1	7.4555	6.062	7.531	7.587	7.006	6.627	8.426	4.167	3.927	5.0595	17.72	18.54	6.0485	5.414	4.567	6.453	5.661	3.8475	8.815	5.2255	10.335	49.69	11.42	17.175	17.98	6.224	9.8805	4.656	15.34	4.21	12.04	2.422	1.321	6.035	5.118	13.52	11.75	1.9665	10.71	22.36	8.3955	18.78	16.45	22.09	20.26	16.22	22.105	8.062
ENSG00000235636.1	NUS1P1	0.9868	1.121	0.989	1.272	1.108	1.517	1.213	0.37405	0.5169	0.39395	1.3105	1.135	0.45225	0.6625	0.3521	0.5416	0.4523	0.255	0.5816	0.386	1.014	4.6705	4.75	1.215	2.12	0.9527	0.85395	0.9064	0.9683	0.96575	1.104	0.4487	0.2257	0.5296	0.529	1.331	1.509	0.4263	0.99285	1.014	0.7006	1.033	0.87335	0.776	0.7091	0.9261	1.02	0.7844
ENSG00000115866.6	DARS	62.805	54.53	54.64	58.43	60.65	78.86	76.16	39.175	36.93	43.285	41.075	37.95	33.005	38.42	33.82	41.97	42.5	36.475	58.22	40.21	62.255	187.85	106.8	66.025	69.53	62.87	39.87	82.1	63.18	88.505	65.14	34.67	27.56	33.8	25.06	50.7	48.08	46.82	63.285	76.44	24.775	45.25	56.71	56	56.24	39.45	47.575	37.065
ENSG00000151465.9	CDC123	70.615	60.93	56.08	78.91	77.99	80.43	66.86	31.23	38.64	45.465	63.71	56.69	51.765	57.22	32.2	40.23	50.75	35.965	50.18	33.445	65.425	167.9	124.8	78.335	73.8	61.64	53.72	62.99	70.19	64.705	69.07	47.17	30.49	34.86	26.83	64.55	49.03	33.86	79.895	55.15	20.165	65.39	53.065	70.82	74.48	53.47	82.07	39.08
ENSG00000106028.6	SSBP1	62.495	55.3	61.285	74.01	71.71	82	60.78	30.865	35	31.415	40.265	34.8	35.535	43.13	29.71	36.43	38.35	26.975	40.16	34.94	62.46	151.6	111.9	65.87	59.39	66.1	51.525	64.895	74.22	64.685	67.11	42.96	38.39	39.3	29.76	55.23	51.22	41.01	68.57	74.91	24.865	50.81	48.895	56.17	61.5	48.26	58.905	47.78
ENSG00000164430.11	MB21D1	3.5045	4.343	1.078	4.03	3.92	2.431	4.352	0.81305	0.6666	0.732	0.7408	0.7512	0.50015	0.6399	0.8229	1.205	0.7819	0.6319	2.569	1.424	3.1835	16.185	4.942	4.865	4.673	2.871	2.3095	2.0165	2.789	1.955	4.5	1.082	0.5264	1.032	0.4801	5.443	2.701	0.30465	3.9205	2.413	0.7964	0.9682	3.816	0.8902	0.9175	3.094	9.532	1.54
ENSG00000154237.8	LRRK1	8.669	6.28	2.065	7.31	5.61	3.474	11.72	1.4	2.086	0.71745	2.375	2.63	5.046	4.57	1.091	1.008	1.34	0.4116	2.084	1.2115	7.1235	29.615	11.75	10.5375	12.57	7.247	9.95	5.1385	6.008	4.756	10.5	2.165	0.7018	1.351	0.4625	7.412	9.07	0.6644	6.964	9.422	3.1205	3.891	11.72	8.19	10.46	10.71	14.225	3.3085
ENSG00000138071.9	ACTR2	104.2	90.46	54.215	117.1	113.2	145.8	84.65	57.025	75.78	62.635	117.15	74.47	68.965	117.5	56.44	67.94	70.44	47.865	107.5	61.61	80.505	338.35	267.2	98.735	92.7	70.04	78.165	73.1	102	73.375	70.84	33.66	22.73	33.47	28.12	108.7	71.22	36.845	84.225	53.66	22.815	46.17	62.375	57.79	64.25	80.09	110.45	50.77
ENSG00000070190.8	DAPP1	1.8765	1.557	0.6283	0.8962	1.22	0.5099	12.3	0.28365	0.1605	0.25915	0.1084	0.07993	0.1505	0.2044	0.2877	0.3892	0.1976	0.175	1.471	0.57415	2.11	51.18	0.07533	0.68005	1.286	0.612	1.7645	0.46995	41.88	0.5143	2.515	0.3042	0.1547	0.4136	0.3955	7.907	12.84	0.52195	1.253	0.4778	0.1733	0.3964	1.3145	18.79	18.3	5.489	26.63	1.1275
ENSG00000266648.1	RP11-112H10.6	0.052395	0.05456	0.056545	0	0	0.08688	0.07121	0.03517	0	0	0.08534	0.05241	0	0.04136	0	0.0364	0.0238	0	0.07461	0	0.051975	0.3297	0.1876	0	0	0.05395	0.051885	0.038265	0.08683	0.05942	0.1404	0	0	0.03361	0	0.06371	0.0749	0.042715	0.06218	0.1161	0	0.04619	0	0.05577	0.04302	0.07714	0.090925	0
ENSG00000143390.13	RFX5	19.54	16.77	31.07	31.34	27.89	29.39	31.15	10.03	12.45	10.225	26.82	24.65	14.465	16.45	9.412	13.68	10.56	8.059	13.74	11.355	19.5	93.485	17.31	23.465	30.05	32.67	20.375	28.45	16.29	29.005	27.19	8.674	5.829	13.28	4.507	25.73	18.33	8.792	24.45	16.98	5.0035	27.92	24.38	10.92	11.26	27.39	47.93	13.745
ENSG00000078237.4	C12orf5	10.465	10.52	12.7	10.44	12.04	8.43	13.71	4.5195	5.458	4.817	4.081	4.225	7.6065	9.281	5.632	5.733	4.607	4.283	11.23	7.1315	8.717	34.44	30.72	7.171	6.394	10.13	9.86	11.58	10.14	11	9.122	5.245	5.705	4.807	3.212	14.19	8.79	7.452	9.2475	2.835	2.2825	17.66	9.7745	6.563	6.637	9.571	17.615	7.374
ENSG00000159399.5	HK2	25.1	30.4	2.8625	11.96	10.89	14.25	18.45	2.191	0.96	1.722	0.8015	0.8422	0.94095	1.033	2.286	2.718	1.365	1.4905	8.909	3.2085	20.765	76.345	37.24	6.4785	4.601	1.843	40.505	2.7835	25.22	2.842	8.132	3.683	3.579	1.002	0.4554	22.38	17	20.8	6.458	29.86	1.659	2.588	6.333	19.09	21.17	15.39	11.9	15.505
ENSG00000228034.1	HMGN2P21	0	0	0	0	0	0	0	0	0	0	0	0	0	0	0	0	0	0	0	0	0	0.10925	0	0.09	0	0	0	0	0	0	0	0	0	0	0	0	0	0	0	0	0	0	0	0	0	0	0	0
ENSG00000020922.8	MRE11A	12.67	9.907	6.7275	8.916	9.832	10.37	13.1	2.4105	2.047	2.6635	5.3275	5.395	2.16	2.292	2.431	2.8	3.032	1.9555	4.721	2.58	12.09	36.245	15.7	10.813	18.4	9.452	7.684	9.0755	9.087	8.8605	13.96	3.731	2.188	3.527	2.742	10.65	9.688	3.146	14.35	14.98	4.9635	4.303	9.67	11.77	12.4	8.754	12.295	7.1105
ENSG00000206337.6	HCP5	17.455	17.44	17.04	5.097	9.108	4.928	9.553	1.968	1.687	2.2595	1.336	1.612	1.9025	1.674	2.21	2.812	2.231	2.029	4.523	3.504	19.075	123.15	0.3686	19.055	19.07	5.022	20.34	6.787	14.79	6.697	12.81	4.473	4.287	10.46	4.764	33.9	10.65	1.725	11.115	5.319	2.2705	10.49	15.955	36.49	37.33	27.84	93.47	7.865
ENSG00000205542.6	TMSB4X	2882.5	2418	1346	2895	2746	2005	1112	806.35	851.3	754.6	532.55	482.8	601.85	858.4	1018	947.1	1036	763.65	3101	1335	1961	8773	3067	2062.5	2189	788.7	1378.5	1668.5	611.8	1434	1664	590.7	283.4	705.6	232.9	3179	702.4	140.3	2232.5	1416	321.75	459.9	1035	843.6	858.4	1387	3749	1392
ENSG00000249353.2	NPM1P27	5.462	6.002	3.834	5.621	5.487	8.028	5.078	1.5605	1.387	1.6205	3.9675	3.356	1.502	1.985	1.645	2.284	1.637	1.291	3.104	1.96	6.086	23.62	13.67	6.158	8.269	5.725	3.7645	4.8275	6.047	4.1435	5.82	2.41	1.751	2.538	1.531	6.144	4.41	2.7695	6.3675	16.35	3.9445	4.73	4.921	4.335	4.122	3.637	4.3285	4.0495
ENSG00000233270.1	SNRPEP4	2.828	2.505	2.4355	2.439	2.445	2.875	2.962	0.85865	0.9541	1.0615	2.0165	2.067	1.098	1.331	0.7753	1.166	1.151	0.9861	1.274	1.0685	2.866	9.078	6.578	2.229	4.971	2.306	2.153	2.038	2.246	1.9255	3.211	1.129	0.7581	1.562	1.075	2.496	2.145	1.257	3.166	4.916	1.056	2.362	2.3465	2.177	2.167	1.922	2.5075	1.9955
ENSG00000108984.9	MAP2K6	2.384	2.66	0.8016	0.7365	1.48	1.569	1.474	0.7408	0.8899	0.8575	2.146	2.889	1.1805	1.348	0.959	1.506	0.8397	0.7582	3.436	1.631	2.965	19.455	0.7113	1.3055	2.311	1.198	7.84	0.8902	1.931	0.8108	2.35	0.5971	0.3388	1.656	0.8232	1.568	2.292	11.36	4.1555	1.441	2.2465	1.776	1.595	1.402	1.204	4.261	3.944	1.4605
ENSG00000148459.11	PDSS1	4.0375	3.964	2.1145	2.787	3.375	3.007	3.665	2.3905	2.737	2.6525	10.7	9.122	2.9375	3.238	2.272	3.12	3.165	2.24	3.051	2.7885	4.36	18.19	7.814	5.9045	5.091	3.645	11.54	3.1035	7.776	3.2355	4.535	2.273	2.127	3.984	2.96	5.979	3.803	4.0045	5.307	4.576	1.215	2.665	4.0575	3.568	3.711	11.77	5.2675	3.098
ENSG00000235806.1	RP4-646N3.1	0.092945	0.04198	0.04424	0.04199	0.05294	0.04146	0.04668	0.04634	0.05072	0.046095	0	0	0.051015	0.04857	0.04135	0.05197	0	0.01712	0.04758	0.03782	0.07941	0.40555	0.1264	0.048195	0.2123	0.06519	0.05395	0.11155	0.04917	0.07252	0.1451	0	0	0.03887	0	0.05111	0.05917	0.025975	0.1316	0.09301	0.03018	0.02723	0.05902	0	0	0.07391	0	0.036375
ENSG00000179958.4	DCTPP1	26.99	24.37	23.085	26.41	24.71	21.21	29.99	12.11	15.69	10.915	28.63	27.27	21.85	22.54	10.59	14.35	14.62	9.559	17.23	11.925	31.135	77.835	34.66	28.48	27.89	22.98	47.07	20.64	29.36	22.545	36.67	17	14.6	25.77	10.79	23.01	29.92	23.445	29.495	21.29	12.755	14.33	30.975	28.98	29.67	30.23	34.22	22.005
ENSG00000103653.12	CSK	25.31	25.5	21.085	25.83	25.83	17.2	24.66	13.845	14.37	13.895	40.115	40.33	18.225	17.05	12.63	17.58	13.5	12.91	20.69	18.855	26.355	224.7	40.78	41.31	43.17	20.05	36.57	18.315	101.7	18.165	33.1	18.72	11.34	15.14	26.9	48.84	34.02	7.0635	29.625	29.28	8.752	29.27	37.99	40.44	45.52	51.36	172.5	21.675
ENSG00000205220.7	PSMB10	55.225	54.38	49.9	38.05	46.19	32.46	66.46	42.175	38.31	46.475	27.035	27.2	31.075	35.92	37.61	44.4	46.28	45.48	43.76	48.785	54.47	306.3	46.03	43.155	58.65	56.13	81.565	39.76	34.75	41.27	68.59	30.5	24.62	37.74	29.84	93.4	55.34	18.14	47.39	54.96	45.405	44.44	67.405	27.9	28.91	125.5	199	43.505
ENSG00000175895.3	PLEKHF2	14.27	13.04	7.2235	14.83	13.49	13.21	10.76	3.749	3.221	3.7075	4.2585	3.907	3.236	3.581	2.817	3.231	3.313	2.923	6.839	3.628	17.105	41.815	8.331	9.262	10.17	9.348	11.65	11.29	16.48	12.18	9.372	4.342	3.676	8.296	6.091	18.62	10.32	5.1165	14.155	9.102	5.0375	6.909	8.73	24.07	22.39	15.54	23.085	12.99
ENSG00000174130.8	TLR6	1.859	1.549	1.7415	0.8697	1.422	0.5729	0.713	0.39205	0.2252	0.398	0.21755	0.2548	0.22485	0.2408	0.3797	0.5341	0.3381	0.31885	1.726	0.8518	1.2175	23.045	1.087	0.81245	1.606	0.8128	0.87735	0.6325	0.9025	0.5789	1.306	0.4058	0.2176	0.2762	0.5475	3.947	2.595	0.15195	2.3255	1.111	0.2122	0.5943	0.8662	0.8838	0.8885	2.308	13.265	0.47415
ENSG00000167550.6	RHEBL1	1.624	1.136	0.5913	0.9037	1.481	0.7202	0.8113	1.8825	4.233	0.62485	4.712	4.744	8.613	9.999	1.215	2.296	0.747	0.5226	1.198	1.33	1.3235	18.745	1.72	1.6285	0.893	1.077	0.9712	1.01	0.9876	1.0425	3.63	0.5531	0.3965	0.6638	0.4015	2.877	0.9682	0.3123	7.6625	1.049	0.2459	1.119	1.0385	3.296	3.214	1.846	5.77	0.6839
ENSG00000131944.5	C19orf40	2.2735	1.426	1.7115	2.005	1.878	1.574	2.509	0.4006	0.4135	0.33645	0.49915	0.5266	0.4664	0.4894	0.3707	0.5378	0.4628	0.31575	0.9111	0.46	2.1595	8.549	5.167	1.7405	1.61	1.455	1.41	1.274	1.901	1.461	1.701	0.4818	0.1927	0.8125	0.4997	1.526	1.515	0.18055	1.674	1.962	0.49955	1.085	3.75	1.835	1.969	1.798	2.7405	1.2745
ENSG00000048471.9	SNX29	14.165	8.073	4.613	9.851	8.114	9.999	13.14	3.9925	4.066	5.0685	7.268	7.527	5.0515	4.719	4.774	5.177	5.412	4.874	11.76	6.771	10.02	28.325	13.2	10.1845	12.24	8.731	4.722	8.0145	9.393	8.0625	10.37	2.752	1.925	11.2	1.169	8.5	6.391	3.836	9.7745	12.44	1.659	11.71	5.361	8.761	10.65	6.698	10.02	4.4765
ENSG00000100567.8	PSMA3	89.85	82.27	96.045	91.97	93.32	92.43	78.68	30.745	33.06	35.565	51.13	42.98	35.025	46.74	30.63	43.99	39.13	31.6	55.32	38.605	82.985	217.6	108.7	84.215	76.22	74.42	66.605	76.23	83.02	77.525	87.86	50.2	53.69	60.54	60.38	103.8	66.43	92.665	87.885	65.4	30.905	73.95	71.045	57.51	57.97	73.1	92.32	60.87
ENSG00000230069.3	LRRC37A15P	0.4953	0.4466	0.41485	0.7005	0.6065	0.4745	0.6409	0.1293	0.1195	0.1726	1.0545	1.187	0.20945	0.1693	0.168	0.2394	0.2254	0.14915	0.4028	0.2169	0.42615	2.523	0.5057	0.6234	0.4027	0.497	0.3745	0.44455	0.3105	0.4167	0.5675	0.3894	0.245	0.2084	0.2257	1.222	0.4656	0.253	0.581	0.6425	0.1669	0.5788	0.3878	0.3592	0.4015	0.6503	1.295	0.3584
ENSG00000196968.6	FUT11	13.39	12.24	6.9305	19.26	15.69	14.7	10.79	3.6725	4.552	4.107	10.965	10.1	5.592	6.411	4.156	6.07	4.451	3.6635	8.072	5.103	11.05	35.34	18.71	15.605	14.44	8.724	5.8585	9.775	11.1	9.6775	10.98	8.463	5.371	6.521	2.622	15.34	7.313	2.933	13.44	10.77	2.8595	9.333	8.6245	6.795	7.733	7.301	15.82	4.4735
ENSG00000124562.5	SNRPC	69.475	66.32	60.775	86.29	84.03	80.25	76.95	38.735	41.04	41.89	60.495	54.07	42.435	49.04	38.23	44.87	49.57	35.845	71.16	43.14	75.205	191.4	131.7	82.825	82.28	76.89	66.75	74.215	69.67	74.72	92.09	72.35	81.23	52.68	37.83	76.21	61.99	67.095	87.97	91.01	35.205	63.54	76	61.08	64.7	66.07	84.785	60.73
ENSG00000144231.6	POLR2D	11.775	12.57	11.26	10.83	11.31	10.73	12.34	4.496	5.256	4.9715	10.82	9.536	6.363	7.331	4.908	5.494	5.478	4.1745	10.09	5.2025	11.815	54.94	27.57	12.15	12.69	11.87	10.57	11.1	12.06	11.49	14.56	5.549	4.987	5.204	7.53	11.78	10.27	15.75	12.525	15.08	5.4895	10.45	11.045	12.12	12.54	10.8	16.19	8.3375
ENSG00000213104.3	NPM1P46	0.12455	0.1527	0.09593	0.129	0.1621	0.1915	0	0.041245	0.03014	0.035555	0.101485	0.06081	0.03755	0.04726	0.03641	0.04502	0.03511	0.031185	0.06077	0.045345	0.1415	0.54575	0.2945	0.2303	0.1402	0.1398	0.0904	0.119	0.1362	0.1033	0.07278	0.05319	0.03537	0.06259	0.03594	0.1522	0.1026	0.06363	0.1428	0.3756	0.099875	0.1217	0.12225	0.09907	0.1039	0.111	0.12425	0.09136
ENSG00000185880.8	TRIM69	5.886	7.386	6.019	8.022	8.623	8.723	8.581	8.295	10.1	10.54	12.04	10.25	10.46	13.77	7.93	10.61	11.32	8.5445	13.86	9.9315	5.151	32.84	5.073	6.0465	6.094	11.8	6.2625	9.013	5.191	9.6925	6.425	9.869	7.912	4.626	2.3	8.574	3.94	5.5365	7.3345	7.439	1.025	9.387	6.5975	4.917	4.865	4.88	12.55	2.5435
ENSG00000205644.5	CTD-2375G15.1	0	0	0	0.1087	0	0	0	0	0	0	0	0	0	0	0	0	0	0	0	0	0	0.2898	0.2636	0.06165	0.06854	0	0	0	0	0	0	0	0	0	0	0.06898	0	0	0.09249	0.05979	0	0	0	0	0	0	0.044395	0
ENSG00000264349.1	MIR4258	0	0	0.3375	0	0	0	0.4378	0	0	0	0	0	0	0	0	0	0	0	0	0	0	0.82925	0.6233	0	0	0	0	0	0	0	0	0	0	0	0	0	0	0	0	0	0	0	0	0.32	0	0.3996	0	0
ENSG00000079459.8	FDFT1	50.55	38.11	59.135	39.85	33.55	61.51	66.59	30.84	34.31	24.1	39.735	37.45	41.945	49.73	31.45	43.87	27.17	20.88	94.51	35.09	53.225	157.9	56.97	58.58	68.42	42.37	55.03	42.315	92.03	42.905	57.88	24.65	18.17	29.34	26.98	71.37	88.29	47.425	66.09	53.77	16.7	42.12	51.655	81.59	76.15	54.48	38.31	54.785
ENSG00000213689.5	TREX1	21.73	13.64	20.845	19.58	18.96	17.47	21.37	11.22	12.15	9.1255	30.875	31.6	14.31	13.74	9.906	13.64	9.217	8.4705	14.27	12.14	19.565	81.515	18.32	21.855	23.45	14.8	16.285	18.43	24.55	17.69	24.45	6.649	4.439	13.45	7.802	27.51	29.89	7.3875	24.575	15.96	9.0555	40.45	31.48	39.78	40.66	19.2	45.905	16.29
ENSG00000172172.3	MRPL13	18.945	17.64	28.47	22.68	22.82	22.12	19.46	9.081	10.02	10.37	14.37	12.9	10.365	12.06	8.227	12.5	11.94	8.551	13.18	13.39	18.64	49.56	37.16	21.79	19.65	19.1	23.585	18.035	26.98	19.11	20.78	14.06	14.52	18.6	15.3	17.8	17.18	12.485	20.125	14.5	6.5605	15.17	17.265	15.38	14.54	16.85	16.88	15.665
ENSG00000159055.3	MIS18A	7.644	6.117	8.174	6.426	5.96	6.184	7.631	3.618	3.749	4.448	8.4415	9.461	4.265	5.179	4.292	3.861	4.991	3.4745	6.344	3.244	7.7155	32.53	13.22	7.876	9.351	6.438	7.306	5.4335	11.22	5.0025	9.508	2.644	1.681	4.708	2.709	5.797	6.754	1.498	9.986	14.2	2.9545	5.881	7.824	8.62	8.955	7.335	8.6915	5.558
ENSG00000174173.6	TRMT10C	16.97	18.52	20.92	14.16	16.77	13	19.3	7.382	10.68	7.684	16.855	14.54	13.59	17.21	7.481	10.27	9.7	6.6455	6.656	8.051	18.07	44.66	36.91	16.47	16.16	16.5	16.635	16.46	21.33	16.23	25.04	9.995	13.87	9.989	12.96	14.04	13.5	18.845	15.19	17.01	5.829	11.86	12.305	18.99	18.81	16.72	21.22	14.7
ENSG00000183486.8	MX2	20.605	14.93	1.692	4.718	7.735	4.56	8.674	1.1495	0.886	1.1265	0.4545	0.6057	1.4	1.14	1.22	1.979	0.9586	1.204	3.484	1.8185	16.39	108.2	9.109	12.575	8.587	7.948	5.1745	8.441	9.238	8.165	9.486	6.258	2.866	3.012	1.147	14.05	7.506	1.5305	11.175	6.27	1.595	1.919	5.2295	5.941	7.873	12.52	49.585	6.744
ENSG00000220412.1	RP11-95M15.2	0.01963	0.01238	0	0.02612	0.05209	0.02722	0	0	0	0	0	0	0	0	0	0	0	0	0	0.0047235	0	0.1605	0.04097	0.083875	0.06816	0	0	0	0.05091	0	0.07077	0.02992	0	0.01835	0	0.05277	0.04508	0	0.04311	0.0267	0	0	0	0	0.02718	0.02643	0	0
ENSG00000136231.9	IGF2BP3	0.12515	0.109	0.027915	0.0559	0.1211	0.02516	0.08136	0.03129	0.03214	0.01393	0.021225	0.02528	0.01837	0.01847	0.02998	0.03707	0.01557	0.009374	0.05741	0.022745	0.06429	15.765	20.19	0.049865	0.08566	0.1865	0.0872	0.05995	1.392	0.059495	0.1625	0.01498	0.008355	0.02067	0.02013	0.3171	0.05785	0.006723	0.31975	0.03219	0.094255	0.01489	0.0551	0.02558	0.03962	0.1031	0.1275	0.060125
ENSG00000228318.1	AP001610.5	0	0	0	0	0	0	0	0	0	0	0	0	0	0	0	0	0	0	0.05838	0	0	0.5367	0	0.2442	0	0	0	0	0.1087	0	0	0.06604	0	0.06831	0	0.1469	0.08995	0	0	0.1382	0	0.1347	0.09329	0	0	0.08138	0.32835	0
ENSG00000120992.13	LYPLA1	19.555	20.05	24.39	15.9	17.68	15.47	39.14	5.707	6.73	6.1285	17.44	14.04	6.3495	8.5	5.564	6.877	5.902	4.9215	7.705	6.7965	22.43	68.775	28.98	19.92	17.02	16.93	19.94	15.015	44.58	17.3	15.38	11.7	11.71	22.84	23.61	22.91	38.22	18.635	14.125	12.56	8.808	11.44	25.415	32.95	36.7	20.73	25.29	19.77
ENSG00000241287.1	XXbac-BPG254F23.6	0.81725	0.3321	0	0	0.4338	0	0	0	0	0	0	0	0	0	0	0	0	0	0.3286	0	0.60665	3.862	0	0	0	0	0	0	0	0	0.5285	0	0	0	0	2.372	0.3825	0	1.078	0	0	0.3595	0	0.497	0.4915	0.6351	2.0785	0
ENSG00000005059.11	CCDC109B	20.45	17.95	2.3555	7.771	13.2	8.059	8.07	2.6705	3.135	1.5935	0.3134	0.3538	1.648	1.98	2.29	3.484	1.61	1.5565	9.253	2.173	14.985	47.85	16.82	17.835	19.9	6.955	5.612	8.8895	9.712	7.6525	13.35	10.24	1.702	1.908	0.8261	12.37	8.181	1.087	12.97	11.92	1.122	6.191	5.7525	11.08	12.45	11.03	19.295	3.5575
ENSG00000138166.5	DUSP5	21.755	54.46	16.03	13.84	19.42	9.994	27.1	5.188	7.259	5.855	82.505	66.53	8.413	9.196	6.611	7.273	9.372	6.2725	8.251	4.7135	43.59	135.85	53.08	22.61	7.953	20.85	21.48	10.395	114.9	7.4595	32.52	19.18	9.909	15.84	8.474	32.94	21.54	1.4805	38.885	7.06	4.2225	32.03	27.675	25.65	25.55	25.48	44.66	13.03
ENSG00000271797.1	CTC-428G20.6	0.45805	0.3458	0.49835	0.3239	0.4068	0.1903	0.1765	0.28205	0.2905	0.31305	0.26755	0.2626	0.3164	0.3384	0.2364	0.2716	0.3886	0.23185	0.2684	0.28445	0.31785	1.4055	0.7646	0.19325	0.3839	0.191	0.4797	0.1956	0.3413	0.21705	0.4713	0.122	0.06563	0.3194	0.222	0.4135	0.2736	0.083325	0.36535	0.1977	0.12485	0.3544	0.36835	0.2262	0.2194	0.5822	1.2615	0.22125
ENSG00000114209.10	PDCD10	26.515	21.68	17.92	29.2	28.42	32.2	22.28	10.081	11.87	11.825	10.83	10.69	13.475	16.02	10.92	13.27	13.47	9.981	26.09	14.17	24.9	59.965	31.34	23.605	21.32	21.42	24.04	23.12	32.79	24.255	22.01	9.837	8.469	14.08	7.992	25.27	21.3	6.619	31.145	20.68	7.767	18.56	19.29	19.75	18.35	22.68	24.51	18.645
ENSG00000100883.7	SRP54	36.245	33.07	42.24	48.46	41.95	41.73	39.68	17.575	18.8	20.485	36.375	28.39	19.225	25.67	19.11	27.66	22.53	16.195	34.78	20.475	36.975	101.75	66.12	43.035	47.83	32.74	31.335	35.895	38.38	36.22	48.21	22.45	16.46	26.64	32.53	45.23	50.8	24.595	45.625	42.96	34.365	60.29	39.935	37.44	39.1	34.24	44.675	34.655
ENSG00000144843.7	ADPRH	14.715	11.3	7.9065	13.36	10.75	9.686	7.691	1.0345	0.8794	1.1415	1.181	1.176	0.9339	0.9471	1.19	1.467	0.9586	1.079	3.509	2.013	10.765	41.11	2.327	7.061	7.03	8.198	4.4995	9.087	2.808	9.6645	9.024	4.436	4.549	3.383	1.11	15.91	6.661	6.777	10.42	2.571	4.0515	2.796	8.539	2.62	3.456	7.128	15.71	3.3595
ENSG00000258215.1	RP11-299A16.1	0	0	0	0	0	0	0	0	0	0	0	0.1324	0	0	0	0	0	0	0	0	0	0.2514	0	0.0855	0	0	0	0	0	0	0	0	0	0	0	0	0	0	0	0	0	0.08291	0	0	0	0	0	0
ENSG00000249655.1	CTC-325J23.2	0.23185	0.1044	0.14115	0.1902	0.1924	0.1104	0.3412	0.04874	0	0.07918	0.5733	0.6526	0.067625	0.05713	0.05291	0.08902	0.08885	0.066705	0.1484	0.046325	0.21725	1.267	0.2631	0.3268	0.1825	0.1588	0.29435	0.16725	0.3005	0.16755	0.1867	0.04612	0.04578	0.1033	0.1799	0.2077	0.2929	0	0.39415	0.4332	0.059415	0.3188	0.2974	0.1345	0.1367	0.6089	0.4417	0.16295
ENSG00000185900.5	POMK	1.2995	1.114	1.247	0.9532	1.095	0.8138	1.451	0.67655	0.9242	0.9009	3.206	2.813	1.024	1.461	0.787	1.071	1.319	0.62715	1.314	0.5404	1.0815	5.653	5.143	1.7	1.153	1.165	1.2055	1.038	1.672	1.0435	1.576	0.4633	0.3668	0.3912	0.4088	1.605	1.694	0.71665	1.505	1.66	0.76365	1.473	1.1845	1.211	1.214	1.416	1.1315	0.85265
ENSG00000138442.5	WDR12	5.008	5.512	7.7595	4.277	5.026	4.001	5.88	2.727	3.547	4.06	6.63	5.202	4.1545	6.058	2.836	4.467	4.716	2.9285	4.395	3.2715	5.222	16.265	15.79	7.089	7.675	4.349	5.0065	4.0535	6.777	4.0875	7.471	4.144	3.054	3.614	3.102	4.555	4.531	4.7595	6.256	6.847	2.2015	5.432	4.549	5.467	5.318	4.756	5.321	4.1395
ENSG00000103194.11	USP10	25.285	25.48	24.385	25.78	27.44	33.47	36.15	13.745	16.36	15.245	42.125	37.34	20.27	23.04	13.36	18.19	18.8	11.285	21.54	14.635	28.575	82.255	43.64	35.665	35.31	32.2	25.69	30.825	29.51	31.165	36.58	14.71	13.23	16.66	13.45	30.25	22.98	29.945	32.33	33.34	9.675	24.8	34.11	30.26	30.14	27.18	36.09	20.105
ENSG00000154473.13	BUB3	48.715	42.1	50.41	49.98	50.42	53.13	51.64	18.455	18.06	18.71	63.085	51.34	18.25	25.95	20.77	35.84	18.88	15.87	49.43	23.85	51.475	139.85	90.49	51.315	58.09	45.88	42.65	41.605	52.29	41.45	50.05	17.08	11.69	21.34	19.57	47.97	44.52	20.25	54.45	62.71	16.215	56.64	44.695	51.28	52.13	48.52	72.59	34.15
ENSG00000163568.9	AIM2	0.62095	0.888	0.2267	0.4862	0.8931	0.2026	0.976	0.21025	0.1801	0.23075	0.6134	0.5658	0.16315	0.1282	0.3327	0.3555	0.3051	0.1443	0.4724	0.30175	0.65575	41.01	0.2398	0.68985	0.7232	0.4422	1.1955	0.5841	1.519	0.5054	1.046	0.09791	0.07499	0.1565	0.2398	2.207	0.9504	0.065175	0.90785	0.2237	0.10295	17.72	0.58815	0.2301	0.2208	6.257	35.675	0.57565
ENSG00000139734.13	DIAPH3	0.1617	0.3288	0.13195	2.607	0.5885	0.7228	0.09096	0.82275	0.8474	0.82545	0.12785	0.1693	0.4813	0.5136	0.4523	0.7708	0.8957	0.52605	0.2409	0.50985	0.177	14.165	7.355	0.067365	0.03636	0.1104	0.5256	0.10405	2.735	0.18205	0.1525	0.0776	0.02085	0.5676	0.02961	1.199	0.6754	0.011695	0.09381	0.07078	0.086715	0.1098	0.11005	0.9543	0.8708	0.5681	0.54755	1.4495
ENSG00000149054.10	ZNF215	0.6441	0.5917	0.55155	0.6372	1.094	0.6787	0.999	0.24395	0.4074	0.23735	0.17545	0.2274	0.5868	0.8137	0.2323	0.7341	0.3406	0.1463	0.1605	0.15635	0.7591	5.848	5.569	1.451	2.177	0.467	2.2745	0.2631	1.244	0.24375	0.7418	0.3954	0.07957	0.7817	0.1429	0.9657	2.047	0.085125	0.82195	0.8614	1.459	0.3757	1.7245	0.4453	0.411	3.106	2.2405	0.47525
ENSG00000143374.10	TARS2	20.77	15.47	30.38	17.16	17.11	15.92	26.75	12.005	14.72	14.395	33.695	32.76	22.355	22.69	11.92	17.65	16.92	11.465	16.61	14.57	21.35	58.77	28.06	24.67	25.93	15.85	16.6	16.73	24.12	16.45	20.79	13.73	15.9	13.99	19.26	19.34	18.99	24.825	29.53	27.89	8.4765	24.12	21.15	21.73	24.83	17.41	30.195	17.575
ENSG00000249509.1	RP11-402J6.1	0	0	0	0	0	0	0	0.2205	0.2656	0.13485	0.57545	0.5828	0.03956	0.07951	0.7547	0	0	0.18575	0	0	0	5.026	0	0	0	0	0	0	0	0	0	0	0	0	0	0	0	0	0	0	0	0	0	0	0	0	0	0
ENSG00000114686.4	MRPL3	54.945	54.43	56.435	50.55	53.31	53.84	61.2	26.175	29.17	30.365	46.53	34.47	30.03	41.87	25.41	35.16	33.42	23.175	38.89	30.47	58.715	144.05	126.9	61.32	62.83	49.6	47.6	46.165	63.31	47.435	65.06	31.17	27.83	41.03	29.45	47.98	56.15	50.09	59.39	68.57	33.555	65.84	52.615	44.13	45.63	42.71	40.205	45.32
ENSG00000137814.5	HAUS2	13.06	10.81	7.7765	9.508	9.821	9.672	9.747	5.398	6.199	4.6725	10.935	8.102	5.324	7.811	5.556	6.956	5.294	3.8095	11.8	6.4835	10.79	26.675	17.33	8.835	11.47	8.476	6.742	8.045	8.57	8.369	11.33	3.909	2.787	4.073	2.991	11.1	7.045	4.826	11.43	10.66	3.987	6.787	6.9245	8.441	9.136	6.93	7.927	5.477
ENSG00000233264.2	AC006042.8	0.6224	0.3123	0.06391	0.4317	0.2882	0.3057	0.5123	0.086475	0.08864	0.11695	1.2545	1.315	0.13345	0.1117	0.08482	0.1229	0.1346	0.08231	0.2198	0.09203	0.53425	3.683	0.1197	0.5776	0.5683	0.2075	0.35765	0.15745	0.1587	0.12265	0.5252	0.08023	0.0334	0.2232	0.07769	1.188	1.449	0.043085	0.87185	0.8452	0.0412	0.5655	0.4653	1.099	1.312	0.6524	1.273	0.26375
ENSG00000182004.8	SNRPE	50.275	45.91	43.26	46.85	46.52	48.99	54.49	19.42	21.69	19.895	39.435	33.53	22.045	26.13	18.2	24.52	23.48	18.135	29.04	22.755	56.835	151.85	107.2	69.515	62.1	42.62	38.27	38.5	40.56	35.39	57.8	19.44	14.81	30.88	20.81	40.67	37.28	21.18	56.2	85.95	20.94	39.52	45.685	42.85	40.76	35.09	46.26	35.625
ENSG00000076382.12	SPAG5	2.9885	2.815	2.9635	2.765	2.653	1.723	2.641	3.635	5.905	6.002	8.6835	10.1	8.7405	7.99	2.973	7.781	7.277	4.367	2.907	2.779	3.0565	89.3	10.2	3.622	3.655	1.831	6.75	1.6665	10.45	1.457	3.318	1.041	0.4767	19.37	8.11	5.571	3.608	0.58975	11.7	5.988	0.8756	8.376	4.144	6.595	6.692	11.98	10.09	2.319
ENSG00000144580.9	RQCD1	18.715	19.76	18.64	19.68	18.65	18.24	19.81	8.6545	9.784	10.35	30.49	27.52	11.655	12.84	9.536	11.63	11.69	8.4665	15.87	8.79	20.35	62.18	29.92	26.28	28.04	18.87	16.7	17.605	22.31	16.37	27.44	9.267	6.886	9.624	10.17	26.07	17.86	7.765	23.46	28.19	7.603	32.65	26.655	25.54	25.57	19.05	29.71	14.245
ENSG00000100902.6	PSMA6	122.5	105.7	113	93.35	104.3	111.9	93.89	42.475	51.33	45.28	78.41	68.78	63.43	74.91	41.8	59.8	52.71	39.145	66.44	50.17	113.95	287.3	151.7	104.1	87.1	95.81	91.61	98.095	107.8	103.35	102.7	70.44	66.28	54.73	55.76	148.1	82.96	146.2	103.8	87.45	37.78	91.75	82.73	104.2	108.8	97.72	120.45	70.855
ENSG00000173193.9	PARP14	25.775	22.68	17.295	17.68	17.65	11.92	17.87	5.154	4.082	5.0985	2.3505	3.065	4.3735	3.715	4.488	5.705	4.615	4.77	8.636	6.761	21.4	107.55	18.12	23.945	24.94	19.47	15.14	15.79	12.24	14.815	21.27	6.776	5.011	13.43	13.9	61.35	12.3	4.1615	25.695	20.24	5.877	12.63	24.45	8.254	8.32	26.24	63.375	11.135
ENSG00000234806.1	RP11-9E13.4	0	0	0	0	0	0	0	0	0	0	0.2581	0.3077	0.052365	0	0	0	0	0	0	0	0	0.53565	0	0.1487	0.1613	0	0.085145	0	0.09749	0	0	0	0	0	0.08557	0.07219	0.1277	0	0.10205	0.1059	0	0	0.082575	0.1512	0.1168	0.09379	0.100565	0
ENSG00000158435.3	CNOT11	28.07	25.98	29.75	31.55	32.21	27.68	46.43	10.445	11.51	10.935	24.3	23.32	15.655	16.71	10.79	15.1	11.91	9.297	15.83	12.47	30.155	85.32	46.68	32.29	41.03	36.22	40.225	32.925	54.29	35.285	38.46	23.06	20.93	24.34	21.98	36.1	36.77	26.175	29.57	30.14	20.93	27.44	38.355	33.43	33.98	43.48	51.25	37.67
ENSG00000087088.15	BAX	38.62	37.97	39.165	56.83	44.39	32.13	48.64	14.645	14.26	14.495	27.09	25.83	17.11	17.69	15.94	17.4	15.61	13.085	29.71	18.815	40.535	211.65	184.9	54.76	54.78	36.63	53.515	33.52	43.4	34.76	50.51	15.46	9.561	30.51	16.81	81.22	35.06	10.575	46.935	36.69	15.815	36.62	49	35.57	37.7	76.57	127.8	32.19
ENSG00000249920.2	HNRNPA1P55	0	0	0	0	0	0	0	0	0	0	0	0	0	0	0	0	0	0	0	0	0	0.03	0	0.02545	0	0	0	0	0	0	0	0	0	0	0	0	0	0	0	0	0	0	0	0	0	0	0	0
ENSG00000001630.11	CYP51A1	6.4565	6.957	17.51	7.368	6.962	9.168	9.045	3.7545	5.312	4.0535	10.785	7.254	5.314	8.288	4.745	6.72	4.738	2.884	21.7	5.6	5.9855	39.54	30.85	11.0185	9.512	4.237	8.2045	5.291	17.79	4.8005	6.935	4.374	1.456	2.814	3.783	10.01	8.037	1.9555	9.396	13.88	5.144	4.424	3.8955	9.102	8.765	7.82	2.307	8.118
ENSG00000114978.13	MOB1A	41.865	38.17	23.455	41.56	41.61	43.02	45.27	8.671	8.439	9.5515	17.315	14.74	7.667	9.352	7.868	9.901	9.407	7.3175	15.31	11.015	36.415	132.1	57.76	47.595	52.25	38.83	35.015	36.485	38.99	38.695	49.69	14.1	9.706	22.96	9.298	47.07	26.61	8.5715	35.275	44.2	8.004	13.27	34.555	35.42	38.53	39.04	57.665	21.59
ENSG00000181023.5	OR56B1	0	0	0	0.1026	0	0	0	0	0	0	0	0	0	0	0	0	0	0	0	0	0	0.59265	0	0	0	0	0	0	0	0	0	0	0	0	0	0.1337	0.05717	0	0.2627	0.2268	0	0	0.101745	0	0	0.1145	0.37275	0
ENSG00000168242.3	HIST1H2BI	0	0.09404	0	0	0	0	0	0	0	0	0	0	0	0	0	0	0	0	0.09283	0	0.096205	0.64275	0	0.2275	0.2951	0	0.1396	0	0.1604	0	0	0	0	0	0	0.2043	0.08873	0	0	0	0	0	0	0.1366	0	0.1537	0.2381	0
ENSG00000264275.1	RN7SL753P	0	0	0	0	0	0	0	0	0	0	0.11125	0	0	0	0	0	0	0	0	0	0	0.4251	0	0.0901	0	0	0	0	0	0	0.2171	0	0	0	0	0	0	0	0	0.1104	0	0.1139	0	0	0	0.1382	0.1667	0
ENSG00000140105.13	WARS	55.56	68.15	37.505	36.68	44.25	32.52	29.53	13.65	18.79	18.435	26.905	26.81	26.955	32.03	15.19	25.84	22.23	15.665	20.31	19.76	45.605	194.85	83.03	29.97	32.79	35.25	32.625	36.33	25.16	39.995	35.15	27.81	35.4	32.91	11.66	169	25.38	25.115	56.31	19.27	14.575	37.72	35.86	19.35	23.07	38.94	70.92	27.78
ENSG00000176994.9	SMCR8	6.5125	4.431	4.6805	4.76	4.887	6.42	8.893	1.13	1.455	1.529	7.582	6.631	2.006	2.141	1.237	1.741	1.905	1.054	2.507	1.35	5.9355	19.655	15.26	4.087	7.28	5.508	4.9385	5.3265	5.245	5.5515	6.91	1.893	1.476	2.622	1.645	7.304	7.464	3.4455	5.9105	6.11	2.2005	4.056	4.762	4.917	5.808	6.467	6.0455	4.982
ENSG00000237032.1	RP11-398C13.2	0.2177	0.2124	0.27825	0.169	0.1656	0.187	0.2266	0.1074	0.1695	0.1875	0.1947	0.1245	0.1428	0.1615	0.1095	0.1489	0.1749	0.14785	0.154	0.1247	0.22675	1.581	1.719	0.40095	0.3194	0.2516	0.2828	0.2135	0.4046	0.22985	0.1423	0.1445	0.08076	0.1524	0.08466	0.256	0.4238	0.20905	0.2018	0.7668	0.2729	0.2143	0.1929	0.2654	0.2702	0.3038	0.32435	0.265
ENSG00000131401.7	NAPSB	1.4515	1.458	1.6175	1.897	2.7	1.513	4.311	0.91845	0.557	1.787	1.422	0.9961	0.72375	0.9122	1.845	3.604	0.8045	1.466	19.18	6.703	1.8115	163.75	0.03281	1.919	5.882	1.495	3.7475	0.63725	4.29	0.7896	7.968	0.3487	0.2147	2.974	1.407	15.09	4.809	0.1415	4.2755	0.6031	0.72675	3.312	4.9695	2.185	2.375	24.49	149.6	1.6165
ENSG00000085760.10	MTIF2	18.545	15.99	19.645	14.61	16.47	16.29	24.12	8.9705	10.26	9.9035	12.955	10.53	11.13	13.66	9.538	10.69	10.61	8.504	18.36	11.365	17.7	44.395	34.34	15.675	15.57	18.25	21.975	16.465	20.36	17.93	15.37	13.91	16.25	12.7	14.04	18.36	20.52	20.79	18.3	16.28	13.775	15.11	19.55	15.99	15.61	21.5	22.085	18.26
ENSG00000102738.6	MRPS31	15.64	15.85	16.87	15.82	16.92	17.46	20.32	9.1705	9.261	10.18	22.855	18.73	9.481	12.42	9.505	13.1	11.15	8.698	14.61	10.87	17.675	48.005	20.17	22.865	22.9	17.32	14.835	16.205	17.25	16.125	23.87	12.04	12.79	12.65	13.18	16.73	14.4	14.405	19.88	27.81	6.908	19.04	16.87	13.7	13.58	15.11	20.16	12.555
ENSG00000263727.1	RP11-806L2.5	0	0	0	0	0	0	0	0.085205	0	0.1253	0	0.08555	0.09811	0	0.1321	0.07206	0	0.10088	0.2233	0.1153	0	0.4343	0.1466	0	0	0	0	0	0	0	0	0	0	0	0	0	0	0	0	0	0	0	0	0	0	0	0	0
ENSG00000125454.7	SLC25A19	5.6165	6.625	9.049	5.049	5.997	4.4	4.223	2.217	2.778	2.4315	5.9235	6.143	3.419	3.921	2.24	2.68	3.175	2.0215	3.814	2.838	4.368	22.765	5.744	4.5095	7.277	5.766	5.821	5.127	4.475	5.6435	4.549	3.032	2.361	3.601	2.087	8.587	3.985	3.7975	8.7315	4.363	2.4635	3.419	4.072	3.168	3.189	4.719	9.8585	5.06
ENSG00000166133.13	RPUSD2	6.7715	5.565	8.893	8.149	7.703	6.91	10.19	4.1925	5.119	6.3785	8.455	8.025	6.5725	7.513	4.397	5.292	6.614	5.2075	4.212	4.3495	7.652	22.475	14.76	7.8985	9.446	9.418	9.2465	10.335	9.155	11.1	12.05	4.094	4.959	4.787	5.393	6.652	7.56	6.688	8.8805	10.6	2.9855	8.786	8.8185	10.7	11.56	8.772	11.805	6.634
ENSG00000160193.7	WDR4	5.962	6.786	5.216	5.646	6.426	4.816	9.578	2.3885	2.888	2.873	6.935	6.539	3.5795	4.085	2.544	3.078	3.185	2.2995	4.117	2.5495	7.588	21.005	15.77	9.4405	10.14	5.06	5.2025	5.1995	10.22	5.44	9.673	2.48	1.855	3.702	3.45	7.279	6.404	4.1245	8.089	9.827	3.833	5.45	7.4355	7.745	8.186	5.529	8.9645	4.5545
ENSG00000158042.8	MRPL17	22.94	29.42	44.55	32.39	31.1	24.14	26.5	13.415	15.14	16.27	19.34	17.09	17.81	21.03	12.96	21.2	19.96	13.17	14.61	14.9	26.095	83.045	63.51	25.19	27.2	23.72	20.41	20.155	28.09	20.055	29.25	21.07	17.95	23.59	11.23	31.14	21.57	15.75	24.66	23.72	14.465	59.61	28.3	23.52	23.27	17.88	37.81	20.655
ENSG00000197386.6	HTT	18.8	14.15	16.035	16.59	16.49	16.51	18.49	13.48	17.33	12.77	36.5	37.72	25.77	24.87	12.95	11.08	15.35	10.86	11.7	9.127	16.62	63.79	19.59	15.255	16.19	15.4	14.155	18.69	17.63	18.215	18.22	6.143	4.978	10.45	6.98	25.72	13.4	12.435	27.345	18.81	17.15	20.94	16.25	22.57	24.35	16.81	24.8	13.72
ENSG00000255561.2	FDXACB1	2.163	1.826	3.279	1.315	1.904	0.9695	2.634	1.18	1.325	1.6	1.327	1.253	1.4875	1.563	1.125	1.643	1.841	1.343	1.389	1.1235	2.57	8.0855	2.951	2.4765	2.584	1.338	1.846	1.306	2.119	1.316	2.783	0.9051	0.6989	1.217	1.094	2.485	1.597	0.42765	3.175	2.157	1.263	2.434	2.0505	3.651	3.612	2.304	5.209	1.548
ENSG00000262814.2	MRPL12	57.25	77.88	85.295	52.33	63.63	41.59	68.91	46.26	59.06	50.915	60.42	60.27	63.06	74.27	49.35	56.16	57.9	47.02	46.71	59.48	63.825	207.3	137.3	72.29	62.55	79.11	106.65	60.22	122.6	68.37	81.07	108.5	127.8	79.21	111.7	62.01	68.04	110.55	60.095	50.49	37.085	70.18	80.605	73.7	66.93	71.72	88.025	65.76
ENSG00000259712.1	CTD-2184D3.5	1.7275	1.201	0.42195	0.7906	0.6806	0.9225	1.676	0.108	0.1086	0.22075	0.75305	0.8083	0.1784	0.1496	0.1158	0.1831	0.1624	0.11465	0.3621	0.1578	1.884	11.11	1.632	5.616	6.009	1.235	0.8841	0.82965	1.831	0.63045	0.7054	0.7254	0.1937	0.5842	0.8049	1.691	3.052	0.4172	1.9525	1.981	0.4608	1.289	1.6375	3.898	3.001	1.133	0.5341	0.7205
ENSG00000204475.5	NCR3	0.5544	0.4927	0.083225	0.2286	0.2781	0.09304	0.2808	0.1255	0.1347	0.12345	0.06372	0.08112	0.13045	0.1181	0.1355	0.1212	0.131	0.12195	0.2259	0.15905	0.3513	29.1	0.03654	0.2201	0.1008	0.09996	0.265	0.1013	0.2172	0.093955	0.3207	0.1309	0.06834	0.1886	0.5008	2.166	0.1568	0.05787	0.2057	0.09233	0.042905	0.1611	0.2307	0.2702	0.2467	1.538	21.24	0.15555
ENSG00000265148.1	BZRAP1-AS1	0.341	0.2642	0.87795	0.7099	0.5496	0.6127	1.354	0.9063	1.203	1.068	4.2775	4.702	1.674	1.78	0.7806	0.8423	1.18	0.60455	0.6467	0.62535	0.43935	9.9635	0.1512	0.42185	0.9517	1.336	0.86635	1.496	0.3933	1.298	2.666	0.2028	0.05541	0.1889	0.1266	1.329	0.484	0.073085	0.32085	0.9349	0.10105	0.8594	1.497	0.3174	0.3677	1.531	2.9055	0.53615
ENSG00000163082.9	SGPP2	0.4678	3.038	10.71	0.2786	0.8858	0.2573	14.8	2.527	3.747	5.2495	21.595	17.97	5.362	6.828	3.566	6.092	6.743	3.5685	3.546	3.6215	1.026	57.02	0.7381	1.21095	0.5556	1.109	10.005	0.6394	31.94	0.69615	7.845	1.655	2.285	8.414	0.2695	6.977	10.74	0.54035	0.5977	0.6077	2.2105	11.9	1.746	27.79	29.66	11.53	2.123	11.985
ENSG00000212658.1	KRTAP29-1	0	0	0	0	0	0	0.05642	0	0	0	0	0	0	0	0	0	0	0	0	0	0	0.12395	0	0	0	0	0	0	0.04101	0	0	0	0	0	0	0	0.07286	0	0	0	0	0	0	0.05382	0.04533	0	0.077885	0
ENSG00000105887.10	MTPN	53.745	54	37.385	63.49	59.17	71.42	61.8	28.17	41.22	34.19	57.63	29.07	32.46	61.74	25.05	31.82	47.49	22.505	31.19	24.1	45.285	185	168.4	72.5	79.44	39.02	31.65	35.445	112	36.285	51.02	28.61	14.07	20.65	7.363	56.75	37.62	26.495	44.47	46.34	8.4985	29.04	35.05	35.47	36.9	33.82	34.375	19.735
ENSG00000185115.4	NDNL2	21.515	19.48	23.18	24.17	23.66	24.23	25.41	13.335	15.37	15.32	20.85	18.12	15.775	21.76	15.36	25.42	17.47	13.595	19.77	16.475	20.43	66.32	33.25	18.3	21.64	23.38	14.985	23.82	11.71	24.995	28.11	9.544	9.336	11.33	8.803	22.12	14.49	9.2645	19.11	30.43	6.224	36.36	17.99	12.31	12.4	20.53	30.9	12.045
ENSG00000204392.6	LSM2	50.95	41.96	40.345	60.94	51.43	56.3	52.29	21.835	21.18	20.86	41.88	41.42	23.995	24.57	19.98	25.63	22.5	19.09	41.56	25.785	52.245	150.4	60.24	73.305	78.56	57.45	43.445	45.185	42.7	44.39	65.17	20.21	15.04	28.27	15.23	49.08	31.87	23.57	62.595	61.03	19.79	46	44.325	44.32	48.38	41.32	58.14	33.695
ENSG00000145736.10	GTF2H2	1.2915	1.353	1.1315	1.314	1.465	1.33	1.826	0.54645	0.54	0.54325	0.8855	0.8315	0.55315	0.6259	0.5251	0.7145	0.536	0.40315	0.7752	0.607	1.347	4.295	3.318	1.723	1.608	1.297	1.545	1.1035	0.8466	1.08	1.671	0.5851	0.4114	1.253	0.6892	1.595	0.9866	0.60535	1.5545	1.83	0.76095	1.445	1.233	0.7179	0.6884	1.078	1.395	0.8603
ENSG00000231607.4	DLEU2	1.8705	2.061	1.359	3.215	3.025	3.357	1.672	0.899	0.7156	0.86385	2.2265	1.957	0.6665	0.7493	0.9795	0.6872	0.766	0.82815	2.214	1.1565	1.662	7.397	1.672	1.6815	1.822	1.199	1.2615	1.6	2.077	1.52	1.562	0.3444	0.3147	0.753	0.8381	3.054	1.134	0.46215	3.5395	1.446	0.6503	3.041	1.9105	1.049	0.752	1.656	3.962	0.81365
ENSG00000266389.1	CTB-41I6.1	0.55225	0.3644	0.14925	0.2591	0.2974	0.124	0.2787	0	0	0	0	0	0	0	0	0	0	0	0.2077	0.070835	0.25635	5.688	0	0.06045	0.5274	0.1198	0.22425	0.1012	0	0.1262	0.2641	0	0	0.04887	0	0.9827	0.2284	0	0.29915	0	0	0	0.1165	0	0.09515	0.4876	1.782	0.10985
ENSG00000214244.4	SETP21	0	0	0	0.07165	0.05458	0.1118	0	0	0	0	0	0	0	0	0	0	0	0	0	0	0	0.39475	0	0	0	0	0	0	0	0	0	0	0	0	0	0	0.09427	0	0	0	0	0	0.28	0	0	0	0	0
ENSG00000178966.11	RMI1	3.403	2.718	6.824	1.894	2.491	1.922	4.151	2.607	2.676	2.5485	11.885	7.784	2.269	3.345	2.414	4.835	2.719	1.9925	5.608	3.2435	3.676	16.6	9.981	4.422	4.376	2.403	4.184	3.794	5.649	4.508	4.039	1.505	1.626	1.747	2.195	3.881	6.046	2.3815	3.4395	3.897	2.8375	7.147	4.897	3.979	3.934	5.667	8.8135	3.743
ENSG00000267387.1	CTD-2240E14.4	0.33655	0.4659	0.4529	0.5307	0.3913	0.2324	0.5655	0.18515	0.247	0.2735	0.6103	0.7014	0.44525	0.3727	0.1881	0.3186	0.3851	0.2429	0.3073	0.20455	0.4231	3.365	0.4227	0.77355	0.9252	0.4412	0.38505	0.422	0.2774	0.37565	0.6039	0.1643	0.08395	0.3577	2.28	0.9773	0.358	0	0.561	0.7469	0.2019	1.046	0.68465	0.1966	0.1837	0.7981	1.29	0.3492
ENSG00000198502.5	HLA-DRB5	124.65	79.69	46.12	73.07	90.36	42.46	44.66	6.355	4.624	7.744	3.6325	2.832	3.9325	5.262	8.006	16.56	5.047	5.2895	50.27	18.425	92.245	433.05	0.2833	57.745	72.46	34.88	30.875	36.565	22.17	41.55	123.6	19.95	14.07	37	10.32	241	33.68	9.9175	123.9	17.92	6.2685	29.23	33.535	40.88	45.99	120.2	206.15	24.615
ENSG00000236565.2	HNRNPA3P5	0.4326	0.4284	0.27985	0.4333	0.3774	0.4505	0.2645	0.1798	0.1451	0.1815	0.4705	0.3316	0.1813	0.2144	0.1618	0.1838	0.177	0.1351	0.2783	0.18505	0.43995	1.2385	0.6434	0.46795	0.3609	0.414	0.41315	0.3901	0.6028	0.3899	0.4461	0.2078	0.1202	0.2429	0.1715	0.6349	0.405	0.21435	0.5205	0.77	0.1604	0.4483	0.37365	0.4616	0.4984	0.4527	0.46835	0.29205
ENSG00000229473.2	RGS17P1	0.414	0.6493	0.1348	0.3679	0.3352	0.1998	0.6078	0.05337	0.04011	0.07891	0	0	0.053205	0	0.07439	0.1051	0	0.053765	0.387	0.068925	0.39005	2.586	0.2237	1.31635	0.3235	0.2733	0.42365	0.21055	0.891	0.16405	0.683	0.2784	0.0842	0.2299	0.231	1.294	0.7058	0.053785	0.6201	0.6469	0.1945	0.3637	0.8994	0.8894	0.6253	0.7097	1.053	0.2437
ENSG00000139146.9	FAM60A	10.007	12.27	6.9465	6.218	6.895	5.842	22.2	0.72795	0.5106	1.6735	4.429	3.42	0.46025	0.4817	0.9186	1.064	1.113	1.419	2.154	1.0345	17.105	74.45	11.37	24.4	25.71	11.39	12.985	7.0025	18.21	9.365	22.57	3.568	1.761	12.1	1.725	17.01	21.14	1.005	9.1645	28.72	7.134	20.77	22.27	20.65	18.82	16.46	15.57	8.5875
ENSG00000172264.12	MACROD2	0.5831	0.5968	0.78725	0.4255	0.7022	2.464	1.179	1.8395	2.174	3.8615	3.221	2.475	2.384	3.343	1.265	2.001	6.074	2.7525	2.188	1.5115	0.71325	11.94	0.1375	1.398	1.47	0.9431	0.4876	0.6296	0.3278	0.5943	1.475	0.2287	0.1689	0.738	0.2533	4.107	0.5226	0.3119	1.381	1.355	0.22485	1.791	1.457	1.208	1.28	0.3338	0.56305	0.53615
ENSG00000119314.11	PTBP3	24.615	22.16	10.215	15.76	17.88	17.74	27.98	4.391	4.355	5.603	12.63	10.89	4.673	6.299	3.721	7.005	6.996	4.149	7.992	4.2285	24.5	69.855	28.93	24.725	25.01	11.93	20.115	9.771	49.95	9.605	19.69	6.818	3.457	15.89	6.61	33.01	27.16	4.223	24.165	18.02	8.338	16.69	16.745	39.75	37.97	23.46	24.56	15.435
ENSG00000111679.12	PTPN6	19.585	18.32	25.69	11.15	13.8	5.768	26.07	2.6825	1.886	2.355	3.1435	3.095	2.2145	1.919	2.882	3.814	2.293	1.962	10.31	5.1095	17.97	454.5	0.2218	9.3635	11.75	6.78	26.345	7.51	18.7	7.564	26.9	3.274	2.131	14.87	12.59	74.83	22.79	1.1955	13.52	4.471	9.753	25.28	26.295	22.5	20.68	48.26	287.1	16.85
ENSG00000238015.2	RP4-641G12.3	0.12475	0	0	0	0	0	0	0	0	0	0	0	0.066135	0	0	0	0	0	0	0	0.15455	0.99675	0.08136	0.1285	0.1667	0.09747	0	0.15415	0	0.11835	0.1582	0	0.05456	0.06384	0	0.2617	0.07639	0	0.5461	0.2396	0	0.08857	0	0	0	0.1348	0.52075	0
ENSG00000168282.4	MGAT2	8.0595	9.454	10.375	9.885	10.07	5.961	10.09	1.344	1.827	1.807	4.2195	3.534	1.5995	2.131	1.372	2.088	2.128	1.5175	2.653	1.51	7.4765	32.24	33.02	11.39	14.66	5.067	9.0775	6.1625	7.607	6.3445	10.18	3.241	1.953	3.089	6.386	7.359	7.242	1.3355	5.2475	7.685	7.337	4.481	6.093	4.52	4.632	11	12.47	7.345
ENSG00000012963.9	UBR7	23.325	18.09	16.48	25.68	24.44	28.33	25.33	16.935	18.85	21.84	35.44	27.98	20.25	26.73	15.28	15.75	24.56	18.14	22.38	14.795	22.465	67.07	24.4	24.405	28.58	22.18	19.53	23.385	20.07	23.185	27.33	14.04	10.92	10.57	7.062	22.33	19.44	14.18	27.785	28.02	12.235	17.42	21.205	22.05	23.61	18.87	20.66	17.475
ENSG00000160710.11	ADAR	84.195	71.35	71.805	94.07	86.07	92.87	88.92	43.27	53.05	53.955	116.55	108.8	69.025	74.52	38.8	69.49	68.28	42.545	51.52	44.495	83.625	297.4	110.1	116.75	132.8	83.99	67.37	82.595	59.59	78.51	115.4	31.29	21.44	49.98	41.18	115.3	65.21	15.305	112.75	121.2	30.31	113.7	92.045	69.86	74.63	88.92	136.2	54.81
ENSG00000139370.6	SLC15A4	19.915	14.12	7.6795	38.04	19.27	20.8	15.83	5.7095	5.765	6.118	21.855	17.92	6.555	7.734	6.292	7.739	6.137	5.333	14.38	6.8185	17.97	73.865	26.7	28.175	26.71	15.97	9.9945	16.63	10.81	16.05	22.49	7.387	4.767	6.986	8.611	19.05	11.28	22.98	23.13	18.71	5.91	14.66	14.5	15.41	16.98	12.24	22.195	8.0935
ENSG00000247077.2	PGAM5	11.035	10.65	16.9	10.22	11.71	10.56	13.79	7.7375	10.73	8.212	20.785	18.83	14.885	17.37	9.075	9.995	10.05	6.676	7.722	6.9505	12.175	33.675	17.39	16.38	12.27	12.97	13.615	12.345	20.61	13.36	16.88	6.935	8.077	10.44	14.38	12.62	13.15	17.33	11.675	9.707	9.4955	13.91	13.255	18.73	18.11	12.48	17.235	12.31
ENSG00000236320.3	SLFN14	0.098285	0.1073	0.034745	0.03458	0.05301	0	0.1111	0	0	0	0	0	0	0	0	0	0	0	0.02066	0	0.079475	1.3565	0	0.14835	0.09854	0.03911	0.090615	0.03652	0.06706	0.043775	0.1653	0.02318	0.01752	0.03211	0.04697	0.6467	0.1172	0.01275	0.07416	0.07473	0.013855	0.03319	0.1056	0.0342	0.02101	0.5456	1.1015	0.1222
ENSG00000126602.6	TRAP1	38.36	28.52	32.255	34.32	33.61	38.45	43.3	17.415	23.02	20.34	43.835	42.49	31.59	32.99	15.91	24.14	26.71	16.37	18.52	17.445	40.335	103.95	41.34	45.965	49.84	31.57	30.575	32.48	43.93	31.95	43.31	24.99	25.33	30.73	34.4	31.35	33.06	53.495	48.04	58.53	24.835	28.46	35.555	47.58	48.63	26.07	31.27	29.365
ENSG00000140199.7	SLC12A6	8.3575	6.889	4.022	16.63	6.961	5.62	9.271	2.618	3.275	3.5095	8.7865	7.516	3.66	4.852	3.197	3.609	4.141	2.3905	6.514	3.5895	6.7765	28.705	8.228	8.8135	7.184	4.977	4.526	4.779	18.17	4.5305	5.003	3.046	2.508	3.282	1.507	12.97	5.885	4.434	7.3065	5.735	1.5225	5.112	3.7365	6.383	6.963	8.544	9.7325	3.451
ENSG00000232119.3	MCTS1	17.715	16.95	17.38	16.11	16.89	14.38	15.14	9.2815	10.93	9.174	16.39	13.8	12.495	16.23	10.53	12.03	11.31	7.756	12.62	10.36	18.04	40.11	31.25	19.73	18.25	13.41	14.07	12.275	20.28	12.265	18.99	10.14	8.304	11.38	10.33	15.9	15.87	7.611	17.2	14.96	10.245	27.07	15.92	14.77	14.54	14.11	20.335	14.23
ENSG00000108424.5	KPNB1	57.4	56.69	51.625	55.53	56.43	65.66	63.29	26.295	29.35	29.275	59.555	48.97	31.6	39.22	26.65	35.01	32.93	22.44	48.48	31.755	53.085	154.55	143.9	65.68	64.35	61.75	46.7	57.985	61.9	56.935	66.47	29.59	25.71	24.27	19.02	64.39	47.07	49.785	71.43	75.81	21.265	48.59	52.21	44.13	47.65	45.21	62.915	39.445
ENSG00000100580.7	TMED8	7.422	7.659	10.49	7.067	7.847	9.155	10.16	7.6335	9.291	11.94	18.41	13.93	9.7945	13.68	6.514	14.33	11.34	9.0275	7.804	7.934	7.499	39.515	9.304	12.505	14.59	8.785	5.969	8.7475	5.128	9.156	11.76	2.825	1.934	6.685	2.624	9.107	6.837	1.9635	10.195	12.91	3.3855	19.81	9.379	6.291	6.67	7.531	14.035	5.2935
ENSG00000163938.12	GNL3	61.7	75.53	45.125	46.57	51.17	38.07	102	17.605	21.95	18.68	49.885	38.83	26.51	34.41	18.2	25.2	22.4	15.61	24.53	19.595	80.655	192.95	130.6	70.955	70.35	37.01	44.325	35.7	94.42	33.025	67.51	25.05	16.39	21.76	30.79	59.3	72.82	48.91	67.985	78.03	43.735	75.74	89.785	68.87	65.7	45.92	66.345	45.765
ENSG00000111665.7	CDCA3	1.5785	1.312	2.0695	3.914	3.61	2.196	2.88	1.0175	1.613	1.5985	12.495	15.61	3.464	2.424	1.15	1.911	2.065	1.2535	1.082	1.00395	1.771	26.59	4.798	4.652	4.011	2.599	3.4855	2.125	6.231	1.8975	2.399	1.65	1.192	1.011	0.5483	2.336	2.903	0.27375	3.0305	5.684	0.5794	10.63	5.1375	3.068	2.933	8.846	4.414	1.856
ENSG00000124571.13	XPO5	15	13.58	13.65	14.64	14.98	15.94	16.88	5.4955	6.691	7.6005	19.965	19.16	9.081	8.768	5.43	7.025	8.785	6.2025	6.939	5.2855	15.98	47.47	23.84	19.375	18.6	13.49	11.39	13.525	20.26	13.215	21.05	6.227	5.208	8.548	6.079	15.82	14.45	9.424	19.3	15.52	11.62	17.5	17.545	20.68	23.25	11.99	15.83	12.725
ENSG00000253173.2	RP11-152C15.1	0	0	0	0	0	0	0	0	0	0	0	0	0	0	0	0	0	0	0	0	0	0.16225	0	0	0	0	0	0	0	0	0	0	0	0	0	0	0	0	0	0	0	0	0	0	0	0	0	0
ENSG00000160223.12	ICOSLG	5.089	5.904	1.723	2.198	3.258	1.96	4.162	5.475	1.827	5.364	1.4265	2.292	3.547	3.039	9.31	5.348	3.404	7.1485	14.73	6.7485	5.6925	29.115	0.6517	6.848	11.07	1.691	3.294	1.5485	8.64	1.315	3.842	2.906	2.249	9.34	2.127	7.441	5.613	0.88485	6.1115	0.8857	0.8625	3.073	7.355	12.08	11.97	6.095	7.556	5.269
ENSG00000219102.3	HNRNPA3P12	0.14495	0.1426	0.11625	0.1626	0.1249	0.1612	0.1499	0.059005	0.07716	0.06647	0.2026	0.2163	0.06989	0.0765	0.06693	0.06404	0.0836	0.057075	0.1018	0.07921	0.14365	0.5111	0.2768	0.15035	0.2281	0.1522	0.14835	0.1444	0.2031	0.15325	0.113	0.06154	0.04189	0.07639	0.05653	0.2167	0.169	0.076545	0.1839	0.3144	0.056115	0.2032	0.12955	0.1827	0.1637	0.1833	0.16315	0.10775
ENSG00000181163.9	NPM1	340.1	361.2	234.7	366.2	371.5	466	409.1	89.92	96.61	95.51	243.5	181.3	87.975	120.7	93.04	132.4	108.1	76.98	190.3	108.6	379.65	1523	961.3	575.85	641.1	366.9	248.25	303.2	410.5	268.65	435.9	130.1	94.94	168	87.56	313.5	269	139.9	356.85	1037	272.6	277.1	314.2	284	254.5	251.9	288	271.35
ENSG00000130119.11	GNL3L	6.1635	5.525	4.4205	6.349	6.112	6.243	7.981	1.135	1.215	1.6485	2.2265	2.438	1.348	1.492	1.467	1.79	1.572	1.176	2.707	1.649	5.9825	19.895	13.59	6.996	7.424	4.798	4.557	4.605	6.193	4.8555	6.336	3.556	2.431	2.759	2.033	6.832	5.693	5.027	7.2665	6.537	2.784	4.271	4.967	5.729	5.826	5.373	6.33	3.841
ENSG00000232104.2	RP11-509J21.1	1.1135	0.574	0.94575	0.7432	0.951	1.19	1.209	0.80625	0.4884	0.5945	0.49765	0.6768	0.60305	0.5149	0.7961	0.7845	0.5538	0.583	2.038	0.96345	1.1455	5.6125	0.3402	0.9185	1.745	0.7568	0.4476	0.87395	0.3131	0.8775	1.909	0.4661	0.2048	0.6907	0.1485	0.949	0.5995	0.8508	2.4385	1.564	0.37755	2.565	0.95465	0.5739	0.7133	0.6232	0.99285	0.39065
ENSG00000214651.4	RP11-477J21.2	0	0	0	0	0	0	0	0	0	0	0	0	0	0	0	0	0	0	0	0	0	0.04513	0	0	0	0	0	0	0.02857	0	0	0	0	0	0	0	0	0	0	0	0	0	0	0	0	0	0	0
ENSG00000137875.4	BCL2L10	0.2231	0.3503	3.714	0.04808	0.05597	0	4.257	0.5756	0.6273	2.105	1.6145	1.409	0.76685	0.9463	0.4067	1.261	3.809	1.51	0.0978	0.1882	0.4927	15.42	0.1266	2.748	1.125	0.1962	0.8866	0.067455	4.682	0.063975	0.5441	0.04245	0	1.877	5.022	0.06976	0.6589	0	0	0.5755	0.3549	2.123	0.63725	9.24	8.095	3.037	0.90735	0.7933
ENSG00000140006.7	WDR89	6.368	5.658	5.72	5.686	5.865	5.673	6.719	3.2285	3.387	3.3615	9.0745	6.531	3.2165	4.61	3.26	3.872	3.986	2.858	4.916	2.97	6.823	17.685	8.266	7.2455	7.937	4.727	4.509	4.4405	4.926	4.229	7.22	2.325	1.583	3.029	4	5.729	4.199	3.1955	8.592	8.001	3.316	4.715	5.7195	5.521	5.158	4.54	7.921	3.4945
ENSG00000225739.1	NPM1P18	0	0	0	0	0	0	0	0	0	0	0	0	0	0	0	0	0	0	0	0	0	0.14375	0.06389	0.072905	0	0	0	0	0	0	0	0	0	0	0	0	0	0	0.0772	0.06258	0	0	0	0	0	0	0	0
ENSG00000132274.11	TRIM22	51.82	46.49	12.985	65.54	53.83	38.27	35.22	5.6275	4.452	6.227	2.48	3.061	5.3945	5.308	6.086	8.283	4.819	5.569	19.78	11.315	47.145	255.2	96.5	47.39	57.87	33.74	21.74	33.66	22.15	35.595	55.9	15.86	8.511	12.35	8.324	95.65	33.74	5.2525	80.48	67.91	4.9735	15.3	43.33	16.73	16.81	51.33	181.7	20.445
[truncated: 41,146 more rows]
[truncated: 6 more columns]
