# Supplementary material for: Gene Co-Expression Analysis of Human RNASEH2A Reveals Functional Networks Associated with DNA Replication, DNA Damage Response, and Cell Cycle Regulation
Source: Biology (Basel). 2021 Mar 13;10(3):221. doi: 10.3390/biology10030221 (PMC7998727; doi:10.3390/biology10030221)
Supplement: Supplementary file 1 [file biology-10-00221-s001.zip › Table S18.xlsx]

## Sheet: S18
gene_id	Description	Adipose - Subcutaneous	Adipose - Visceral (Omentum)	Adrenal Gland	Artery - Aorta	Artery - Coronary	Artery - Tibial	Bladder	Brain - Amygdala	Brain - Anterior cingulate cortex (BA24)	Brain - Caudate (basal ganglia)	Brain - Cerebellar Hemisphere	Brain - Cerebellum	Brain - Cortex	Brain - Frontal Cortex (BA9)	Brain - Hippocampus	Brain - Hypothalamus	Brain - Nucleus accumbens (basal ganglia)	Brain - Putamen (basal ganglia)	Brain - Spinal cord (cervical c-1)	Brain - Substantia nigra	Breast - Mammary Tissue	Cells - EBV-transformed lymphocytes	Cells - Transformed fibroblasts	Cervix - Ectocervix	Cervix - Endocervix	Colon - Sigmoid	Colon - Transverse	Esophagus - Gastroesophageal Junction	Esophagus - Mucosa	Esophagus - Muscularis	Fallopian Tube	Heart - Atrial Appendage	Heart - Left Ventricle	Kidney - Cortex	Liver	Lung	Minor Salivary Gland	Muscle - Skeletal	Nerve - Tibial	Ovary	Pancreas	Pituitary	Prostate	Skin - Not Sun Exposed (Suprapubic)	Skin - Sun Exposed (Lower leg)	Small Intestine - Terminal Ileum	Spleen	Stomach
ENSG00000145907.10	G3BP1	28.645	29.62	18.56	24.92	27.57	25.09	29.25	8.773	7.544	9.006	19.155	15.33	6.9655	9.463	7.949	11.75	9.62	7.314	15.81	9.211	28.345	61.225	54.15	35.815	35.1	21.34	20.49	19.975	30.35	19.175	38.12	12	9.714	12.67	12.98	33.65	23.34	22.745	32.95	38.26	11.155	15.66	23.49	32.1	28.71	22.27	27.465	18.205
ENSG00000179119.10	SPTY2D1	9.894	11.11	8.7445	10.1	10.79	9.231	10.06	2.4775	2.944	2.8315	8.809	6.664	3.1355	4.101	2.401	3.314	3.547	2.2095	4.149	2.723	9.626	25.795	21.92	10.855	12.62	8.209	8.078	8.8315	11.78	8.24	14.98	4.031	2.772	5.064	4.137	10.07	10.77	6.723	9.9075	14.87	4.7615	8.083	9.6265	11.29	11.23	8.019	9.294	7.3455
ENSG00000196504.11	PRPF40A	25.58	22.03	17.185	21.85	23.14	25.92	26.82	7.4185	6.916	7.553	20.15	19.88	7.7505	8.449	7.979	9.333	8.48	6.9545	15.26	8.5525	25.695	56.655	41.92	28.805	29.38	21.48	19.965	19.37	24.1	18.955	30.31	8.947	5.877	11.14	8.838	27.8	21.51	13.555	33.42	29.32	8.7355	19.04	23.535	25.91	26.74	22.07	25.75	16.37
ENSG00000126749.10	EMG1	27.53	26.61	22.845	27.15	25.83	26.49	25.77	9.697	9.958	9.777	13.295	11.95	10.365	12.32	9.095	12.99	10.88	8.338	15.7	13.48	30.71	55.545	48.65	32.52	34.26	20.56	19.35	22.15	27.98	22.095	31.65	14.74	12.96	14.25	10.99	29.16	21.65	15	30.5	29.09	9.178	21.32	26.235	25.32	25.02	19.92	28.335	17.25
ENSG00000114767.6	RRP9	28.32	30.02	27.155	22.34	25.36	23.97	30.22	9.524	9.791	11.715	22.5	22.6	13.815	13.88	9.939	11.95	14.82	11.11	14.59	10.185	32.105	55.65	43.97	33.605	33.51	22.4	19.87	22.25	25.27	21.325	37.08	11.4	8.278	13.67	10.93	28.52	19.98	22.185	38.21	35.81	10.63	21.05	29.265	29.43	29.25	19.28	28.625	16.98
ENSG00000134987.7	WDR36	12.62	11.44	6.947	8.071	9.517	7.988	10.34	2.683	3.163	2.9895	10.475	9.153	3.7325	5.018	2.934	4.086	3.216	2.3355	3.784	2.96	11.74	28.62	22.61	12.2085	13.84	8.637	7.5365	8.6755	11.35	7.873	13.57	3.919	2.891	4.383	6.597	10.63	9.034	5.772	13.91	16.86	4.5545	8.582	10.965	10.75	11.35	9.31	12.6	6.899
ENSG00000163811.7	WDR43	23.355	22.57	13.315	15.86	17.37	18.04	20.6	5.078	4.938	5.291	13.535	11.1	5.639	6.548	5.038	6.503	6.013	4.662	8.681	5.6685	23.815	57.33	45.26	22.56	20.79	14.68	13.405	14.805	22.3	14.28	24.89	7.065	4.463	5.43	7.228	17.76	17.7	20.165	24.28	23.59	9.473	13.15	16.705	27.2	27	14.51	15.93	11.545
ENSG00000139218.13	SCAF11	19.185	16.68	9.9685	18.39	16.64	18.99	20.93	3.5785	3.71	3.859	10.755	11.9	4.472	4.64	3.79	4.402	4.185	3.1785	7.699	4.2605	18.455	39.295	28.99	19.41	21.55	13.5	11.735	13.495	14.14	13.185	19.26	8.895	6.232	5.821	5.741	18.72	16.32	11.415	22.43	25.27	6.271	9.925	13.555	13.73	13.9	13.85	14.35	9.212
ENSG00000134697.8	GNL2	19.87	20.59	13.8	18.52	18.31	18.74	15.43	5.371	5.408	5.5275	11.48	8.987	6.0895	7.791	5.608	7.473	5.135	4.777	11.28	6.2935	21.62	37.225	35.9	23.195	25.42	16.11	14.545	14.96	18.61	14.91	20.77	9.162	6.671	7.345	7.301	22.63	18.15	17.475	21.645	20.51	7.4855	17.39	17	21.16	21.94	13.9	16.66	12.76
ENSG00000115053.11	NCL	219.05	208	177.2	209.5	188.3	229.6	205.1	93.405	85.73	95.38	230.75	174.1	90.45	116.8	92.42	108.1	104.4	86.4	167	104.9	212.3	540.25	446.2	253.3	258	192.6	164.9	185.05	218.3	171.8	271.4	93.63	68.89	79.45	71.1	195	174.5	168.15	260.75	311.4	119.75	155.6	167.7	216.8	222.6	166.5	208.6	137.75
ENSG00000152683.10	SLC30A6	12.485	11.07	10.25	11.17	11.85	10.02	12.75	2.6245	2.547	3.177	7.039	6.091	2.8195	3.233	2.888	3.529	3.254	2.5605	5.612	3.05	11.415	19.155	20.82	12.595	14.98	9.769	8.5375	9.707	10.18	9.4325	13.18	4.837	3.192	4.633	4.725	12.1	10.4	5.5945	13.545	14.4	5.7035	8.791	10.665	10.67	10.83	9.369	11.46	8.333
ENSG00000155438.7	MKI67IP	32.895	35.56	23.47	26.73	30.52	29.76	33.94	15.565	14.72	16.23	25	19.99	14.365	18	14.3	17.22	18.8	13.26	23.04	14.575	35.215	73.575	79.26	40.385	42.2	27.21	24.1	23.845	35.58	23.465	41.32	12.21	8.526	14.04	11.37	24.57	22.93	23.215	38.605	46.49	16.925	27.45	29.585	32.36	29.85	22	29.6	21.195
ENSG00000084623.7	EIF3I	194	194.8	189.75	201.4	197.2	197.8	198	70.125	84.03	85.155	130.9	115.3	95.61	115.8	70.43	94.55	90.43	68.6	113.1	81.76	203.6	390.3	381.6	225.8	237.3	186.7	150.4	185.1	194.4	181	204.5	95.39	75.04	112.4	77.85	196.6	156.2	173.3	188.9	258.2	90.905	146.8	194.55	183	192.2	128.7	148.4	141.55
ENSG00000080608.9	KIAA0020	24.91	30.48	19.595	23.84	23.07	21.4	21.77	3.6125	3.44	3.8145	8.056	7.125	4.1065	4.653	4	5.066	3.952	3.404	7.394	4.6	29.19	59.385	51.19	24.44	30.51	18.22	18.39	17.375	35.23	17.27	27.21	10.29	6.482	17.17	10.05	29.07	28.14	8.0455	26.335	38.28	10.59	19.04	23.545	24.51	23.18	17.08	26.28	14.99
ENSG00000137574.6	TGS1	13.67	12.92	8.48	10.96	11.41	11.2	16.89	3.1155	3.778	4.0505	14.025	12.78	4.9185	5.212	3.328	4.544	4.506	3.179	4.062	3.1375	14.035	31.31	22.52	15.79	16.2	12.11	9.742	11.635	12.11	11.13	18.22	4.442	3.322	5.107	4.039	13.32	10.61	7.465	15.29	18.27	4.206	11.29	12.835	13.88	14.23	11.71	14.88	8.0365
ENSG00000100029.13	PES1	38.37	35.42	33.56	35.61	36.39	35.62	44.27	14.415	16.08	16.09	26.545	25.63	20.935	21.98	15.26	19.24	18.01	14.44	21.51	16.68	41.925	78.955	83.65	47.89	47.93	34.66	29.98	34.945	40.34	34.53	50.89	13.54	9.482	24.17	17.35	37.6	32.71	25.83	53.255	50.95	24.31	27.08	40.585	47.72	51.29	29.55	41.845	31.3
ENSG00000174780.11	SRP72	46.405	40.86	32.665	45.23	44.92	53.97	44.85	13.63	15.59	15.765	43.79	36.1	18.16	22.61	14.65	24.07	18.49	12.38	29.17	18.035	45.275	100.85	101	55.795	60.61	36.35	30.8	35.155	41.92	34.45	49.48	16	10.41	17.67	16.35	43.64	41.06	20.56	51.435	54.7	29.495	39.21	34.575	46.56	51.3	30.74	39.085	28.86
ENSG00000105447.8	GRWD1	14.6	14.73	11.575	13.07	13.86	13.23	14.26	3.5655	4.489	4.347	11.935	11.75	6.8625	6.863	3.951	5.74	4.687	4.016	6.232	4.5475	15.91	23.76	22.31	17.88	17.07	12.1	10.715	12.98	15.48	12.255	20.4	5.921	5.141	8.427	7.818	13.55	11.65	11.08	17.94	17.21	7.4195	10.88	16.215	17.26	18.14	10.22	16.48	10.795
ENSG00000169813.12	HNRNPF	112.7	127.2	81.005	87.46	92.89	98.68	141.6	25.29	20.37	27.155	56	47.26	21.315	23.58	27.82	33.21	23.97	22.815	59.47	31.66	122.3	259.4	218.3	118.65	126.6	109.6	106.3	96.295	123.3	103.15	140.8	35.93	25.47	57.05	70.09	139.6	98.55	48.325	113.4	132.2	43.41	67.42	99.975	122.3	120	120	138.95	88.97
ENSG00000135316.13	SYNCRIP	45.15	43.15	29.57	45.28	47.39	62.15	51.56	14.45	14.47	13.855	29.635	22.46	13.12	17.27	14.86	16.21	14.25	12.205	25.8	17.395	43.8	92	86.96	59.72	58.06	47.1	35.265	45.315	54.74	45.68	55.91	19.44	12.88	17.05	16.73	42.81	41.81	27.375	51.425	49.73	17.07	25.07	41.995	44.18	44.37	33.08	35	27.31
ENSG00000100028.7	SNRPD3	63.645	62.85	60.575	77.8	81.49	85.35	74.11	29.9	32.58	27.88	55.545	42.97	28.065	35.47	29.18	38.98	32.13	24.45	50.39	33.525	67.39	132.75	119.1	88.02	84.24	66.25	60.145	66.82	86.95	65.545	78.82	42.31	33.57	52.67	46.55	75.04	63.79	47.91	80.125	89.06	23.715	71.09	78.74	67.42	66.8	65.36	75.295	47.69
ENSG00000189091.8	SF3B3	35.725	33.69	28.13	28.43	32.18	32.65	43.6	10.46	11.37	11.925	42.96	39.34	16.565	17.04	10.5	14.46	13.31	9.3415	17.32	11.47	41.7	87.745	67.97	60.19	57.26	29.24	26.47	29.705	51.27	28.115	50.06	18.48	13.54	13.88	12.05	36.44	34.01	21.22	49.79	64.16	14.1	34.57	34.1	51.35	52.18	28.43	41.24	22.055
ENSG00000149100.8	EIF3M	34.785	37.77	34.03	32.6	34.64	39.13	40.13	13.475	14.33	14.435	28.43	20.98	12.6	18.07	12.5	16.31	16.97	11.125	19.88	13.26	34.97	89.455	57.48	45.735	48.78	31.5	23.675	28.935	32.99	28.35	47.86	16.63	13.65	18.91	9.876	30.54	25.66	19.635	36.835	65.15	21.29	23.17	29.315	35.07	34.25	24.8	31.02	28.79
ENSG00000160193.7	WDR4	5.962	6.786	5.216	5.646	6.426	4.816	9.578	2.3885	2.888	2.873	6.935	6.539	3.5795	4.085	2.544	3.078	3.185	2.2995	4.117	2.5495	7.588	21.005	15.77	9.4405	10.14	5.06	5.2025	5.1995	10.22	5.44	9.673	2.48	1.855	3.702	3.45	7.279	6.404	4.1245	8.089	9.827	3.833	5.45	7.4355	7.745	8.186	5.529	8.9645	4.5545
ENSG00000130935.5	NOL11	28.075	25.82	20.34	19.77	24	22.31	28.14	7.525	7.229	8.44	32.39	29.8	9.7325	10.51	8.022	9.44	9.195	6.996	12.73	7.6465	28.11	59.125	42.76	33.85	35.83	23.62	22.58	22.025	27.45	21.58	33.62	11.3	10	13.88	12.95	23.08	21.88	20.245	35.475	34.37	9.9415	20.74	25.16	26.24	27.4	22.38	30.945	17.86
ENSG00000109606.8	DHX15	44.76	41.19	24.61	36.41	36.35	39.19	47.82	9.511	9.687	10.665	39.01	37.89	12.905	13.5	10.79	12.81	12.05	8.563	19.74	11.48	48.325	84.305	59.06	49.605	53.83	33.47	37.31	36.635	39.44	35.94	51.68	17.32	11.36	17.09	12.23	50.37	37.76	16.92	62.525	54.92	18.63	30.09	38.55	51.67	50.84	38.86	41.595	30.795
ENSG00000136758.14	YME1L1	43.655	40.55	42.23	47.45	44.75	51.28	49.2	12.78	15.2	15.24	40.34	31.16	16.725	20.8	13.3	19.36	17.69	12.105	20.67	15.325	40.735	77.765	81.41	52.24	56.5	38.81	32.345	37.73	42.78	37.42	47.37	26.29	20.8	18.74	18.16	45.63	36.89	39.285	46.79	53.02	17.745	41.34	37.45	37.45	39.55	31.22	34.395	26.08
ENSG00000164338.5	UTP15	7.8325	6.14	5.2765	4.726	5.535	5.049	5.733	1.317	1.404	1.6825	4.5385	4.012	1.8615	2.063	1.546	2.029	1.765	1.3895	2.385	1.7685	7.558	13.78	10.97	6.3565	6.149	5.061	4.6955	5.0995	6.289	5.3785	7.618	2.52	2.002	2.115	2.418	6.234	5.405	4.0025	7.0475	5.544	2.311	3.87	6.0365	8.872	9.439	5.259	6.4	5.1815
ENSG00000150990.3	DHX37	12.87	10.74	8.108	11.47	11.66	12.7	14.2	3.574	4.333	4.242	6.654	7.257	6.6055	6.117	4.096	5.272	4.692	3.623	6.818	4.7265	14.14	34.505	17.88	16.17	14.46	9.975	10.23	10.47	13.45	10.47	19.61	4.796	3.365	6.969	4.989	12.37	11.04	14.58	16.99	19.1	7.6785	7.583	13.435	13.59	15.49	11.9	17.1	9.823
ENSG00000121892.10	PDS5A	29.925	26.59	19.97	25.45	28.22	30.02	31.42	9.5735	10.14	12.065	34.325	27.31	12.005	15.44	11.37	13.01	13.09	9.8735	20.12	11.155	27.655	53.95	46.89	34.05	32.77	27.1	22.035	25.225	32.18	25.535	31.55	11.1	7.555	12.82	13.96	33.55	26.6	13.86	30.685	39.8	12.875	19.59	26.14	29.49	29.92	23.77	25.64	18.65
ENSG00000100353.13	EIF3D	161.3	133.8	90.29	151.7	139.6	180	187.8	29.32	32.55	34.27	88.18	74.15	36.945	42.36	29.45	33.24	40.02	29.805	61.53	33.645	164.45	319.5	269.9	189.8	209.6	135.6	113.85	134.95	163.7	131.9	164.7	54.44	41.88	70.58	32.65	136.6	130.2	77.86	156.3	237.9	128.65	85.41	140.3	183.8	188.6	114.5	186.85	131.5
ENSG00000119285.6	HEATR1	14.58	13.12	8.2905	9.953	11.42	11.51	14.29	1.911	2.081	2.507	5.4615	6.499	3.38	2.915	2.212	2.774	2.777	1.884	3.709	2.2685	14.83	40.57	36.74	14.165	14.59	10.49	8.8545	10.35	11.78	10.45	16.51	4.301	2.825	3.783	3.46	11.1	10.62	5.54	17.51	17.35	6.979	6.436	11.18	12.77	14.04	10.06	12.57	8.091
ENSG00000057608.12	GDI2	117	100.9	95.515	110.2	112.1	113.5	109.2	32.415	38.29	35.395	59.825	50.35	46.04	53.13	32.56	45.06	40.17	29.98	90.93	45.425	105.55	201.15	175.7	120	132.1	84.34	88.17	81.2	107.3	82.35	109	41.31	28.94	54.89	54.9	105.5	90.3	51.605	111.2	112.6	67.965	77.99	75.845	99.23	104.9	98.52	111.85	75.19
ENSG00000133997.7	MED6	17.435	15.38	13.625	19.23	18.39	18.2	17.24	7.4645	9.017	7.7975	18.025	14.4	10.795	13.88	7.642	10.72	9.121	6.2245	11.57	7.8975	17.735	37.54	27.82	23.315	22.29	15.07	11.9	15.34	17.56	14.175	20.64	7.799	5.949	6.928	6.942	17.1	14.29	11.24	21.695	24.48	5.8365	16.65	15.58	20.65	22.51	13.5	18.97	10.68
ENSG00000139131.8	YARS2	13.245	13.78	11.52	9.872	11.18	9.778	14.79	4.218	5.307	5.6555	9.5155	8.712	7.6045	8.959	4.477	5.597	6.581	4.1805	5.454	3.9735	14.45	28.555	27.46	13.825	16.65	10.48	10.135	8.921	14.02	9.358	14.18	5.456	5.409	6.728	5.834	10.54	15.67	7.123	15.26	14.24	5.117	9.983	11.53	12.17	12.64	9.346	12.975	8.595
ENSG00000119041.6	GTF3C3	13.06	10.84	10.3	10.24	11.29	11.59	15.57	3.462	3.938	4.4915	10.26	10.25	5.586	6.019	3.908	5.197	4.596	3.5095	6.311	4.332	13.285	26.41	19.53	13.315	13.77	11.18	9.53	10.57	10.22	10.78	13.73	5.774	4.37	5.897	4.382	12.32	9.998	7.212	15.165	14.96	6.198	11.71	10.415	12.41	13.28	11.13	12.765	9.5075
ENSG00000161960.10	EIF4A1	372.25	457	271.15	292.6	329	291.2	335	62.63	65.77	73.32	100.3	103.3	85.93	85.2	62.59	83.28	82.39	59.615	121.1	76.495	367.45	604.2	735.6	376.6	342	238.7	219.65	254.8	444.4	240.65	453.4	117.1	66.11	137.1	116.4	425.3	250.1	101.9	375.75	410.2	136.25	234.4	272.7	370.8	360.7	200.6	335.8	223.6
ENSG00000165732.8	DDX21	53.795	73.67	28.575	41.05	43.99	42.81	33.54	7.942	7.459	8.0875	14.535	12.73	7.7145	9.107	8.127	10.13	8.249	6.315	18.02	9.5845	52.155	133.15	114.9	45.545	43.22	28.9	27.94	28.735	49.02	27.995	61.68	18.15	10.77	14.88	13.86	59.96	36.17	37.34	47.285	40.42	24.93	25.17	28.255	48.14	48.62	28.52	37.395	27.69
ENSG00000018699.7	TTC27	14.195	11.55	11.83	13.81	13.68	16.38	14.65	2.47	2.423	2.6205	5.894	5.155	2.847	3.19	2.738	3.362	2.56	2.2325	5.355	2.7675	14.125	23.035	21.94	17.47	18.94	10.37	8.2335	10.23	12.25	9.901	16.96	6.161	4.688	4.853	3.839	10.77	11.63	7.2645	17.345	17.67	6.131	8.579	10.98	13.59	14.53	8.37	13.055	8.7785
ENSG00000021776.6	AQR	16.36	12.88	11.715	12.99	13.08	15.36	18.84	3.203	3.455	3.6555	8.702	8.544	4.086	4.199	3.215	4.166	4.335	2.8525	5.435	3.6705	15.375	26.41	24.26	18.495	17.98	11.58	10.91	11.78	15.45	11.09	16.06	5.05	3.145	5.179	3.723	14.57	13.82	3.5805	17.7	17.56	5.3755	9.699	12.28	14.88	17	11.68	13.195	9.549
ENSG00000142864.10	SERBP1	74.07	71.99	43.67	69.82	72.11	78.46	67.45	22.14	20.97	22.855	46.075	33.2	20.355	26.19	21.73	23.26	24.17	18.485	41.12	23.05	73.725	205.85	124.8	86.69	77.27	61.04	50.065	60.045	99.17	58.36	70.61	27.36	22.99	31.6	27.89	59.89	55.98	69.16	71.04	72.99	32.345	34.45	54.275	94.19	91.26	46.61	48.88	42.31
ENSG00000111615.8	KRR1	18.345	17.27	14.465	17.49	17.58	19.53	23.2	5.1945	6.249	5.78	19.765	17.71	7.357	8.908	5.504	6.927	6.807	4.496	7.918	5.133	19.645	37.49	28.3	20.445	21.13	16.82	11.895	16.24	17.5	15.41	22.46	7.065	5.508	8.606	7.193	16.19	18.59	13.925	21.28	23.46	6.366	15.63	16.77	16.76	16.48	12.95	14.105	11.245
ENSG00000146909.3	NOM1	9.968	9.849	6.9645	8.21	9.127	9.195	10.56	2.38	2.652	3.1665	8.742	8.241	3.315	3.722	2.647	3.124	3.443	2.4705	4.251	2.9235	9.664	15.04	16.23	11.755	12.84	10.6	8.116	9.38	8.695	9.6835	12.48	3.384	2.561	4.003	4.179	9.882	7.9	6.1165	11.96	13.22	4.884	7.34	9.0915	11.38	11.45	7.737	9.8245	6.5455
ENSG00000100462.11	PRMT5	30.87	28.27	29.585	31.41	31.6	36.99	37.97	10.285	14.15	13.75	29.5	31.15	21.14	19.86	10.5	13.35	16.24	9.955	13.14	11.295	35.42	69.22	68.78	45.94	49.22	31.09	27.895	33.7	43.73	33.9	52.35	18.05	14.45	19.38	10.17	30.07	30.37	34.19	48.905	55.75	14.015	29.69	32.69	33.94	36.05	22.61	27.955	23.73
ENSG00000166889.13	PATL1	37.17	31.08	27.55	27.95	29.44	33.77	36.85	8.184	8.573	9.525	30.305	23.99	8.836	10.95	8.515	10.54	9.244	7.8085	16.44	9.8605	34.09	85.99	55.66	43.33	45.82	29.45	27.06	25.205	31.04	25.15	31.42	15.28	10.75	19.47	17.87	47.07	29.67	33.075	38.64	42.18	8.5245	17.59	26.305	31.9	34.92	28.95	34.085	20.035
ENSG00000165119.14	HNRNPK	315.3	289.3	258.15	305.5	282.1	326	323.8	123.55	130.1	138.1	323.95	244.6	134.15	172.9	129.8	161.1	156.8	108.75	221	138.25	304.9	547.25	477	363.95	383	278.6	242.6	293.1	282.6	295.6	363.3	141.1	101.6	135.7	118	327.4	250.8	165.4	352	388	107.45	265.3	261.25	285	289.4	262.3	335.35	194.4
ENSG00000198042.6	MAK16	10.48	12.57	5.926	9.464	11.1	8.858	10.86	4.2635	4.729	4.5865	10.054	7.942	5.2485	6.394	4.322	6.79	5.876	3.787	8.617	5.032	11.09	22.905	22.35	10.416	12.02	10.02	7.266	9.229	8.989	9.793	15.47	5.156	3.596	4.959	3.852	9.775	7.682	6.629	15.06	12.67	5.051	8.97	11.01	9.38	9.147	7.967	9.9125	6.5225
ENSG00000037474.10	NSUN2	42.22	37.84	31.12	39.85	40.42	43.48	45.52	12.19	13.43	14.13	45.185	43.36	18.355	18.2	14.6	17.27	15.17	11.905	25.04	14.2	42.965	98.16	63.96	48.895	47.22	41.06	39.385	40.475	47.71	40.975	57.84	18.1	18.59	19.61	29.07	44.9	37.34	35.16	53.235	51.04	17.87	44.19	44.215	51.61	52.77	41.34	56.655	33.755
ENSG00000198000.7	NOL8	15.14	14.76	10.34	15.78	16.55	14.42	18.67	4.475	4.192	5.4765	11.575	10.09	5.2725	5.439	4.856	5.825	5.637	4.711	9.122	5.644	15.19	28.265	22.13	18.765	21.8	15.08	11.73	14.09	12.94	13.805	17.84	5.381	3.779	6.757	5.688	15.19	11.83	6.2255	20.465	20.3	6.261	11.78	17.42	15.35	15.2	13.88	20.245	9.7865
ENSG00000135521.8	LTV1	42.145	42.1	33.48	36.99	39.45	34.85	38.59	10.45	10.88	12.65	30.03	26.66	13.62	15.89	12.19	14.49	12.82	10.85	18.97	12.48	43.885	60.48	59.99	46.235	36.65	37.09	29.44	37.51	35.99	36.92	50.23	15.91	11.96	13.02	16.07	40.77	30.98	29.54	51.97	45.3	17.515	28.52	40.205	48.92	46.03	32.68	42.66	26.64
ENSG00000151304.5	SRFBP1	8.733	7.811	3.817	5.84	6.589	7.713	8.237	2.0605	2.025	2.199	3.207	2.906	2.068	2.709	1.977	2.515	2.226	1.697	5.182	2.3075	9.373	12.43	10.94	8.2655	8.093	5.952	4.934	5.086	6.502	5.4845	7.431	2.872	1.97	3.191	2.099	6.895	6.197	4.9365	8.8095	6.499	2.199	3.578	5.796	5.589	5.167	4.425	4.578	3.6455
ENSG00000118246.9	FASTKD2	21.47	19.99	19.205	18.87	19.07	21.93	25.39	4.7245	5.487	5.886	15.165	14.4	7.1345	7.882	5.046	6.288	6.228	4.705	7.646	6.0985	21.725	36.245	33.61	24.545	24.85	20.2	17.455	20.27	21.86	19.89	26.4	14.71	16.08	8.823	10.3	18.42	17.74	23.005	25.635	25.6	8.371	15.05	17.41	20.22	21.73	17.78	16.965	15.89
ENSG00000107036.7	KIAA1432	17.815	13.83	8.82	17.72	16.58	18.36	15.29	2.502	2.968	3.644	11.465	11.59	4.0925	4.039	3.358	3.168	3.448	3.039	5.14	3.122	16.055	47.14	23.52	18.845	20.84	13.72	10.18	18.76	13.51	19.795	19.64	5.623	3.292	5.233	4.704	19.13	12.57	11.93	20.9	18.79	6.3585	8.211	13.405	18.64	18.89	12.98	14.38	8.285
ENSG00000156697.8	UTP14A	10.25	11.45	7.1135	10.63	10.67	11.78	12.7	2.989	3.876	3.7465	9.7475	8.009	4.893	5.565	3.102	4.149	4.443	2.836	4.618	3.1035	11.545	21.075	25.71	14.755	14.91	11.43	8.777	9.734	11.13	9.538	15.5	4.197	3.209	4.37	3.001	9.775	8.947	5.7855	12.115	15.9	7.5975	6.429	10.265	10.47	9.79	7.994	10.33	8.379
ENSG00000244462.3	RBM12	22.03	22.23	19.65	22.63	21.43	23.74	28.17	6.763	7.369	7.1275	24.9	21.45	8.5145	9.374	6.739	9.045	8.461	6.1335	11.62	7.088	22.535	52.26	37.59	28.97	31.77	20.27	18.495	20.03	21.33	19.315	38.97	10.67	7.549	10.54	6.73	24.14	19.56	9.487	27.785	39.39	7.7795	21.1	22.695	19.33	19.05	20.07	25.405	14.63
ENSG00000253710.1	ALG11	2.485	2.111	2.232	2.348	2.134	2.305	3.077	0.56395	0.5427	0.74415	1.45	1.565	0.64715	0.705	0.6682	0.7791	0.7421	0.50515	1.327	0.6807	2.385	5.0525	5.237	2.5735	3.179	2.001	2.147	1.9555	1.844	1.9365	3.124	1.118	0.7569	0.8147	0.8257	2.346	2.75	0.9848	2.663	2.823	1.137	2.371	2.2845	2.016	2.035	2.395	2.064	1.8645
ENSG00000100823.7	APEX1	137.75	114.4	139.2	95.67	109.1	112.6	151.7	44.715	52.53	55.025	105.7	104.8	68.015	69.15	45.35	59.28	60.32	40.565	72.5	52.64	138.75	272.65	233.3	142.85	167.6	112.7	106.2	103.15	111.1	102.3	160.6	54.16	41.5	66.75	55.61	123.3	99.5	71.17	128.85	204.7	63.905	84.19	118.25	138.6	137.8	105.8	140.15	108.3
ENSG00000117523.11	PRRC2C	45.53	40.38	21.935	52.35	40.43	44.91	54.01	14.75	15.42	15.3	47.42	49.67	20.41	19.22	15.01	20.27	19.11	12.895	28.18	17.27	47.515	103.25	69.7	53.135	56.7	38.12	30.945	36.41	42.2	34.125	48.77	16.36	9.754	18.79	11.82	56.13	38.95	16.105	57.985	58.85	15.015	38.55	44.075	47.62	48.06	39.2	44.195	26.17
ENSG00000198492.10	YTHDF2	40.03	38.21	38.08	31.72	34.51	32.69	42.68	11.735	14.62	13.165	29.925	23.99	16.725	22.78	11.65	15.94	15.36	10.51	15.81	11.84	44.06	60.625	58.88	44.42	44.63	32.14	31.525	30.42	44	30.315	52.2	14.84	13.07	17.96	17.82	45.51	40.06	25.045	41.885	40.3	15.495	26.89	34.44	53.24	51.88	33.07	41.655	27.725
ENSG00000088205.8	DDX18	43.725	40.43	23.77	44.23	44.03	54.31	48.56	12.33	12.55	14.53	38.045	29.83	13.885	17.1	13.45	16.6	15.23	12.575	25.72	14.125	43.26	100.35	64.75	44.455	48.5	40.35	32.73	40.26	32.29	40.88	53.22	16.44	10.63	16.92	14.8	40.14	30.59	15.195	47.8	49.9	16.82	23.45	32.45	33.72	34.79	33.75	39.715	25.55
ENSG00000249855.1	EEF1A1P19	2.189	1.722	1.183	1.926	1.808	2.382	2.434	0.4279	0.4557	0.56005	0.78805	0.8494	0.7211	0.7056	0.4892	0.6199	0.7623	0.45855	0.866	0.5296	2.2755	5.3885	3.58	2.535	2.683	2.008	1.443	1.881	1.561	1.7015	2.136	0.669	0.3018	0.9401	0.4195	2.259	2.07	0.34125	2.618	3.046	0.89505	1.339	2.527	2.165	2.32	1.517	1.5785	1.21
ENSG00000149136.3	SSRP1	93.275	83.1	63.76	82.76	82.24	91.6	109.9	31.21	35.53	36.785	103.7	100.2	53.87	52.39	32.6	43.43	41.58	29.775	45.34	34.64	101.45	206.05	155.7	138	145.6	91.8	81.735	94.815	95.44	91.72	131.4	33.77	23.21	45.09	27.64	106.3	87.39	76.805	127.05	155	53.745	110.4	89.99	104.4	111.3	80.28	97.25	76.325
ENSG00000136527.13	TRA2B	74.355	81.05	57.38	71.76	66.46	77.22	65.46	25.935	27.4	27.23	74.005	58.6	28.485	35.45	26.2	33.04	29.92	22.78	40.51	27.26	74.72	141.65	95	83.195	95.54	65.95	54.085	59.82	62.45	55.985	101.4	28.07	16.31	31.93	25.93	76.72	56.98	31.165	85.89	97.91	21.59	64.58	69.625	65.35	61.38	56.18	77.785	41.005
ENSG00000131469.8	RPL27	879.75	823.8	565.25	824.1	817.6	887.7	762.2	293.4	269.2	233.15	325.35	291.2	242.7	285.6	243.8	265.9	300.8	214.3	336.9	292.45	906.4	1751	1450	1115	1003	910.2	590.2	822.7	798.4	769.75	946.7	333.5	254.9	341.1	236.2	715.8	633.1	515.4	822.5	1441	417.4	477.5	730.1	1190	1180	589.5	889.6	509.8
ENSG00000136875.8	PRPF4	19.225	18.37	17.335	16.84	16.94	18.26	23.58	6.3715	8.72	7.9285	21.09	18.76	11.35	12.17	6.683	9.195	9.374	6.757	9.326	7.198	20.215	46.655	39.91	22.705	24.9	18.81	14.775	17.205	20.12	16.19	24.41	7.708	6.587	13.08	10.01	18.27	15.8	12.635	22.14	29.1	7.996	22.11	23.66	22.44	24.03	14.88	19.97	12.66
ENSG00000144736.9	SHQ1	5.342	5.494	5.8805	4.586	5.482	4.625	6.914	1.597	1.702	1.784	4.848	3.515	1.7595	2.711	1.93	2.591	2.072	1.5315	2.868	1.95	5.857	9.986	11.59	6.7375	7.733	4.657	4.6575	4.64	5.227	4.57	8.267	3.744	2.933	2.526	2.133	5.62	5.158	3.873	6.9925	7.175	2.474	5.343	5.29	5.95	5.905	4.594	5.9665	3.9255
ENSG00000020922.8	MRE11A	12.67	9.907	6.7275	8.916	9.832	10.37	13.1	2.4105	2.047	2.6635	5.3275	5.395	2.16	2.292	2.431	2.8	3.032	1.9555	4.721	2.58	12.09	36.245	15.7	10.813	18.4	9.452	7.684	9.0755	9.087	8.8605	13.96	3.731	2.188	3.527	2.742	10.65	9.688	3.146	14.35	14.98	4.9635	4.303	9.67	11.77	12.4	8.754	12.295	7.1105
ENSG00000164134.8	NAA15	10.23	10.1	7.251	8.888	9.376	10.65	11.81	3.4005	3.624	4.1425	10.1	9.048	4.523	5.291	3.766	4.4	4.367	3.2475	6.984	4.0825	10.05	28.12	21.09	11.485	11.65	9.688	7.5985	8.739	12.41	9.371	10.88	5.55	4.563	3.54	3.534	9.904	7.419	9.838	11.925	10.84	3.165	8.423	8.4165	9.931	9.875	6.605	7.705	5.548
ENSG00000079246.11	XRCC5	132.6	110.1	97.1	148	133.8	173.5	174.8	40.105	44.61	44.82	116.4	95.29	51.34	61.15	43.3	55.18	51.12	36.41	82.9	46.43	136	290.9	196.8	192.5	177.1	119.9	97.455	127.95	126.2	127.45	158.8	56.34	41.65	65.63	49.62	132.5	111.9	75.365	150.15	165.9	46.18	111.1	105.55	129	137	104.4	130.6	85.74
ENSG00000165392.5	WRN	9.225	7.181	5.836	7.932	7.975	8.938	9.743	1.461	1.626	2.262	4.3885	4.3	1.999	2.086	1.613	1.962	2.26	1.6735	3.516	1.741	9.2805	18.69	15.87	10.881	11.78	6.574	5.297	6.9455	5.315	6.71	10.36	2.753	1.47	1.963	1.957	7.248	7.576	2.316	11.175	11.63	3.9445	9.58	6.863	8.726	9.073	5.725	5.902	5.4365
ENSG00000141543.5	EIF4A3	77.57	93.69	80.275	75.42	69.63	79.74	90.44	20.375	21.68	26.37	50.225	44.08	28.07	31.14	21.24	28.47	28.66	20.89	41.23	23.145	89.74	162.05	147.6	115.25	101.3	67.77	70.35	69.045	128	64.925	126.3	37.4	21.09	45.5	26.89	92.38	72.26	28.105	105.45	136.5	24.825	84.02	68.425	109.8	111.2	62.67	94.645	52.795
ENSG00000182004.8	SNRPE	50.275	45.91	43.26	46.85	46.52	48.99	54.49	19.42	21.69	19.895	39.435	33.53	22.045	26.13	18.2	24.52	23.48	18.135	29.04	22.755	56.835	151.85	107.2	69.515	62.1	42.62	38.27	38.5	40.56	35.39	57.8	19.44	14.81	30.88	20.81	40.67	37.28	21.18	56.2	85.95	20.94	39.52	45.685	42.85	40.76	35.09	46.26	35.625
ENSG00000188529.10	SRSF10	6.4815	6.49	6.5205	7.472	6.567	7.378	6.299	1.36	1.55	1.812	5.4905	4.688	1.585	1.983	1.522	1.928	1.863	1.2575	3.137	1.666	6.778	17.76	10.68	6.939	8.61	5.644	4.819	5.2515	4.852	5.088	8.753	2.671	1.774	2.858	2.145	6.974	6.055	2.525	7.269	8.641	2.479	4.862	6.169	4.676	4.599	5.291	4.7885	4.37
ENSG00000100410.3	PHF5A	38.11	38.7	26.44	39.22	37.68	41.31	36.55	16.575	18.03	18.145	36.5	30.01	18.415	22.37	18.07	22.23	18.28	15.51	40.13	21.075	40.53	64.76	60.6	44.42	47.61	36.78	32.845	39.075	38.73	36.58	45.81	15.42	11.99	23.8	17.18	39.73	31.28	24.595	46.965	39.74	16.48	39	36.365	42.77	41.45	32.76	43.785	32.065
ENSG00000147679.7	UTP23	9.7585	9.165	7.04	8.674	8.876	8.412	10.09	3.1685	3.194	3.774	6.813	6.151	3.7885	4.411	3.212	4.249	4.786	3.0935	6.395	3.8125	9.2755	15.96	17.6	8.3845	11.08	7.793	6.17	8.2245	6.587	8.12	13.24	3.661	2.801	3.359	3.55	8.417	6.273	3.737	10.955	12.86	3.717	6.88	7.832	6.075	6.188	6.796	8.6805	5.026
ENSG00000197498.8	RPF2	14.385	17.32	10.325	12.87	14.78	14.14	11.4	5.663	6.281	7.081	9.598	7.931	6.6825	8.581	5.746	7.379	7.4	5.7355	8.715	6.5855	15.235	29.105	30.12	13.87	15.36	13.56	10.006	12.76	13.26	12.4	16.35	9.059	6.919	6.877	8.909	11.98	10.25	14.735	17.155	18.9	7.9215	10.65	14.83	11.81	11.44	7.554	10.395	9.0325
ENSG00000000419.8	DPM1	54.86	53.27	54.47	63.9	58.17	62.36	54.36	17.625	21.54	20.735	43.58	36.56	26.555	32.86	19.99	25.48	22.86	17.815	30	21.055	56.405	91.635	84.19	63.495	66.16	52.1	43.46	50.605	53.74	50.575	62.78	32.95	27.32	30.43	26.45	53.89	45.13	36.68	62.3	66.76	28.725	45.51	51.55	50.05	49.75	44.23	58.74	41.46
ENSG00000180610.9	ZBTB12P1	0.55295	0.3493	0.3183	0.336	0.2836	0.2354	0.3907	0.047815	0.0573	0.0776	0.21765	0.2957	0.056685	0.07974	0.0913	0.09194	0.07148	0.07525	0.2171	0.101005	0.5124	0.99455	0.9107	0.59675	0.5922	0.2514	0.38275	0.2717	0.4888	0.2311	0.5953	0.2254	0.1031	0.1541	0.2294	0.6248	0.6764	0.1631	0.69545	0.856	0.24025	0.3338	0.48225	0.6876	0.6388	0.4513	0.41895	0.3067
ENSG00000125676.15	THOC2	20.225	16.22	16.165	19.74	20.11	21.56	25.36	6.2515	6.365	7.7765	20.535	17.59	7.282	8.117	6.629	7.656	8.011	6.348	11.12	7.206	20.625	46.3	38.84	23.98	30.03	22.42	17.265	23.675	17.75	27.01	25.74	7.912	5.064	8.419	7.464	26.35	17.81	8.7525	26.395	31.71	8.5235	17.95	23.285	21.02	21.67	20.19	20.8	13.895
ENSG00000151576.6	QTRTD1	10.165	9.578	9.0395	8.176	8.728	6.608	11.02	2.236	2.389	3.138	4.8985	4.493	2.988	3.048	2.439	3.174	3.866	2.6655	5.262	2.9745	10.975	22.89	14.26	11.27	12.23	7.043	8.018	8.288	9.394	8.4155	15.17	2.88	1.745	4.929	3.671	11.84	8.414	2.5075	12.485	11.61	4.136	8.494	10.26	10.26	10.24	8.641	15.115	6.7355
ENSG00000071994.6	PDCD2	16.215	15.9	13.385	18.15	18.72	17.38	20.4	6.5715	7.038	6.9145	13.385	11.7	7.8765	9.02	6.619	7.869	7.634	5.722	9.127	7.0035	17.45	29.85	23.38	18.21	19.56	15.86	13.435	15.33	16.14	15.265	20.47	6.326	5.152	9.884	6.652	17.39	15.53	9.681	17.58	18.25	11.835	13.16	16.92	13.99	13.71	14.19	18.41	15.115
ENSG00000130119.11	GNL3L	6.1635	5.525	4.4205	6.349	6.112	6.243	7.981	1.135	1.215	1.6485	2.2265	2.438	1.348	1.492	1.467	1.79	1.572	1.176	2.707	1.649	5.9825	19.895	13.59	6.996	7.424	4.798	4.557	4.605	6.193	4.8555	6.336	3.556	2.431	2.759	2.033	6.832	5.693	5.027	7.2665	6.537	2.784	4.271	4.967	5.729	5.826	5.373	6.33	3.841
ENSG00000162385.6	MAGOH	30.615	30.12	23.645	32.08	30.61	34.37	27.19	11.42	13.35	14.365	23.495	19	13.145	17.57	11.7	15.82	13.85	12.19	16.15	12.39	32.665	62.78	44.35	33.505	35.57	28.57	25.395	27.57	27.57	26.115	37.76	13.11	10.03	19.12	15.63	31.52	23.47	12.915	31.72	39	10.525	30.38	25.67	25.89	27.53	25.61	34.73	19.59
ENSG00000259612.1	EEF1A1P22	0.3842	0.3557	0.2724	0.3561	0.3253	0.4299	0.3197	0.07575	0.07355	0.09403	0.1117	0.1163	0.067155	0.07613	0.07992	0.07943	0.1103	0.08117	0.1578	0.08833	0.361	0.8776	0.8448	0.4604	0.4807	0.364	0.2438	0.33695	0.2759	0.292	0.4376	0.1353	0.04364	0.1831	0.09521	0.359	0.3157	0.053125	0.334	0.6599	0.20915	0.2083	0.29195	0.3241	0.3468	0.2353	0.21355	0.22695
ENSG00000092439.9	TRPM7	15.835	14.3	10.36	14.62	14.87	14.29	19.01	2.339	2.578	3.4245	16.38	17.3	3.444	3.772	2.836	3.29	3.721	2.6555	5.929	3.2815	14.065	33.06	30.35	17.585	18.91	13.36	11.52	15.135	9.141	13.265	17.24	8.91	7.912	7.981	9.995	15.09	11.86	5.7195	19	22.72	5.51	9.794	12.815	13.93	13.59	13.19	12.955	9.088
ENSG00000159131.12	GART	25.245	24.47	18.03	20.35	21.65	21.01	24.12	6.676	7.223	8.103	14.385	13.1	8.8905	9.334	6.235	8.798	9.179	6.3295	11.67	7.9945	24.545	57.98	56.34	22.285	20.92	19.09	17.795	18.05	24.17	19.04	24.88	9.433	8.711	9.886	9.599	21.6	16.48	14.21	23.695	23.05	10.535	15.82	18.32	17.23	18.68	17.65	22.45	16.515
ENSG00000197958.8	RPL12	701.35	582.6	347.6	512.4	622.9	628.3	739.3	150.9	124.6	110	226.5	187.1	107.2	120.8	124.7	136.9	138.5	98.665	255.3	155.35	749.35	1362.5	1141	741.85	996.1	609.5	400.35	485.2	592	437.25	660.1	201.1	121.7	251.4	142.1	526.9	499.8	299.05	617.25	1258	429.35	359.8	611.85	869.7	824.9	383.5	520.45	359.6
ENSG00000105849.5	TWISTNB	11.43	10.57	8.497	11.21	11.9	14.77	12.94	4.1945	4.177	4.9235	9.9465	6.428	3.9135	6.157	4.393	5.974	5.567	4.028	7.911	4.469	10.9	25.675	21.27	14.16	13.59	12.13	8.24	11.305	8.931	11.69	16.46	4.633	3.561	4.037	3.392	8.745	7.592	5.651	12	11.42	3.8855	5.677	10.35	10.53	9.754	8.037	8.936	6.0635
ENSG00000173145.7	NOC3L	9.6305	10.78	8.2515	8.043	9.433	7.806	8.439	2.753	2.303	2.983	4.4005	4.587	2.8515	2.726	2.927	3.665	2.762	2.6265	6.88	3.855	10.585	35.355	20.48	11.915	12.74	7.008	6.06	8.3445	8.935	8.623	11.83	3.675	2.333	3.412	3.578	9.018	7.195	5.9035	14.33	11.87	3.334	6.607	10.645	9.079	9.903	7.102	14.415	5.017
ENSG00000166441.8	RPL27A	204.6	196.9	137.4	208	200.5	229.5	229.3	67.62	56.75	63.01	109.7	95.71	50.68	58.66	58.02	66.46	81.15	59.2	101.1	71.975	233.4	463.45	369.3	290.65	298.9	215.4	175	199.95	240.7	176.2	236.2	83.12	52.32	93.73	67.45	198.7	191.3	89.975	203.95	427	131.95	179.5	218.15	283.9	273.7	174.3	268.4	156.65
ENSG00000120800.4	UTP20	8.7565	7.501	7.21	5.84	6.711	7.4	7.697	2.0045	1.892	2.512	6.79	6.162	2.536	2.467	2.356	2.534	2.72	2.077	3.922	2.512	8.9985	13.22	18.07	8.665	9.796	6.532	5.132	6.082	6.638	6.3255	11.16	2.955	2.202	3.115	2.098	7.091	10.47	4.456	10.895	13.28	3.947	5.082	7.349	7.405	8.251	5.416	7.322	4.6915
ENSG00000148840.6	PPRC1	19.845	26.49	13.31	20.81	21.78	22.07	21.56	4.0845	4.751	5.027	14.33	14.72	7.2435	6.916	4.474	6.28	5.44	3.8985	7.116	4.735	23.55	32.97	30.38	29.42	29.42	22.82	16.35	18.905	22.93	17.915	35.49	9.787	5.392	8.902	6.31	31.48	18.61	12.64	28.555	35.45	9.848	19.69	22.485	28.23	28.16	15.35	20.41	13.925
ENSG00000125686.7	MED1	12.35	11.12	8.1355	10.76	10.41	11.88	14.59	3.908	4.146	4.535	14.94	12.85	4.906	5.301	4.027	4.667	4.862	3.8045	6.224	4.046	10.9	31.215	29.15	13.545	15.92	11.86	8.538	10.815	9.389	10.935	14.61	4.809	3.816	4.29	3.748	10.75	9.012	6.642	12.28	13.44	3.6065	6.778	9.7055	10.84	11.76	9.45	9.9895	6.4915
ENSG00000168228.10	ZCCHC4	6.5055	4.732	4.351	5.403	5.507	5.693	7.408	1.619	1.685	1.8395	6.524	5.411	1.9515	2.193	1.85	1.961	1.915	1.581	4.063	1.926	6.19	10.65	8.844	6.9665	7.188	5.358	4.182	4.627	4.034	4.5945	8.639	2.845	2.238	2.504	1.806	5.392	4.726	3.764	8.0495	7.85	2.019	3.829	5.3045	4.91	5.101	4.902	5.842	3.691
ENSG00000124789.7	NUP153	32.475	28.31	16.195	25.94	24.69	31.42	30.44	6.478	7.38	7.6815	32.455	29.65	9.3975	10.64	7.24	8.97	9.062	5.5335	11.7	6.754	30.96	76.8	36.66	33.685	34.22	25.26	18.605	22.81	27.31	21.725	33.25	11.4	7.4	9.531	9.996	30.37	21.96	20.81	37.575	35.48	8.5565	19.74	21.195	28.5	30.05	20.24	27.49	14.435
ENSG00000113643.4	RARS	43.995	40.41	39.94	46.13	46.21	44.47	47.02	10.91	13.87	13.645	38.76	32.48	19.865	22.21	12.07	16.4	15.39	10.72	12.02	12.53	45.08	95.205	117.9	51.445	46.44	43.42	41.17	40.3	56.93	40.265	52.77	22.78	19.18	24.13	21.21	46.48	47.32	22.525	48.98	43.66	27.275	43.51	44.46	54.02	57.69	49.98	49.21	38.415
ENSG00000172113.4	NME6	8.1245	7.642	5.7395	7.744	7.897	7.459	11.43	2.503	2.7	2.9345	8.8585	7.843	2.858	2.967	2.394	3.169	3.256	2.2115	4.02	2.887	8.9135	16.945	13.87	12.98	12.36	8.74	7.837	7.7585	8.971	7.9955	8.783	3.921	3.558	6.277	3.489	8.883	8.285	5.3215	9.409	12.5	4.3125	7.375	10.125	7.382	7.493	7.588	9.5175	6.541
ENSG00000183431.7	SF3A3	35.78	29.42	26.415	39.93	37.29	42.73	37.14	11.51	12.61	14.57	37.055	29.59	17.24	19.25	11.35	14.7	16.17	10.895	16.58	13.84	34.605	62.485	58.24	40.98	40.05	34.88	26.035	35.415	28.8	34.21	45.41	12.68	9.226	14.65	10.53	35.86	26.67	24.29	43.565	44.49	12.6	27.31	31.505	31.69	33.9	27.68	37.46	21.255
ENSG00000272093.1	CTC-365E16.1	2.79	2.609	3.21	1.98	2.527	2.394	4.227	0.8032	0.9352	1.0515	3.032	2.9	1.1865	1.366	0.96	1.225	1.296	0.77775	1.637	1.0655	2.771	5.9255	7.059	3.5085	4.246	2.772	2.2855	2.417	2.889	2.49	4.151	1.31	1.241	1.457	1.604	2.038	2.362	1.697	4.1435	4.542	1.029	2.441	3.1565	3.489	3.353	2.761	2.813	1.923
ENSG00000165660.7	FAM175B	16.54	12.89	14.02	14.7	15.83	16.94	16.58	6.4175	7.693	7.1705	16.43	13.48	9.0785	12.24	5.981	8.467	8.237	5.8525	7.845	6.755	15.125	26.315	25.91	15.895	17.88	14.84	12.195	13.83	14.98	14.71	17.39	6.206	5.37	7.229	6.648	14.65	13.22	14.675	18.075	15.76	4.6025	8.615	14.025	16.8	19.45	13.68	15.1	9.8065
ENSG00000145996.7	CDKAL1	9.4195	7.671	4.9395	8.092	8.543	10.59	10.01	2.305	2.272	2.5775	6.14	5.496	2.774	2.998	2.327	3.069	2.842	2.0675	6.36	2.652	9.932	16.545	9.165	11.7	12.77	8.07	6.3075	7.375	6.542	6.9725	11.62	3.43	2.436	3.686	2.458	9.339	7.662	6.2565	11.3	13.02	3.659	6.339	8.0775	9.355	10.25	6.733	8.5845	5.619
ENSG00000169871.8	TRIM56	12.26	9.858	9.6745	14.91	12.2	12.85	16.42	2.445	1.695	2.3185	0.70625	0.9304	1.6155	1.895	2.795	2.356	1.913	2.1695	5.343	3.5655	11.32	34.68	27.55	14.595	19.44	9.364	8.7755	10.1	10.48	9.9135	15.47	4.086	2.83	4.146	3.025	17.02	10.71	3.24	13.21	18.45	3.7625	5.532	10.535	6.486	6.835	11.06	9.083	7.381
ENSG00000085449.10	WDFY1	34.97	27.07	17.2	38.6	32.45	33.31	31.55	7.9255	9.233	8.03	25.865	20.2	9.5475	13.11	8.742	12.18	8.822	6.795	16.04	10.065	28.195	81.395	50.19	33.815	41.1	16.38	20.25	17.445	16.58	16.245	33.87	10.16	5.362	10.23	8.933	34.9	21.11	9.379	34.53	33.87	7.71	17.92	21.815	20.69	22.62	19.45	22.37	14.74
ENSG00000067334.9	DNTTIP2	22.045	21.79	13.5	20.3	19.53	24.67	20.61	8.388	9.143	8.784	20.665	16.12	9.728	12.23	8.123	11.5	9.655	7.6555	12.28	9.6815	21.5	30.135	30.34	20.84	19.51	19.94	14.485	18.68	20.29	18.33	27.28	9.593	8.251	9.431	6.177	23.86	16.73	20.44	24.115	21.44	6.267	14.14	17.25	21.87	21.28	15.63	20.015	13.37
ENSG00000082516.8	GEMIN5	16.415	10.51	7.4805	10.31	10.55	12.4	13.43	4.1055	4.301	5.4075	10.395	9.746	6.108	5.818	4.322	5.762	6.574	4.184	6.426	4.4045	13.145	24.385	19.76	14.49	14.13	10.87	7.031	10.515	7.797	10.64	13.87	5.931	5.078	3.501	3.306	10.03	8.337	9.621	16.255	15.04	3.632	9.888	10.48	10.44	13.4	7.016	9.681	5.5825
ENSG00000172939.4	OXSR1	29.175	25.38	21.835	31	27.22	37.01	34.8	6.918	7.457	7.609	27.605	23.15	8.846	10.58	7.723	9.154	7.982	6.452	14.63	8.95	26.005	59.125	55.7	32.735	31.95	25.54	22.815	26.945	41.9	28.435	24.21	12.52	9.479	14.23	9.944	28.16	21.87	24.045	31.935	28.44	7.7045	19.84	25.85	28.89	29.06	21.67	24.245	16.965
ENSG00000114942.9	EEF1B2	456.75	533.3	317.15	459.7	476.8	463.7	476.2	207.15	165	164.3	232.2	211.8	153.65	175.1	178.1	209	248.7	156.35	307.1	250.8	570.9	1273.5	997.8	647.1	724.9	435.8	420.2	412.5	676.2	401.3	576.3	185.1	122.2	233.4	173.6	416.5	404.7	420.9	440.95	954.1	602.3	255.7	377.65	702.7	625.6	456.5	565.75	367.15
ENSG00000141510.11	TP53	29.935	23.55	18.515	24.23	26.25	27.39	40.51	4.6825	4.157	5.392	2.571	3.262	4.845	3.836	3.76	4.323	4.45	4.4305	5.924	5.12	33.815	95.13	43.86	38.385	36.64	19.08	23.385	19.06	34.59	16.93	37.67	7.78	4.857	9.296	9.263	23.21	26.48	7.2355	32.505	42.94	10.04	11.18	27.195	46.41	49.25	22.97	37.94	16.865
ENSG00000167258.9	CDK12	13.8	11.36	9.3725	12.71	11.92	14.38	17.73	2.6275	2.744	3.148	11.87	10.86	3.6455	3.719	2.885	3.687	3.495	2.5995	5.534	3.143	13.26	29.3	19.95	16.9	17.53	11.6	9.977	10.885	13.08	10.905	15.52	5.322	3.113	5.212	5.64	14.73	13.04	4.154	15.745	17.32	4.2055	11.2	13.555	14.99	15.83	11.72	13.44	7.902
ENSG00000119953.8	SMNDC1	18.08	17.35	11.035	21.58	18.85	21.3	15.67	5.777	5.974	6.5995	18.515	13.76	5.602	8.458	5.986	7.733	7.184	5.031	11.36	6.7895	17.655	29	23	21.1	21.97	16.38	12.03	15.125	15.35	15.355	19.39	7.864	5.159	7.937	5.468	19.08	13.03	11.575	19.36	20.07	5.1805	11.98	14.835	15.27	15.12	12.36	16.49	9.842
ENSG00000107651.8	SEC23IP	20.315	17.02	16.545	17.86	18.77	20.28	23.83	3.9235	4.476	4.8995	17.58	15.54	5.13	6.036	4.429	6.357	5.832	4.0075	6.825	4.75	20.04	32.945	41.5	21.53	24.29	19.59	15.865	18.31	16.11	17.92	23.66	8.32	5.371	8.386	7.939	19.65	18.84	9.3495	22.42	21.66	7.8825	16.11	20.585	15.74	17.42	15.79	16.715	20.19
ENSG00000112578.5	BYSL	12.845	16.41	16.645	9.138	11.05	8.592	13.58	4.628	5.258	4.8875	7.66	7.443	7.3145	7.985	4.419	6.565	5.764	3.9285	5.622	5.146	14.165	33.03	34.08	14.84	15.53	10.51	9.3635	9.6645	16.46	10.52	16.87	6.415	5.424	6.399	6.087	12.2	10.16	19.2	15.915	17.17	6.773	8.492	14.175	15.29	15.38	7.207	13.235	8.663
ENSG00000143486.11	EIF2D	43.175	39.69	36.605	46.33	44.74	51.91	50.14	11.235	10.61	13.365	16.67	16.97	12.075	12.15	11.36	11.81	14.51	11.39	23.06	12.865	44.86	89.455	66.85	48.55	59.16	51.03	31.53	44.64	35.48	44.07	49.47	14.97	11.5	22.62	15.26	38.27	38.21	26.55	55.31	69.97	21.645	37.01	44.855	40.03	40.66	28.51	33.165	35.27
ENSG00000115128.6	SF3B14	114.8	106.8	100.8	136.4	132.7	146.7	115.8	56.325	48.61	55.965	71.815	56.27	42.205	52.57	53.19	60.91	57.64	48.485	90.23	56.03	120.4	222.9	197.2	138.9	140.5	127.9	108.1	115.4	152.5	111.05	128.2	54.62	40.46	75.98	54.69	113.6	88.7	46.41	139.2	136.8	38.355	107.6	105.25	100.3	95.42	108.1	99.495	76.365
ENSG00000064313.7	TAF2	15.095	12.65	12.02	12.84	13.46	16.16	14.98	3.469	3.941	4.169	15.88	12.52	4.2495	5.476	3.865	5.118	4.799	3.2135	7.805	4.217	14.11	22.965	24.67	15.145	17.65	12.14	9.5235	11.66	11.56	11.06	14.98	4.925	2.861	5.955	4.394	12.41	10.82	4.27	15.935	17.6	4.3315	11.19	12.005	11.04	12.2	10.89	12.63	8.501
ENSG00000134419.11	RPS15A	183.85	179.9	99.785	150.4	158.8	154.2	164.1	35.44	28.6	31.635	57.495	52.9	27.14	29.31	31.92	34.81	35.93	28.565	61.39	43.545	212.75	428.4	272.7	249.7	262.6	167.7	130.2	155.25	163.5	138.2	197.8	63.35	42.43	69.46	58.34	151.4	151.7	98.265	169.65	429.1	110.85	97.92	155.9	244.7	221.5	134.9	195.5	116.5
ENSG00000115484.10	CCT4	105.95	104.2	91.485	107.4	108	122.7	112.5	42.485	48.58	43.54	126	104.3	68.81	81.77	42.89	59.84	53.08	34.34	91.29	49.815	111.7	267.45	203.6	140.35	145.4	109.9	80.27	105.3	109.4	105.75	140.1	56.31	42.13	51.56	34.88	94.18	81.03	71.55	110.3	185.3	66.86	86.02	89.845	107	102.8	71.21	94.285	81.885
ENSG00000100281.9	HMGXB4	13.215	10.84	9.4765	10.78	10.64	12.68	15.37	4.273	4.277	4.816	14.1	12.28	4.9795	5.448	4.554	5.07	4.868	4.1135	8.251	4.78	13.925	21.405	23.66	18.85	19.27	11.62	9.117	10.82	12.07	10.33	15.27	4.63	3.042	4.349	3.832	12.14	9.907	6.147	16.755	19.59	4.045	6.759	12.2	13.39	13.3	9.81	9.5395	7.08
ENSG00000165934.8	CPSF2	17.315	15.5	19.7	20.15	18.66	18.8	21.51	7.191	7.321	7.969	12.78	10.68	8.1675	9.599	7.602	8.443	8.313	6.7775	15.36	8.7145	15.565	39.065	36.18	20.535	24.73	16.69	14.03	17.075	20.16	17.09	21.72	8.663	6.54	6.82	7.566	19.55	15.9	17.04	19.485	17.54	7.2515	19.23	16.995	15.36	15.75	14.45	18.9	11.965
ENSG00000213799.6	ZNF845	4.2865	3.591	2.47	3.152	3.568	2.776	5.936	0.8442	0.8484	0.97325	3.406	2.987	0.9426	0.999	0.9434	1.069	1.028	0.8616	1.702	0.9792	4.2025	6.788	5.535	4.6345	4.419	3.385	3.127	3.2345	3.622	3.378	4.727	1.424	0.9897	1.813	0.8355	3.855	3.437	0.5091	4.8225	4.759	1.5335	2.067	3.9665	3.506	3.62	3.581	4.5055	2.811
ENSG00000176853.11	FAM91A1	24.575	20.41	14.17	22.1	22.26	19.69	19.6	6.273	7.34	6.7895	20.055	14.43	6.4875	10.32	7.378	10.6	7.109	5.6025	16.42	8.082	22.36	35.77	31.33	23.5	25.42	13.72	13.83	15.375	20	14.13	21.05	6.517	3.575	10.09	11.76	25.2	18.67	4.7075	25.15	25.42	7.3965	18.33	18.975	20.81	20.7	19.03	26.05	13
ENSG00000128534.3	NAA38	12.375	9.778	6.522	10.87	10.56	9.98	9.49	1.9415	1.717	2.213	4.3975	4.547	1.8155	2.02	2.052	2.471	2.249	2.0125	5.092	2.6605	12.575	23.195	14.06	12.08	13.56	8.508	8.7685	8.235	9.05	7.948	11.77	4.573	3.038	4.97	3.947	12.3	9.856	3.453	12.72	12.85	5.264	9.044	11.965	9.535	8.809	10.42	16.04	7.7275
ENSG00000135446.12	CDK4	64.79	61.9	77.525	62.03	60.6	59.06	68.26	13.495	13.26	14.445	25.335	27.02	14.825	14.24	12.4	16.13	15.81	12.51	23.38	16.33	65.445	137.65	144.2	113.345	120.8	57.06	45.755	51.61	46.16	45.97	82.86	28.93	17.85	28.26	16.48	61.03	42.31	20.365	73.335	113.6	29.265	66.44	55.05	51.9	54.12	40.27	48.685	38.63
ENSG00000113522.9	RAD50	14.47	13.06	14.275	15.92	15.68	17.29	22.01	4.922	5.731	6.3045	14.465	13.78	7.9495	8.83	5.563	6.801	6.986	5.0135	9.027	5.778	14.595	42.09	30.39	17.775	19.3	17.75	13.835	17.07	14.74	17.265	20.48	7.105	5.061	7.137	5.889	13.53	14.36	9.279	18.2	24.35	7.626	17.85	15.765	14.64	14.9	14.51	11.065	12.825
ENSG00000113318.9	MSH3	7.833	6.817	5.445	6.756	6.687	7.411	9.349	3.0795	3.393	4.094	5.5335	4.752	3.8745	4.319	3.299	4.158	4.328	3.147	6.554	3.7075	7.46	14.32	13.25	7.697	9.898	5.406	5.2635	4.528	6.806	4.393	7.167	3.11	2.109	4.942	3.461	6	6.635	3.7935	7.1615	7.646	3.244	6.653	6.2025	7.099	6.803	5.3	4.647	3.9555
ENSG00000109534.12	GAR1	18.955	20.28	19.165	17.73	18.64	17.34	21.89	9.108	8.679	10.69	9.623	8.745	8.644	9.975	8.485	10.82	11.74	8.9495	11.6	8.64	22.715	43.88	38.51	24.085	23.56	20.18	20.525	16.7	28.04	17.545	28.99	7.264	5.831	10.6	9.096	17.56	18.35	7.583	22.63	27.58	8.587	19.37	20.01	32.11	32.51	17.94	23.45	14.43
ENSG00000161970.8	RPL26	633.35	623.7	356.95	510.5	571.7	604.5	605.1	226.75	210.6	156.35	322.2	278.6	201.55	222.5	212.1	203.3	229	157.85	329.8	256.45	722.4	1509	1005	731.85	887.2	551.7	439.4	518.4	568.3	474.55	621.1	233.8	167.1	303.3	149.1	481.4	504.3	279.8	569.05	1389	359.8	311.5	529.8	772.6	682.6	442.9	552.5	413.2
ENSG00000152240.8	HAUS1	17.26	13.48	9.9335	15.8	16.31	17.88	15.6	4.363	4.104	5.1	9.621	8.103	4.03	4.616	4.275	5.909	5.109	4.1785	8.715	5.2645	16.455	47.06	25.97	19.515	22.19	15.78	12.305	13.705	12.46	13.715	17.5	5.246	3.181	7.561	3.759	14.62	10.47	3.39	20.645	26.21	5.052	14.02	13.83	10.08	9.535	13.21	17.435	9.5295
ENSG00000213741.4	RPS29	424.1	423.5	301.25	382.2	382.8	388	398.8	165.45	123.9	121.05	169.6	155.9	123.55	131.8	139.3	154.2	156.2	121.4	209.4	188.45	487.15	1131.5	703.8	500.7	560.9	357.2	407.85	353.4	448.6	313.85	496.8	180.5	123.4	219.4	169.4	415.2	392.9	259.5	406.9	921.4	277.45	278.8	364.3	647.9	664.5	411.8	644.7	319.9
ENSG00000198918.7	RPL39	136.85	124.8	78.45	90.11	103	104.6	103.2	29.53	24.33	24.8	30.4	28.02	21.785	23.9	25.92	30.42	30.5	24.225	48.76	38.445	151.9	265.45	206.1	133.6	150.1	90.29	86.065	82.47	120.4	75.89	118.1	51.41	34.17	45.14	36.59	104	97.46	63.055	108.65	256.7	64.46	52.66	93.03	171.5	170.9	83.8	136.8	74.075
ENSG00000147677.6	EIF3H	82.895	76.2	50.91	86.36	83.18	103.4	101.2	32.335	30.89	33.35	64.89	53.92	31.755	35.7	28.68	36.2	45.62	28.27	53.38	35.53	84.915	205.75	124.8	106.65	119.4	89.95	56.3	79.85	77.59	75.67	85.04	42.19	32.64	38.46	18.41	69.18	68.1	56.49	77.58	151	37.31	65.72	72.295	75.2	70.51	52.29	56.84	53.965
ENSG00000164329.9	PAPD4	32.655	25.06	19.475	27.05	28.45	29.44	31.9	8.0075	8.297	9.816	22.91	18.9	9.633	11.61	8.799	10.03	10.69	8.4105	17.3	10.285	31.495	56.195	32.65	30.135	33.12	24.56	21.73	23.84	21.14	22.21	33.28	9.67	7.14	14.33	10.95	31.22	21.89	11.445	37.385	41	9.6185	19.85	26.99	29.68	29.88	26.22	41.905	18.585
ENSG00000164163.6	ABCE1	34.095	37.43	23.395	24.36	30.65	29	30.64	12.81	13.26	13.39	29.445	23.34	14.08	19.4	14.11	17.95	15.86	10.735	27.68	15.06	35.02	107.1	91.29	34.635	34.28	23.35	20.62	23.315	35.66	23.56	39.69	14.68	11.67	12.76	13.7	30.5	26.67	21.91	37.63	41.4	18.015	21.87	25.955	31.16	29.75	20.05	28.375	19.365
ENSG00000130741.6	EIF2S3	89.095	79.35	67.04	88.12	85.17	105.6	116.8	24.585	26.64	27.865	76.53	50.7	26.39	38.16	23.75	25	29.23	21.945	44.16	26.475	85.54	252.85	164.6	143.95	165.1	102.4	70.325	81.49	82.59	80.65	124.3	34.58	25.29	39.82	32	89.02	73.35	43.315	88.89	199.2	54.945	50.4	76.205	85.22	81.09	70.09	83.64	73.24
ENSG00000114491.9	UMPS	12.56	11.4	15.25	9.538	10.71	9.724	12.49	3.429	3.696	3.9205	6.868	6.754	3.7545	3.889	3.236	4.352	4.456	3.241	4.65	3.5655	13.825	30.6	28.77	13.4	12.58	9.756	11.11	10.365	17.89	10.465	14.06	3.066	2.07	6.798	11.55	11.04	12.35	2.1155	14.395	14.42	6.4565	9.12	10.545	15.13	16.31	11.55	15.61	9.9195
ENSG00000104064.12	GABPB1	10.94	10.96	6.5915	9.753	9.453	10.4	9.214	2.4885	2.593	2.7475	11.8	8.25	2.7415	3.62	2.809	3.481	3.051	2.251	3.952	2.659	11.5	26.495	14.11	11.984	11.61	7.447	6.74	7.257	7.983	7.0475	11.69	3.386	2.607	3.564	4.507	12.26	7.65	4.015	11	9.89	2.8815	6.708	9.459	7.902	7.616	8.628	13.075	6.172
ENSG00000083520.10	DIS3	17.03	15.12	9.7515	18.12	16.68	19.13	20.37	4.5925	5.354	5.82	19.02	18.22	7.0745	7.527	4.754	6.515	6.686	4.8085	7.875	5.3425	16.335	40.265	28.75	20.34	19.73	13.01	10.755	13.555	16.52	12.905	19.56	6.254	4.827	5.706	6.347	17.67	13.03	6.8395	22.865	21.26	5.153	13.78	15.01	13.14	14.2	12.45	15.045	9.7215
ENSG00000198522.9	GPN1	36.345	30.27	28.08	31.87	32.7	33.35	33.72	12.915	16.35	14.72	33.86	31.18	19.81	22.44	11.96	18.88	17.94	11.96	18.75	14.935	33.745	57.555	49.98	36.06	36.94	29.15	25.87	27.78	33.11	27.935	34.38	14.26	12.37	20.9	10.3	32.56	29.55	20.32	36.295	33.73	14.41	25.88	27.66	32.86	36.45	26.38	34.09	23.76
ENSG00000115816.9	CEBPZ	27.91	26.58	27.685	21.01	23	30.35	28.27	8.553	8.292	9.0835	24.555	19.86	9.1565	10.89	8.332	11.06	9.803	7.832	15.41	10.225	26.565	47.785	39.63	29.68	32.39	24.98	19.92	22.225	21.63	21.14	34.95	10.44	7.437	10.16	7.227	25.96	20.1	28	30.425	35.83	10.26	17.85	19.55	20.48	19.84	20.84	19.735	16.72
ENSG00000065183.11	WDR3	8.256	7.83	7.9725	5.968	6.637	7.158	8.042	2.2905	2.406	2.806	6.191	4.724	2.802	3.276	2.315	3.204	3.515	2.07	3.098	2.3915	8.168	21.075	18.58	8.4035	9.538	4.889	4.676	5.222	8.546	5.2215	12.43	3.162	2.106	2.522	3.186	5.538	6.109	6.307	8.2185	8.048	3.6035	6.131	4.9255	7.07	7.735	4.511	6.511	5.5335
ENSG00000138375.8	SMARCAL1	13.915	12	11.895	14.02	13.49	15.11	15.87	4.701	5.358	5.399	7.3955	7.269	7.1265	7.045	4.626	7.759	5.619	4.345	9.312	5.8215	13.205	23.13	24.13	17.705	20.86	11.75	8.99	10.41	11.26	10.37	14.27	6.226	3.432	6.293	3.314	11.38	9.562	5.9485	17.76	20.22	4.6095	14.63	12.155	12.91	12.97	9.593	14.04	7.95
ENSG00000136942.10	RPL35	1213.5	1202	703.3	1034	1114	1085	1014	486	408.2	362.05	479.15	437	377.55	398.9	392.8	476.1	468.3	359.3	578.6	496.85	1332	2524	1752	1477	1562	1161	801.6	1041	1358	977.3	1325	436.5	312.1	560.7	445.2	985.9	905.1	708.65	1256.5	2341	874.9	930.7	1169	1881	1816	802.9	1172	787.65
ENSG00000166012.10	TAF1D	41.465	39.18	15.28	37.64	35.64	34.64	43.22	17.245	18.72	12.455	25.745	26.38	19.175	21.57	17.56	16.05	15.57	10.485	25.99	16.915	41.545	81.92	53.22	41.22	51.63	28.59	25.255	25.475	32.43	23.435	41.24	13.53	6.672	16.67	13.22	47.27	31.41	20.01	53.71	62.53	34.27	30.53	37.1	33.2	31.44	26.44	33.805	29.35
ENSG00000243199.1	RP11-408P14.1	3.815	3.212	2.578	3.073	3.479	4.204	4.733	1.1545	0.9204	0.9247	1.8745	1.689	1.088	1.001	0.9361	1.108	1.108	0.73535	1.618	1.1195	3.6185	7.566	6.816	4.2685	4.779	3.754	2.428	3.3445	3.637	3.28	4.473	1.196	0.8384	1.725	1.18	3.163	2.796	1.8705	3.031	7.723	2.335	3.411	3.1355	3.926	4.271	2.661	2.8275	2.637
ENSG00000184779.8	RPS17	0.5585	0.5316	0.3886	0.4178	0.4809	0.5134	0.3834	0.1572	0.1268	0.12475	0.1718	0.1666	0.1125	0.1333	0.1466	0.1461	0.1485	0.13615	0.2299	0.1766	0.5761	1.2435	1	0.55575	0.6367	0.4682	0.3733	0.4249	0.6324	0.3969	0.5124	0.1828	0.1413	0.2254	0.2131	0.4612	0.4471	0.2026	0.5439	1.179	0.4022	0.3773	0.4955	0.7699	0.7787	0.3906	0.5125	0.3831
ENSG00000253729.3	PRKDC	22.14	17.97	17.4	20.05	19.92	22.21	27.93	6.9605	8.366	9.1475	20.815	20.28	13.21	13.15	7.022	8.523	9.773	6.731	11.85	7.89	20.905	64.125	70.98	28.605	26.42	20.66	15.9	20.805	23.55	20.885	27.91	10.36	7.126	7.173	5.336	21.04	17.5	14.83	25.845	29.14	7.7925	19.9	18.95	21.48	23.67	17.66	21.33	13.265
ENSG00000130826.11	DKC1	30.195	30.2	24.72	26.87	27.48	28.89	33.3	12.69	12.9	14.32	37.375	29.09	12.615	16.64	12.5	18.54	15.83	11.125	20.86	14.115	37.32	109.55	65.25	39.7	36.76	24.59	27.2	23.32	47.37	22.395	42.11	13.43	10.17	13.77	11.21	29.7	31.32	20.155	32.84	46.81	20.57	31.02	32.465	43.72	43.98	28.5	43.5	23.14
ENSG00000125835.13	SNRPB	111	105.9	87.515	115.2	107.5	118.4	106.7	22.45	26.08	21.255	87.62	78.27	36.905	38.39	20.79	26.61	20.64	19.345	38.84	23.155	124.15	296.05	138.2	150.9	127.7	95.41	96.41	101.45	148.6	98.29	141.3	38.78	29.32	59.44	35.59	131.4	94.91	50.35	119.5	121.7	32.3	84.77	108.25	145.1	148.1	102.3	157.6	81.2
ENSG00000108883.8	EFTUD2	34.15	30.02	33.055	26.33	27.56	23.33	38.34	10.87	13.51	11.805	24.66	24.27	21.275	22.14	10.94	14.75	14.13	9.948	15.91	12.215	35.2	74.6	52.93	34.42	33.69	27.99	26.97	26.625	34.3	28.015	38.44	17.16	14.99	17.7	12.37	36.91	29.45	34.21	37.455	31.96	12.565	20.62	31.03	34.72	37.8	27.74	45.865	22.36
ENSG00000233270.1	SNRPEP4	2.828	2.505	2.4355	2.439	2.445	2.875	2.962	0.85865	0.9541	1.0615	2.0165	2.067	1.098	1.331	0.7753	1.166	1.151	0.9861	1.274	1.0685	2.866	9.078	6.578	2.229	4.971	2.306	2.153	2.038	2.246	1.9255	3.211	1.129	0.7581	1.562	1.075	2.496	2.145	1.257	3.166	4.916	1.056	2.362	2.3465	2.177	2.167	1.922	2.5075	1.9955
ENSG00000185009.8	AP3M1	24.775	22.23	27.635	27.79	28.29	27.36	31.53	7.134	7.209	7.7365	15.99	13.99	7.8975	8.932	6.952	9.983	8.314	5.898	13.62	8.9675	23.495	57.565	37.18	28.605	30.89	28.08	21.695	27.405	25.91	27.705	25.84	10.08	8.249	10.76	9.68	24.82	23.09	9.3905	28.155	27.01	11.175	17.16	26.4	19.87	21.46	20.83	25.915	19.365
ENSG00000171865.5	RNASEH1	13.845	12.25	10.045	14.63	13.65	16.91	15.4	5.0275	5.921	5.1025	13.325	9.384	5.5355	7.597	5.907	6.903	6.557	4.6985	9.183	6.0725	12.93	27.94	29.98	14.765	15.15	13.24	9.484	13.75	10.58	14.91	14.57	8.609	7.251	6.303	5.193	12.92	10.33	11.72	15.18	12.4	5.3175	8.271	11.11	10.72	11.62	9.633	10.935	8.19
ENSG00000215021.4	PHB2	210.45	189.1	203.7	179.4	171.9	200.4	238.1	54.765	62.05	61.475	130.9	126.8	79.145	83.81	53.01	65.65	70.97	54.05	78.39	60.66	207.85	439.3	316.4	270.85	272.1	242.7	209.4	210.7	204.9	198.6	250.2	104.1	91.2	107.4	140.6	168.5	160.9	170.3	195.45	394.3	121.1	136.5	207.5	209.6	222.3	174.5	197.35	164.75
ENSG00000174100.5	MRPL45	39.57	35.73	37.11	33.06	34.35	40.14	42.29	13.775	16.05	16.375	32.72	28.21	20.565	23.48	13.57	16.7	18.91	12.78	18.3	13.365	40.5	66.465	59.9	41.655	42.38	38.79	33.005	34.96	34.84	34.455	36.74	20.57	21.44	27.91	20.16	31.78	31.53	40.735	37.055	55.64	23.415	23.57	32.66	39.8	40.35	27.48	27.285	35.83
ENSG00000030066.9	NUP160	17.165	13.57	9.263	13.04	14.59	16.17	15.01	3.0115	2.854	3.407	14.09	14.11	3.543	3.24	3.045	4.092	3.465	2.602	5.278	3.518	16.015	29.16	21.24	21.235	23.22	12.72	10.325	13	11.46	11.79	20.54	5.377	3.775	6.303	4.713	16.88	13.1	5.719	22.12	26.51	6.6225	12.99	13.805	12.54	13.78	12.26	15.425	9.234
ENSG00000170515.9	PA2G4	89.85	83.5	59	81.11	86.88	102.4	90.7	35.02	39.08	36.335	84.82	67.7	40.4	56.37	35.89	43.9	41.59	29.97	64.11	37.14	84.925	242.5	131.8	106.75	91.09	85.06	71.365	79.825	129.6	77.995	98.59	45.22	35.99	42.5	30.7	86.27	70.07	72.675	99.605	90.9	39.605	47.77	68.24	120	131.3	61.13	78.035	57.79
ENSG00000129084.13	PSMA1	86.38	82.15	69.435	100.2	95.21	94.91	81.17	28.065	36.38	34.07	62.88	55.18	43.805	52.17	28.16	40.11	40.41	26.02	39.54	33.84	78.065	161.85	120.3	79.395	77.91	72.92	61.04	73.185	70.93	73.825	81.64	49.79	43.65	46.11	41.28	95.94	59.79	77.99	84.28	75.68	25.035	70.3	75.74	71.38	72.36	62.27	85.18	52.88
ENSG00000126804.9	ZBTB1	21.505	20.39	12.43	23.53	24.74	25.26	27.98	6.4125	6.128	8.0045	11.49	10.87	6.858	8.136	7.48	8.087	8.669	6.8105	15.22	9.0485	20.675	54.175	34.15	21.12	25.34	21	15.345	18.46	13.74	17.875	25.43	8.898	5.354	9.077	7.099	21.92	16.81	9.256	33.11	24.73	6.847	19.12	26.955	20.01	18.87	18.85	30.285	12.91
ENSG00000159202.13	UBE2Z	56.12	48.91	59.49	76.31	66.06	66.09	64.5	24.55	30.01	22.435	53.51	47.08	39.355	45.63	27.55	33.21	29.55	19.425	45.52	25.575	55.625	110.3	123.2	77.14	85.92	55.57	46.665	52.555	56.31	53.015	73.29	26.36	17.73	36.4	17.71	64.66	52.85	20.37	70.25	66.66	20.515	52.22	70.19	63.75	69.09	49.31	67.945	41.425
ENSG00000144895.7	EIF2A	100.2	85.74	57.675	93.92	91.15	112.2	98.34	19.81	23.83	28.26	101.6	72.47	28.635	35.93	20.37	25.76	30.68	21.135	43.96	22.915	95.515	186.7	123.7	98.235	113.5	75.67	61.565	67.12	77.58	63.07	79.3	42.32	35.97	42.54	31.72	85.58	73.34	69.49	81.44	112.8	64.1	67.77	75.61	82.86	79.79	60.25	68.085	70.895
ENSG00000132676.11	DAP3	41.755	38.06	40.265	34.99	36	38.06	49.91	15.755	17.18	17.895	30.52	26.29	19.03	22.93	15.97	23.45	21.99	14.315	26.72	20.785	42.23	70.255	56.03	44.04	42.32	44.03	34.415	36.275	36.37	38.32	41.03	27.5	27.29	26.82	23.01	41.05	34.92	39.27	38.63	35.25	22.29	37.71	43.945	44.16	46.24	32.43	44.28	35.51
ENSG00000182774.6	RPS17L	0.53245	0.5068	0.35685	0.4069	0.4561	0.4716	0.3595	0.16255	0.1232	0.1238	0.17955	0.1578	0.1181	0.1487	0.1521	0.1451	0.1665	0.1285	0.2394	0.19415	0.56955	1.2535	0.9939	0.5372	0.5416	0.4476	0.3542	0.3977	0.592	0.3819	0.5184	0.1779	0.1383	0.2194	0.1996	0.4368	0.4335	0.2046	0.50525	1.149	0.38485	0.3617	0.46565	0.7394	0.7392	0.3518	0.4851	0.35115
ENSG00000147649.5	MTDH	43.775	41.36	33.645	56.38	50.49	60.89	46.11	12.315	12.35	15.405	35.255	25.52	13.075	18.17	14.93	15.48	15.24	12.685	39.59	15.225	36.21	127.85	93.8	47.015	61.14	37.86	28.685	37.585	35.79	37.505	50.11	18.96	12.14	12.43	29.16	39.83	31.37	31.61	47.105	45.69	15.275	23.87	30.91	31.34	31.06	29.29	29.045	22.95
ENSG00000055044.6	NOP58	43.205	55.37	38.445	42.06	44.27	46.97	52.71	16.115	19.24	19.55	66.135	51.84	21.215	28.19	17	25.94	23.17	16.42	24.47	16.75	56.245	155.2	79.18	65.05	65.45	41.49	39.19	38.52	51.37	34.49	83.44	21.24	13.96	23.48	24.74	54.14	41.02	26.97	61.05	84.08	27.025	63.63	54.985	50.92	45.41	42.35	56.745	35.13
ENSG00000266469.1	CTB-131K11.1	19.065	17.16	14.275	16.6	16.73	17.66	22.46	6.5145	7.277	7.3215	20.41	19.28	8.993	9.337	6.249	7.553	8.441	5.9925	9.916	6.3035	17.03	29.54	27.05	20.51	25.46	18.3	13.63	15.975	14.26	15.725	23.95	7.243	6.159	7.313	6.124	17.49	13.7	8.7285	19.7	20.46	5.8345	13.53	16.375	19.45	20.78	15.45	19.225	10.615
ENSG00000151532.9	VTI1A	6.6945	5.524	3.6855	5.317	5.216	5.523	5.795	1.9335	2.434	1.948	4.577	3.864	2.3745	3.162	2.122	2.6	2.374	1.6565	3.57	2.269	5.9025	9.8555	8.634	5.6315	5.438	4.083	4.3255	4.0125	6.29	4.2015	5.071	2.409	1.632	4.14	1.661	6.664	4.924	3.1805	6.088	4.55	1.868	3.613	4.8305	6.095	6.287	5.356	5.9065	3.434
ENSG00000236456.1	RP4-785G19.2	0.269	0.2556	0.25615	0.2212	0.2834	0.342	0.1714	0.096645	0.1158	0.076855	0.2606	0.1993	0.1451	0.2096	0.05047	0.1165	0.1082	0.06288	0.1174	0.10505	0.25075	0.837	0.7259	0.42985	0.2062	0.2431	0.17295	0.18855	0.3505	0.2114	0.4305	0.1261	0.07378	0.1286	0.1237	0.245	0.2271	0.30905	0.3692	0.485	0.14575	0.1871	0.2867	0.2661	0.2701	0.2021	0.16225	0.14945
ENSG00000125743.6	SNRPD2	120.6	116.8	106.9	139	135.8	142.5	127.6	70.2	79.32	76.795	84.29	76.72	76.885	95.18	63.27	86.11	91.63	69.68	79.19	70.33	130.35	317.9	259.9	166.5	175	129.1	96.235	121.95	123.9	113.15	147.9	69.57	52.97	75.01	35.09	116	90.54	60.195	126.9	227.5	45.415	143.2	135.4	140.9	139.2	90.6	131.05	84.155
ENSG00000171490.8	RSL1D1	76.945	74.51	39.43	49.29	55.62	66.16	65.97	16.45	17.84	17.82	46.315	34.07	19.005	23.83	15.71	21.33	22.16	13.9	27.84	18.715	74.77	153.35	118.4	79.15	101.7	59.55	39.425	50.1	50.37	46.945	78.6	27	20.68	22.48	17.82	48.23	46.19	84.63	63.395	154.4	40.24	36.98	52.805	63.54	61.62	37.65	45.64	39.91
ENSG00000123064.8	DDX54	32.47	25.12	29.8	34.2	31.17	38.16	38	10.265	10.79	18.645	19.785	17.68	12.245	13.59	9.906	11.72	20.7	14.92	12.46	8.9385	32.835	57.385	38.35	40.765	43.43	27.34	23.66	27.885	31.39	27.37	43.89	12.6	11.06	20.15	13.96	32.8	29.63	35.39	34.34	41.56	20.645	15.03	31.63	35.83	38.31	26.83	36.3	26.865
ENSG00000175105.5	ZNF654	10.57	8.585	4.677	10.5	9.056	11.69	10.84	2.677	2.846	2.779	9.713	8.392	3.2145	4.269	3.002	3.797	3.138	2.3885	5.71	3.392	9.549	18.195	13.02	11.345	12.1	9.384	6.7815	8.2865	8.795	8.3905	8.615	3.635	2.152	3.394	3.947	9.727	8.163	4.677	12.695	11.37	2.6795	8.078	10.145	10.03	10.73	6.65	6.467	5.0435
ENSG00000240682.5	ISY1	21.99	17.61	13.925	19.09	17.4	19.03	21.92	7.573	8.435	8.0355	19.995	16.82	9.5935	10.59	7.545	9.477	9.152	7.131	10.88	7.722	20.665	36.075	28.07	27.455	26.41	23.02	16.315	20.375	18.06	20.39	23.34	9.258	7.541	9.992	6.205	22.04	15.31	10.96	23.29	25.73	7.827	12.95	19.975	20.03	21.86	17.01	24.94	12.245
ENSG00000011007.8	TCEB3	27.425	27.61	16.11	21.33	23.43	20.81	28.46	7.4475	7.786	7.9095	24.51	21.73	8.813	9.732	7.919	9.355	8.661	6.5625	13.69	8.892	25.5	36.75	40.2	25.67	30.24	20.9	17.32	21.6	28.15	22.135	26.73	9.392	8.871	10.55	15.63	33.08	21.83	17.4	23.895	27.7	15.315	20.28	25.285	26.63	28.08	17.95	24.8	30.815
ENSG00000089157.11	RPLP0	1571.5	1498	1038	981.9	1222	1037	1828	260.85	216	196.1	315.1	284.1	209.2	215.9	228.1	251.1	246.8	164.2	392.1	231.1	1679.5	4050.5	3614	1690.5	2040	1309	1196	1156	2211	1113	1569	552.9	328.3	544.4	558.8	1259	1464	989.25	1115	3021	1486	853.4	1387.5	2330	2548	1092	1175.5	1261
ENSG00000174547.9	MRPL11	20.39	20.67	14.495	25.63	25.73	26.38	24.97	7.4415	8.288	8.748	18.085	16.99	10.315	11.16	6.85	9.103	9.846	7.1055	8.145	7.809	21.815	52.115	36.72	27.96	27.6	29.61	25.39	26.99	24.09	26.835	28.28	14.42	12.84	16.34	14.12	19.53	17.19	18.025	24.315	30.66	11.66	16.36	22.96	19.11	18.77	21.45	23.835	19.605
ENSG00000141101.8	NOB1	51.855	46.86	68	39.95	43.91	44.27	66.85	11.505	12.71	22.295	26.595	24.34	16.725	19.65	10.97	14.94	19	16.74	20	13.23	53.25	139.05	108	51.565	57.38	37.17	32.85	37.265	55.59	35.675	55.77	14.85	9.706	21.49	13.66	38.4	44.99	25.295	51.465	88.52	55.375	24.51	41.305	58.16	58.6	31.65	41.67	41.955
ENSG00000162244.6	RPL29	858.45	837	572.4	607.8	681.3	686.8	800.4	232.65	192.7	193.55	261.55	233.6	175.1	189.9	201.3	194.2	226.2	174.1	329.6	236.7	920.45	1650.5	1284	1106	1136	699	559.35	645.75	811.8	599.15	893.9	269.6	193.5	361	239.3	606.8	616.1	596.55	735.3	1699	579.7	413.4	757.1	1226	1202	531.4	682.25	538.65
ENSG00000146858.7	ZC3HAV1L	4.256	4.847	3.974	3.436	3.436	2.394	5.598	0.47305	0.4705	0.707	0.098395	0.23	0.6967	0.6117	0.554	0.8508	1.11	0.4415	0.5232	0.38245	5.167	16.01	12.54	7.0635	8.264	3.895	3.217	3.5905	5.024	3.344	8.015	1.773	0.942	1.921	0.3473	4.671	4.33	0.49155	8.6385	12.71	1.6	4.702	4.6805	6.716	6.519	3.027	3.231	2.3855
ENSG00000233426.2	EIF3FP3	4.0385	3.399	2.1505	3.951	3.531	4.726	4.162	0.853	0.9298	0.8624	1.686	1.686	1.174	1.055	0.749	0.8895	0.948	0.73645	1.363	0.93625	3.998	6.4	6.838	3.838	4.54	4.102	2.9105	3.614	3.068	3.183	3.527	1.686	1.118	1.818	1.03	3.49	2.759	3.1275	4.458	6.857	2.419	2.385	2.8225	4.929	5.621	2.862	3.4675	2.8825
ENSG00000110700.2	RPS13	1375.5	1208	617	1184	1235	1345	1270	331.1	284.2	308.6	586.5	517.3	272.75	306	330.8	371.8	355.7	286.2	680.7	480.55	1434.5	2394.5	1831	1755	2034	1238	887	1121.5	1134	1013.5	1407	540.1	389.4	541.5	322.6	1009	944	858.2	1283	2676	760.3	722.5	1044.5	1576	1564	876.4	1208.5	883.45
ENSG00000230383.1	AC009245.3	1.0675	0.9298	0.70365	0.9499	0.9815	1.204	0.8724	0.4075	0.2929	0.30645	0.59985	0.5999	0.32755	0.332	0.2918	0.395	0.3555	0.28155	0.5185	0.3393	1.0885	2.003	1.608	1.0331	1.558	1.071	0.72375	0.95485	0.9908	0.84705	0.8764	0.3293	0.2561	0.47	0.35	1.03	0.7504	0.5549	0.91135	1.935	0.6382	0.984	0.8983	1.115	1.188	0.6988	0.82995	0.76035
ENSG00000101266.12	CSNK2A1	31.98	29.67	34.755	34.6	33.3	37.2	48.15	17.57	20.28	19.455	42.685	34.95	22.265	28.9	19.33	22.39	21.36	14.955	27.04	20.09	31.95	79.22	60.22	46.76	47.43	33.07	29.595	29.955	38.73	30.14	40.04	21.54	18.85	21.53	11.5	32.94	32.8	38.98	35.86	43.78	16.085	32.13	32.835	41.78	43.66	28.49	28.66	29.405
ENSG00000107581.8	EIF3A	106.7	95.65	72.675	90.56	89.31	124	131	29.55	27.99	32.1	74.435	52.95	28.98	39.97	31.34	36.64	35.15	27.2	64.56	38.775	96.05	189.65	249.9	106.8	107.2	99.69	81.315	95.31	101.8	101.3	105.4	45.58	36.25	30.24	26.71	92.58	94.51	138.15	100.55	105.1	75.42	49.03	71.165	111.5	117.4	78.04	67.235	87.485
ENSG00000165630.9	PRPF18	15.615	13.49	11.22	14.02	14.15	15.58	12.55	5.0755	5.78	5.3385	8.9605	7.058	5.852	7.558	5.055	6.157	5.91	4.2205	8.478	5.748	16.05	20.8	19.06	13.415	14.71	11.98	10.5	11.255	11.55	11.435	13.09	6.544	4.682	7.245	5.367	13.93	12.86	9.641	15.38	13.85	5.099	12.75	10.535	13.9	13.9	10.55	10.465	9.0415
ENSG00000168495.8	POLR3D	9.727	13.46	7.429	13.61	13.06	10.43	11.72	3.4915	3.929	3.375	8.4295	8.7	4.852	5.245	3.687	4.391	4.003	3.0325	6.572	4.2455	11.185	22.89	23.64	11.325	16.97	10.54	8.4665	10.08	10.45	10.195	14.68	5.454	4.002	5.102	3.161	12.22	9.628	12.4	14.31	18.19	6.0965	13.16	11.785	10.12	9.759	7.706	10.275	7.201
ENSG00000204745.3	AC083899.3	1.263	1.048	0.75575	1.056	1.105	1.167	1.293	0.3671	0.4796	0.5137	1.27	1.205	0.72555	0.7112	0.4538	0.4941	0.5323	0.40905	0.6448	0.45415	1.236	2.82	1.815	1.521	1.311	1.168	1.0265	1.069	1.164	1.0475	1.509	0.5097	0.3289	0.5184	0.4989	1.181	0.8666	0.4958	1.651	1.638	0.46185	1.128	1.267	1.238	1.304	1.104	1.746	0.78665
ENSG00000168175.10	MAPK1IP1L	27.125	32.01	21.42	35.45	31.52	34.9	24.97	10.28	11.52	9.871	24.45	22	11.3	14.6	9.123	14.44	12.4	8.2645	14.28	10.825	29.42	60.505	35.7	29.705	31.64	27	21.38	28.14	24.31	28.47	43.14	16.85	12.42	19.86	9.51	33.38	22.83	12.235	30.125	41.65	7.9355	25.72	25.59	26.6	24.98	21.33	26.69	18
ENSG00000140988.11	RPS2	1353	1279	900.35	944	1151	983.7	1812	299.15	264.8	317.1	263.4	248.9	254.1	264.3	278.9	279.8	336.2	294.3	447.6	283.95	1618	4573	3351	2062	2252	1091	1067	1032	1798	1003.5	1759	518.2	320.2	497.2	400.5	1167	1137	815.95	1251	3400	1407.5	904.6	1392	2156	2080	1048	1703.5	985.85
ENSG00000111581.5	NUP107	25.275	17.86	12.785	17.28	18.42	20.94	18.25	4.1185	3.603	5.102	17.33	14.09	4.3925	4.837	4.611	4.896	5.144	4.395	8.656	5.047	24.05	46.065	26.73	24.665	26.06	17.03	14.44	15.96	14.49	15.39	25.59	8.246	5.376	6.442	5.519	18.8	14.19	7.7605	27.2	27.22	6.8195	12.31	15.855	16.3	18.36	17.35	24.24	11.605
ENSG00000156508.13	EEF1A1	2774	2639	1858.5	2753	2596	2893	3298	592.45	453.2	629.55	856.6	681.3	436	485.2	538.2	678.5	800.8	509.15	1316	712.7	2767	5517	5278	3946.5	4037	2809	1811.5	2571.5	2176	2532.5	2860	828.9	208.2	1441	560.7	2305	2112	207.3	2390	5049	1605.5	1611	2254	2660	2600	1729	1854.5	1556.5
ENSG00000107937.14	GTPBP4	21.745	21.44	23.855	17.23	17.72	18.84	18.21	6.6685	7.207	7.425	14.615	12.54	8.9575	10.54	7.255	9.635	8.698	6.199	12.98	8.4585	22.17	61.23	46.17	21.46	19.16	15.62	14.345	15.865	18.51	16.455	22.3	9.355	7.968	7.246	6.553	20.59	14.61	20.335	22.315	21.42	7.0815	16.35	17.13	17.67	17.87	14.9	20.22	12.655
ENSG00000135679.17	MDM2	26.025	17.5	18.125	19.24	19.07	15.59	22.27	6.8925	6.935	7.756	18.315	16.55	7.6745	8.694	7.889	8.868	7.812	6.7615	16.91	9.3855	22.195	52.905	51.54	20.59	23.8	12.13	11.285	13.355	17.33	12.815	18.05	6.812	4.683	7.714	13	27.37	16.25	12.48	24.99	20.46	9.825	13.28	21.305	17.01	17.85	12.19	20.695	11.525
ENSG00000109332.15	UBE2D3	117.75	126.5	107.05	117.4	116.8	128.8	112.3	42.345	48.77	43.55	93.885	78.16	49.7	63.28	40.09	54.13	49.08	34.335	73.73	52.555	114.75	162.8	149.5	122.9	124.1	102	85.31	96.715	96.98	94.44	130.7	60.6	44.3	63.92	58.97	147.8	83.94	93.02	118.55	129.4	44.825	89.5	98.51	99.68	103.5	86.34	114.05	69.615
ENSG00000240087.3	RP11-254B13.1	0.71345	0.7239	0.5034	0.6622	0.769	0.7472	0.6218	0.36735	0.2687	0.3358	0.349	0.3129	0.36605	0.3427	0.3532	0.3227	0.4281	0.3266	0.5431	0.3896	0.8305	2.121	1.635	1.0658	0.7162	0.8041	0.6617	0.6843	1.014	0.64085	0.8311	0.3097	0.2081	0.4348	0.3117	0.8934	0.7738	0.35545	0.93125	1.618	0.74385	0.6454	0.87305	1.05	1.045	0.6377	1.0335	0.62185
ENSG00000138668.14	HNRNPD	117.05	106.1	73.63	107.8	103.6	115.5	125.5	44.98	46.6	42.28	120.95	105.6	47.015	59.01	40.34	54.63	47.27	34.445	62.56	48.37	133.05	248.7	131.7	161.6	176.1	115.7	97.985	101.95	107.8	93.62	145.7	54.06	33.07	53.15	39.76	132.9	110.5	49.435	140.25	191.2	53.07	119.3	117.85	128.5	126.4	109.6	141.25	91.545
ENSG00000089009.11	RPL6	710.85	651.2	486.85	635.2	689.2	751.1	769.5	269.85	230.3	214.45	432.9	366.5	210.55	240.3	215	266.1	272.4	190.8	348.5	267.8	726.75	1435	1299	962.85	1014	727.6	498.9	690.25	739.9	636.75	799.7	242.3	175.1	343.5	215.4	550.5	554.5	344.7	568.6	1496	445.1	679.2	635.25	817.2	804.4	483.9	620.5	510.5
ENSG00000137955.11	RABGGTB	28.59	27	28.915	25.75	25.75	24.66	26.86	10.555	11.44	11.265	22.215	18.94	10.805	13.77	10.79	14.92	12.9	9.926	26.19	16.195	31.56	56.315	30.95	33.235	28.59	21.41	22.58	18.955	27.06	18.535	32.05	15.38	12.17	16.53	14.59	40.25	25	20.665	32.61	36.45	18.43	22.83	24.46	28.57	25.02	26.54	34.64	20.035
ENSG00000139921.8	TMX1	32.105	30.35	28.11	29.61	29.28	26.13	28.48	9.058	7.842	10.08	13.67	11.18	7.259	8.884	8.462	9.941	8.591	7.838	17.08	10.945	28.46	73.96	68.39	25.665	24.95	23.17	25.005	18.795	29.8	17.79	25.45	7.668	4.996	13.43	13.21	28.51	28.25	7.8985	30.345	24.42	13.76	21.08	20.165	22.05	19.75	23.5	28.47	19.345
ENSG00000058729.6	RIOK2	9.0585	8.678	6.6745	9.407	9.354	8.931	8.934	3.3625	3.485	3.6765	8.844	7.386	3.979	4.797	3.299	4.341	4.142	3.0025	4.942	3.6925	8.76	14.16	19.33	8.768	9.729	8.776	7.5125	8.548	6.302	8.453	11.67	4.5	3.328	3.304	3.431	7.803	6.847	5.906	10.43	11.84	4.495	8.556	7.579	6.888	7.177	7.073	8.6155	7.22
ENSG00000139372.10	TDG	10.85	12.34	11.095	11.12	12.49	10.8	11.64	2.6125	3.027	3.776	9.9455	9.375	3.984	4.378	3.317	3.864	4.479	3.321	4.955	3.2365	11.885	29.395	14.11	14.09	14.75	11.15	11.24	11.18	18.43	10.26	15.31	5.54	3.744	5.279	5.327	13.61	11.89	4.558	12.98	15.82	4.763	13.2	13.03	15.62	14.32	12.06	14.54	9.4315
ENSG00000184110.10	EIF3C	5.9135	4.715	4.3015	6.049	5.53	7.954	6.457	1.978	2.535	2.0725	4.7145	4.146	3.1955	3.623	1.787	2.51	3.019	1.7135	2.887	2.0145	5.828	9.2375	10.29	6.6465	7.107	4.428	4.2165	4.836	5.286	4.606	5.66	2.94	2.171	2.989	1.686	5.523	5.28	6.529	5.694	9.177	3.6215	4.232	4.603	5.446	6.042	4.099	3.6705	4.4385
ENSG00000243547.1	HNRNPKP4	1.0735	0.9555	0.8786	0.971	0.8834	1.185	0.8048	0.3733	0.4026	0.4873	0.98125	0.8347	0.43845	0.4971	0.3847	0.4792	0.4561	0.3204	0.6991	0.43445	1.061	1.9765	1.566	0.8659	1.033	0.9012	0.79505	0.9563	0.8922	0.88965	0.9993	0.4998	0.3638	0.4821	0.319	1.195	0.8434	0.68645	1.145	1.218	0.35785	0.8194	0.7102	0.8998	1.008	0.8645	0.96485	0.68565
ENSG00000167625.6	ZNF526	6.192	4.897	3.639	6.325	5.67	6.08	6.753	1.46	1.818	1.822	6.31	5.956	2.76	2.581	1.518	1.759	1.937	1.4915	2.193	1.418	5.958	11.185	11.59	7.142	10.19	6.056	4.799	5.8345	4.641	5.736	6.481	2.208	1.719	2.47	1.989	5.696	5.554	3.423	8.0035	8.615	2.363	5.957	6.7395	5.71	7.351	4.611	5.9265	3.8685
ENSG00000133773.7	CCDC59	26.65	27.48	13.55	22.12	23.51	26.84	22.93	9.0325	9.299	10.27	20.195	15.9	8.8945	11.34	8.783	12.63	11	9.274	15.37	10.315	28.36	47.43	38.71	24.56	27.28	23.05	16.49	21.575	18.12	18.865	24.6	11.66	7.585	10.86	7.774	23.07	17.59	13.765	29.695	37.8	9.0755	21.8	20.695	20.49	18.19	17.74	22.005	14.675
ENSG00000067533.5	RRP15	7.078	6.489	3.908	6.255	6.928	7.225	6.003	2.013	2.191	1.8695	6.0975	4.86	2.216	2.779	1.812	2.708	2.345	1.567	3.463	2.187	7.092	8.5215	10.66	7.949	7.313	6.11	4.369	5.693	5.307	6.009	7.51	3.843	3.345	2.527	2.069	6.069	5.113	7.9765	9.138	7.797	2.3065	3.955	5.562	5.922	5.851	4.4	5.1545	3.698
ENSG00000213621.3	RPSAP54	0.64595	0.6531	0.40735	0.6269	0.6579	0.6974	0.5099	0.31185	0.2578	0.24215	0.2877	0.2837	0.2791	0.2683	0.3047	0.2768	0.3195	0.22415	0.4671	0.2649	0.67855	1.862	1.325	0.5673	0.8848	0.6698	0.547	0.56525	0.8298	0.48	0.7951	0.2385	0.1651	0.3367	0.2038	0.7309	0.5685	0.3006	0.83345	1.353	0.62715	0.5124	0.74815	0.926	0.9329	0.5108	0.7985	0.5482
ENSG00000108298.5	RPL19	1866	1709	1116	1769	1730	1933	1850	560.55	464.1	508.2	663	579.5	431.05	472.3	526.2	560.8	598.8	490.75	1014	689.35	1991.5	3622.5	2433	2513.5	2375	1736	1239	1598.5	1535	1415.5	1925	689.5	468.6	856.4	502.9	1489	1444	1015	1754.5	3656	1029.5	1323	1602.5	2322	2322	1252	1806	1194.5
ENSG00000243678.7	NME1-NME2	385.9	384.3	283.45	398.5	437.5	373.1	370.9	126.75	145.7	145.75	129.6	116.7	149.3	177.8	126.1	143.6	157.1	137.5	167.4	160.4	408.1	619.1	775	398.85	424.1	313.8	274.35	309.2	406.9	351.55	350.3	166.5	104.3	233.7	131.2	307.6	328.6	183.85	348.05	485.9	200.4	217	323.65	407.5	393.4	218	283	236.95
ENSG00000124783.8	SSR1	21.74	22.15	20.605	28.46	27.12	23.63	20.36	9.4805	9.586	10.75	19.895	15.71	8.2905	11.95	9.58	14.21	11.94	8.592	17.04	11.905	22.06	42.62	49.3	30.195	32.93	17.36	16.745	16.575	21.15	15.265	27.29	10.15	5.912	11.11	15.39	25.15	21.4	5.5645	26.275	29.59	17.43	22.42	21.055	17.88	17.91	17.95	23.235	16.18
ENSG00000171863.8	RPS7	935.8	949.9	532.05	809.4	870.3	858.4	949.2	310.55	283.9	274	572.4	484.1	262.1	317.1	279.5	309.4	318.8	252.8	426.9	329.35	1068.5	2384	1535	1152	1236	994.2	718.4	884.25	986.6	829.5	1094	355	235.7	519.8	345.9	782.5	757.7	347.9	818.45	2342	593.75	727.4	864.35	1269	1159	722.2	928.1	712.45
ENSG00000105202.3	FBL	152.9	130.7	81.14	123.4	115.9	127.5	144.1	40.905	34.71	38.215	76.845	68.99	36.19	39.35	36.76	38.38	46.84	38.42	61.12	42.855	187.25	400.55	210.9	236.75	238.1	110.8	106.95	109	181.4	99.325	193.9	44.07	27.89	57.72	36.49	119.3	118.2	60.525	161.2	376.9	77.895	95.07	142.05	244.3	244.7	105.9	159.4	92.41
ENSG00000062650.13	WAPAL	18.95	16.85	13.63	17.92	16.98	22.41	20.63	5.8695	5.672	7.118	17.74	15.08	6.5215	7.212	6.439	6.565	7.013	6.0445	9.134	6.4895	17.925	40.745	29.02	20.61	20.71	17.62	14.105	16.75	17.59	16.775	20.26	7.094	5.4	7.944	8.361	21.23	15.56	15.57	19.89	18.58	6.6765	11.54	15.895	23.58	24.09	15.58	17.55	11.855
ENSG00000136560.9	TANK	25.66	22.47	15.115	18.94	22.11	24.37	23.73	6.495	6.258	9.407	10.985	9.568	5.9395	7.251	5.982	8.962	9.99	6.855	12.74	9.6225	26.49	35.52	38.16	17.695	19.5	17.95	13.68	17.32	13.56	16.84	22.87	7.639	4.92	7.31	9.953	27.27	16.91	15.195	23.15	18.95	5.155	14.39	15.92	18.08	17.9	15.51	22.74	9.3325
ENSG00000164022.12	AIMP1	36.74	30.72	27.97	47.78	39.84	49.93	42.27	14.825	13.41	16.06	32.785	26.86	13.9	16.69	14.91	17.17	17.1	14.105	30.79	20.455	37.285	59.705	58.97	40.095	44.85	37.13	31.315	36.36	32.84	36.115	42.27	17.66	14.26	18.51	13.85	35.17	31.09	29.515	43.44	44.31	14.935	33.01	37.23	30.51	31.02	31.56	34.275	26.25
ENSG00000197756.5	RPL37A	377.8	377.5	264.65	357.7	374.7	412.9	383.1	219.5	175.3	154.65	239.1	210.2	160.8	182.7	166.7	191.6	211.9	147.05	265.2	223.65	420.4	802.8	628.5	497.35	536.3	380.7	276.95	377.95	396.3	334.2	431.5	176.4	132.4	176.3	107.2	312	304.1	305.45	396.9	858.6	227.05	305.8	361.7	566.3	550.4	255	341	250.8
ENSG00000260349.1	RP11-473I1.5	8.5915	8.118	6.214	11.27	8.608	9.687	7.869	2.102	3.056	2.407	8.014	5.98	2.806	4.208	1.696	2.866	2.945	1.8395	3.451	2.1035	7.897	18.88	10.76	9.4725	7.521	6.033	5.4885	7.111	7.447	7.0905	10.82	3.442	2.856	2.638	1.788	12.75	9.229	5.325	9.3065	9.237	3.0455	5.567	5.346	9.782	8.379	7.546	5.548	5.5075
ENSG00000250182.2	EEF1A1P13	3.613	3.293	2.3285	3.202	3.225	4.225	3.119	0.81045	0.7529	1.00085	1.764	1.72	0.86785	0.8395	0.9361	1.008	1.284	0.84345	1.747	0.98385	3.4975	6.3685	5.931	3.585	4.198	3.584	2.257	3.1745	2.64	3.0085	2.67	1.257	0.4801	1.867	0.9386	3.39	2.809	0.5279	3.375	5.832	2.1025	2.55	3.0165	3.409	3.423	2.31	2.381	2.0805
ENSG00000091009.6	RBM27	13.315	10.72	6.498	14.68	12.58	17.74	14.57	4.122	4.203	4.541	14.235	10.03	4.0955	5.522	4.005	4.801	5.088	3.5295	6.31	3.9945	12.175	25.79	17.83	15.505	16.44	11.41	8.7635	9.753	9.569	9.5355	13.96	5.236	3.546	4.06	3.843	11.02	9.973	5.981	14.54	16.02	3.5375	7.712	10.355	10.71	10.41	9.141	8.493	6.6255
ENSG00000174444.10	RPL4	1054.5	977.5	510.75	996.2	1035	1207	1147	365.3	317.5	372.7	612.15	525	299.85	335.7	318.2	331.4	482.2	345.05	626	355.45	1084.5	2301.5	1895	1385.5	1429	1126	615.3	984.1	938.1	928.6	991.3	395.4	264.6	470.8	257.3	772	777.7	668.45	990.85	2145	601.75	838.5	935.6	1429	1438	606.1	720.8	604.8
ENSG00000088930.6	XRN2	66	55.7	59.685	53.97	54.81	66.67	73	11.205	11.45	13.73	39.42	37.62	15.695	15.33	11.71	15.85	16.11	10.92	20.17	13.45	65.14	89.665	99.5	72.94	77.69	52.35	39.13	49.97	37.5	50.89	75.28	21.99	16.26	25.34	19.45	66.28	44.64	33.48	61.725	69.88	26.84	39.75	47.945	42.09	46.6	41.88	64.13	33.84
ENSG00000124614.9	RPS10	638.55	622.7	476.7	676	658	713.5	730.5	262	219.4	196.95	294.95	271.1	202.35	218.8	227.5	245.5	253.3	186.05	289.8	259	766	1506	1188	1051	1024	698.6	537.3	679.85	754	642.9	840.2	258.9	165.6	316.9	212.3	562	568.8	285.65	649.3	1667	449.1	493.1	713.4	1024	1016	545.6	742.5	515.75
ENSG00000177917.6	ARL6IP6	14.085	12.61	8.971	10.01	11.72	10.91	11.12	6.4015	5.868	6.2485	6.9535	7.237	5.5015	5.7	5.711	6.386	6.228	5.037	12.26	7.0205	14.105	25.815	21.75	12.855	15.35	8.83	8.8125	7.8785	13	7.4385	11.77	3.708	2.217	4.053	2.56	13.12	9.741	3.3415	17.085	16.29	3.161	9.907	10.29	17.33	16.26	9.187	14.45	6.428
ENSG00000153107.7	ANAPC1	5.4355	4.494	3.626	4.635	4.896	5.523	6.397	1.688	2.034	2.4165	5.823	5.832	3.4615	3.305	1.8	2.125	2.486	1.9305	2.303	1.695	5.231	19.285	11.06	6.2525	6.697	5.021	4.4215	4.916	5.203	4.87	6.496	2.382	1.563	2.138	1.634	5.216	4.257	3.2805	6.9965	7.722	2.1205	4.607	5.0305	5.007	5.386	4.769	5.6665	3.412
ENSG00000197771.8	MCMBP	31.5	28.54	13.295	26.24	26.69	33.52	28.46	6.3235	5.614	7.142	17.81	16.05	6.295	6.507	6.232	7.429	7.605	6.042	14.06	6.8385	27.925	35.24	41.33	33.72	31.6	26.87	18.98	25.075	22.33	26.57	34.56	10.12	7.145	8.804	6.83	30.08	19.25	13.015	34.52	29.26	8.2885	13.12	18.385	24.76	24.86	17.99	22.045	15.265
ENSG00000228502.1	EEF1A1P11	2.4685	2.239	1.467	2.188	1.996	2.786	1.949	0.5708	0.439	0.61995	0.80655	0.7309	0.4686	0.5647	0.5639	0.6124	0.7148	0.54555	1.197	0.6857	2.269	4.184	4.627	2.1465	2.705	2.379	1.4465	2.049	1.735	1.9295	1.849	0.8065	0.3071	1.057	0.5729	2.316	1.883	0.3483	2.131	3.84	1.357	1.478	1.8425	2.303	2.377	1.575	1.4795	1.417
ENSG00000092199.13	HNRNPC	91.78	103.5	95.155	100.2	98.53	103.5	119	59.65	55.5	58.8	105.55	76.36	46.075	64.07	58.11	67.27	66.9	46.795	99.13	62.435	109.5	275.6	164.3	148.25	151.6	94.06	82.115	90.785	101.4	83.925	132.2	48.99	31.69	59.08	45.26	116.1	78.75	45.64	124.7	177.5	39.445	100.9	101.05	98.29	92.09	85.6	122.1	65.7
ENSG00000105372.2	RPS19	315.2	334.4	228.2	366.6	346.5	298	354.5	116.6	86.37	105.15	132.05	120.2	78.505	87.48	99.42	104	126.7	102.2	160.8	123.2	388.5	988.9	844.8	486.65	519.6	373.7	306.5	319.95	477.8	298.4	433.4	109.3	67.54	152.4	159.2	353.5	327.3	121.3	299.6	818.7	279.1	202.6	448.7	667.4	681	321.7	545.25	297.1
ENSG00000136051.9	KIAA1033	35.145	25.48	21.315	25.46	29.48	31.33	25.25	6.715	5.929	6.8055	15.99	14.91	6.524	7.702	7.365	8.493	7.749	5.5135	19.98	8.8975	27.31	44.595	42.91	32.165	37.91	20.35	15.465	19.66	16.14	18.5	24.99	8.401	5.823	11.16	10.84	29.42	19.52	10.1	38.545	32.43	9.2125	16.48	20.645	17.34	19.14	22.66	34.665	11.72
ENSG00000128708.8	HAT1	29.02	26.12	24.72	27.37	30.22	34.7	26	8.629	7.651	9.278	15.175	13.28	8.3735	9.161	7.769	10.38	9.162	8.133	18.23	9.6705	30.58	58.91	30.68	29.7	28.87	26.07	19.315	23.97	21.81	23.69	29.33	15.02	11.92	11.16	7.175	28.83	23.74	30.14	30	28.36	11.77	21.34	23.515	22.59	23.31	18.41	28.045	18.885
ENSG00000143569.14	UBAP2L	50.77	42.95	36.275	48.56	45.58	54.86	57.13	18.48	21.55	20.345	44.065	43.9	28.265	28.78	17.16	21.76	22.51	16.535	21.6	17.43	50.13	75.855	77.96	65.73	66.75	45.42	31.38	44.11	41.18	43.145	58.2	24.44	16.96	22.13	14.44	60.25	40.01	28.37	60.785	68.67	14.69	52.16	48.145	48.38	52.54	32.6	41.465	26.6
ENSG00000228501.2	RPL15P18	0.2638	0.2684	0.19405	0.2471	0.266	0.3144	0.2461	0.097035	0.06773	0.07907	0.16605	0.1776	0.091145	0.09984	0.06444	0.08574	0.09344	0.052645	0.1501	0.098335	0.31085	0.57565	0.3963	0.20545	0.3274	0.2543	0.1666	0.20205	0.2504	0.20265	0.4182	0.09627	0.08421	0.1544	0.09707	0.2484	0.2999	0.1398	0.24285	0.5878	0.182	0.1919	0.28665	0.3282	0.3512	0.1907	0.2217	0.1949
ENSG00000129083.8	COPB1	59.48	52.57	46.54	64.32	58.97	57.89	55.45	13.2	13.48	14.985	42.505	38.75	16.74	17.72	13.87	18.2	16.27	12.395	24.27	15.14	57.05	101.85	146.5	62.335	70.45	43.64	44.585	43.615	48.76	42.33	63.49	24.48	15.13	28.01	24.82	65.31	61.63	17.25	61.985	60.68	31.29	67.13	52.035	43.39	45.01	49.31	54.18	41.81
ENSG00000136045.7	PWP1	45.25	36.96	26.44	44.23	41.38	50.15	40.56	15.5	18.05	16.63	44.27	35.18	22.595	26.35	14.61	21.46	19.68	13.285	20.97	16.055	41.235	65.785	70.37	47.39	47.45	40.32	26.345	37.47	35.27	37.745	45.99	12.04	7.947	17.06	12.74	33.08	30.44	14.65	48.275	50.46	17.1	29.22	31.74	38.21	41.08	27.96	34.965	24.885
ENSG00000155561.10	NUP205	18.375	15.43	13.435	17.74	18.51	19.42	20.89	4.4675	4.637	5.305	21.265	20.72	6.6005	6.06	4.583	6.112	5.999	4.2105	7.208	5.2195	19.2	70.45	28.79	25.405	24.68	18.54	15.255	19.475	22.76	18.285	29.86	6.555	4.014	7.24	4.427	20.83	21.07	8.5045	27.175	27.43	6.052	23.41	18.23	21.69	22.78	17.77	24.07	12.87
ENSG00000214199.3	EEF1A1P12	1.2755	1.128	0.8078	1.17	1.101	1.464	1.213	0.30045	0.2219	0.286	0.4072	0.409	0.28925	0.284	0.3061	0.3421	0.3858	0.24635	0.6554	0.34425	1.201	2.37	2.077	1.0312	1.26	1.229	0.76835	1.065	0.8795	0.97935	0.9508	0.432	0.1815	0.6261	0.309	1.179	1.016	0.2078	1.16	2.102	0.62645	0.7336	0.9681	1.149	1.209	0.7705	0.7452	0.7549
ENSG00000113048.12	MRPS27	30.87	28.56	35.67	33.48	32.14	37.16	38.36	12.185	14.8	15.045	34.665	30.59	22.395	23.31	12.08	15.22	17.17	11.105	18.35	13.45	30.835	58.81	50.02	39.245	38.03	30.36	23.71	30.735	30.34	31.28	36.71	22.62	24.45	17.39	17.34	25.89	23.73	27.795	36.82	45.94	12.46	27.17	33.16	35.13	34.85	23.19	30.07	21.24
ENSG00000163938.12	GNL3	61.7	75.53	45.125	46.57	51.17	38.07	102	17.605	21.95	18.68	49.885	38.83	26.51	34.41	18.2	25.2	22.4	15.61	24.53	19.595	80.655	192.95	130.6	70.955	70.35	37.01	44.325	35.7	94.42	33.025	67.51	25.05	16.39	21.76	30.79	59.3	72.82	48.91	67.985	78.03	43.735	75.74	89.785	68.87	65.7	45.92	66.345	45.765
ENSG00000137054.11	POLR1E	26.435	25.78	15.245	26.2	21.6	28.35	24.98	7.739	7.606	8.316	14.525	11.62	8.7045	9.857	6.533	9.213	11.23	6.8705	11.42	7.554	27.45	48.6	40.12	33.01	32.57	24.09	12.73	20.58	14.97	18.825	30.25	8.214	5.002	5.562	10.59	18.67	14.46	10.6	26.14	47.51	16.12	14.26	20.875	19.93	21.13	13.5	14.305	14.12
ENSG00000110367.7	DDX6	29.76	25.53	20.045	29.51	29.9	37.17	40.48	11.14	13.68	13.89	48	30.45	12.365	18.7	12.54	15.99	15.59	9.549	24.34	12.55	27.71	67.105	64.77	43.645	49.98	28.18	22.475	27.87	31.62	28.11	35.66	15.71	10.36	8.917	6.278	32.96	27.3	23.47	32.68	49.09	12.61	16.55	24.33	25.99	28.16	25.03	25.35	16.185
ENSG00000144048.6	DUSP11	14.39	12.57	8.2735	15.34	13.86	13.18	14.04	4.2485	4.907	4.545	12.025	10.26	5.302	6.628	4.074	5.867	5.145	3.4685	6.054	4.3815	15.435	22.585	20.2	17.99	19.68	9.835	9.0605	10.125	22.01	9.16	20.52	5.314	3.242	7.644	4.345	12.8	12.26	4.92	16.825	20.56	3.9055	13.48	13.77	18.93	18.57	9.696	14.195	7.617
ENSG00000091127.9	PUS7	11.88	9.779	4.7135	7.326	8.826	11.04	8.255	2.1985	3.292	3.112	12.19	9.945	4.029	4.956	3.006	4.031	3.493	2.9325	4.537	3.163	10.65	18.945	15.46	11.825	11.43	5.934	5.4265	6.093	10.66	6.2555	10.59	3.82	2.013	3.372	4.066	8.537	7.455	7.474	10.735	8.305	4.0275	5.084	8.069	11.12	11.64	4.926	4.585	5.045
ENSG00000120526.6	NUDCD1	13.985	13.38	5.4985	6.926	9.274	8.68	9.271	2.5505	2.85	2.6855	7.3355	6.275	3.5985	4.348	2.826	3.797	3.226	2.101	4.848	2.776	12.785	25.11	21.13	11.13	12.68	7.276	5.8995	7.3515	6.482	7.7985	11.77	4.227	2.876	3.883	2.637	11.09	7.818	3.669	13.31	10.87	4.0365	6.13	8.85	5.534	5.508	5.729	9.197	5.454
ENSG00000168028.9	RPSA	668.05	726.4	497.2	677.3	735.6	625.7	801.1	348	318.3	337.5	326.45	294.9	317.9	347.1	305.2	336.8	419	330.55	516.3	337.2	791.05	2379	2109	1002.25	1015	771.2	701.95	676.95	1085	662.5	943.2	294	183.3	335.9	252.2	738.8	712.6	325.45	865.95	1885	769.65	614.8	919.9	1019	970.5	681.2	1108	672.15
ENSG00000120519.10	SLC10A7	4.0305	3.471	2.719	3.295	3.209	3.224	3.148	0.8502	0.8318	1.0225	2.005	1.787	0.7564	0.9722	0.9102	1.233	1.015	0.8193	2.082	1.246	4.062	7.4355	4.322	4.3765	4.666	2.338	2.7095	2.3825	4.026	1.9855	3.593	1.2	0.654	1.429	2.222	4.474	4.437	0.7754	5.0895	4.453	2.1445	3.566	3.496	3.144	3.17	3.458	3.497	2.8045
ENSG00000198242.9	RPL23A	298.4	310.7	187.45	346.9	330.6	386	363.5	118.6	98.24	105.4	144.1	130.3	95.28	101.8	105.7	114.7	136	99.85	173.1	147.8	344.6	862.15	528.7	475.55	482.5	301.7	237.6	279.5	297	243.1	363.3	136.1	89.28	138.2	71.6	278.5	266.8	182.05	317.25	820.5	150.5	264.8	295.05	422	403.2	243.3	353.4	211.55
ENSG00000186222.3	BLOC1S4	16.005	14.34	17.44	19.05	17.36	14.74	19.94	6.192	7.048	7.792	12.32	11.92	8.7795	9.598	6.817	7.127	8.694	6.379	7.301	6.6255	17.44	26.145	30.42	20.14	22.76	13.46	13.685	14.775	16.52	13.89	21.95	7.058	4.721	10.85	7.765	14.25	13.53	8.3945	19.485	27.59	5.646	14.21	19.74	14.24	15.31	16.84	25.27	12.225
ENSG00000212802.3	RPL15P3	8.4565	8.7	5.1125	9.477	8.698	10.26	8.303	2.6555	2.052	1.998	3.3725	2.656	2.0695	2.349	2.27	2.577	2.379	1.6575	4.367	2.795	10.195	19.26	11.48	10.915	11.38	8.037	5.8605	7.704	8.106	6.9295	10.32	3.168	2.154	4.019	2.755	8.307	7.944	3.7635	8.0305	19.87	5.992	7.251	8.7015	11.55	10.8	5.84	8.3385	6.325
ENSG00000165733.7	BMS1	16.1	15.21	12.635	15.77	15.71	17.8	18.16	5.2295	6.253	7.6945	24.555	19.46	8.8585	11	5.777	9.246	8.916	6.203	9.851	7.2225	16.98	33.365	24.68	20.145	19.32	15.56	13.295	14.61	15.84	14.085	19.28	8.024	6.779	8.4	5.984	18.02	15.7	14.805	18.96	20.37	6.905	16.29	16.935	18.69	20.17	13.81	17.875	10.725
ENSG00000165283.11	STOML2	85.33	79.17	110.6	78.39	83.86	91.09	100.8	34.175	42.83	39.035	83.63	77.75	53.255	60.29	33.68	46.64	47.05	31.59	38.72	37.08	86.555	192	163.5	104.5	101.6	97.83	89.255	97.845	98.77	101.55	111.6	62.75	71.13	66.86	56.76	71.73	74.21	94.89	91.365	105	38.85	69.41	82.71	87.32	92.56	79.1	80.67	75.93
ENSG00000214535.3	RPS15AP1	2.994	2.689	1.503	2.385	2.353	2.961	2.182	0.5972	0.4332	0.50905	1.088	1.117	0.3998	0.405	0.5704	0.6965	0.5133	0.43445	1.174	0.6736	3.436	5.505	3.199	3.8795	3.434	2.876	1.904	2.2955	2.19	1.9865	3.225	0.9729	0.6954	1.302	0.9628	2.676	2.22	1.396	3.0795	5.964	1.7325	1.675	2.652	3.78	3.721	2.129	2.89	1.886
ENSG00000169188.4	APEX2	13.93	12.7	14.035	15.86	14.9	13.95	17.66	4.2985	4.133	4.9285	6.1435	6.516	5.7335	5.866	4.11	5.994	5.53	4.222	7.573	4.9575	14.925	38.81	20.88	19.73	17.51	10.4	14.32	10.895	23.37	11.155	18.09	7.344	5.959	12.95	8.045	16.6	12.6	5.898	15.495	19.8	5.517	14.91	16.395	20.85	22.58	16.09	21.885	10.925
ENSG00000177873.8	ZNF619	2.8685	2.215	2.3825	2.546	2.713	2.429	3.831	1.0765	0.9999	1.17	3.032	2.867	1.3065	1.235	1.16	1.389	1.181	1.0665	2.113	1.264	2.997	5.9275	3.95	2.6625	3.38	2.51	2.4325	2.549	1.993	2.5305	3.69	1.32	1.036	1.399	1.261	2.75	2.951	1.47	3.851	3.798	1.5555	2.244	2.7535	2.695	2.829	2.641	3.445	2.116
ENSG00000181163.9	NPM1	340.1	361.2	234.7	366.2	371.5	466	409.1	89.92	96.61	95.51	243.5	181.3	87.975	120.7	93.04	132.4	108.1	76.98	190.3	108.6	379.65	1523	961.3	575.85	641.1	366.9	248.25	303.2	410.5	268.65	435.9	130.1	94.94	168	87.56	313.5	269	139.9	356.85	1037	272.6	277.1	314.2	284	254.5	251.9	288	271.35
ENSG00000204628.7	GNB2L1	464.65	438.1	301.65	383.9	377	401	472.2	86.235	79.53	83.29	201.65	183.3	83.33	88.67	80.79	98.26	98.25	74.725	154.2	94.49	509.05	954	772.5	566	712.4	370	304.8	348.05	442.1	312.15	508.6	160	111.8	240.4	129.1	401.6	401.2	239.25	401.5	1096	339.2	351	437	616.6	613.9	298.7	414.9	309.2
ENSG00000117597.13	DIEXF	5.6105	4.503	3.91	4.753	5.211	5.826	7.181	1.938	2.163	2.316	3.073	2.765	2.601	3.21	1.912	2.476	3.315	1.7645	2.793	1.789	5.28	7.1325	10.38	6.356	6.748	4.244	3.6995	3.785	4.131	4.0055	6.064	1.547	1.073	2.132	2.508	3.586	3.965	1.7545	6.5	7.838	2.081	2.414	4.373	5.841	6.319	3.941	4.8235	3.054
ENSG00000198730.3	CTR9	22.01	20.35	29.99	23.48	21.49	21.15	31.6	9.8075	10.69	12.075	24.5	19.41	12.05	14.91	9.418	11.8	13.2	9.123	13.75	10.24	23.005	55.27	48.01	31.965	37	18.05	19.375	20.595	26.94	19.72	30.24	9.952	8.758	12.62	12.82	22.35	23.36	14.3	26.025	32.88	10.095	27.09	21.665	24.04	24.73	23.3	31.62	18.195
ENSG00000163933.5	RFT1	8.5165	7.544	9.6245	7.574	8.344	7.407	9.511	3.5125	3.717	4.0565	7.5455	8.239	4.739	4.628	3.844	3.752	4.578	3.343	6.115	3.4235	8.914	16.965	19.21	10.505	11.77	6.793	6.2605	7.208	7.467	7.1235	11.78	3.958	2.39	4.301	3.949	8.875	7.349	2.143	13.395	12.87	6.874	7.077	8.516	7.793	8.489	6.782	9.836	7.149
ENSG00000106028.6	SSBP1	62.495	55.3	61.285	74.01	71.71	82	60.78	30.865	35	31.415	40.265	34.8	35.535	43.13	29.71	36.43	38.35	26.975	40.16	34.94	62.46	151.6	111.9	65.87	59.39	66.1	51.525	64.895	74.22	64.685	67.11	42.96	38.39	39.3	29.76	55.23	51.22	41.01	68.57	74.91	24.865	50.81	48.895	56.17	61.5	48.26	58.905	47.78
ENSG00000108592.12	FTSJ3	42.13	33.23	33.54	36.89	35.97	40.46	42.91	10.875	10.68	11.33	28.365	28.91	15.015	13.9	10.3	12.58	11.11	10.28	17.59	12.435	37.53	52.42	57.47	51.975	55.54	41.02	31.425	42.095	31.77	40.685	49.97	21.05	14.99	24.09	14.33	35.69	32.58	23.815	50.335	53.55	12.39	27.83	43.27	40.86	45.29	32.19	43.95	25.6
ENSG00000256968.1	SNRPEP2	1.036	0.9788	0.8425	0.9217	1.066	1.115	1.238	0.3227	0.3319	0.31165	0.701	0.6311	0.3519	0.4777	0.2538	0.3297	0.3453	0.2693	0.3853	0.354	1.1745	3.666	2.236	1.0144	0.8549	0.7936	0.72025	0.7285	0.8457	0.6905	0.9174	0.3641	0.2615	0.6834	0.502	0.9129	0.8476	0.4387	1.1945	1.806	0.46765	0.7209	0.8195	0.8037	0.8954	0.7104	0.89835	0.7161
ENSG00000148843.9	PDCD11	14.99	14.31	11.89	13.59	14.19	12.96	17.06	3.8475	4.436	5.4065	16.66	16.5	6.683	6.695	4.398	5.577	6.018	4.2675	6.516	4.534	17.34	48.16	35.68	20.065	20.2	13.58	12.905	13.415	18.91	12.99	25.34	6.452	5.036	7.589	6.91	16.57	13.48	12.355	21.975	25.1	9.0785	13.86	17.49	20.11	21.66	13.07	19.715	10.785
ENSG00000081014.6	AP4E1	7.032	5.156	4.3145	6.544	7.165	8.646	9.135	1.718	1.804	1.966	7.638	5.922	1.932	2.419	1.991	2.448	2.07	1.657	4.2	2.194	5.74	10.1	12.98	8.7645	7.752	6.559	4.63	6.3405	7.142	7.1345	7.845	2.936	2.158	2.191	1.961	5.962	5.696	6.3785	9.207	6.321	1.5385	4.837	5.048	8.431	9.33	5.014	6.287	3.1955
ENSG00000120253.9	NUP43	16.16	11.51	12.795	15.96	16.06	15.79	19.53	5.831	5.836	6.6685	17.625	13.96	5.5145	7.123	5.722	6.987	6.898	5.48	9.66	7.015	17.27	30.115	22.1	20.955	25.43	14.49	12.525	14.255	13.67	13.89	18.34	7.458	6.592	7.781	6.728	17.22	14.51	10.015	21.535	19.95	8.653	10.94	21.045	16.19	17	15.38	25.45	13.435
ENSG00000241081.1	RP11-488C13.1	1.307	1.121	0.6931	1.022	1.056	1.558	1.478	0.46785	0.3909	0.33175	0.6001	0.5451	0.3729	0.3819	0.3578	0.4054	0.385	0.2629	0.6997	0.4073	1.2715	2.4235	2.992	1.238	1.754	1.286	0.89875	1.0165	0.9594	0.91985	0.6105	0.4861	0.299	0.5029	0.2693	1.32	0.8578	0.7231	1.1665	2.296	0.5169	0.9185	1.3765	1.364	1.402	0.8725	1.168	0.67285
ENSG00000084092.6	NOA1	18.615	14.92	14.355	18.8	17.62	20.99	27.91	5.3725	6.431	6.345	17.28	14.99	8.092	8.768	5.383	5.884	7.994	4.8575	8.818	5.2105	17.52	43.065	30.22	20.845	24.99	19.19	18.3	15.54	19.59	16.215	18.75	7.301	7.03	8.371	4.672	16.19	19.01	17.475	16	23.1	19.565	9.852	15.595	22.19	25.14	15.29	15.125	17.465
ENSG00000089154.6	GCN1L1	34.93	31.49	26.235	37.93	34.14	38.04	47.1	7.6375	8.661	9.242	39.495	42.48	13.45	11.79	7.841	10.67	10.15	7.8045	14.16	9.2385	35.975	72.515	59.35	41.26	43.54	37.46	30.94	35.545	37.15	33.605	47.11	14.42	11.48	18.3	13.99	38.66	32.85	38.135	43.34	48.33	18.045	47.03	35.24	35.3	39.33	31.65	40.76	30.885
ENSG00000067955.9	CBFB	27.475	26.12	13.425	30.19	30.95	30.31	25.1	11.245	8.975	9.6685	10.75	8.854	6.916	8.544	12.72	13.42	8.335	8.353	29.31	14.935	28.09	58.095	37.93	35.015	39.19	16.61	14.2	16.935	27.77	16.655	32.54	13.56	7.889	10.89	8.409	32.88	30.28	24.145	48.465	32.62	9.3595	25.81	25.19	26.07	25.79	17.07	29.685	11.825
ENSG00000124383.4	MPHOSPH10	25.51	22.94	16.42	25.13	24.78	26.11	26.64	10.795	10.94	12.385	27.95	20.9	12.255	16.42	11.46	16.65	13.18	10.41	20.04	13.09	26.005	38.12	31.92	30.725	29.85	23.27	18.39	21.595	31.66	20.13	32.7	10.84	9.25	9.422	11.38	21.82	23.43	20.185	31.72	33.18	10.27	24.92	25.865	23.05	21.64	19.54	22.225	16.42
ENSG00000197451.6	HNRNPAB	104.6	121.6	130.25	103	107.4	97.03	136.3	30.245	30.47	28.08	73.39	62.26	32.855	39.47	29.62	44.05	28.83	23.365	52.51	34.315	104	257.05	163.5	131.8	126.7	115.5	159.55	115.2	164.4	128.6	135.7	59	48.06	70.31	55.29	130.5	103.8	85.58	111.15	106.7	35.645	82.33	111.45	158.6	148.2	126.2	139.55	91.115
ENSG00000148303.12	RPL7A	1163	1168	1061	1117	1130	1200	1300	308.7	312.5	290.45	489.85	436.4	313.1	348.4	291.1	318.2	369.8	257.2	505.5	351.3	1290	2698	2145	1635.5	1778	1162	843.5	1072.5	1440	960.65	1400	460.6	298.8	587	358.6	998.2	1073	552.5	1153	3096	1034.5	995	1222.5	1712	1661	832.9	1099.5	877.55
ENSG00000104408.5	EIF3E	179.7	169.2	107.9	165.4	166.6	215.9	205.9	38.92	34.22	42.285	127.1	99.16	32.87	39.56	33.68	42.1	54.63	35.03	73.97	43.94	174.85	352.65	264.3	222.55	275.3	190.2	114.25	158.15	147.3	139.15	159.8	62	43.97	62.13	39.72	134	136	95.12	151.9	352.5	111.25	116.6	140.6	151.5	133.2	101.9	107.55	115.2
ENSG00000115761.11	NOL10	15.895	15.15	15.125	13.49	13.78	14.96	14.39	4.9945	5.354	5.326	12.325	10.04	6.1625	7.009	5.3	6.715	5.858	4.5805	8.458	5.873	15.65	23.62	29.23	14.77	15.22	14.01	11.38	12.745	14.8	12.86	12.3	6.809	5.601	8.107	7.027	13.76	14.44	10.99	17.2	15.1	8.7915	12.09	14.715	15.71	16.76	10.32	12.82	11.08
ENSG00000137947.7	GTF2B	24.87	23.52	22.115	25.52	23.35	29.73	26.24	10.13	11.45	10.91	20.005	16.72	12.76	16.19	10.49	13.93	12.69	8.8675	16.47	11.945	26.23	40.305	28.02	29.38	29.78	22.32	19.8	21.415	23.07	20.525	29.45	8.512	5.656	11.88	11.5	27.05	21.83	9.985	27.83	33.22	10.0065	23.14	21.375	27.02	27.21	21.95	31.075	17.425
ENSG00000225031.1	EIF4BP7	0.5862	0.5241	0.43035	0.4188	0.4075	0.6834	0.5713	0.1272	0.1038	0.11605	0.3647	0.2659	0.12615	0.1442	0.115	0.1254	0.1072	0.08394	0.2668	0.1464	0.5539	1.0305	0.8904	0.483	0.6236	0.4403	0.29685	0.36825	0.3626	0.3181	0.5038	0.1971	0.1344	0.2112	0.09334	0.4392	0.4206	0.5719	0.49165	1.142	0.3269	0.3205	0.35615	0.4509	0.4753	0.3216	0.3033	0.33895
ENSG00000185085.2	INTS5	15.495	14.08	15.35	18.87	17.34	18.6	20.85	4.296	5.863	5.2735	12.625	13.76	10.021	9.2	4.29	5.752	6.094	4.174	4.724	4.23	17.44	27.41	26.06	21.995	30.9	17.81	14.605	17.215	19.14	16	26.85	6.367	5.442	11.26	9.244	17.21	18.18	11.36	17.625	22.23	7.712	14.09	19.8	20.13	22.22	14.65	20.63	13.555
ENSG00000087269.11	NOP14	32.885	29.2	25.485	21.29	24.41	27.23	41.9	5.1475	5.902	6.371	40.335	39.56	8.466	8.37	5.553	8.353	7.325	5.0285	10.07	7.3775	33.525	77.91	53.95	29.745	30.45	25.94	21.84	24.59	29.83	25.27	32.96	12.71	9.459	12.43	13.65	27.09	25.86	36.165	31.475	44.26	19.59	22.83	25.525	36.95	40.13	22.34	30.69	22.325
ENSG00000119335.12	SET	109.75	105.8	87.8	105.9	111.8	125.3	134.5	73.185	69.5	64.71	140.85	111.5	67.9	84.44	72.58	84.75	70.26	58.05	122.3	79.43	112.15	356.15	220.2	162.05	144.6	126.9	93.555	109.35	122.2	110.05	141.5	56.21	42.09	60.42	34.76	127.4	102.5	73.23	146.65	160.4	53.03	91.65	109.5	123.8	124.4	92.56	118.65	77.635
ENSG00000261557.1	EEF1A1P38	0.263	0.2064	0.16475	0.2248	0.1913	0.2819	0.247	0.05252	0.04484	0.063275	0.081445	0.06022	0.044125	0.05552	0.05051	0.06347	0.06452	0.05397	0.1173	0.057685	0.2209	0.51015	0.5554	0.2066	0.3864	0.2532	0.1514	0.2081	0.1763	0.20195	0.1845	0.07847	0.0329	0.1225	0.05472	0.2252	0.1836	0.040815	0.2087	0.3843	0.1437	0.1397	0.1914	0.2045	0.2308	0.1606	0.1482	0.1525
ENSG00000189343.6	RPS2P46	282.1	238.5	165.25	194.9	220.3	205.7	217.2	54.02	46.28	53.265	70.36	77.62	48.26	51.11	45.8	48.32	66.01	45.36	77.91	48.38	290.55	1040.5	678.5	283.05	518.7	214	210.55	197.1	344.6	194.95	351.8	98.6	60.55	106.2	67.5	230.4	242.9	169.2	244.3	625.4	246.55	171.3	253.55	411.1	419.5	188.6	295	176.95
ENSG00000255566.1	RP11-114F3.5	0.9118	0.5972	0.409	0.7553	0.6947	0.5258	1.234	0.073985	0.08612	0.13925	0.5235	0.5789	0.1451	0.1044	0.08241	0.07726	0.09592	0.072075	0.1563	0.07915	1.059	1.6825	1.592	2.082	1.262	0.5198	0.49705	0.4728	0.7065	0.42955	1.475	0.2496	0.11	0.1892	0.3509	1.277	1.03	0.1878	1.648	1.182	0.605	0.4624	0.5228	1.041	1.016	0.655	0.58225	0.56075
ENSG00000184009.5	ACTG1	1781.5	1979	1084.5	2716	2397	2477	1447	580.45	704.5	601.5	538.65	570	773.5	814.2	555.2	720.8	806.7	477.75	1087	727.2	1785	3879.5	4479	2280.5	2087	1225	1535	1199	2726	1006	1879	541.6	210.6	835	418.2	2336	1559	216.9	2164	3325	1015	1350	1181.5	1905	1915	1297	1626.5	1396
ENSG00000114686.4	MRPL3	54.945	54.43	56.435	50.55	53.31	53.84	61.2	26.175	29.17	30.365	46.53	34.47	30.03	41.87	25.41	35.16	33.42	23.175	38.89	30.47	58.715	144.05	126.9	61.32	62.83	49.6	47.6	46.165	63.31	47.435	65.06	31.17	27.83	41.03	29.45	47.98	56.15	50.09	59.39	68.57	33.555	65.84	52.615	44.13	45.63	42.71	40.205	45.32
ENSG00000108256.4	NUFIP2	25.295	26.68	18.45	28.05	24.84	22.02	26.61	7.888	8.461	8.534	24.705	21.67	9.3645	12.01	8.812	11.34	9.417	7.002	16.08	10.205	23.905	37.335	40.8	23.455	31.92	21.51	19.08	20.38	25.02	19.485	23.88	13.01	8.385	10.42	12.32	39.49	25.16	11.9	33.84	27.42	8.8845	22.82	24.575	21.34	21.13	20.85	29.48	18.32
ENSG00000153574.8	RPIA	31.715	28.4	16.445	13.01	17.23	14.53	22.1	5.4335	5.716	5.9865	16.145	13.55	5.518	6.853	5.702	7.549	6.381	5.23	8.694	5.8425	30.395	68.45	32.73	26.025	30.21	15.98	25.965	14.12	34.66	13.39	25.51	9.667	10.12	9.408	5.304	24.53	26.25	18.92	23.075	30.43	13.245	16.66	18.665	19.83	22.05	25.15	35.21	19.07
ENSG00000011304.12	PTBP1	150.7	143.3	97.645	141.4	140.3	137.1	127.2	16.89	15.79	19.32	47.45	60.61	24.395	17.29	16.91	22.67	19.24	16.855	30.87	20.32	159.3	228.7	179.9	176.65	187.2	91.55	109.7	101.1	163.1	92.675	176.4	44.46	24.91	86.31	65.53	184.9	134.2	22.57	156.65	181.7	55.275	138	140.8	167.1	176.7	133	177.55	90.82
ENSG00000235552.4	RPL6P27	12.01	10.76	7.7605	10.34	11.23	13.05	10.58	4.2725	3.08	3.123	5.735	5.683	3.403	3.448	3.474	4.14	3.773	2.8035	5.559	4.101	12.355	23.34	17.82	14.15	15.32	11.91	8.03	11.305	11.6	10.215	13.27	3.789	2.839	5.442	3.771	10.63	8.47	5.644	10.06	25.03	7.4435	11.74	11.225	13.49	13.65	8.095	10.47	8.8235
ENSG00000144713.8	RPL32	602	571.9	298.8	513.7	541.3	584.7	517.9	245.1	197.1	177.25	252	222.3	174.35	196.8	201.7	197.7	233.1	164.35	296.9	248.05	662.95	1082	804.4	745.35	797	490.2	353.5	465.05	488.7	417.95	596.9	214.1	140.4	230.7	129.6	441.1	402.1	333.05	592.7	1237	346.45	346.8	483.85	772.9	757.2	368.2	484.6	320.85
ENSG00000065427.10	KARS	94.335	86.61	55.815	87.53	90.93	106.3	93.86	33.515	35.76	39.15	62.865	52.09	39.125	45.5	27.95	40.47	44.66	31.095	45.71	35.865	91.955	200.3	138.2	99.335	95.79	97.65	71.925	83.14	83.7	87.1	86.66	51.79	51.71	44.95	32.15	84.49	74.61	122.55	87.095	101	47.205	79.99	75.02	83.47	90.12	65.55	77.5	66.915
ENSG00000147316.8	MCPH1	8.555	7.451	4.4975	8.736	8.404	10.84	10.41	2.829	3.017	3.781	8.1205	6.616	3.6525	4.372	3.304	3.615	4.201	3.1555	5.356	3.3465	8.838	15.06	10.32	9.6365	11.15	7.697	5.1925	7.3325	5.954	7.2625	9.737	3.62	2.661	3.316	2.26	7.571	7.872	6.687	9.9315	9.293	3.1325	6.022	7.8145	7.123	6.92	6.207	7.077	4.9815
ENSG00000003056.3	M6PR	54.335	46.91	51.49	52.34	51.99	55.95	61.95	12.85	13.95	17.56	34.7	31.15	18.87	23.04	14.02	19.48	18.93	13.51	27.76	16.675	50.19	136.9	89.06	54.83	56	44	38.22	47.02	41.78	46.88	54.32	28.92	19.9	22.27	13.35	73.03	52.18	22.075	49.44	54.26	21.69	32.58	39.71	36.06	39.16	46.89	77.15	34.61
ENSG00000146731.6	CCT6A	99.235	98.44	93.685	111.8	111.6	118.6	107.1	47.36	54.75	50.325	127.95	95.5	60.015	79.68	44.8	66.97	56.64	41.165	89.39	53.875	96.615	240.9	190.1	109.95	99.8	98.84	80.545	97.65	113.1	102.4	108.9	48.27	43.07	60.85	34.91	97.26	86.31	101.7	101.95	93.33	52.14	88.45	87.14	105.8	110	74.87	91.73	76.295
ENSG00000171858.13	RPS21	464	455.9	364	505.5	468.2	502	520.2	265.1	232.6	178.2	408.05	346.1	222.85	260	212	200	221.7	171.3	226.2	245.6	581	1166.5	767.3	705.2	759.4	430.3	421.3	425.1	559	372.45	634.8	168.5	112	232.3	130.5	437.2	420.3	280.35	507.3	1214	291.15	348.8	448.5	793.3	779	403.1	580.6	370.1
ENSG00000048405.5	ZNF800	12.19	10.65	5.997	8.006	8.938	9.214	10.45	1.722	1.834	2.217	5.8405	5.483	2.2135	2.293	1.96	2.436	2.214	1.7755	4.105	2.2505	11.815	16.85	12.03	10.84	11.46	8.054	7.283	7.962	8.777	7.8535	11.24	3.329	2.232	3.367	3.958	12.48	8.929	3.56	12.22	10.92	4.3645	6.811	8.852	13.87	15.17	8.936	10.68	6.9135
ENSG00000181472.4	ZBTB2	13.21	14.06	6.9895	13.57	13.92	18.28	15.67	4.253	4.241	4.9195	10.18	7.492	4.481	5.714	4.761	5.009	5.209	3.8905	6.492	4.3975	12.475	27.635	22.13	12.455	15.52	12.77	9.7645	11.09	8.406	10.3	16.81	4.907	2.78	5.674	4.005	15.01	8.747	7.5865	12.58	17.99	4.1555	6.168	10.875	10.34	9.954	11.25	13.465	7.764
ENSG00000142676.8	RPL11	914.15	824	425.2	677.2	710.5	745.4	756.3	180.95	152	178.8	346.95	310.2	153.35	167.3	184.1	189.6	200.5	170.7	397.6	254.1	1003.5	1540.5	1180	994.25	1110	689.4	547	653.2	696.1	588.85	802.6	291.8	196.7	361.5	242.2	701.1	650.2	252.65	812.4	1838	517.4	524.7	751.4	1080	1023	575.3	823.75	718.35
ENSG00000229729.3	RP11-159G9.5	3.572	3.004	1.693	3.211	2.976	4.071	4.792	0.70905	0.7125	0.602	1.5785	2.092	0.9182	0.8418	0.7412	0.8709	0.6572	0.5376	2.108	0.9588	2.9825	11.84	8.635	2.857	3.318	2.653	1.9615	2.477	3.095	2.559	2.295	1.169	0.6892	0.882	0.6703	2.883	2.886	1.742	3.8225	3.619	0.8405	1.881	2.6495	2.929	3.029	1.956	1.0815	1.5065
ENSG00000241556.1	RP11-490G8.1	0.8407	0.7174	0.4763	0.5242	0.6405	0.685	0.5391	0.2527	0.1393	0.1447	0.22335	0.2459	0.17055	0.1628	0.2072	0.1672	0.1771	0.16145	0.2624	0.23275	0.8791	1.307	1.029	0.7589	0.9118	0.6128	0.48215	0.58485	0.6803	0.52035	0.6138	0.2285	0.1708	0.2086	0.2025	0.616	0.6129	0.5932	0.7435	1.323	0.4879	0.3503	0.5955	1.041	1.087	0.4733	0.55545	0.46675
ENSG00000231500.2	RPS18	3259.5	3096	1819	2260	2670	2560	2700	937.25	720.3	716.65	979.95	880.8	640.65	702.7	732.6	801.5	880.3	668.6	1247	916.6	3804	8409.5	6618	4535.5	4720	2568	2408	2315	3915	2127	3639	960.1	597.2	1244	818.8	2465	2582	1200.5	3072	7929	2180	1642	2971.5	6185	6443	2171	3220	2043
ENSG00000139726.6	DENR	38.595	35.27	33.01	39.01	40.84	46.3	46.1	18.955	25.76	18.52	39.99	32.21	28.32	37.62	17.1	27.57	23.25	15.375	18.11	20.68	39.62	93.34	80	50.595	50.53	42	31.885	32.425	51.1	33.57	40.69	16.9	13.28	27.6	16.94	33.57	41.17	30.94	41.205	38.94	15.6	38.04	48.12	38.57	38.86	31.19	43.75	25.915
ENSG00000119616.7	FCF1	28.52	25.25	23.81	35.49	33.34	35.93	35.38	9.3685	9.483	10.845	16.295	14.46	9.0265	11.85	10.15	14.29	12.12	9.0245	23.23	12.835	27.97	38.26	58.9	34.865	37.73	25.89	20.49	25.86	28.26	26.28	30.97	13.16	10.28	13.12	11.99	27.15	22.99	12.895	34.785	40.53	8.861	23.19	26.485	24.02	24.34	19.69	22.47	16.35
ENSG00000087995.11	METTL2A	6.8925	7.469	7.9935	8.268	8.15	7.374	7.733	4.42	5.553	4.7485	8.4355	7.268	5.568	6.436	4.022	5.408	5.173	3.5175	5.941	4.3865	7.3945	18.605	14.37	7.403	8.676	7.24	7.8575	7.272	9.42	7.148	9.585	4.96	4.589	4.552	4.686	7.692	7.276	5.193	8.819	8.028	3.902	6.279	7.711	8.217	8.24	6.329	6.5455	6.3695
ENSG00000189046.6	ALKBH2	18.965	14.37	10.16	13.61	15.17	15.49	16.79	7.1685	7.554	7.145	11.795	10.42	8.185	9.509	7.298	9.34	7.798	6.701	13.55	8.7845	20.025	22.74	24.76	20.345	17.83	14.34	9.837	13.1	12.67	12.73	22.6	5.947	3.897	6.574	10.69	11.91	12.17	8.6555	24.815	22.72	6.859	9.352	14.745	21.02	20.92	11.32	13.715	10.855
ENSG00000198015.8	MRPL42	12.835	12.72	18.96	15.74	15.59	15.48	14.68	5.4085	5.932	5.27	9.248	7.075	4.4525	6.336	5.432	8.772	6.251	4.1535	10.58	7.631	14.11	31.81	25.33	17.565	20.78	11.2	12.24	10.94	13.64	10.685	17.45	8.187	6.468	11.37	7.166	13.85	11.39	6.287	14.56	15.57	5.042	16.71	15.53	13.72	13.23	11.68	11.58	10.51
ENSG00000241343.5	RPL36A	438.4	414.9	218.25	337.5	374.6	369.1	422.1	150.45	132.8	120.95	189.35	156.8	119.4	140.2	124.2	133.4	148.7	114.45	209.6	157	506.8	1098	728	532.95	609.1	347.8	326	322.05	423.8	288.35	492.6	130	84.22	165.4	87.53	344.9	346.2	172.1	439.15	1161	271.65	247.6	370.5	641	587.3	317.5	436.55	271.05
ENSG00000249264.1	EEF1A1P9	1.515	1.331	0.96505	1.305	1.245	1.706	1.21	0.3344	0.2908	0.33615	0.48435	0.4666	0.28805	0.314	0.3724	0.3901	0.4583	0.29435	0.7675	0.42455	1.3995	2.584	2.395	1.203	1.38	1.492	0.95595	1.3015	1.036	1.193	1.321	0.4838	0.1973	0.7473	0.3667	1.486	1.132	0.2345	1.3925	2.367	0.8858	0.9579	1.198	1.386	1.462	0.8855	0.92095	0.89085
ENSG00000232346.1	SC22CB-1E7.1	3.7805	3.495	2.399	2.948	3.06	3.866	3.246	1.2875	0.8967	0.94135	1.3265	1.095	0.8634	1.035	1.1	1.14	1.217	0.9111	1.615	1.251	4.0165	6.8255	4.978	3.247	3.408	3.038	2.2145	2.967	3.724	2.649	3.783	1.229	1.001	1.625	1.397	3.456	2.857	1.449	3.8895	7.013	2.633	2.899	3.415	5.211	5.757	2.526	3.1825	2.343
ENSG00000214982.6	PARGP1	1.38	1.056	1.303	1.624	1.484	1.855	2.301	0.3638	0.5218	0.48085	2.171	1.802	0.61745	0.7517	0.3995	0.5905	0.5477	0.3785	0.8031	0.408	1.344	3.937	2.676	1.8495	2.416	1.342	1.222	1.3105	1.374	1.373	1.689	0.7122	0.526	0.6701	0.2922	1.168	1.416	1.1315	1.7	1.722	0.49125	0.9832	1.16	1.605	1.743	1.273	1.172	0.9095
ENSG00000005175.5	RPAP3	14.245	10.94	11.59	13.74	13.68	15.61	21.43	5.7535	6.029	6.5015	14.49	11.62	6.667	8.917	5.451	9.255	7.111	4.5465	10.31	6.6345	14.655	30.74	25.18	17.225	19.42	18.95	11.45	12.17	14.67	12.915	20.91	8.418	6.58	6.295	4.785	12.63	13.79	14.98	16.245	29.17	5.1915	14.24	13.315	11.29	12.04	12.58	16.165	8.9745
ENSG00000125691.8	RPL23	492.85	490.2	280.25	416.5	434.8	448.8	433.8	98.735	97.76	84.605	151.55	125.2	85.895	102.5	92.05	116.1	113.5	75.785	185.8	124.8	541.75	905.4	749	611.55	621.2	403.5	288.2	389.35	363.7	340.05	489.4	167.6	113.2	206.9	106.7	372.7	329	199.5	415.35	1194	212.5	254.1	397.9	547.3	487.8	292.3	419.7	253.05
ENSG00000129315.5	CCNT1	16.71	17.57	12.015	14.44	14.6	15.8	16.15	3.5505	3.569	3.928	14.275	10.29	4.0835	5.275	3.644	4.993	4.183	3.1485	6.561	4.128	17.105	27.22	19.64	15.205	17.81	14	11.74	13.4	11.53	12.655	19.53	5.952	3.847	6.597	5.884	18.31	11.27	8.7365	20.375	23.54	6.5675	13.85	14.66	16.99	16.52	13.5	17.41	10.055
ENSG00000111142.9	METAP2	40.1	38.53	43.51	51.84	47.81	52.06	40.47	18.925	18.96	20.62	40.56	32.56	20.05	24.35	18.96	24.64	21.12	16.745	36.71	22.715	39.065	72.36	77.92	48.985	50.77	43.14	28.955	41.675	37.9	41.955	46.68	23.78	17.27	18.86	19.46	38.58	30.34	34.105	47.465	52.18	19.64	36.37	35.03	44.76	42.61	26.92	30.34	21.99
ENSG00000182827.8	ACBD3	40.88	34.83	18.745	38.64	35.65	41.01	30.54	10.47	11.8	10.625	29.135	20.4	10.09	15.46	10.31	14.41	11.46	8.4925	19.26	12.345	37.345	40.46	78.95	46.195	48	23.24	24.555	21.18	42.7	19.595	37.85	14.78	8.722	12.42	12.79	37.17	34.73	16.515	38.2	35.52	14.145	31.83	27.4	34.82	36.63	23.42	22.8	22.86
ENSG00000133393.8	FOPNL	26.41	25.55	24.805	28.68	29.28	28.97	34.48	15.42	17.33	16.85	28.46	22.44	16.45	21.35	14.62	19.33	19.09	13.615	21.2	15.975	25.915	48.4	45.2	34.08	32.96	24.78	19.16	25.185	37.77	24.865	29.66	13.29	10.53	15.59	12.32	26.86	20.51	30.215	31.88	38.74	12.81	26.28	28.47	27.53	27.04	17.62	22.26	18.575
ENSG00000101138.7	CSTF1	16.605	14.14	17.65	14.23	15.5	14.02	20.67	5.397	6.186	6.898	18.705	16.87	9.0465	9.755	5.579	7.811	8.509	5.4475	9.896	5.957	17.68	43.01	32.32	22.38	23.57	16.41	14.64	17.23	17.86	17.625	24.6	7.733	7.266	10.12	10.9	17.07	16.68	10.315	21.03	27.86	10.715	16.88	19.12	20.04	21.81	16.27	23.41	14.815
ENSG00000114127.6	XRN1	15.005	9.847	8.1015	11.15	10.8	12.85	15.53	2.4175	2.521	3.016	13.295	11.78	2.9285	3.499	2.61	3.355	3.35	2.55	5.02	2.713	13.765	21.495	13.85	14.325	15.81	9.961	8.742	9.798	9.329	8.807	12.91	4.098	2.516	3.972	6.62	14.41	10.57	8.248	16.505	16.08	4.3195	10.67	12.095	13	14.44	13.37	13.67	6.619
ENSG00000105323.12	HNRNPUL1	93.17	68.16	56.175	86.38	86.62	113.5	101.3	28.34	28.45	29.63	71.665	69.71	33.555	33.51	28.38	30.88	31.87	26.04	45.46	30.905	82.04	141.2	115.2	107.05	117.4	94.62	64.84	90.895	73.07	88.6	107.2	38.77	24.46	30.49	19.68	88.98	66.49	40.615	94.64	128.6	29.17	64.76	69.655	81.33	91.35	70.65	77.355	54.45
ENSG00000137154.8	RPS6	1375.5	1388	687.55	1194	1238	1236	1771	433.4	286.7	318.6	533.75	440.3	262.4	298.6	357.2	396.5	378.7	313.55	765.5	498.05	1617.5	2857.5	1906	1689.5	1895	1200	1001.55	1146	1415	1025.5	1471	446.3	288.7	638.9	311	1077	1079	434.5	1312.5	3135	912.65	949.6	1414	2039	1846	969.7	1228	974.7
ENSG00000164944.7	KIAA1429	20.415	15.72	12.7	20.19	19.32	24.15	22.63	5.804	5.647	6.469	20.18	19.09	7.302	7.35	6.055	6.839	6.903	5.8575	10.24	6.4815	18.395	32.395	38.15	21.95	26.4	19.44	13.08	18.435	13.08	17.835	24	6.666	5.275	6.036	5.513	17.05	13.86	7.3075	26.515	24.8	7.816	14.89	15.025	16.02	17.11	15.02	16.785	13.635
ENSG00000144468.12	RHBDD1	8.752	7.903	7.333	11.7	9.873	12.79	13.34	2.8655	2.573	3.2885	3.5815	3.705	2.9095	2.877	2.778	3.307	3.334	2.732	6.975	3.592	9.2155	17.355	16.66	11.61	13.68	10.75	7.078	11.045	6.691	11.25	12.87	4.719	3.321	4.456	4.106	9.161	7.286	3.358	11.32	12.43	3.9385	6.105	10.47	8.516	8.624	8.62	9.7735	5.838
ENSG00000111196.5	MAGOHB	11.305	10.79	8.9305	12.49	12.92	12.59	11.92	5.822	5.192	6.959	8.612	7.857	4.938	6.419	5.531	6.587	7.83	5.9385	9.449	5.7275	12.97	26.13	19.71	16.16	15.57	11.84	8.885	10.19	10.68	10.4	12.81	5.315	3.352	5.917	6.06	11.12	10.26	2.237	16.245	16.04	5.038	16	12.965	10.23	10.14	8.261	11.29	7.8755
ENSG00000131475.2	VPS25	45.46	40.7	42.095	47.38	44.02	40.06	46.99	15.12	17.69	17.945	24.58	24.93	23.855	24.97	14.97	17.7	19.58	14.245	20.56	15.385	50.56	103.25	82.93	59.59	53.68	36.01	47.97	42.08	85.35	41.695	59.71	20.88	19.12	53.82	32.45	49.82	51.72	25.735	48.425	48.36	22.83	36.36	54.07	56.35	59.38	50.2	47.73	44.11
ENSG00000197258.5	EIF4BP6	4.83	4.506	3.488	3.591	3.766	5.163	5.364	1.115	0.9687	0.98495	2.9895	2.209	1.072	1.261	0.9611	1.094	1.234	0.843	2.49	1.356	4.78	8.256	6.846	5.018	5.947	3.608	2.724	3.299	3.254	2.9005	4.106	1.578	1.069	1.863	0.887	3.402	3.544	4.09	3.849	10.31	2.819	2.985	3.44	4.154	4.177	2.648	2.926	2.965
ENSG00000100575.9	TIMM9	43.805	39.37	27.345	34.21	38.58	42.93	41.83	16.395	16.63	16.87	31.03	26.32	17.66	22.19	15.55	20.15	19.6	14.165	26.63	18.25	42.885	71.12	50.35	43.185	49.81	43.61	25.695	34.765	24.48	34.985	44.54	17.5	12.45	21.19	12.49	28.15	28.52	27.99	39.89	55.67	30.405	32.82	36.765	32.93	32.43	22.76	27.99	29.095
ENSG00000116874.7	WARS2	10.73	8.814	10.74	7.936	9.793	10.84	9.266	2.384	2.543	2.7525	3.3935	3.333	2.8755	3.191	2.185	2.842	2.873	2.1525	3.062	2.3675	10.065	13.705	16	11.02	10.93	5.722	5.9985	5.6485	7.178	4.99	8.847	4.502	3.141	5.8	3.019	8.451	6.548	3.835	11.79	11.81	5.1815	5.977	8.842	6.746	7.209	4.518	4.172	5.869
ENSG00000196183.4	RPS2P4	0.3601	0.3017	0.1997	0.2688	0.3178	0.2774	0.3153	0.089885	0.07788	0.1149	0.20035	0.2338	0.10245	0.1037	0.1237	0.127	0.1322	0.1009	0.1848	0.098565	0.469	0.828	0.6029	0.62465	0.4738	0.2951	0.32415	0.26435	0.4293	0.25855	0.4602	0.135	0.08832	0.1215	0.1367	0.3802	0.3863	0.19805	0.44115	0.8528	0.3008	0.3636	0.4328	0.5714	0.6032	0.334	0.51445	0.2861
ENSG00000135372.4	NAT10	23.875	22.26	20.925	20.04	20.85	21.69	26.44	9.2865	11.62	12.38	28.2	26.74	16.46	16.71	9.531	13.5	14.04	9.931	12.42	10.205	27.35	79.15	39.69	29.005	29.85	20.52	17.805	20.77	24.13	19.405	31.95	9.485	6.983	11.13	8.426	21.66	20.19	13.14	33.145	36.1	11.285	21.89	26.18	31.9	34.45	18.53	27.15	15.995
ENSG00000060688.8	SNRNP40	15.26	13.16	12.88	13.92	14.57	12.82	15.4	5.0055	5.095	6.0945	21.13	17.58	6.028	7.164	5.74	7.632	6.106	5.0135	13.3	7.027	16.675	35	23.56	19.545	19.53	13.46	12.23	13.63	13.25	12.47	20.99	6.671	4.321	7.146	4.684	15.44	11.46	6.9955	20.29	18.79	4.508	16.7	16.075	14.83	15.76	13.02	20.015	9.507
ENSG00000164587.7	RPS14	688	607.1	359.3	633.2	638.6	739.4	643.1	237.7	195.3	172.7	228.35	192.1	176.1	209.1	194.5	208.9	219.9	156	291.8	234.75	766.6	1334	944.2	782.7	902.3	605.9	488.05	603.1	592.9	525	677.7	240	167.7	291.2	176.8	528.6	542.4	307.55	659.05	1337	461.25	423.5	594.4	984.9	993.9	499	659.45	455.3
ENSG00000138592.9	USP8	23.27	20.56	18.81	21.97	21.99	26.21	26.84	9.3575	10.37	10.07	20.965	18.51	10.85	13.57	9.551	13.03	10.23	7.9475	17.25	11.32	21.925	32.12	34.78	23.995	29.25	21.81	18.42	20.205	19.72	20.125	23.59	10.16	6.71	9.764	8.625	23.69	19.54	10.29	29.355	27.1	8.196	21.16	19.495	18.96	20.69	20.6	20.99	14.28
ENSG00000164307.8	ERAP1	23.355	21	11.09	14.31	16.39	14.35	18.44	3.085	3.241	3.949	5.3725	4.777	3.4285	4.191	3.327	4.353	4.27	2.8125	8.369	3.5795	18.645	48.825	24.34	17.135	22.45	16.06	18.44	13.155	10.42	12.97	21.89	8.602	5.497	6.961	6.351	22.11	12.95	10.83	16.795	19.33	6.619	11.31	14.32	15.22	14.87	27.26	19.875	12.215
ENSG00000166439.5	RNF169	7.4055	5.56	2.9525	6.405	6.545	8.605	7.876	1.439	1.404	1.5725	4.936	4.552	1.603	1.794	1.622	1.565	1.593	1.064	3.142	1.64	6.9665	9.393	9.847	10.94	10.83	6.403	4.54	6.105	9.315	6.012	8.301	2.399	1.552	1.978	1.735	10.64	6.062	3.8745	9.1435	9.093	2.282	3.715	5.807	6.824	7.411	4.932	4.3265	3.664
ENSG00000113583.6	C5orf15	44.87	45.3	50.62	47.71	48.64	42.36	32.88	13.63	12.59	13.265	31.81	23.32	12.15	17.6	15.42	20.94	14.75	11.265	31.86	15.135	46.33	76.36	98.25	41.055	52.78	28.22	29.375	24.915	27.54	22.25	44.34	24.58	18.63	32.2	28.21	51.94	38.04	14.04	49.555	62.62	15.375	39.65	36.51	34.3	36.31	40.69	41.695	25.225
ENSG00000198498.5	TMA16	17.585	16.3	11.045	18.58	17.51	22.4	13.41	4.2455	4.447	4.262	7.86	6.686	4.4935	6.398	4.887	5.804	4.896	3.5485	10.44	4.8135	16.765	52.785	30.37	19.09	17.63	12.87	10.74	11.97	13.57	11.425	19.36	6.341	3.829	7.778	5.482	12.42	13.2	5.1715	19.76	20.38	7.13	9.296	12.54	13.62	14.21	9.245	15.93	8.976
ENSG00000039123.11	SKIV2L2	25.325	20.85	18.35	27.97	26.61	31.72	28.91	7.2595	7.947	8.5415	23.77	20.52	10.64	12.39	8.341	10.45	9.334	6.604	14.81	8.043	22.99	37.29	35.93	32.335	36.47	21.1	17.55	21.065	20.63	19.82	24.94	12.63	10.26	10.24	8.279	23.5	19.77	19.065	30.315	31.04	10.1	22.1	22.135	19.96	21.81	16.65	18.7	14.86
ENSG00000164244.16	PRRC1	16.31	13.68	13.755	19.36	17.58	16.86	15.05	2.959	2.692	3.217	7.469	7.265	3.022	3.193	2.844	3.857	3.498	2.5675	6.274	3.3315	15.355	23.175	41.26	19.705	22.88	11.37	12.64	11.11	15.1	10.595	17.49	6.491	3.574	7.003	8.663	15.68	19.32	4.192	18.42	20.61	10.91	18.08	14.155	15.39	16.82	13.64	11.1	10.485
ENSG00000108270.6	AATF	43.84	34.34	27.975	46.91	43	60.59	44.02	14.375	12.67	16.97	34.815	34	16.075	17.75	15.1	19.5	19.26	15.565	30.84	22.445	39.495	84.415	60.32	48.415	46.2	40.73	27.785	43.195	28.84	44.935	46.06	17.53	11.97	18.16	11.53	40.01	28.24	25.96	50.885	48.52	20.69	25.18	32.005	45.84	50.89	30.25	40.9	30.655
ENSG00000171311.8	EXOSC1	26.59	23.91	22.965	32.08	32.05	30.49	32.47	13.73	15.65	16.78	24.49	21.31	17.67	20.74	14.73	19.49	17.81	14.185	23.23	15.93	27.72	54.47	40.64	35.11	36.83	29.95	22.985	27.85	27.08	27.425	33.11	12.95	9.191	16.76	11.68	29.64	26.09	13.38	31.81	34.97	17.695	31.66	32.48	25.03	25.73	23.51	36.15	27.115
ENSG00000229132.2	EIF4A1P10	1.452	1.601	0.8841	1.096	1.118	1.296	0.7256	0.1901	0.197	0.26555	0.3016	0.3088	0.30595	0.269	0.2257	0.2889	0.2763	0.1958	0.442	0.2719	1.3595	2.152	2.268	0.99435	0.6981	0.7755	0.68315	0.8398	1.353	0.76	1.297	0.4301	0.2824	0.364	0.3389	1.711	0.8574	0.4506	1.462	1.237	0.4859	0.7881	0.8029	1.263	1.401	0.6693	1.06	0.7176
ENSG00000254772.5	EEF1G	1199.5	1242	758.25	1087	1085	1159	1485	386.45	316.5	340.8	629.9	554.2	299.25	316.3	309.5	411	490.7	303.75	552.9	422.45	1422.5	2555	2212	1808.5	1797	1203	1022	1089	1466	1028	1252	586.4	424.3	735.7	334.1	1017	1220	1473	1096.5	2850	829.3	844.2	1360	2151	2148	954.1	1180	831.9
ENSG00000232472.1	EEF1B2P3	6.058	6.795	3.774	5.418	5.68	6.588	4.834	2.8215	1.916	2.0055	2.5175	2.36	1.918	1.868	2.286	2.578	2.593	1.826	4.031	2.906	7.346	13.925	9.529	6.1205	6.849	5.61	4.8215	4.999	7.211	4.5115	5.368	2.381	1.632	2.965	2.024	5.768	4.736	5.642	6.197	11.21	7.1555	3.178	4.367	8.804	8.397	5.737	6.8175	4.152
ENSG00000132953.12	XPO4	8.806	6.593	5.3785	6.785	7.939	8.123	9.459	2.303	2.543	2.786	11.205	10.84	3.155	3.512	2.567	3.277	3.201	2.291	4.788	2.9955	7.96	17.995	11.55	9.5775	10.38	7.536	6.105	7.7345	6.367	7.8455	9.491	3.605	4.715	2.857	2.372	8.468	6.538	10.255	10.68	10.6	3.33	6.593	7.419	7.894	8.417	6.697	7.7005	5.0475
ENSG00000132603.9	NIP7	12.745	16.61	12.97	10.02	12.22	8.563	11.51	3.919	4.549	4.3105	5.5345	4.983	5.08	5.946	4.648	4.959	4.413	3.6845	6.364	4.4255	13.005	38.31	38.62	12.66	12.25	9.485	11.825	8.9375	20.73	9.3455	15.49	4.296	3.325	7.772	6.265	12.05	10.92	5.5865	11.63	10.4	5.1625	8.372	10.1	14.12	13.98	11.95	14.46	8.782
ENSG00000123268.4	ATF1	18.36	16.05	16.745	17.96	17.51	19	14.52	3.797	3.696	3.867	17.485	17.01	4.425	4.579	3.621	5.064	4.244	3.0665	5.934	3.9055	17.73	25.865	28.12	18	24.92	14.68	13.07	12.34	12.38	11.335	17.66	6.716	4.658	7.672	6.739	16.22	14.23	16.005	19.885	23.72	4.8135	14.7	15.125	12.26	11.8	13.02	14.4	9.448
ENSG00000054118.9	THRAP3	72.785	60.02	64.17	81.68	72.9	86.97	77.82	25.485	28.58	29.275	80.5	67.99	32.165	37.54	26.34	32.46	32.77	22.355	36.44	26.51	72.05	126.65	118.5	83.835	90.85	76.94	55.74	83.855	64.97	83.88	82.34	35.63	31.8	28.63	31.09	77.17	64.56	89.315	86.935	86.05	25.4	62.93	90.305	65.86	70.77	57.26	76.785	48.105
ENSG00000169251.8	NMD3	25.37	21.3	14.51	26.77	27.26	31.51	28.62	8.8615	7.802	9.318	16.485	12.92	7.5775	9.485	7.11	10.14	9.106	6.274	12.11	9.554	24.35	43.855	35.08	24.92	28.26	19.16	13.205	18.15	16.86	17.605	21.52	14.36	10.53	9.917	16.92	23.85	17.85	12.345	23.245	25.9	13.63	16.19	20.175	19.13	18.64	12.75	13.17	24.195
ENSG00000100603.9	SNW1	79.005	59.47	43.85	69.41	64.91	81.17	73.86	22.15	22.76	26.05	65.455	55.82	29.61	32.52	24.31	27.19	27.2	21.35	42.9	25.035	72.955	99.2	97.17	78.22	84.81	62.74	50.5	64.03	53.14	64.89	80.98	31.79	22.59	27.12	18.89	71.89	51.08	47.17	84.785	80.66	24.255	52.74	58.005	74.64	80.27	54.43	71.165	42.185
ENSG00000268222.1	EEF1A1P7	0.22855	0.203	0.1344	0.2169	0.1914	0.2624	0.1983	0.0477	0.03377	0.050305	0.078385	0.07448	0.053855	0.04878	0.06723	0.06363	0.05698	0.04316	0.1088	0.06252	0.21495	0.36185	0.3006	0.2928	0.348	0.2204	0.13495	0.17935	0.1419	0.1651	0.2295	0.07081	0.03351	0.1007	0.06248	0.1986	0.143	0.04711	0.20335	0.3358	0.11985	0.1369	0.17155	0.2096	0.2275	0.138	0.15765	0.148
ENSG00000185834.9	RPL12P4	5.7605	4.468	2.506	3.626	4.313	5.553	3.777	1.4025	0.988	0.87635	1.595	1.465	0.88985	0.9414	1.054	1.22	1.041	0.7095	2.17	1.2495	5.831	9.9355	7.073	4.3035	5.952	4.83	2.894	3.5145	3.913	3.157	3.32	1.646	1.066	1.818	0.9819	4.482	3.52	2.938	5.1015	8.588	2.883	2.954	4.8005	6.572	6.732	2.745	3.43	2.893
ENSG00000176386.4	CDC26	14.33	14.92	10.44	14.41	16.14	14.81	14.75	6.095	6.431	6.698	10.48	8.75	7	7.816	5.727	7.654	7.448	5.4965	8.427	7.8675	15.075	19.7	19.77	11.99	15.85	14.03	11.225	13.495	10.61	13.09	15.26	8.572	7.331	9.728	7.177	15.35	11.06	8.1245	16.735	15.72	4.484	12.97	14.945	12.54	12.6	12.72	15.855	9.264
ENSG00000163510.9	CWC22	23.34	19.91	12.685	24.07	23.29	29.23	23.72	6.9135	7.119	7.756	21.905	17.06	7.8505	9.716	7.761	8.354	7.93	6.5625	12.12	7.7465	23.79	33.85	28.67	27.415	31.55	22.61	15.895	20.245	17.71	19.03	25.36	8.634	5.536	8.903	7.244	20.01	16.1	10.62	27.855	32.85	6.4315	16.64	20.215	18.61	18.47	16.39	21.83	11.865
ENSG00000145741.11	BTF3	722.3	613.2	395.75	703.9	675.9	823.1	810	159	161	163.6	307.05	268.7	166.1	197.6	155.3	206.4	191.7	141.5	312.3	200.1	749.6	1012	872.5	831.85	873.6	657.9	455.2	609.9	705.6	596.35	743.1	276.9	196.4	276.1	173.7	544.4	513.7	410.5	685.45	1284	270.45	360.6	527.75	810.4	840.3	442.8	460.05	426.15
ENSG00000129534.9	MIS18BP1	10.96	9.648	3.704	6.05	7.117	5.385	7.976	1.0965	1.133	1.3175	1.2925	1.152	1.501	1.962	1.183	1.332	1.572	1.018	2.577	1.351	10.21	35.935	14.16	8.797	10.46	5.436	6.1475	4.9445	8.042	4.6975	10.89	2.08	1.283	1.749	1.13	9.976	10.99	1.0145	8.7315	14.01	2.5775	2.777	6.5365	8.136	8.149	8.461	13.26	4.803
ENSG00000094880.6	CDC23	17.835	13.77	13.38	16.04	16.67	19.16	24.33	6.9435	7.864	8.3025	23.95	21	8.985	10.18	7.205	8.907	9.123	6.3365	11.43	7.502	17.6	46.25	26.89	21.305	22.18	18.95	14.655	17.68	18.23	18.57	20.27	7.086	6.5	9.711	7.196	16.51	14.71	6.402	20.725	22.66	5.746	15.09	16.75	19.03	20.7	14.27	18.635	11.845
ENSG00000103429.6	BFAR	32.96	28.62	18.42	26.47	26.79	32.84	31.65	6.8075	8.383	9.4785	18.49	17.22	10.012	11.1	7.906	10.02	10.26	7.508	15.98	8.8035	29.475	38.555	52.89	30.505	35.14	27.26	22.44	23.67	13.51	23.85	27.12	11.67	9.565	13.25	9.355	39.51	18.76	20.1	32.12	30.61	18.65	18.65	22.67	17.62	19.04	21.33	22.63	20.745
ENSG00000159596.6	TMEM69	18.545	16.99	21.89	16.05	18.43	15.3	28.57	9.3455	10.78	10.59	20.61	17.11	10.275	14.24	9.549	11.7	10.78	8.249	14.75	10.735	19.915	56.025	32.2	23.535	23.18	17.89	17.395	15.635	26.77	15.405	20.03	13.19	10.3	12.06	8.476	16.57	19.45	11.295	19.76	29.33	9.4465	17.5	22.295	20.1	20.18	17.14	23.8	13.86
ENSG00000177352.9	CCDC71	24.205	18.76	23.105	19.61	18.95	19.05	34.55	5.139	5.434	5.3585	6.5195	6.622	6.4615	6.461	5.195	7.687	5.694	4.487	7.177	5.6895	27.11	33.72	36.48	31.18	33.42	15.08	15.01	20.25	21.03	19.865	33.52	8.683	6.996	10.17	8.854	22.26	19.7	11.015	29.685	34.99	6.754	19.26	24.68	21.89	22.44	16.94	25.34	14.155
ENSG00000131467.6	PSME3	36.98	35.71	34.25	40.98	40.83	44.43	46.23	17.915	22.21	18.77	33.365	31.9	25.395	29.43	15.76	22.32	19.86	15.275	18.64	19.87	36.71	77.515	74.03	40.11	37.69	36.88	34.98	36.425	50.25	38.85	43.36	17.66	14.56	25.84	14.32	38.76	35.1	25.065	37.965	28.47	15.68	25.05	33.495	43.13	46.83	34.35	39.22	32.72
ENSG00000109320.7	NFKB1	28.45	29.81	17.38	25.55	26.2	28.52	31.92	3.5535	3.419	4.227	13.095	12.8	4.6195	4.559	4.066	4.364	4.23	3.597	8.575	4.8025	27.585	100.25	32.74	34.845	41.93	24.54	22.1	23.085	24.91	23.03	28.28	10.38	5.844	9.266	8.02	33.44	22.33	11.725	30.15	29.9	8.5665	10.6	24.895	27.46	29.45	22.59	31.475	15.215
ENSG00000114354.8	TFG	44.185	44.64	40.455	54.01	51.19	49.51	40.33	17.17	18.13	19.25	40.255	39.17	23.185	25.76	17.32	24.71	22.02	15.165	31.75	19.71	43.31	65.105	83.93	50.52	47.33	38.6	40.275	37.4	53.07	36.395	55.48	30.8	22.51	26.11	32.68	50.7	42.57	22.02	56.08	48.13	21.045	53.97	41.69	42.23	43.64	42.27	32.79	30.47
ENSG00000100216.4	TOMM22	60.51	63.35	60.98	55.2	58.75	57.86	68.12	36.84	45.14	38.35	55.04	49.44	47.72	58.05	36.36	43.9	45.72	33.155	47.8	39.225	61.3	143.5	114.7	75.275	65.27	65.59	64.945	53.83	81.08	54.18	63.41	40.01	37.78	47.23	33.21	55.69	51.73	41.34	59.245	70.37	28.53	38.24	59.08	71.93	70.75	55.42	64.705	52.805
ENSG00000219932.5	RPL12P8	0.2104	0.1545	0.08143	0.1536	0.1869	0.2138	0.1079	0.044915	0.02272	0	0	0.05023	0.04478	0	0	0.03677	0.043	0.03835	0.05303	0.04396	0.1696	0.3379	0.2208	0.2153	0.1719	0.175	0.0896	0.11125	0.1428	0.1012	0.1958	0.05032	0.03794	0.06178	0.054	0.1533	0.1458	0.1066	0.1978	0.3006	0.1091	0.1035	0.1614	0.2147	0.2421	0.08406	0.09509	0.09083
ENSG00000124784.4	RIOK1	22.115	24.01	12.765	21.3	21.94	22.83	19.32	6.044	6.841	6.4615	20.37	16.13	7.381	9.258	6.749	9.399	7.033	5.105	10.61	7.315	22.875	35.45	29.95	24.935	26.11	20.33	15.285	18.015	21.17	17.33	26.22	9.543	5.613	7.373	5.727	19.73	15.47	12.66	27.68	26.22	8.1115	16.75	18.615	22.72	21.64	15.95	21.425	11.565
ENSG00000233380.1	RPS2P48	0.1133	0.09738	0.08059	0.06916	0.09933	0.08437	0.1249	0.032545	0.02625	0.02497	0	0	0.04526	0.04102	0.02888	0	0.02558	0.027675	0.03454	0.033755	0.12655	0.34275	0.2432	0.1627	0.06837	0.08018	0.086635	0.067525	0.1179	0.077825	0.2042	0.04308	0.02988	0.05576	0.02979	0.1043	0.08536	0.081435	0.1246	0.2441	0.11405	0.07865	0.095175	0.1766	0.1749	0.0964	0.11645	0.08237
ENSG00000133028.6	SCO1	22.715	22.33	23.305	21.35	20.22	21.72	24.31	7.9845	9.121	9.3675	10.23	9.761	11.215	12.17	6.911	11.18	11.17	7.297	10.39	8.9075	21.795	45.42	40.51	20.24	21.05	16.52	21.05	16.51	20.24	16.94	21.49	15.31	15.1	16.66	16.5	17.73	16.99	16.135	23.135	19.44	5.819	19.85	20.395	16.93	17.38	18.46	16.74	14.69
ENSG00000180979.5	LRRC57	12.16	10.75	9.285	13.32	11.52	10.46	13.26	3.9205	4.943	3.8035	7.2905	6.792	5.939	6.8	4.243	4.057	4.436	3.229	5.634	3.985	12.525	17.105	14.07	13.425	13.29	10.01	11.12	10.395	11.99	10.485	14.76	4.473	3.502	7.237	3.697	16.01	11.23	3.7465	11.91	15.54	4.8875	10.03	11.42	14.19	13.33	11.07	10.825	9.27
ENSG00000224005.2	AC022400.1	1.3135	0.7885	0.9907	1.098	1.011	0.9297	1.121	0.14015	0.1231	0.1776	0.5969	0.695	0.17035	0.1142	0.1697	0.1856	0.1176	0.11575	0.4321	0.1909	1.3885	2.7585	1.474	1.00075	1.893	0.6966	0.7765	0.7398	0.9833	0.6647	1.523	0.4048	0.2023	0.3903	0.4715	1.61	1.332	0.2634	2.3055	1.732	1.151	0.9246	1.024	1.587	1.623	1.058	1.243	0.93435
ENSG00000146109.3	ABT1	22.315	20.32	15.35	23.18	22.17	21.57	24.72	6.425	7.387	8.3515	22.585	21.1	10.23	11.2	6.611	8.245	9.37	7.287	8.043	7.0225	23.925	51.065	28.16	27.995	27.29	22.58	21.03	22.38	27.87	21.71	30.07	7.864	6.995	10.64	11.93	23.59	19.19	9.7905	22.59	28.63	9.2705	19.65	22.875	31.58	30.48	24.49	37.59	18.345
ENSG00000233476.2	EEF1A1P6	7.064	6.584	4.0125	6.561	6.015	8.179	5.925	1.49	1.14	1.537	1.9565	1.902	1.201	1.336	1.529	1.643	1.806	1.2945	3.485	1.744	6.7655	14.8	9.94	6.4275	8.085	6.885	4.0525	5.951	4.952	5.241	4.506	2.142	0.7929	3.363	1.6	9.394	5.104	0.88505	6.6905	11.97	3.753	4.254	5.843	6.577	6.572	4.124	4.2745	3.8665
ENSG00000183474.11	GTF2H2C	1.107	1.069	0.94955	1.153	1.193	1.141	1.273	0.38775	0.4171	0.46565	0.9574	0.832	0.40525	0.4878	0.4438	0.5573	0.4839	0.35235	0.7397	0.5013	1.183	3.578	3.173	1.5015	1.743	1.107	1.059	0.97305	0.7313	0.96835	1.876	0.4841	0.3579	0.8831	0.6258	1.566	0.9457	0.4216	1.395	1.63	0.65275	1.042	0.99785	0.6779	0.6489	0.9956	1.177	0.8403
ENSG00000264577.1	AC010761.8	3.0235	4.699	2.4355	4.158	3.62	2.686	6.272	0.5961	0.7815	0.63745	2.497	2.406	0.90135	0.9518	0.6647	0.9771	0.8534	0.5263	1.014	0.87235	4.9115	15.265	5.681	7.4215	5.591	2.36	3.436	2.472	5.218	2.2	7.237	1.243	0.6092	1.537	1.246	6.331	3.288	0.5858	3.7855	7.556	2.033	3.211	4.9955	9.488	6.469	4.439	7.8955	3.244
ENSG00000070756.9	PABPC1	507.7	437.5	214.5	308.4	370.6	442.6	695.2	63.94	47.35	63.57	154.4	130.9	50.075	54.13	57.12	60.09	89.01	52.445	153.1	70.49	468.6	1092.5	757.7	543.45	576.7	421.8	348.7	331.1	850.8	344.95	411.6	90.85	49.32	139.1	96.24	447.5	655.3	66.35	366.25	700	205.7	140.1	392.25	519.4	507.7	334.5	394.3	291.85
ENSG00000107929.10	LARP4B	24.095	19.82	21.745	20.83	21.81	21.57	26.49	7.6335	9.123	8.4475	22.4	21.09	11.05	12.77	7.945	10.04	10.42	6.693	13.63	9.1035	23.585	54.33	29.08	25.225	26.46	19.41	21.645	19.46	30.99	19.875	27.93	12.2	14.41	13.43	8.515	36.37	24.89	22.195	29.345	25.93	9.4745	22.12	28.72	30.36	31.6	25.11	32.04	22.715
ENSG00000171425.5	ZNF581	29.445	23.45	23.9	25.09	24.46	25.86	35.08	6.814	7.378	8.5185	25.31	26.31	9.741	8.905	7.3	8.372	9.584	7.083	11.89	7.484	27.645	75.825	54.31	34.285	52.77	34.03	22.655	26.02	28.3	25.05	34.63	8.19	5.956	16.11	7.406	26.62	23.69	13.69	28.14	67.39	20.88	20.88	27.725	37.43	39.16	24.31	44.575	23.82
ENSG00000138326.14	RPS24	429.6	440.5	302.8	374.7	407	424.6	477.1	182.8	158	125.45	241.55	203.2	130.5	156.8	145.2	159.2	153.7	111.35	245.4	184.5	520.1	895.15	725.1	688.35	781.5	450.3	354.6	414.6	499.3	373.85	543	193.6	135.4	204.8	115.5	377.7	385.5	299.75	388.95	1157	271.1	316.3	495.35	572.5	479.6	296.5	343.55	277.2
ENSG00000101546.8	RBFA	33.295	28.02	27.99	30.27	27.98	32.32	28.57	8.164	9.454	7.843	31.485	28.16	10.23	11.23	8.251	10.45	9.835	7.3485	10.99	8.7125	33.11	49.715	40.61	29.7	28.79	24.86	19.56	22.135	25.12	22.895	26.16	10.87	12.08	15.65	19.5	22.39	20.85	14.61	29.68	24.58	11.815	19.51	25.245	33.43	32.08	17.51	23.015	15.29
ENSG00000112365.4	ZBTB24	6.4625	4.274	3.432	4.67	5.033	5.07	7.096	1.883	2.253	2.948	8.078	5.906	2.6445	3.535	2.156	2.5	3.471	2.4685	3.577	2.201	5.753	15.215	9.132	7.6835	8.503	4.805	4.3675	4.4225	4.31	4.3315	6.771	1.648	1.124	2.664	1.553	5.709	5.265	2.709	7.6525	5.738	2.0235	3.957	5.8905	7.154	7.646	5.512	7.7705	3.75
ENSG00000120438.7	TCP1	118.6	107	76.655	103.9	103.2	126.5	103.1	49.015	55.5	45.19	110.05	88.23	61.64	80.84	50.81	67.36	53.89	42.215	96.81	63.58	109.65	214.55	154.1	116.65	111.2	97.23	90.15	94.945	94.52	97.59	122.2	54.63	48.78	55.08	36.28	100.2	89.71	81.385	116	141.2	45.89	59.73	81.66	96.43	99.59	80.25	80.365	71.665
ENSG00000200087.1	SNORA73B	3.03	4.702	2.211	3.021	3.383	1.818	3.122	0.7739	0.8363	0.7152	0.7758	0.9407	0.79035	0.65	0.6636	0.8397	0.7007	0.62745	1.257	0.4757	4.238	20.99	11.67	9.3305	6.139	2.276	3.4475	2.1195	10.56	2.0335	8.535	1.18	0.3803	1.752	1.359	8.253	4.178	0.33515	4.4125	8.877	1.656	2.625	4.2805	5.693	4.214	3.577	7.9555	2.8985
ENSG00000147140.11	NONO	105.7	86.91	119.7	115.4	96.49	113.3	129.4	28.1	32.23	33.485	135.25	109.3	34.16	41.12	26.15	39.86	38.39	25.15	44.44	29.7	106.85	223.5	146.8	135.35	141	94.22	77.005	98.665	86.86	92.76	113.4	41.07	24.5	49.95	39.86	120.8	88.83	41.28	110.5	195.9	61.52	97.42	99.68	101.7	101.1	89.47	106.9	79.65
ENSG00000143971.7	ETAA1	9.4665	8.454	19.295	14.47	14.55	11.56	12.01	2.6915	2.58	2.9565	9.6425	9.2	2.994	3.374	2.63	2.94	3.092	2.5275	5.028	3.0705	10.095	21.655	20.81	15.075	13.74	9.717	6.842	10.91	9.382	10.615	19.5	3.24	2.716	5.336	3.99	12.38	10.75	2.7355	14.51	16.32	6.109	7.493	10.57	10.19	9.338	9.206	10.215	7.3245
ENSG00000164219.5	PGGT1B	12.535	10.9	10.51	10.94	11.22	11.47	10.92	3.4485	3.121	3.6315	3.821	3.891	2.914	3.223	2.997	3.988	3.617	3.053	5.327	4.0585	12.1	16.275	12.1	12.165	13.87	8.548	10.445	8.5465	13.19	8.1565	9.541	4.56	3.428	4.816	6.221	10.33	10.26	4.7025	13.985	11.41	4.5545	8.072	10.17	10.49	10.61	9.479	11.26	7.62
ENSG00000108510.5	MED13	17.245	15.6	10.6	19.05	17.12	18.06	17.02	5.3795	5.458	6.1125	16.08	14.74	5.909	6.943	5.917	6.053	6.492	4.9095	10.17	5.791	15.64	22.675	21.24	16.44	19.21	13.54	11.92	12.98	14.46	12.51	16.11	6.462	4.336	6.312	6.724	19.6	14.41	14.42	20.155	19.89	6.105	11.12	14.585	16.62	17.26	13.65	11.565	9.4415
ENSG00000141141.10	DDX52	8.286	7.892	7.505	7.979	8.798	8.501	12.03	2.7865	3.031	3.078	9.755	8.072	3.5925	4.096	3.007	3.939	3.227	2.563	4.732	3.551	8.4865	16.05	15.67	10.55	11.19	10.25	9.0715	9.224	12.16	9.328	10.41	3.564	2.839	6.178	4.201	9.07	8.137	4.9935	9.151	9.737	4.5745	7.585	9.686	8.815	9.15	11.88	9.5065	7.9635
ENSG00000176731.7	C8orf59	39.12	31.92	25.49	39.17	40.01	42.66	39.43	12.515	12.3	11.595	17.36	14.6	11.95	14.75	11.01	15.48	11.67	9.767	19.66	13.775	42.41	67.02	39.65	46.955	48.47	38.42	27.325	34.29	34.15	31.9	42.66	19.31	16.08	21.01	15.05	33.31	32.62	15.01	45.29	49.4	21.565	35.35	38.515	31.33	30	32.61	38.755	36.785
ENSG00000143621.12	ILF2	110.9	111	103.1	116.6	105.6	101.8	101.7	42.72	47	46.41	92.52	84.59	59.485	62.79	42.35	59.99	50.96	38.855	69.23	50.3	128	250.75	158.8	138.85	128.2	83.42	89.215	78.46	127.8	73.1	142.1	54.95	41.29	85.73	35.12	134.5	115.9	75.33	125.65	137.4	51.285	134.4	98.525	127.1	126.5	87.01	132.15	90.185
ENSG00000240342.2	RPS2P5	35.76	30.6	19.235	25.26	28.76	25.69	37.39	6.314	5.087	5.7555	5.114	5.143	5.3075	5.408	5.452	5.922	6.98	5.169	9.531	5.755	38.85	115.35	71.59	34.81	77.3	27.26	26.01	25.83	43.41	24.77	42.73	11.27	6.293	13.36	9.381	27.95	28.17	18.94	32.405	78.95	34.945	20.95	35.445	55.89	52.94	24.64	38.03	21.165
ENSG00000216866.4	RPS2P55	1.0365	0.9822	0.62815	0.6011	0.7668	0.8251	0.9014	0.231	0.1886	0.2199	0.22565	0.2205	0.20125	0.1876	0.2288	0.2235	0.2295	0.2202	0.3591	0.23	1.2425	2.8795	1.756	0.9711	1.114	0.8	0.7491	0.7407	1.089	0.68275	1.055	0.4045	0.2725	0.4001	0.3411	0.9977	0.7469	0.6718	1.036	2.198	0.96685	0.7215	0.95325	1.573	1.666	0.7006	1.0955	0.6679
ENSG00000108107.8	RPL28	188.25	203.8	153.2	153.1	175.4	144.4	226.6	76.005	63.64	63.39	74.73	75.25	66.61	64.97	72.32	71.43	77.32	59.885	111.7	80.825	212.85	409.95	333.4	212.9	271.7	164.5	150.05	155.2	258.3	142.6	224.2	74.1	41.77	101.7	75.11	208.3	170.4	63.285	191.25	403	93.44	172.5	235.55	301.3	290.6	148.7	269	125.25
ENSG00000230592.2	RPSAP8	0.10675	0.1124	0.061665	0.08576	0.1009	0.09816	0.1129	0.05157	0.0381	0.043445	0.044765	0.03615	0.05323	0.04853	0.03937	0.04694	0.06141	0.04537	0.06227	0.04783	0.1114	0.32735	0.2173	0.066795	0.1127	0.1096	0.09671	0.09772	0.1383	0.09052	0.144	0.03767	0.02773	0.06147	0.03425	0.1149	0.09441	0.0581	0.12965	0.2369	0.09078	0.09234	0.13475	0.1472	0.1435	0.09083	0.14585	0.087135
ENSG00000253341.1	RP11-730G20.2	6.331	4.622	5.111	4.707	4.456	6.405	4.776	1.0735	1.442	1.467	4.9025	4.139	1.7315	1.927	1.205	1.54	1.624	1.158	1.956	1.403	5.162	9.56	8.006	3.879	5.481	4.033	3.324	3.7305	3.655	3.534	5.303	2.357	1.722	3.102	1.389	5.444	4.289	2.995	5.6755	8.424	2.5035	2.906	3.207	4.248	4.799	3.516	3.208	3.6415
ENSG00000150753.7	CCT5	89.45	93.61	82.795	81.94	83.16	80.01	82.2	26.31	31.81	32.67	67.51	54.62	38.93	49.5	30.16	51.37	38.51	24.105	56.4	34.555	85.425	230.3	212.4	92.25	73.37	60.85	67.79	65.01	108.2	69.555	93.86	42.19	33.59	43.26	24.25	81.45	75.6	72.65	81.175	73.76	30.05	60.63	55.735	69.26	71.9	62.61	80.735	57.075
ENSG00000132383.7	RPA1	38.315	26.71	26.535	36.68	34.59	51.06	45.48	13.99	14.56	16.045	38.32	33.03	18.395	19.93	12.23	17.54	17.26	12.635	19.79	14.185	35.49	82.695	39.57	49.28	52.23	37.81	25.62	37.64	31.13	36.14	50.82	19.83	12.99	11.67	8.756	29.33	29.79	35.69	45.605	51.94	10.86	29.7	31.425	38.3	42.94	30.68	34.84	19.895
ENSG00000060339.9	CCAR1	37.885	30.8	31.19	33.74	33.76	35.47	37.95	12.78	13.06	14.57	47.9	38.46	14.705	17.33	13.25	17.34	15.22	11.925	22.47	15.245	37.06	55.91	58.08	42.545	47.36	32.44	27.36	31.885	31.38	30.22	33.9	15.42	9.656	17.66	12.88	38.66	34.02	20.015	42.95	52.62	13.55	35.89	40.605	34.7	35.06	32.73	38.93	24.115
ENSG00000149308.12	NPAT	7.894	5.591	4.335	5.98	6.034	6.543	8.405	1.868	2.024	2.2355	7.644	8.215	2.744	2.789	1.924	2.877	2.671	1.7585	3.485	1.991	7.472	18.935	8.129	8.0865	8.937	5.595	4.462	5.578	4.582	5.128	7.926	2.669	1.674	2.242	1.925	7.711	6.011	2.1105	8.4885	9.517	2.0335	5.663	6.3035	6.647	7.412	5.832	8.9925	3.874
ENSG00000004455.12	AK2	46.135	43.98	37.99	36.3	41.37	35.75	42.48	13.44	11.69	13.975	36.275	35.71	12.78	13.54	13.93	17.31	13.24	12.55	33.59	18.93	51.135	139.7	69	50.115	58.45	36.71	44.095	34.5	48.33	33.21	51.34	23.88	18.05	48.84	38.61	45.49	41.21	29.655	56.285	45.75	16.57	34.8	41.6	41.8	42.12	49.11	40.71	33.92
ENSG00000188846.9	RPL14	993.1	974.9	507.1	964.1	954.7	1144	1084	304.65	293.8	292.25	547.2	476.5	288.15	324	247.7	329.9	368.3	264.25	355.9	307.85	1128.5	1866	1532	1301.5	1459	1101	697.8	975.45	956.9	896.9	1004	384.4	282.9	467.9	295.8	858.6	886.8	585.75	932.1	2186	754.6	701.8	955.85	1268	1191	680.6	766.75	772.9
ENSG00000105640.8	RPL18A	464.25	430.6	242.85	406.4	431.5	442	443.3	106.45	90.38	97.55	188.65	181	90.055	93.18	94.71	96.09	127.9	88.195	143.9	116.45	503.55	954.85	738.5	633.6	628.9	451.4	359.65	392.7	499.4	359.85	567	143.8	92.62	170.4	109.4	382	430	253.8	424.15	1050	361.85	244.8	415.8	774.8	784.5	335.3	511	352.55
ENSG00000115368.5	WDR75	24.09	20.64	21.075	22.26	21.22	21.5	26.21	7.8715	9.194	8.1945	31.445	26.75	11.385	12.85	9.604	12.14	9.095	7.113	14.46	10.038	24.1	48.625	38.41	35.355	38.46	21.36	16.095	21.52	18.56	18.715	38.46	8.753	5.829	8.886	8.402	19.77	16.16	8.3	34.69	44	10.6	20.06	22.325	21.54	21.61	18.18	28.51	15.415
ENSG00000131732.7	ZCCHC9	8.543	7.994	6.3085	10.37	10.02	9.528	10.57	3.2175	3.504	3.58	10.9	9.356	3.956	4.259	3.151	4.258	3.548	3.0505	5.1	3.8505	8.7075	20.65	18.17	9.59	12.71	10.54	7.85	10.1	8.557	9.786	11.1	3.728	2.668	5.732	7.616	8.275	7.203	3.9405	10.825	13.26	3.5345	11.79	10.94	7.204	7.276	9.005	9.199	6.6195
ENSG00000157538.9	DSCR3	23.725	18.57	24.13	23.86	23.42	24.89	27.55	6.643	7.357	8.012	14.44	14.1	9.9755	9.535	7.301	8.18	8.394	6.997	13.34	7.872	18.945	40.31	36.52	19.55	23.58	19.46	19.645	19.185	17.65	20.855	22.17	10.19	10.28	14.65	10.65	24.88	16	15.82	21.115	19.49	9.655	12.7	16.17	15.4	17.48	21.79	24.575	16.445
ENSG00000157500.6	APPL1	25.475	20.45	13.665	21	23.1	27.76	25.18	8.3855	10.33	8.107	28.265	22.02	10.89	14.33	9.846	11.64	9.167	7.149	16.67	9.9415	23.15	40.535	27.53	27.715	32.4	21.75	15.165	19.735	21.74	19.445	26.99	11.09	9.884	8.156	5.778	20.13	20.16	20.265	27.825	31.58	18.085	16.59	18.9	22.17	23.13	16.54	15.405	15.505
ENSG00000122565.14	CBX3	68.475	59.43	59.73	57.41	60.88	61.81	59.36	30.59	32.23	27.13	61.12	45.82	28.015	40.87	29.77	40.07	33.63	23.28	58.11	35.2	68.43	173.25	117.7	68.53	68.94	52.86	45.595	46.05	45.8	45.085	70.7	27.95	18.55	34.94	22.2	64.98	48.61	32.705	67.49	81.48	19.68	39.28	49.69	43.39	43.06	55.57	70.79	33.46
ENSG00000067596.6	DHX8	19.915	14.68	12.245	18.32	17.89	20.95	22.63	4.515	5.386	5.5085	15.625	14.79	8.622	8.24	4.967	6.307	6.033	4.579	7.868	5.42	19.11	27.44	27.88	23.54	25.17	15.86	14.36	16.56	19.2	16.115	19.91	7.313	5.343	8.822	5.275	20.2	17.62	9.831	24.08	17.52	6.0545	14.87	17.095	23.13	26.33	16.16	20.875	12.2
ENSG00000104824.12	HNRNPL	177.75	160	143.7	188.4	172.2	195.3	189.3	68.435	74.64	78.895	206.3	185.5	85.665	98.22	70.61	86.47	84.28	64.16	109	69.515	186.85	335.55	204.3	229.5	228.5	179.1	157.7	171.85	166.6	161.65	212.2	84.83	55.32	87.18	70.06	212.5	143.6	86.62	226.5	217.5	64.32	146.6	168.1	207.4	207.4	169.7	219.65	125.55
ENSG00000115946.3	PNO1	18.97	20.73	17.86	17.91	19.79	19.55	17.28	6.1855	6.795	10.305	9.967	8.886	7.353	8.066	8.748	7.627	9.972	7.8185	11.19	6.4245	18.885	32.015	26.71	16.63	16.14	16.2	11.67	15.15	13.54	16.99	20.82	8.584	5.392	9.295	6.507	16.51	11.53	15.35	18.6	13.36	6.746	13.2	17.925	14.17	14.7	9.959	13.025	9.698
ENSG00000154473.13	BUB3	48.715	42.1	50.41	49.98	50.42	53.13	51.64	18.455	18.06	18.71	63.085	51.34	18.25	25.95	20.77	35.84	18.88	15.87	49.43	23.85	51.475	139.85	90.49	51.315	58.09	45.88	42.65	41.605	52.29	41.45	50.05	17.08	11.69	21.34	19.57	47.97	44.52	20.25	54.45	62.71	16.215	56.64	44.695	51.28	52.13	48.52	72.59	34.15
ENSG00000147604.9	RPL7	745.75	741.8	374.45	647.7	675.4	811.6	761.1	193.7	185.6	167.6	400.6	331.2	174.75	195.5	172.9	186	240.4	144.15	313.7	223.25	846.5	1258.5	967.8	979.15	1028	621.2	456.25	659.9	653.5	568.3	728.5	254.6	179.7	336.5	152.6	541	582.1	352.2	816.5	1609	456.45	496.7	617.25	981.9	895.1	440.6	530.25	484.75
ENSG00000136938.8	ANP32B	206.8	176.4	93.885	211.7	202.4	250	195	78.73	45.63	58.095	75.865	67.42	46.05	51.76	90.96	85.03	51.82	66.705	313.8	137.85	197.15	488.05	385.7	228.15	243.6	200.6	156.55	180.15	167.1	162.05	181.4	67.32	39.44	65.62	40.69	197.4	139.3	69.42	252	276.7	93.365	105.9	150	191.3	185.1	159.5	183.15	140.2
ENSG00000052723.7	SIKE1	12.605	12.34	8.9625	12.33	12.95	11.68	11.43	5.1255	6.087	5.0555	17.92	15.88	5.5315	7.528	5.514	7.225	5.558	4.389	11.18	6.9575	11.47	24.98	20.88	13.685	17.19	11.59	10.62	10.365	11.85	10.715	13.68	5.616	4.266	7.367	7.278	11.33	11.7	5.735	12.76	13.6	5.3485	10.52	10.92	13.31	13.41	11.68	12.84	8.243
ENSG00000125656.4	CLPP	64.445	65.3	82.365	72.04	72.27	73.03	71.27	31.985	34.93	35.015	62.85	59.66	37.57	41.13	30.69	39.96	37.44	29.65	43.83	37.665	66.93	162.15	111.2	72.3	71.77	66.02	56.17	68.84	69.19	70.425	75.84	42.84	40.53	59.23	51.97	69.3	53.89	73.5	70.86	65.09	31.785	71.67	68.73	61.45	67.24	58.62	70.65	58.49
ENSG00000108424.5	KPNB1	57.4	56.69	51.625	55.53	56.43	65.66	63.29	26.295	29.35	29.275	59.555	48.97	31.6	39.22	26.65	35.01	32.93	22.44	48.48	31.755	53.085	154.55	143.9	65.68	64.35	61.75	46.7	57.985	61.9	56.935	66.47	29.59	25.71	24.27	19.02	64.39	47.07	49.785	71.43	75.81	21.265	48.59	52.21	44.13	47.65	45.21	62.915	39.445
ENSG00000144224.12	UBXN4	66.55	62.4	64.17	58.83	60.82	63.99	76.86	24.325	24.39	26.565	66.85	58.71	25.25	31.47	26.97	32.97	28.4	20.95	58.4	29.39	69.43	94.36	86.79	74.24	87.12	54.2	52.695	49.67	52.06	48.495	77.25	28.33	18.25	34.02	40.4	75.32	70.02	41.9	79.255	86.74	42.1	66.4	69.12	65.37	65.43	65.2	62.58	50.465
ENSG00000175061.13	C17orf76-AS1	244.9	265.4	205	171.6	167.8	160.4	232.7	96.34	73.85	75.04	93.425	82.38	70.42	74.51	69.06	89.63	94.13	62.735	77.87	83.26	266.35	403.85	559.4	271.95	317.1	149.1	165.15	137.8	233.5	127.5	222.6	58.22	37.08	143.4	53	181.8	167.2	55.73	202.6	480.3	125.8	183.4	205.55	298.7	281.3	145.7	148.65	156.6
ENSG00000249353.2	NPM1P27	5.462	6.002	3.834	5.621	5.487	8.028	5.078	1.5605	1.387	1.6205	3.9675	3.356	1.502	1.985	1.645	2.284	1.637	1.291	3.104	1.96	6.086	23.62	13.67	6.158	8.269	5.725	3.7645	4.8275	6.047	4.1435	5.82	2.41	1.751	2.538	1.531	6.144	4.41	2.7695	6.3675	16.35	3.9445	4.73	4.921	4.335	4.122	3.637	4.3285	4.0495
ENSG00000143436.6	MRPL9	41.9	34.79	28.05	41.81	41.61	45.35	43.47	17.775	20.98	20.235	46.695	41.78	27.465	31.76	17.27	25.28	23.08	16.13	25.55	20.99	43.285	69.065	54.66	43.615	45.66	41.49	32.045	39.985	33.82	39.7	44.64	16.61	14.38	25.27	14.18	39.49	31.9	31.545	44.095	50.24	16.795	33.23	45.44	41.86	43.48	33.93	42.94	27.78
ENSG00000113460.8	BRIX1	30.535	33.17	23.74	29.63	31.12	32.42	34.64	12.195	12.46	12.75	30.48	23.47	13.28	17.69	13.07	17.11	14.4	11.37	25.08	14.76	33.68	76.09	114.6	37.4	37.98	26.13	21.855	24.91	32.44	24.73	41.95	11.02	7.555	13.73	9.388	28.33	23.9	10.6	39.625	36.88	9.013	27.36	28.6	27.86	25.13	20.62	29.05	17.925
ENSG00000112249.9	ASCC3	6.7985	6.203	6.786	10.2	9.624	10.11	10.83	1.9755	1.922	2.3835	5.033	5.329	2.5055	2.281	1.974	2.807	2.984	1.9245	4.079	2.3745	7.181	24.935	29.36	9.942	10.69	6.172	5.3775	6.5645	8.912	6.6395	7.628	4.186	2.245	2.209	3.765	7.663	7.41	3.356	7.986	7.291	3.334	9.252	8.2915	8.347	8.238	6.398	6.9435	4.38
ENSG00000213553.3	RPLP0P6	17.345	15.86	10.135	10.11	12.48	12.8	12.43	2.767	2.228	2.109	3.0435	2.922	2.451	2.265	2.668	2.655	2.319	1.672	4.71	2.3545	17.95	39.765	28.83	14.32	17.29	13.56	10.905	11.645	20.66	10.565	12.12	5.785	3.53	6.367	5.531	14.94	14.37	11.35	13.66	29.08	14.885	8.699	13.54	24.89	28.22	10.02	10.61	12.25
ENSG00000250144.1	RP11-553P9.1	0.35385	0.3228	0.2511	0.316	0.2989	0.4165	0.3257	0.074	0.06582	0.0745	0.1124	0.09293	0.065205	0.07248	0.08286	0.09119	0.108	0.066665	0.1808	0.0771	0.32225	0.6723	0.7392	0.27735	0.3497	0.3383	0.20765	0.2901	0.2405	0.2666	0.1848	0.1129	0.04762	0.1644	0.07252	0.3181	0.319	0.054525	0.3095	0.5355	0.186	0.1883	0.22805	0.2976	0.3106	0.2102	0.1865	0.19325
ENSG00000188428.12	BLOC1S5	11.09	8.529	8.8915	10.72	9.222	10.87	11.12	2.9225	2.632	3.1695	4.0665	3.177	2.6005	3.085	2.644	3.447	3.223	2.544	5.375	3.447	9.958	18.925	12.47	10.688	12.09	8.366	6.1945	7.06	6.343	7.2185	7.91	3.858	2.66	10.71	4.846	7.011	6.874	4.1465	10.45	10.24	2.74	5.391	8.1125	8.357	8.75	6.314	8.414	5.5855
ENSG00000242338.2	BMS1P4	2.61	1.815	2.1365	2.142	2.213	1.868	2.579	0.41265	0.3879	0.439	1.435	1.391	0.56255	0.4667	0.4295	0.5506	0.4493	0.3967	1.219	0.60245	2.9145	5.281	2.963	3.091	3.029	1.678	1.857	1.65	2.302	1.537	3.428	0.9928	0.7147	0.9931	0.9987	3.568	3.276	0.97995	3.9185	3.349	2.573	2.257	2.9615	3.16	3.387	2.392	2.779	2.154
ENSG00000156304.10	SCAF4	30.865	27.41	16.905	29.7	28.1	32.78	34.57	8.0825	9.175	9.7835	27.09	28.02	13.36	12.88	9.022	10.56	10.51	7.9255	13.41	8.9995	30.22	48.785	34.7	40.32	36	28.77	25.415	26.62	27.86	25.44	30.37	11.81	8.234	11.44	14.17	34.85	26.08	16	37.305	42.13	9.6345	25.34	29.46	34.12	36.73	29.54	34.43	19.89
ENSG00000063046.13	EIF4B	229.2	206	164.9	176.4	184	248.1	258.1	57.915	55.47	60.865	191.25	133.6	54.875	68.63	52.99	61.99	69.62	50.98	120.8	65.365	235	426.7	361.4	294.15	346	210.5	140.45	181.5	160.6	160.55	197.9	82.33	62.98	99.8	47.36	171.5	189.8	229.35	194.75	525.8	148.55	140.2	162.9	216.7	218.6	148.8	160.65	154.4
ENSG00000101882.5	NKAP	11.235	9.751	9.9975	11.62	11.06	12.09	11.62	4.2915	4.423	4.987	7.973	6.506	4.333	5.377	4.672	6.526	5.385	4.2215	11.02	6.015	11.08	19.11	14.08	12.47	13.85	11.16	7.806	10.27	7.418	9.7675	11.62	5.225	3.928	5.844	4.502	11.54	8.302	6.932	13.155	15.45	4.0325	12.24	9.6685	8.77	8.806	8.321	10.73	6.336
ENSG00000120699.8	EXOSC8	24.1	20	14.92	21.91	22.67	24.55	24.54	8.331	7.37	8.064	22.895	19.21	7.5805	8.782	8.096	9.369	8.525	7.068	17.01	8.9885	26.735	59.885	26.3	32.065	34.69	21.67	17.19	20.635	19.05	18.99	37.39	10.23	7.74	10.38	9.459	24.9	16.4	11.89	33.6	39.74	9.3795	20.2	25.815	19.91	19.12	20.12	32.225	15.645
ENSG00000047315.10	POLR2B	52.095	42.58	51.025	52.44	51.84	60.1	63.77	15.23	19.49	19.445	77.52	60.36	25.88	31.57	16.79	22.95	20.61	14.84	23.78	16.94	48.31	110.15	90.03	60.95	67.79	54.08	45.1	55.285	44.95	56.095	66.04	31.88	26.26	21.15	16.65	53.48	51.47	46.55	53.935	57.47	23.815	47.16	43.62	48.11	52.06	52.59	64.285	42.57
ENSG00000215003.4	RPL15P20	0.08267	0.07802	0.05478	0.09328	0.08949	0.1406	0.1156	0	0	0	0	0	0	0	0	0	0	0	0	0	0.08655	0.25	0.1855	0.0792	0.1676	0.1079	0.08468	0.077255	0.08353	0.11565	0.08877	0.03923	0	0.03621	0	0.07658	0.08539	0.05355	0.066095	0.2198	0.05211	0.06485	0.069115	0.08437	0.08973	0.06134	0.05213	0.072515
ENSG00000134001.8	EIF2S1	28.845	28.07	21.75	28.8	30.17	35.91	29.33	10.535	12.9	10.84	21.61	18.01	14.16	17.37	9.869	12.15	11.68	8.813	15.32	11.98	26.445	53.34	50.75	25.565	23.34	29.92	20	29.56	26.6	31.975	30.05	14.57	12.64	11.16	9.206	26.01	18.19	25.36	29.67	21.64	10.455	12.52	22.42	27.02	27.66	16.98	20.75	14.995
ENSG00000240914.1	RPL15P2	0.22925	0.1859	0.1342	0.2353	0.2006	0.2699	0.2284	0.073885	0.06751	0.049915	0.087565	0.0941	0.07137	0.07801	0.06659	0.08771	0.08874	0.045365	0.1117	0.0841	0.32445	0.4614	0.3043	0.2494	0.3258	0.2055	0.1516	0.2024	0.1887	0.17745	0.1856	0.09065	0.06459	0.1056	0.06884	0.2041	0.2051	0.12255	0.21345	0.4873	0.1412	0.1856	0.20935	0.2623	0.2593	0.1193	0.1944	0.16905
ENSG00000091527.11	CDV3	103.55	103.6	56.735	85.09	86.55	90.26	83.91	26.47	28.9	26.235	37.945	32.26	30.805	37.18	26.97	32.46	26.39	23.985	53.54	34.65	88.015	195.15	164.3	83.605	77.1	81.79	67.555	80.355	77.43	89.185	92.14	43.69	33.42	40.16	32.47	108	60.74	135.85	89.675	78.06	36.75	60.09	51.515	61.06	65.09	68.16	117.55	65.675
ENSG00000177600.4	RPLP2	1943	2022	749.85	1273	1364	1302	1434	375.5	305.1	337.55	438.05	392.8	284.6	314.8	354.6	360.7	397.6	337.95	586.2	450.2	1993	2733.5	1953	1864	1745	1199	1013	1150	1187	1035	1446	515.9	325.4	556.6	279.7	1173	1074	665.8	1274.5	2924	715.05	819.8	1181	1853	1882	1066	1606	815.45
ENSG00000204392.6	LSM2	50.95	41.96	40.345	60.94	51.43	56.3	52.29	21.835	21.18	20.86	41.88	41.42	23.995	24.57	19.98	25.63	22.5	19.09	41.56	25.785	52.245	150.4	60.24	73.305	78.56	57.45	43.445	45.185	42.7	44.39	65.17	20.21	15.04	28.27	15.23	49.08	31.87	23.57	62.595	61.03	19.79	46	44.325	44.32	48.38	41.32	58.14	33.695
ENSG00000159579.9	RSPRY1	15.215	13.49	12.27	18.28	17.49	18.61	18.75	7.532	8.49	8.0505	17.59	14.91	8.072	10.5	7.896	9.446	9.674	6.1585	9.726	8.008	14.94	34.78	33.66	18.525	23.61	16.93	14.69	15.115	14.53	15.1	20.15	6.16	4.459	8.224	8.35	17.25	13.87	6.4085	19.345	22.66	9.522	18.09	20.01	16.4	17.7	16.12	13.195	13.16
ENSG00000235508.2	RPS2P7	0.683	0.641	0.35755	0.4671	0.6523	0.5505	0.8091	0.148	0.1064	0.14335	0.14575	0.1113	0.1366	0.1296	0.1575	0.1418	0.1615	0.11375	0.2338	0.1429	0.72525	1.72	1.037	1.0279	1.132	0.5219	0.4778	0.5222	0.7937	0.46215	0.6106	0.2473	0.1455	0.2593	0.231	0.6085	0.5427	0.39345	0.7132	1.528	0.651	0.4442	0.6803	1.044	1.065	0.4695	0.7862	0.4284
ENSG00000219773.1	RP11-506B6.3	0.058785	0.06041	0.035395	0.053	0.05336	0.05886	0.07907	0.028705	0.0286	0.018725	0	0	0	0	0.03209	0	0.03272	0.03055	0.05274	0.00837	0.063085	0.2215	0.1426	0.16815	0.069	0.06497	0.05055	0.050025	0.09488	0.043225	0.1535	0.02915	0	0.02478	0	0.06495	0.06967	0.03666	0.07391	0.1087	0.06266	0.05007	0.076705	0.09123	0.09767	0.04382	0.0724	0.05081
ENSG00000102390.6	PBDC1	35.25	36.3	41.14	43.92	39.34	38.19	41.37	12.05	12.18	13.46	20.55	17.81	13.325	15.67	12.17	16.32	15.31	11.27	18.11	13.405	35.33	66.815	52.9	42.505	45.08	41.31	35.995	39.115	45.9	37.83	38.68	15.15	11.52	23.37	16.62	39.12	32.49	16.985	37.585	40.14	13.07	35.53	43.28	40.12	37.47	42.27	43.625	26.3
ENSG00000198393.3	ZNF26	0.59915	0.5075	0.2591	0.3958	0.4414	0.4609	0.5704	0.1036	0.1185	0.14335	0.36205	0.3006	0.17275	0.168	0.1273	0.1432	0.1745	0.12175	0.2128	0.1209	0.6052	0.9565	0.5191	0.57445	0.684	0.3692	0.32385	0.34005	0.3072	0.3315	0.5893	0.1535	0.08245	0.2047	0.215	0.5672	0.4601	0.1202	0.8004	0.5909	0.22125	0.416	0.62965	0.5576	0.5699	0.4226	0.6763	0.30725
ENSG00000106263.13	EIF3B	112.45	105.6	84.31	98.08	108.9	126	146.4	31.38	35.4	34.79	81.75	79.52	45.93	47	32.43	44.93	40.11	30.325	50.12	39	118.65	200.65	188.9	127.2	125.3	158.2	97.97	138.9	130.1	145.1	143.7	50.05	39.99	54.37	51.28	101.2	100.5	124	125.6	131.5	68.645	95.71	132.45	156.5	160.7	91.55	130.35	85.795
ENSG00000185728.12	YTHDF3	27.545	27.26	24.245	28.9	30.39	31.29	31.66	8.7425	9.626	10.95	24.395	18.84	9.6875	14.05	9.495	11.34	11.74	9.062	15.64	9.4595	24.975	32.48	55.14	27.96	36.83	26.35	23.12	26.255	21.4	25.85	34.05	14.81	12.38	11.83	15.58	29.86	22.52	22.43	33.655	35.61	9.2775	21.4	27.255	18.27	17.68	23.47	25.9	16.41
ENSG00000213881.3	NPM1P6	0.2776	0.2768	0.17595	0.2444	0.2714	0.3973	0.4053	0.062505	0.05903	0.080675	0.27375	0.2417	0.064535	0.08839	0.07981	0.09983	0.07389	0.0722	0.1418	0.091105	0.31105	1.018	0.5098	0.5805	0.3245	0.2575	0.15045	0.19845	0.2823	0.1794	0.2068	0.08875	0.06848	0.1136	0.04709	0.2787	0.1876	0.11825	0.2806	0.6619	0.1697	0.2365	0.2283	0.2603	0.2364	0.1834	0.16835	0.1753
ENSG00000125870.6	SNRPB2	43.885	43.09	33.625	48.29	48.39	51.53	38.01	22.115	21.52	22.935	35.555	28.11	22.18	29.43	22.81	29.04	27.32	19.14	34.71	23.775	43.64	97.58	80.13	46.73	44.77	45.6	34.55	43.035	29.55	41.57	53.89	20.57	15.75	29.89	15.26	43.11	26.43	21.88	60.79	56.79	12.41	41.91	33.445	27.15	27.56	34.45	50.18	28.08
ENSG00000164346.5	NSA2	147.4	135.2	106	142.3	149.3	174.5	164.1	47.925	50.73	53.18	79.865	63.12	48.12	57.4	44.27	50.1	63.48	44.73	82.02	53.92	149.5	257.15	220.9	185.8	228.5	164	111.55	141.6	108.7	131.7	182.7	58.28	40.28	67.36	39.97	108.5	114.9	80.615	137.9	302.5	73.285	111.5	123.15	102.4	90.75	98.29	104.15	106.4
ENSG00000106628.6	POLD2	49.36	49.07	50.645	59.61	63	69.31	50.39	29.54	29.96	28.95	56.635	57.93	34.555	34.18	27.04	32.06	35.77	24.495	36.61	29.66	52.085	99.57	105.1	73.935	83.06	43.82	37.77	61.645	78.62	58.32	82.77	47.43	34.04	35.38	49.26	47.91	41.85	51.235	74.16	83.48	32.13	66.81	60.38	62.35	61.1	33.92	43.275	38.92
ENSG00000145425.5	RPS3A	647.6	660.5	342.7	610.6	637.2	693.6	645.8	191.9	171.8	155.45	378.05	319.2	162.55	187.7	169.1	190.8	229	129.4	277.3	216.3	794.85	1480.5	970.8	1099.5	1161	615.9	473.15	589.15	644.3	521.2	761.1	246.3	157.2	303.9	142.4	548.8	535.2	264	672.75	1844	450.3	493.5	634.45	920.1	817.8	496.7	678.1	434.4
ENSG00000167196.9	FBXO22	7.1065	6.661	10.085	10.44	9.658	9.567	10.82	3.394	3.669	3.6315	8.321	10.42	4.5925	5.084	3.547	4.98	3.93	3.035	5.94	4.4925	8.1925	24.515	20.79	9.301	11.51	8.428	6.6925	8.197	7.979	8.632	9.212	4.369	3.45	5.338	6.376	8.603	8.609	4.501	10.45	10.96	4.844	10.56	10.395	8.572	9.688	6.928	6.3745	6.6085
ENSG00000234354.2	RPS26P47	0.28575	0.2159	0.33445	0.2405	0.2284	0.2594	0.2716	0.0825	0.1037	0.07663	0.11215	0.08991	0.081405	0.07996	0.07612	0.115	0.08825	0.08894	0.149	0.09168	0.2803	0.4608	0.3698	0.1724	0.2741	0.2248	0.1941	0.21265	0.2741	0.18615	0.4292	0.121	0.07958	0.1228	0.1779	0.2708	0.1667	0.1361	0.28565	0.3968	0.1703	0.2088	0.2456	0.3263	0.3376	0.2472	0.28275	0.21165
ENSG00000166788.5	SAAL1	9.855	7.554	6.372	9.702	9.491	9.908	11.13	3.102	3.301	3.7085	9.944	9.268	3.903	4.283	3.401	4.521	4.074	3.193	5.857	3.5565	10.335	26.335	16.14	12.305	12.34	10.18	8.901	8.8055	7.927	8.8495	11.15	4.453	3.406	4.105	3.018	8.148	7.368	3.522	13.95	13.81	4.7665	9.29	9.9725	8.334	8.658	8.843	11.5	7.372
ENSG00000175390.8	EIF3F	61.84	53.03	35.695	68.09	61.61	75.91	75.2	17.925	17.95	17.215	36.085	33.19	21.32	20.91	15.71	18.79	20.26	14.85	27.04	18.01	59.75	84.575	102.7	76.735	74.6	74.53	45.82	62.26	47.14	58.06	58.22	25.32	18.62	28.27	16.05	49.11	40.66	43.945	66.645	112.9	37.49	39.67	49.65	76.83	82.52	46.81	54.92	47.535
ENSG00000167635.7	ZNF146	43.655	43.63	26.405	43.74	44.64	47.73	50.79	22.66	19.32	22.895	51.37	43.46	23.535	24.8	24.82	24.69	22.97	23.73	47.07	29.46	47.45	86.44	75.58	59.45	62.61	45.47	32.58	39.9	34.13	38.74	60.34	22.18	15.44	21.58	19.58	42.7	37.41	35.5	55.13	71.54	16.35	55.22	49.145	38.37	37.33	31.28	37.29	25.905
ENSG00000084093.11	REST	10.255	8.907	7.7085	10.67	10.69	11.01	12.88	2.175	1.548	2.1655	0.72385	1.145	1.736	1.578	2.097	1.948	1.892	2.0445	4.726	2.6885	9.574	15.265	19.2	10.92	13.2	10.54	7.932	9.891	10.61	9.381	12.54	5.227	3.445	5.928	4.393	9.792	10.78	4.067	14.61	13.76	4.3875	2.26	11.87	9.428	9.958	8.541	10.28	6.5625
ENSG00000140259.6	MFAP1	28.93	25.42	40.22	41.34	34.02	35.13	39.96	14.895	17.58	17.605	38.225	33.57	23.35	24.17	14.39	19.52	19.61	14.125	18.4	16.235	29.265	86.07	60.78	38.45	40.86	31.46	26.36	35.05	34.95	34.46	37.55	15.27	15.4	18.4	9.585	29.48	28.52	19.5	32.63	42.67	11.07	28.56	33.08	33.2	36.19	24.87	31.515	22.415
ENSG00000234664.1	HMGN2P5	16.315	13.78	14.275	18.12	17.34	25.94	16.12	7.9805	6.059	7.846	14.215	10.47	6.531	7.84	6.42	9.448	8.329	6.554	14.23	8.1145	17.83	64.375	31.53	23.785	24.21	17.47	16.73	16.005	17.86	15.045	23.2	7.753	4.246	8.177	3.556	21.26	14.39	9.4225	20.93	33.71	6.6805	20.02	16.3	14.68	15.28	16.44	18.53	11.575
ENSG00000126756.7	UXT	123.8	107.7	106.05	133.8	127.1	131.2	114	39.7	36.66	38.96	52.04	50.84	35.515	39.89	40.8	40.27	42.05	34.835	80.31	48.19	125.45	221.75	151	131.35	144.6	96.14	93.96	99.905	92.86	93.425	120.7	70.34	52.33	76.13	54.52	115.6	104.4	52.865	120.45	215.2	70.67	121.2	133.7	129.2	134.6	94.62	151.05	98.595
ENSG00000214013.5	GANC	8.418	6.933	5.4785	13.32	11.56	11.66	10.63	2.3345	2.106	2.6285	6.625	7.234	2.68	2.536	2.636	2.877	2.422	2.267	6.586	3.456	8.579	16.035	10.7	9.781	12.58	9.031	8.142	8.7655	10.27	8.55	9.522	3.717	2.669	4.527	3.507	14.98	10.03	6.0885	13.395	12.59	2.543	6.836	8.42	8.113	7.843	8.191	8.157	4.852
ENSG00000199673.1	SNORD16	0.7459	1.782	0.45825	0.6443	1.042	0.3997	0.6355	0	0	0	0.2909	0.4712	0	0	0	0	0	0	0	0	1.1585	4.1885	1.799	1.615	0.6091	0.5222	0.8102	0.53705	1.524	0.4903	2.544	0.3087	0.1634	0.3864	0.6451	1.571	0.6168	0	1.1295	1.884	0.62955	0.8806	0.69075	1.976	1.02	1.118	1.7035	0.8622
ENSG00000245205.3	EEF1A1P4	0.64055	0.5924	0.4917	0.6035	0.488	0.7052	0.4996	0.15065	0.1411	0.20505	0.2922	0.2905	0.14025	0.1483	0.1461	0.1717	0.2162	0.13075	0.3055	0.1776	0.5772	1.347	1.333	0.4008	0.5518	0.5797	0.4031	0.5771	0.4865	0.51765	0.3137	0.2318	0.09489	0.3036	0.1379	0.586	0.556	0.10735	0.58235	1.11	0.36625	0.4053	0.4351	0.6369	0.65	0.4284	0.37265	0.37505
ENSG00000214389.2	RPS3AP26	8.0515	7.523	3.7855	6.715	7.316	9.236	6.51	2.1515	1.716	1.488	3.7615	3.563	1.8965	1.979	1.757	2.19	2.239	1.3715	3.194	2.247	9.1525	16.06	10.63	9.6865	13.04	6.793	5.038	6.682	6.964	5.494	8.261	2.687	1.674	3.156	1.576	6.94	6.115	3.3905	8.067	20.45	5.046	5.392	7.3435	10.26	9.326	5.988	6.789	5.057
ENSG00000168393.8	DTYMK	18.305	15.71	16.69	15.04	15.81	11.96	14.53	7.7975	7.944	7.0705	22.37	21.39	8.5275	8.477	7.332	8.271	7.409	6.378	12.05	8.618	17.775	50.155	38.34	20.3	21.38	13.3	14.26	12.11	21.42	12.185	18.69	6.462	4.719	12.16	9.38	16.45	11.77	4.065	19.77	16.89	5.5845	9.478	18.285	15.66	15.48	14.74	25.305	12.235
ENSG00000138614.10	VWA9	21.12	19.04	21.465	16.84	19.56	16.06	24.49	7.5555	7.988	9.917	16.565	16.26	9.907	9.773	7.457	10.81	11.04	8.3515	12.97	9.257	23.43	40.235	36.29	24.965	28.29	19.11	19.385	18.53	21.14	17.975	28.13	8.728	5.808	14.03	10.13	23.37	21.02	7.4115	24.9	30.17	10.965	29.42	26.67	23.93	24.05	21.42	30.6	18.095
ENSG00000186468.8	RPS23	266.7	265.9	134.7	313.5	293.3	336.2	233.8	94.95	94.44	81.09	172	140.6	87.475	99.33	89.71	106.6	109.8	70.435	151.9	112.8	291.6	572.75	370.5	349.35	388.8	267.7	183.2	242.75	212.2	222.05	290.2	104.7	72.99	127.6	53.54	209.7	193.9	183.15	260.6	658.4	117.65	169.2	214.55	321.9	313.4	194	243.4	145.2
ENSG00000041802.6	LSG1	27.845	22.8	17.06	19.16	20.64	20.46	27.78	7.8655	9.201	10.185	17.52	15.78	12.2	13.06	8.234	12.15	11.37	8.597	12.94	9.7805	27.165	32.235	28.7	29.12	28.56	21.97	21.495	20.525	23.94	20.91	28.49	11.16	8.9	11.72	14.67	28.27	22.99	17.37	31.845	31.24	11.335	21.18	30.685	30.66	33.96	24.09	27.405	18.31
ENSG00000125944.14	HNRNPR	31.865	32.42	27.29	37.06	34	38.16	35.68	17.885	17.39	18.42	48.955	33.9	15.72	22.72	17.28	21.25	20.87	15.84	28.98	17.465	35.185	64.94	45.54	50.795	50.35	30.04	26.07	29.61	30.73	28.385	45.05	14.9	9.534	14.72	9.48	38.26	29.47	13.765	42.75	52.3	10.53	28.91	31.57	33.13	29.47	27.4	31.95	19.465
ENSG00000213740.2	SERBP1P1	0.3252	0.2737	0.1761	0.2783	0.2433	0.3424	0.2958	0.052555	0.06778	0.078155	0.09623	0.09106	0.05673	0.09083	0.07836	0.06983	0.05821	0.057515	0.132	0.068315	0.29865	1.0034	0.5331	0.233	0.3119	0.2063	0.1584	0.19935	0.3788	0.19605	0.1446	0.1023	0.09558	0.1297	0.09662	0.293	0.2451	0.3269	0.3083	0.2495	0.11105	0.1295	0.191	0.3797	0.4101	0.1688	0.1912	0.16495
ENSG00000219928.2	RP11-40C6.2	1.829	1.65	1.132	1.302	1.297	1.645	1.331	0.66735	0.4988	0.52735	0.73845	0.5453	0.48115	0.5417	0.5508	0.5819	0.5557	0.4755	0.9063	0.6568	1.927	5.0605	2.25	1.1489	1.714	1.416	1.381	1.19	1.603	1.196	1.968	0.7183	0.5142	1.059	0.6931	1.791	1.496	1.062	1.7695	3.554	0.95285	1.13	1.236	2.423	2.558	1.527	2.4215	1.2165
ENSG00000168883.15	USP39	34.285	26.98	20.08	34.03	33.69	38.72	35.9	11.915	13.19	13.32	24.875	23.93	15.82	15.89	11.98	14.16	14.72	11.06	18.84	13.715	32.33	41.61	40.44	39.565	41.55	33.57	25.865	33.825	25.68	34.095	35.81	15.42	12.3	15.99	9.642	37.27	25.24	30.355	38.465	34.54	9.765	23.25	31.88	29.92	32.53	24.76	31	21.48
ENSG00000177034.10	MTX3	5.019	3.852	5.899	5.153	5.375	5.677	7.469	1.0875	1.302	1.408	4.4445	5.985	2.482	2.119	1.108	1.533	1.991	0.91955	2.08	1.156	5.1345	9.479	10.89	5.526	7.535	5.397	3.4255	5.2165	4.495	5.6	7.936	2.256	1.788	1.796	0.9962	4.372	5.413	2.6235	8.377	10.77	1.9775	3.893	4.7435	4.239	3.903	5.189	3.9625	3.413
ENSG00000176994.9	SMCR8	6.5125	4.431	4.6805	4.76	4.887	6.42	8.893	1.13	1.455	1.529	7.582	6.631	2.006	2.141	1.237	1.741	1.905	1.054	2.507	1.35	5.9355	19.655	15.26	4.087	7.28	5.508	4.9385	5.3265	5.245	5.5515	6.91	1.893	1.476	2.622	1.645	7.304	7.464	3.4455	5.9105	6.11	2.2005	4.056	4.762	4.917	5.808	6.467	6.0455	4.982
ENSG00000230291.4	RP11-244J10.1	0.6233	0.5271	0.34005	0.4203	0.4581	0.5704	0.3638	0.21535	0.1577	0.1529	0.33425	0.2726	0.20305	0.1954	0.1737	0.1564	0.2037	0.13565	0.3007	0.19085	0.6494	1.186	0.7185	0.29475	0.4153	0.5193	0.35565	0.4219	0.4591	0.34	0.5852	0.2021	0.1691	0.231	0.142	0.5391	0.4321	0.3124	0.59505	1.136	0.29865	0.2992	0.45595	0.6225	0.6252	0.3902	0.413	0.35595
ENSG00000023318.7	ERP44	31.57	30.04	23.52	35.97	33.73	34.57	28.92	7.306	7.094	8.211	18.905	15.9	7.425	10.4	7.791	10.4	9.384	6.8015	15.84	8.883	29.835	52.425	45.04	33.12	34.14	22.49	25.375	21.815	29.74	20.99	30.13	16.18	9.333	13.5	20.09	38.2	29.09	9.931	31.715	27.68	20.33	28.42	25.2	21.99	23.65	26.41	29.58	25.985
ENSG00000112081.12	SRSF3	123.5	131	54.095	106.5	109.3	139.4	112.5	33.635	34.18	35.34	86.91	68.22	32.025	41.9	33.48	41.96	38.27	30.015	59.11	36.145	131.25	158.75	119.6	139	129.1	112.6	83.965	97.325	94.87	92.315	135.7	53.08	29.87	49.2	35.38	102.6	81.26	37.455	164.5	163.6	33.765	91.87	108.1	103.4	99.69	77.88	95.36	65.9
ENSG00000177733.4	HNRNPA0	120.6	115.5	112.25	144.6	114.3	136.2	127.4	33.32	39.45	37.715	145.4	103.6	47.125	60.44	33.65	49.37	45.32	30.005	47.2	34.295	117.85	179.95	163.3	164.15	175.6	106.8	89.945	110.05	94.05	101.9	180.4	53.51	30.32	47.4	32.12	124.4	73.13	42.6	124.6	204.9	37.71	92.21	95.9	104.3	101	92.45	108.25	75.825
ENSG00000182180.9	MRPS16	39.725	38.23	55.04	35.44	36.79	34.63	45.56	18.1	21.61	19.225	29.8	28.59	23.11	27.87	17.14	23.31	22.05	15.055	27.55	20.435	39.41	86.77	80.04	43.765	45.12	37.89	39.725	36.66	46.06	39.825	53.61	30.62	32.19	32.83	26.44	36.87	36.6	54.81	35.565	39.29	19.685	38.5	36.71	39.43	40.78	35.12	39.475	33.68
ENSG00000105193.4	RPS16	1766	1772	904.85	1782	1739	1913	1790	424.15	343.8	441.65	612.95	554.1	350.75	376.7	408.2	434.9	508.4	408.65	700.6	524.9	1914	3557	2537	2690	2612	2032	1380	1811.5	1640	1657	2017	798.3	588	844.9	568.9	1685	1333	1069	1848.5	4670	1102.5	986.5	1611	2151	2100	1350	1817	1287.5
ENSG00000125977.6	EIF2S2	74.18	72.87	64.45	74.59	77.17	82.13	78.62	30.635	30.85	27.82	50.715	43.68	34.81	41.07	28.59	35.12	33.41	25.195	65.33	36.35	67.4	166.85	202.1	69.645	63.48	73.47	56.075	65.255	81.59	70.415	62.75	35.55	29.11	38.01	29.85	88.7	60.82	68.85	77.99	60.72	34.985	48.2	60.43	59.44	56.58	48.14	62.955	57.885
ENSG00000215093.3	EEF1A1P29	0.14475	0.1301	0.089465	0.1288	0.1152	0.1716	0.1508	0.030565	0.02772	0.02924	0.05331	0.03812	0.02591	0.02531	0.0293	0.03548	0.03469	0.025655	0.06349	0.038585	0.13685	0.24715	0.2277	0.13805	0.11	0.1169	0.074445	0.1023	0.09912	0.1038	0.1042	0.0445	0.01912	0.09179	0.0237	0.1339	0.1141	0.021495	0.14165	0.2435	0.07603	0.09227	0.13925	0.1178	0.1447	0.07957	0.07069	0.089705
ENSG00000136381.8	IREB2	15.01	12.1	23.88	10.39	11.69	12.48	15.7	3.5225	4.364	4.4735	16.695	13.22	4.888	5.979	3.758	4.945	5.325	3.368	5.246	3.857	14.075	25.805	19.42	16.4	19.5	12.21	10.525	10.345	12.16	9.903	16.72	5.047	3.616	5.99	5.61	13.47	10.8	9.2485	17.46	19.92	4.866	10.6	13.535	12.98	13.52	12.43	14.395	8.6315
ENSG00000145740.14	SLC30A5	18.57	18.43	15.94	19.44	20.1	17.84	19.64	4.9135	5.43	6.2215	12.79	10.95	6.5185	7.641	5.34	6.988	6.558	5.182	8.082	6.08	20.045	24.535	38.43	22.675	31.41	16.36	15.33	15.215	14.93	14.82	25.7	11.32	6.088	8.459	9.129	20.79	19.82	5.226	21.7	24.9	11.95	21.71	20.35	16.12	15.46	15.44	15.295	14.365
ENSG00000008018.8	PSMB1	151.05	123.5	106.5	149.2	143.1	162	106.4	42.68	43.57	49.205	68.12	61.81	48.185	55.2	40.35	59.23	56.11	42.805	78.15	51.295	132.4	180.75	147.5	145.1	132.2	127.4	98.14	124.5	102.4	119.5	141.8	67.51	58.77	69.11	77.17	141.4	90.86	101.2	163.2	126.3	45.61	123.1	116.55	122	130	101.1	133.7	79.32
ENSG00000237506.2	RPSAP15	0.7449	0.7591	0.4478	0.6887	0.7659	0.7782	0.6411	0.37165	0.2947	0.33165	0.3293	0.2825	0.3145	0.3783	0.3251	0.3323	0.3902	0.26065	0.6193	0.3535	0.8276	2.3865	1.606	0.65525	0.8747	0.7786	0.613	0.67095	0.995	0.605	0.5966	0.3099	0.2038	0.3952	0.2412	0.9044	0.6488	0.38105	0.98665	1.705	0.76895	0.6148	0.87525	1.101	1.102	0.6427	0.9463	0.5979
ENSG00000112078.9	KCTD20	40.445	42.67	25.94	50.85	42.15	45.46	33.97	13.825	15.89	14.85	25.84	21.01	15.22	18.31	13.6	17.6	14.32	11.81	21.07	16.835	32.25	65.36	43.86	39.43	44.08	36.4	21.39	32.61	32.63	31.95	42.94	14.18	9.222	12.43	15.35	37.11	21.55	14.21	42.845	39.63	7.761	21.66	28.05	32.96	34.77	22.45	31.945	13.315
ENSG00000213399.2	AC022210.2	0.2919	0.2542	0.16445	0.1856	0.2239	0.2486	0.335	0.072865	0.07031	0.07005	0.07056	0.06538	0.07891	0.08356	0.07088	0.07551	0.1091	0.076355	0.08737	0.050305	0.31515	0.8427	0.5262	0.29615	0.2415	0.1917	0.1822	0.1951	0.2948	0.1893	0.1751	0.1011	0.07334	0.08612	0.1012	0.3226	0.2005	0.17375	0.3187	0.5933	0.24855	0.2618	0.26275	0.3956	0.4124	0.2019	0.3231	0.17875
ENSG00000100815.8	TRIP11	11.28	10.03	9.6205	12.01	11.59	12.82	13.05	2.816	2.864	3.5155	9.4035	9.937	3.7065	4.148	2.903	3.439	3.545	2.8295	5.238	3.158	10.43	12.9	19.24	12.075	13.87	10.4	7.883	9.8035	9.307	9.2995	13.14	5.271	3.787	4.894	4.474	10.18	10.56	7.8525	14.205	14.89	7.353	10.67	10.375	9.587	9.486	8.17	8.4405	10.205
ENSG00000075188.4	NUP37	11.445	9.371	13.79	9.86	11.16	11.09	14.85	2.427	2.102	2.963	3.3505	3.298	2.2685	2.468	2.228	2.811	2.885	2.4955	3.676	2.669	11.6	51.95	31.76	11.855	12.65	9.497	10.16	10.16	16.37	10.79	14.23	5.59	4.925	5.798	2.813	10.15	9.502	7.3365	12.275	10.41	4.3305	7.444	9.1405	10.39	10.94	9.833	12.265	7.571
ENSG00000219023.1	RP3-340B19.2	1.365	1.381	0.77505	1.025	1.137	1.345	1.181	0.23885	0.1865	0.25005	0.38915	0.3344	0.19755	0.2276	0.2199	0.2929	0.2388	0.198	0.4972	0.3689	1.5835	2.5795	1.519	1.09835	1.978	1.197	0.89225	1.0575	1.126	0.9621	1.165	0.4618	0.3469	0.6513	0.4529	1.376	1.14	0.75	1.475	2.836	0.8049	0.78	1.2295	1.811	1.811	1.073	1.3565	0.86405
ENSG00000102189.12	EEA1	19.465	11.94	7.936	14.99	15.93	20.57	15.43	3.7745	4.488	3.539	11.175	9.043	3.916	6.015	4.123	5.293	3.784	2.866	8.549	4.407	13.575	17.92	29.88	16.91	17.59	10.71	8.2795	10.605	16.52	9.936	12.61	5.337	3.407	3.381	3.658	12.39	9.824	9.7715	16.69	14.17	3.1295	7.407	10.03	13.93	15.56	7.255	6.352	4.918
ENSG00000219451.3	RPL23P8	1.1785	1.001	0.63195	0.9197	0.827	1.082	0.8752	0.1839	0.2306	0.23845	0.3591	0.2596	0.23635	0.2175	0.2288	0.2928	0.2027	0.14475	0.454	0.3161	1.168	1.858	1.426	0.8383	0.9863	0.8873	0.6424	0.7863	0.7318	0.6812	0.8002	0.4177	0.2627	0.3692	0.2106	0.9223	0.7568	0.58285	1.0012	2.501	0.45515	0.5348	1.0215	1.124	1.086	0.607	0.8864	0.5536
ENSG00000137513.5	NARS2	10.02	8.641	13.21	8.607	8.227	9.145	11.22	4.637	5.112	4.492	13.195	9.49	5.078	7.327	4.207	6.18	5.196	3.3945	7.371	5.4765	10.425	24.215	15.92	12.625	15.93	7.43	8.335	7.0475	8.439	7.275	11.35	5.674	5.929	7.104	8.254	9.477	9.656	11.58	12.06	16.98	5.1145	9.556	10.835	8.393	8.787	7.562	8.6585	8.1665
ENSG00000227057.3	WDR46	43.535	39.27	35.975	47.39	46	46.43	46.02	10.99	15.08	14.185	24.5	25.42	24.045	23.41	11.98	16.02	16.09	11.43	13.38	12.45	45.49	60.35	64.91	53.715	55.33	37.2	32.12	33.175	37.07	32.01	48.42	14.63	9.848	23.45	16.98	38.3	38.45	23.47	45.07	46.59	19.31	53.57	46.89	45.8	50.7	32.28	52.275	28.98
ENSG00000213300.4	HNRNPA3P6	1.738	1.722	1.1985	1.693	1.472	1.758	1.626	0.65515	0.6203	0.73735	1.802	1.389	0.71915	0.898	0.6805	0.8853	0.6342	0.5552	1.246	0.80925	1.8515	4.8385	2.269	1.994	2.158	1.718	1.448	1.642	2.195	1.489	1.717	0.7924	0.5328	0.8782	0.6509	2.43	1.646	0.90915	2.1485	2.754	0.63795	1.757	1.499	1.712	1.875	1.763	1.773	1.1045
ENSG00000169976.5	SF3B5	147.45	136.8	176.9	163.9	165.3	149.1	133.5	70.1	74.43	73.89	82.66	77.47	76.995	92.05	71.03	92.49	94.43	67.45	102.7	77.685	145.4	289.05	226.2	177.65	163.1	142.4	138.7	137.6	170.8	140.35	179.3	88.52	75.36	136.3	89.89	156.7	122.1	89.995	161.1	171.1	78.635	217.4	158	165.5	173.1	128.6	170.15	114.95
ENSG00000260290.2	CTD-2033A16.2	0.37255	0.3296	0.36285	0.3632	0.3055	0.4514	0.359	0.09829	0.1167	0.11815	0.4181	0.3523	0.12595	0.1361	0.09656	0.1443	0.1148	0.077275	0.1786	0.1098	0.376	0.82845	0.4521	0.28815	0.2977	0.2959	0.24	0.30685	0.28	0.26765	0.3589	0.1414	0.0873	0.1854	0.1221	0.4353	0.3317	0.1826	0.3963	0.5871	0.19885	0.3301	0.2853	0.3439	0.3625	0.2808	0.31385	0.24025
ENSG00000124795.10	DEK	70.005	51.32	34.425	65.02	69.68	90.94	74.86	16.35	15.44	14.99	80.575	54.69	14.94	19.96	15.64	17.81	14.11	12.25	34.18	20.115	65.125	162.1	105.7	83.41	89	86.14	55.945	69.48	51.45	65.285	63.94	29.46	15.37	21.96	18	67.46	51.15	40.64	69.62	68.94	16.475	31.51	56.165	46.77	45.51	58.56	46.445	34.42
ENSG00000158411.6	MITD1	20.065	16.1	15.78	19.01	19.79	18.73	19.56	7.151	6.316	7.7295	15.915	13.94	7.1745	7.841	7.819	9.289	7.807	6.62	14.82	8.5715	20.045	47.76	22.98	23.5	26.7	17.89	15.815	16.03	16.82	15.01	24	6.929	4.813	13.02	6.467	19.62	15.4	4.149	25.015	23.94	6.119	17.25	19.52	15.03	14.71	18.9	32.035	13.38
ENSG00000198642.5	KLHL9	17.155	15.18	11.88	17.17	17.68	16.12	18.05	7.007	7.95	6.8825	20.205	16.03	7.426	11.07	7.379	10.96	7.419	5.5745	13.49	7.9185	17.215	32.245	38.68	16.56	23.59	14.93	13.39	13.225	12.01	13.55	18.64	5.941	4.577	7.155	5.823	15.36	15.8	3.623	21.285	21.4	6.6315	11.38	16.43	10.09	10.76	13.18	16.36	11.445
ENSG00000185627.13	PSMD13	112.1	91.05	71.785	109.8	106.8	111.5	97.06	41.47	51.17	45.385	91.315	81.24	59.375	71.64	42.65	59.34	50.28	38.38	62.86	53.29	106.9	165.25	130.8	121.55	109.4	98.22	85.465	99.275	92.48	99.42	112	54.45	50.12	62.46	47.34	121.7	78.98	100.7	123.45	88.59	39.53	94.67	111.6	109.3	117	87.57	132.05	67.92
ENSG00000005100.8	DHX33	11.245	11.08	9.3405	9.626	10.51	9.965	12.83	4.612	5.813	5.933	18.73	17.19	8.5525	8.383	5.103	4.845	6.6	4.817	6.843	4.569	12.58	27.62	24.56	12.735	13.09	11.01	8.9835	10.13	10.21	10.45	17.82	4.24	3.016	4.9	6.161	11.06	10.69	6.8415	16.51	14.49	5.625	8.766	12.64	11.14	11.83	9.299	12.545	8.434
ENSG00000131473.12	ACLY	64.67	66.61	37.235	60.98	55.41	54.96	54.17	18.325	23.06	24.515	49.855	41.68	27.115	38.3	20.79	43.1	22.76	23.62	40.7	25.955	57.815	125.65	157.3	75.775	59.95	39.97	38.77	40.98	40.61	40.5	67.8	19.54	10.33	32.78	15.07	60.92	50.25	11.225	69.725	40.11	27.32	42.03	60.72	43.93	42.45	46.4	55.06	35.88
ENSG00000135387.15	CAPRIN1	51.545	49.02	36.115	53.67	53.06	52.92	59.59	23.425	24.96	27.855	55.51	42.83	27.755	36.26	25.21	27.62	28.99	20.31	39.93	23.21	51.485	108.1	105.1	63.35	70.68	41.99	35.96	36.545	45.08	36.25	52.35	23.06	15.65	26.85	12.58	52.23	40.9	21.045	58.265	61.19	19.855	41.17	42.56	40.91	43.41	33.35	36.26	29.94
ENSG00000035928.10	RFC1	22.975	17.32	24.35	23.86	20.31	24.86	23.99	8.6945	8.035	9.703	17.26	17.23	10.845	10.3	9.813	10.75	10.21	8.319	18.36	10.365	22.12	50.7	27.74	23.72	26.38	23.17	14.61	21.95	15.48	20.755	25.54	8.953	5.489	11.66	10.45	23.37	18.52	7.164	27.24	34.59	16.465	23.92	20.78	19.77	21.51	16.12	19.96	15.985
ENSG00000198900.5	TOP1	43.02	54.35	46.565	36.92	38.82	37.54	47.88	17.405	19.5	22.14	63.785	50.05	22.535	28.11	18.44	22.28	23.7	16.5	30.34	18.82	47.555	127.65	84.51	54.73	53.23	40.76	45.06	38.745	57.66	38.52	53.32	18.96	12.2	24.88	20.54	81.52	44.13	17.065	43.035	54.38	17.105	46.01	45.635	45.99	47.81	54.67	64.73	38.61
ENSG00000041357.11	PSMA4	82.35	72.07	70.925	73.43	78.87	74.49	77.28	27.23	31.15	28.125	60.89	54.44	39.785	48.22	28.04	40.48	31.63	22.825	50.35	32.335	77.22	181.6	105.2	82.335	77.12	85.74	76.075	74.3	81.77	74.51	76.62	35.04	35.05	47.41	47.58	89.26	54.13	65.285	83.775	64.75	22.65	51.08	90.385	65.54	64.48	78.05	97.76	54.12
ENSG00000149273.10	RPS3	360.2	387.1	216.45	379.5	359.6	365	426	98.825	74.36	90.775	164.65	146.2	71.885	78.55	84.99	94.22	116.6	83.775	165.3	107.15	478.6	952.65	778.8	610.65	722.6	376.4	343.45	348.5	495.8	306.6	502.9	145.9	91.6	152.4	103	381.3	342.1	145.35	407.75	1317	260.45	310.1	415.95	614.4	588.3	338.2	541.8	303.6
ENSG00000163565.14	IFI16	118.1	108.3	40.825	50.6	83.01	64.35	58.15	8.4185	5.805	6.3945	4.7545	5.721	5.2705	4.766	9.274	10.49	6.223	6.139	23.44	14.005	93.865	239.8	156	85.665	93.52	46.62	30.25	37.205	74.19	32.955	85.18	22.81	11.71	12.69	5.98	103.9	77.89	7.8065	106.45	79.58	5.491	12.07	40.685	55.87	59.36	51.45	117.4	17.05
ENSG00000166881.5	TMEM194A	12.21	7.796	6.809	10.23	10.31	13.97	13.08	2.4615	2.555	3.427	9.4	8.246	3.188	3.527	2.369	2.478	3.714	2.521	4.636	2.4795	10.39	38.395	12.89	14.71	14.76	16.6	9.559	14.005	8.289	13.095	16.42	2.804	1.59	3.503	2.693	13.69	7.497	1.697	14.73	16.91	2.9755	7.145	11.195	14.98	15.27	11.72	13.165	6.962
ENSG00000106355.5	LSM5	11.39	10.86	12.1	13.27	14.36	14.2	11.93	7.4555	7.109	7.875	9.381	7.876	6.6055	8.334	6.416	9.536	9.113	6.4995	9.79	8.1765	13.275	33.745	19.5	14.34	13.57	12.61	11.56	11.495	11.52	10.42	14.59	7.742	6.208	7.763	6.958	11.31	9.143	8.2725	14.225	16.13	6.9705	13.05	12.94	9.982	8.563	10.53	13.07	10.97
ENSG00000103342.8	GSPT1	35.24	35.51	38.945	36.08	34.11	36.52	43.76	14.455	15.88	15.77	28.92	26.76	19.26	20.87	13.99	15.48	17.05	12.845	23.37	15.245	35.745	54.705	59.71	36.355	40.53	39.2	33.73	36.33	41.16	37.87	38.06	21.56	17.16	19.32	15.5	43.99	31.27	46.965	33.89	35.42	19.825	23.28	40.27	30.69	30.37	27.1	33.7	31.54
ENSG00000145592.9	RPL37	136.1	126.3	81.25	112.3	115	120.2	123.5	75.585	59.83	62.415	118.75	90.79	51.85	61.73	69.45	75.26	86.21	59.66	147	90.725	148.6	318.55	233.5	177.5	185.4	118.5	88.995	106.2	130.7	97.795	145.1	47.04	32.66	55.4	41.63	113.4	108.9	66.965	138.85	332.7	75.25	82.44	123	179.2	170.5	94.01	131.35	91.81
ENSG00000155463.8	OXA1L	153.5	121.6	142.65	119	125.2	129.3	140.5	28.515	30.96	36.97	72.88	68.86	44.935	47.27	30.61	40.79	37.47	32.225	47.04	37.955	141.2	283.2	161.8	129.8	167.9	138.7	117.35	108.35	114.4	98.295	132	87.48	97.36	89.59	98.92	139.9	114.8	147	131.95	154.1	78.455	78.3	114.05	122.6	131	121.4	166.55	119.95
ENSG00000184886.3	PIGW	6.575	6.026	5.141	4.317	5.857	3.236	6.852	2.345	2.713	2.2965	4.748	4.415	3.007	3.571	2.348	3.881	2.357	2.0615	3.487	2.7695	5.9865	12.56	11.13	8.029	7.208	4.361	5.493	4.4655	10.24	4.869	7.801	2.731	2.099	4.408	3.964	6.656	7.394	5.216	5.8755	4.609	3.0545	7.775	6.0215	8.798	8.963	6.195	7.706	5.4835
ENSG00000115760.9	BIRC6	15.72	12.08	14.39	16.3	16.51	18.99	19.1	4.967	5.165	5.916	20.65	21.82	7.6885	6.836	5.626	5.684	6.761	4.826	10.48	6.122	14.46	34.185	22.83	15.91	18.98	14.88	12.75	15.165	12.68	15.49	18.15	6.448	4.731	6.285	6.387	16.47	13.21	9.548	21.965	21.37	7.899	14.99	14.085	15.36	16.5	14.83	18.095	11.905
ENSG00000172469.10	MANEA	9.679	9.035	4.867	7.666	8.831	9.529	7.545	2.178	1.99	2.4245	4.209	3.277	1.623	2.537	2.283	2.789	2.269	1.956	6.973	2.805	7.765	17.07	13.78	6.7675	7.427	4.294	3.462	4.5175	4.932	4.0905	7.735	2.838	1.636	3.268	6.223	6.569	5.366	1.007	8.2	8.115	2.5035	3.745	4.5095	3.684	3.475	4.013	5.7425	3.681
ENSG00000163389.6	POGLUT1	11.64	11.73	9.9525	12.98	13.62	10.01	13.54	3.33	3.46	4.462	11.58	9.501	4.308	5.412	3.88	5.756	4.29	3.6405	6.582	4.401	11.8	18.915	15.12	15.495	16.4	9.471	9.0525	8.6545	8.542	8.5915	15.04	4.566	3.109	4.423	4.622	12.25	8.084	2.378	15.48	12.01	5.7275	9.767	10.89	14.33	14.03	12.59	16.77	6.716
ENSG00000124486.8	USP9X	25.55	25.03	28.18	31.01	30.98	34.75	37.42	10.58	11.73	11.08	25.485	23.64	15.3	16.26	10.49	13.62	13.01	9.2135	15.89	11.58	23.655	43.58	46.24	29.865	33.88	25.08	20.39	30.19	22.73	32.885	32.05	13.91	9.636	11.27	11.59	30.39	19.29	28.035	31.38	26.68	10.445	19.84	20.025	21.76	22.81	24.56	21.14	16.27
ENSG00000214784.4	AC010468.1	0.7661	0.7627	0.4525	0.6719	0.7135	0.872	0.5363	0.2319	0.1932	0.1865	0.5026	0.3934	0.2227	0.2171	0.2025	0.2717	0.2456	0.1476	0.3341	0.24615	0.89395	1.8305	1.039	0.7102	0.8585	0.7542	0.5286	0.6506	0.6916	0.5571	0.7049	0.3288	0.225	0.3368	0.1647	0.7398	0.6381	0.40715	0.86795	2.031	0.4757	0.5657	0.73005	0.9843	0.9369	0.5519	0.70795	0.51985
ENSG00000126067.7	PSMB2	55.375	51.06	51.49	59.96	60.58	65.9	56.16	29.875	37.34	32.305	45.465	37.99	36.79	52.2	32.23	45.92	35.87	26.13	56.62	36.465	53.545	151.35	91.7	66.67	60.59	53.08	44.035	52.36	54.28	53.615	58.13	26.59	23.17	30.37	37.53	62.56	40.83	53.49	62.77	51.67	20.17	48.81	50.115	56.1	59.55	42.91	57.35	34.69
ENSG00000204524.5	ZNF805	2.6065	2.28	2.139	1.97	1.939	1.741	2.622	0.3691	0.4073	0.45205	0.7266	1.087	0.62285	0.5481	0.3954	0.5244	0.5361	0.35285	0.8681	0.48415	2.3235	3.7535	3.18	1.884	2.529	2.02	1.4965	1.7905	1.672	1.8865	2.334	0.9637	0.7019	0.8569	0.7382	2.404	2.216	1.274	2.8545	2.506	0.87275	2.324	1.781	2.218	2.412	1.696	1.742	1.3
ENSG00000132507.13	EIF5A	200.7	233.4	195.05	214.3	214.7	198.9	185.8	90.015	105.7	87.35	165.45	151.1	109	129.4	89.55	104.2	98.24	76.385	102.5	91.765	199.25	585.4	505.6	268.65	164.4	171.6	177.85	175.8	412.2	178.4	215.5	117.2	102.9	139.3	163.5	240.6	169.9	202.7	198	165.8	97.815	162.2	185	321.5	323.7	161	203.95	147.8
ENSG00000182952.4	HMGN4	67.115	63.95	51.83	88.38	87.46	105.3	97.53	16.705	21.01	20.59	51.795	40.34	19.715	28.12	16.52	24.54	26.55	15.205	30.11	20.215	70.405	157.25	118.2	89.065	92.8	90.25	63.62	87.305	43.27	91.575	100.6	29.36	17.81	37.06	8.868	72.8	50.78	27.375	76.765	87.46	17.915	40.43	70.2	50.42	47.11	72.12	79.865	28.98
ENSG00000127922.5	SHFM1	50.535	44.45	49.895	51.66	48.62	59.27	40.78	23.92	24.03	29.925	22.61	19.58	20.09	27.18	21.69	26.23	29.82	25.515	32.09	24.41	49.92	83.98	77.88	57.75	60.06	49.37	38.83	45.235	54.71	43.13	49.72	34.72	26.52	26.26	32.22	43.2	39.6	36.445	52.315	70.45	15.255	49.11	50.305	51.59	53.46	34.72	37.52	33.62
ENSG00000201512.1	SNORA71C	1.0135	1.424	0.31795	0.4537	0.526	0.3614	0.864	0	0	0	0.40255	0.3909	0	0	0	0	0	0	0.2423	0	1.311	1.702	1.034	0.89275	0.9049	0.4154	0.5367	0.3742	0.9652	0.3393	1.792	0.3783	0	0.2896	0.2796	1.337	0.7662	0	1.6085	1.65	0.35835	0.3999	0.8881	1.429	1.164	0.6085	0.613	0.47245
ENSG00000143155.8	TIPRL	25.945	24.05	23.335	30.11	28.16	29.6	29.54	10.9	15.02	10.395	25.815	18.01	15.79	25.12	10.09	16.4	14.08	7.7505	15.91	11.415	24.725	70.225	58.29	32.875	28.15	24.84	22.65	22.205	32.12	23.655	30	15.85	12.78	12.5	12.75	24.65	20.81	18.945	23.675	28.06	11.855	27.25	19.985	20.1	20.21	20.78	21.105	14.945
ENSG00000142541.12	RPL13A	2816.5	2792	2144	2671	2743	2749	3168	754	600.5	704.6	1346	1198	595.05	638.9	677.7	683	881.1	645.95	1142	785.15	3312	5335.5	4525	4435	4350	2828	2349	2581	2992	2307.5	3486	1019	681.1	1270	906.8	2407	2538	1330	2696	7316	2320	2072	3234.5	4279	4059	2186	3418.5	2314
ENSG00000095564.9	BTAF1	40.175	26.52	17.83	37.59	37.15	45.33	47.23	4.4825	4.632	6.0115	18.025	25.58	8.7325	6.137	5.662	5.541	6.883	4.7335	11	6.368	37.82	103.9	31.87	40.97	47.39	38.25	26.195	40.155	27.88	38.23	64.24	13.45	7.161	12.44	11.1	39.43	33.48	11.45	75.775	59.69	13.485	24.81	37.275	57.75	60.55	35.06	36.345	24.34
ENSG00000088888.13	MAVS	19.125	16.1	14.36	17.79	18.31	20.83	26.74	4.725	4.743	5.8435	12.88	14.43	5.2475	5.39	5.423	5.486	6.151	4.736	11.51	5.8195	18.845	27.185	38.11	18.3	24.55	16.61	20.775	20.84	18.52	22.065	20.73	9.126	9.216	9.295	6.94	21.74	17.72	23.4	24.855	26.33	9.4035	13.18	17.57	15.4	16.14	20.81	14.945	14.885
ENSG00000213326.4	RPS7P11	1.6755	1.652	0.8439	1.355	1.401	1.685	1.297	0.48255	0.4867	0.46905	0.9451	1.147	0.47695	0.553	0.4283	0.5552	0.5439	0.43195	0.7304	0.53595	1.789	3.5345	1.814	2.1815	1.795	1.607	1.1335	1.4435	1.538	1.2725	1.178	0.6356	0.4292	0.7828	0.6469	1.564	1.156	0.7351	1.6355	3.537	0.9934	1.293	1.562	2.237	2.176	1.129	1.356	1.1075
ENSG00000156831.3	NSMCE2	16.22	11.45	12.19	14.88	13.68	19.15	14.97	4.0135	4.961	4.5495	8.1495	6.992	5.7285	7.299	4.205	5.635	4.792	4.0905	7.317	5.0205	15.015	22.365	16.5	13.205	15.2	15.13	9.6295	14.15	11.41	14.31	12.24	8.402	6.462	7.329	4.039	13.91	11.92	11.275	14.67	16.51	4.2835	10.48	11.535	11.54	12.84	8.871	11.93	10.175
ENSG00000082898.12	XPO1	32.155	30.68	25.345	38.25	38.55	38.64	37.22	17.785	17.41	18.275	53.705	49.47	20.17	23.6	16.3	22.02	23	14.2	27.92	17.79	32.435	97.115	75.2	44.6	40.69	33.52	26.255	31.75	31.6	30.2	52.82	14.99	10.98	15.44	13.89	38.08	23.35	18.32	56.89	65.21	16.155	36.73	31.165	33.77	31.48	30.8	37.735	21.285
ENSG00000014123.9	UFL1	23.23	16.81	23.865	26.47	27.96	31.94	31.65	9.8475	8.514	10.625	14.14	11.86	7.3075	10.01	10.46	11.44	10.59	8.781	27.78	11.315	20.485	42.855	34.56	23.905	29.17	20.5	16.19	20.905	22.29	21.095	26.28	11.86	8.347	7.997	11.57	20.61	21.9	16.525	33.105	31.75	15.985	20.15	19.545	18.44	19.9	20.77	15.835	16.375
ENSG00000226855.1	RP11-350G8.3	0.18325	0.1696	0.1121	0.1711	0.1848	0.1947	0.1805	0.08822	0.08278	0.077805	0.075755	0.08632	0.07623	0.09754	0.09309	0.08495	0.08954	0.068285	0.1399	0.09642	0.21385	0.52325	0.3568	0.20095	0.2401	0.1932	0.1451	0.14465	0.2353	0.1377	0.07246	0.0669	0.05263	0.09243	0.06875	0.217	0.1428	0.1093	0.23955	0.3729	0.1463	0.1613	0.2151	0.2233	0.2559	0.1571	0.23515	0.14155
ENSG00000143947.8	RPS27A	1226.5	1222	740.55	1359	1336	1513	1314	490.9	422.5	379.55	712.25	636.2	395.5	443.9	430.6	475.9	524	381.7	675.9	554.15	1494.5	2468.5	1716	1854.5	1958	1370	948.6	1206.5	1211	1078	1583	456	294.1	591.2	383.3	1108	1055	432.7	1309	3132	777.6	1050	1309.5	1497	1421	986.9	1534.5	967.5
ENSG00000227347.1	HNRNPKP2	0.27405	0.2307	0.21845	0.2324	0.1881	0.3093	0.2358	0.1071	0.08328	0.095425	0.26205	0.1992	0.1062	0.1315	0.1003	0.1346	0.1286	0.079675	0.1802	0.10395	0.2555	0.5113	0.3844	0.2136	0.2145	0.2118	0.182	0.21905	0.2266	0.22485	0.1844	0.1185	0.08207	0.0942	0.0869	0.3174	0.2237	0.1864	0.27605	0.2798	0.076875	0.1994	0.18145	0.2293	0.2458	0.2165	0.22865	0.1778
ENSG00000234589.3	RP11-253E3.1	0.72105	0.7257	0.62635	0.6366	0.6272	0.6628	0.563	0.2008	0.1889	0.2244	0.48035	0.4066	0.18795	0.2246	0.1888	0.2273	0.2568	0.23425	0.2926	0.2505	0.8388	1.448	1.359	0.97255	0.7732	0.7135	0.59605	0.6616	0.7558	0.57465	0.7477	0.3067	0.2494	0.3587	0.2935	0.6837	0.8161	0.46155	0.7172	1.957	0.61195	0.6126	0.7565	1.02	1.048	0.6276	0.88215	0.6022
ENSG00000163166.9	IWS1	33.585	33.87	20.155	38.37	34.98	33.83	38.43	17.45	14.2	18.205	34.3	30.51	17.375	18.67	19.68	22.36	18.71	16.625	37.08	24.125	35.24	57.96	47.34	41.715	42.29	35.73	29.265	36.405	27.93	36.32	41.72	24.16	18.46	18.74	17.75	40.05	29.9	30.245	40.955	32.17	10.79	40	36.27	30.57	30.05	31.62	39.765	23.01
ENSG00000230721.1	RP4-612B15.2	0.16155	0.1466	0.11185	0.1449	0.1252	0.1842	0.1245	0.053275	0.03026	0.03809	0.10515	0.09075	0.05152	0	0	0.0566	0.04377	0	0.06311	0.05786	0.1771	0.2664	0.2491	0.16442	0.2173	0.157	0.1051	0.14505	0.1421	0.1185	0.2057	0.05253	0.04368	0.05945	0.05231	0.1598	0.1337	0.05228	0.1606	0.3999	0.1288	0.1266	0.14935	0.199	0.1691	0.125	0.1379	0.09274
ENSG00000111641.6	NOP2	23.335	29.42	18	17.72	21.5	15.33	22.95	8.313	8.971	10.0305	24.76	25.9	12.335	12.27	8.084	10.73	11.33	8.9205	11.46	8.437	24.565	57.625	39.24	23.435	23.64	20.5	21.255	19.53	29.21	19.79	41.47	9.265	7.181	13.5	12.12	27.84	22.62	22.89	26.63	25.68	9.885	26.27	33.66	27.2	26.94	24.57	39.595	17.92
ENSG00000175548.4	ALG10B	2.1155	1.465	1.6905	1.522	1.626	1.522	2.27	0.1702	0.154	0.1916	0.32015	0.8822	0.28325	0.1851	0.1712	0.2109	0.1762	0.1673	0.5897	0.20375	2.029	8.525	3.321	1.5425	1.856	1.053	1.04	1.222	1.37	1.2155	1.943	0.7039	0.4481	0.664	0.4435	1.798	2.303	0.53175	2.561	2.41	0.90695	0.9689	1.2445	1.84	1.813	1.534	1.0075	1.315
ENSG00000156482.6	RPL30	414.75	366.5	195.55	352	351.8	420.8	375.3	119.1	84.56	95.53	171.05	143.1	80.77	88.94	111	115	121.9	91.4	214.1	151.95	435	694.1	504	502.15	547.1	349.7	261.85	320.25	306.6	289.2	405.6	147	101.3	143.1	105	319	292.5	227.1	386.85	983.4	190.9	226.2	323.9	505.2	494.7	272.8	369.5	251.3
ENSG00000240776.1	RP11-435F17.1	0.20635	0.1712	0.12435	0.1904	0.1827	0.2441	0.2838	0.06785	0.05844	0.049065	0.089565	0.09075	0.054905	0.05321	0.06636	0.06084	0.05513	0.05575	0.06439	0.078095	0.2437	0.45005	0.2663	0.1634	0.3655	0.2001	0.1317	0.18105	0.1929	0.15015	0.2544	0.07197	0.04579	0.1129	0.0607	0.1819	0.1793	0.076465	0.2088	0.4268	0.1216	0.1316	0.19715	0.3134	0.3755	0.1565	0.20855	0.11695
ENSG00000204253.3	HNRNPCP2	3.1565	3.779	2.9755	3.362	3.459	3.857	3.483	1.8865	1.645	1.694	2.827	2.011	1.6065	2.042	1.892	2.001	2.029	1.4335	3.665	1.991	3.762	9.977	5.536	4.027	4.777	3.139	2.42	2.7745	3.156	2.539	3.859	1.599	0.9051	1.893	1.342	3.972	2.364	1.6775	4.356	5.881	1.1595	3.151	2.9875	3.208	3.148	2.72	3.7055	2.165
ENSG00000256238.1	RP11-473N11.2	0.15295	0.1225	0.09717	0.09106	0.1002	0.1585	0.1352	0.03185	0.02953	0.042165	0.1673	0.1641	0.050885	0.05508	0.02161	0.0494	0.04565	0.03391	0.04198	0.03766	0.1282	0.30325	0.2577	0.15615	0.2695	0.1134	0.10945	0.1047	0.09688	0.1035	0.2108	0.04523	0.02894	0.03111	0.0454	0.1384	0.09373	0.04788	0.1418	0.1364	0.03258	0.08668	0.07281	0.09661	0.1037	0.09549	0.087	0.076095
ENSG00000164933.7	SLC25A32	26.6	24.53	10.115	24.48	24.49	25.82	18.26	5.8315	7.813	6.3135	16.44	14.3	9.9085	13.47	6.787	11	7.36	5.365	11.99	7.965	23.915	36.95	37.7	29.57	26.31	16.55	11.625	16.4	9.632	16.265	26.27	8.997	5.442	8.003	9.667	20.37	11.44	7.829	24.765	25.22	4.9085	26.11	16.955	13.54	14.76	13.17	19.615	8.942
ENSG00000244313.2	RP11-425L10.1	23.04	22.42	15.705	23.48	23.15	27.13	19.35	10.31	8.148	7.529	10.215	9.602	7.3085	7.968	8.105	9.617	8.995	6.929	11.34	9.6345	27.54	47.725	32.22	29.11	31.85	24.67	17.8	24.005	24.78	21.36	24.92	9.036	6.786	11.21	7.989	21.54	19.05	10.335	25.275	54.99	15.675	19.65	26.37	37.81	37.22	19.7	25.625	16.995
ENSG00000265681.2	RPL17	1161.5	1142	809.6	1111	1124	1207	1304	351.7	324.5	299.5	750	667.5	316.45	352.2	301.7	385.7	409.1	266.2	522.5	378.8	1355.5	2211.5	2363	1500.5	1795	1314	873	1176.5	1160	1106	1455	467	286.3	585.8	343.6	1017	974.1	348.85	1086.5	3291	1025	1027	1183	1439	1309	898.2	1185	968.45
ENSG00000020256.15	ZFP64	3.62	3.108	3.605	5.209	4.509	4.998	5.57	1.7325	2.549	2.1175	4.2415	4.29	3.454	3.386	1.709	2.163	2.448	1.613	2.473	1.8875	3.675	10.78	7.14	5.8185	6.797	4.261	4.0785	3.683	4.591	3.7855	5.686	1.664	1.326	1.988	1.711	3.394	4.033	1.3205	5.066	5.062	1.4245	3.975	4.8655	6.803	6.579	3.483	3.7765	2.6825
ENSG00000110330.4	BIRC2	30.02	29.93	26.885	22.12	26.37	21.63	26.26	11.005	11.47	10.7	27.935	24.65	12.545	15.02	12.36	14.31	11.98	9.085	22.14	12.78	28.825	37.35	52.88	30.065	35.18	27.33	26.03	23.32	20.02	22.495	31.05	14.47	11.41	18.28	19.2	33.27	26.53	17.41	45.29	32.38	17.735	26.7	28.69	22.6	21.98	28.97	35.775	20.145
ENSG00000164934.9	DCAF13	13.65	14.02	13.425	12.68	13.82	13.14	19.27	5.4145	5.007	5.845	7.2385	6.133	4.8045	5.879	5.265	6.271	6.201	4.984	9.313	5.88	14.03	38.295	41.45	15.325	12.75	10.55	10.805	9.461	16.67	9.556	17.18	6.231	4.989	8.647	5.678	11.88	11.72	7.1925	15.84	14.54	6.8385	16.59	11.615	12.36	12.38	11.57	15.05	10.006
ENSG00000063978.11	RNF4	24.56	21.11	18.36	24.53	23.29	26.07	25.93	9.0885	11.53	11.085	28.925	29.19	15.26	15.08	9.233	11.38	12.93	9.38	14.6	10.36	25.035	58.535	36.53	28.735	32.59	22.84	19.125	21.615	20.38	21.89	29.29	10.04	7.42	15.22	7.734	25.66	19.47	9.973	27.665	28.43	9.9655	22.96	25.22	21.78	23.58	20.64	34.54	18.395
ENSG00000075568.12	TMEM131	24.315	20.99	21.035	28.69	29.5	33.47	33.38	7.085	8.553	10.4	25.135	25.76	12.97	12.76	8.112	9.516	11.31	7.3135	11.96	6.9265	24.155	42.155	36.56	29.385	38.21	26.84	29.425	26.985	23.59	24.73	30.2	12.75	9.886	10.66	9.36	26.66	23.62	19.815	28.745	33.85	12.305	27.04	26.17	32.61	33.66	31.23	31.58	23.75
ENSG00000204196.4	AC011737.2	10.55	8.618	4.3005	8.364	9.537	10.61	8.743	2.4205	1.602	1.605	2.676	2.404	1.5315	1.773	1.982	1.871	1.929	1.499	4.015	2.343	11.18	16.11	10.82	8.3215	8.148	9.286	5.259	6.5075	7.144	5.955	7.458	3.008	1.891	3.951	2.326	8.632	6.659	4.6165	10.515	16.48	5.462	5.543	9.874	12.75	12.58	5.229	6.566	5.174
ENSG00000233231.1	HNRNPA1P49	1.2615	1.153	1.0065	1.433	1.171	0.9116	2.064	0.10475	0.1122	0.17485	0.5266	1.069	0.2289	0.1432	0.1486	0.18	0.1691	0.14595	0.3308	0.19845	1.288	5.1935	2.883	1.572	1.829	1.184	1.7015	1.452	1.422	1.3035	2.147	0.4455	0.3462	0.4836	0.5906	1.813	2.072	0.30525	1.6115	2.69	1.043	0.9771	1.286	1.128	0.9949	2.494	2.277	1.3035
ENSG00000153187.12	HNRNPU	108.85	110.5	94.405	122.5	113.4	136	137.8	54.745	53.83	60.565	164.5	132.2	56.03	69.27	54.55	67.08	71.67	49.595	87.57	56.805	109.4	225	164.1	165	159.7	103.6	85.025	114	90.46	109.5	154.8	53.11	34.68	49.2	32.11	115.8	90.04	64.655	153.35	181.5	43.655	92	95.675	95.68	92.97	90.57	106.05	70.345
ENSG00000175886.9	RPL7AP66	1.2185	1.188	0.90065	1.018	1.051	1.353	0.9354	0.29325	0.2999	0.281	0.42695	0.4048	0.2974	0.3412	0.3103	0.3158	0.32	0.2133	0.5331	0.3313	1.241	2.248	1.708	1.2625	1.725	1.15	0.81385	1.0525	1.276	0.82155	0.8754	0.4789	0.3112	0.5378	0.3809	1.059	1.027	0.61575	1.1915	2.649	0.97945	0.9844	1.131	1.69	1.706	0.7794	0.97665	0.78295
ENSG00000213261.3	AC093106.7	0.6701	0.7246	0.4307	0.582	0.6109	0.6997	0.4735	0.34915	0.1955	0.2392	0.3292	0.2939	0.2313	0.2626	0.2535	0.2547	0.2938	0.2169	0.4794	0.3291	0.83285	1.312	0.9174	0.8963	1.261	0.6562	0.5096	0.5558	0.8067	0.53465	0.7099	0.2428	0.1959	0.3654	0.2823	0.7209	0.5554	0.60665	0.67935	1.261	0.80785	0.4198	0.53305	0.9156	0.9353	0.6312	0.86075	0.46385
ENSG00000167721.6	TSR1	18.045	18.45	13.65	16.14	17.48	19.7	22.13	7.449	8.058	8.036	19.29	16.42	10.335	11.07	7.395	8.396	8.316	6.9035	10.29	8.3655	19.05	53.16	50.87	20.585	19.82	20.88	14.02	21.91	25.14	24	21.35	9.961	8.469	7.181	6.554	15.42	16.76	30.2	19.9	22.18	9.749	14.25	17.92	21.36	23.46	12.71	14.03	12.265
ENSG00000112306.7	RPS12	2674	2747	1450.5	2092	2468	2217	2662	807.25	627.3	620.35	841.75	736.5	581.9	660.7	755.9	770.4	810.1	641.5	1395	1077.5	3087	4471.5	4394	3404.5	3624	2272	1873.5	2221.5	2830	2172.5	2905	935.3	562	1218	736.5	2498	2383	965.65	2445	6551	1823.5	1356	2428.5	4233	4040	1902	2852	1814.5
ENSG00000227008.2	RP3-417G15.1	3.147	3.179	2.2235	2.555	2.566	3.431	2.873	1.2845	1.142	1.0035	1.797	1.703	1.1325	1.337	1.146	1.314	1.255	0.9079	1.687	1.3185	3.8465	7.0035	5.095	3.5285	3.228	3.407	2.5105	2.9865	3.666	2.5565	3.076	1.546	1.155	1.654	0.9182	3.029	2.846	2.687	2.928	8.573	1.901	2.387	3.238	4.03	3.646	2.267	2.305	2.0405
ENSG00000166847.5	DCTN5	22.49	19.19	15.935	22.22	23.16	27.43	30.12	10.265	11.91	10.2	20.37	19.27	14.185	14.74	10.36	13.51	11.25	8.599	19.32	13.365	21.62	56.5	38.96	25.125	26.23	25.46	21.89	25.16	31.64	27.42	22.06	11.65	9.731	16.25	7.841	25.78	22.75	11.485	25.295	19.12	9.283	22.91	27.79	28.66	30.2	23.4	26.27	18.3
ENSG00000136937.8	NCBP1	14.87	13.45	11.365	16.14	16.56	16.45	18.96	7.6835	8.204	10.375	21.565	20.29	9.6875	10.99	7.701	9.589	12.08	7.5325	11.24	7.4535	15.245	32.21	30.38	18.53	21.14	14.98	15.705	14.27	15.63	14.31	17.32	8.905	6.223	6.645	7.368	17.11	13.46	9.6475	22.49	20.8	7.6055	17.74	16.665	16.01	16.72	14.94	16.01	11.725
ENSG00000140750.12	ARHGAP17	53.14	41.66	30.68	35.02	41.54	53.7	26.61	6.0855	5.345	6.2315	13.27	13.81	6.952	5.767	6.11	6.303	6.015	5.359	18.21	8.0255	41.315	113.35	45.75	41.295	46.44	24.22	29.385	28.465	24.44	25	37.26	15.44	14.02	11.99	7.183	38.51	20.56	17.355	47.335	32.92	8.8355	32.17	24.685	28.35	33.45	40.19	59.445	19.595
ENSG00000197728.5	RPS26	411.4	443.6	596.5	459.4	457.1	440.5	484.7	168.3	147.9	145.75	206.9	188.5	158.7	165.9	132.3	180.3	169.9	143.15	240.6	189.3	466.4	970.65	645.2	319.15	596.4	436.4	417.8	393.8	481.1	352.45	528.3	209.8	165.5	237.6	241.7	402.7	365.1	221.2	436.05	981	289.35	382.4	444.3	531.5	486.8	418.5	590.6	363.2
ENSG00000177410.8	ZFAS1	211.7	165.8	63.295	126.3	139.1	162.9	143.6	83.06	67.05	59.215	129.35	111.4	59.385	67.28	70	80.54	78.01	54.79	162.5	102.8	216.8	372.65	366	175.05	238.5	114.9	88.02	109.95	147.9	96.525	195.6	38.1	14.73	63.17	25.02	192.3	128.1	35.375	205.2	428.5	56.885	100.8	153.9	213.6	213.8	98.66	160.55	101.35
ENSG00000090054.9	SPTLC1	27.46	23.66	21.88	24.95	23.8	25.77	30.16	8.967	9.855	11.645	18.725	16.25	9.475	14.12	10.45	13.95	13.23	8.438	22.67	10.9	25.835	29.735	55.55	39.915	38.92	19.09	19.71	18.605	38.47	17.775	28.39	8.937	4.711	10.7	5.588	25.59	24.44	5.562	30.52	36.66	9.2905	18.08	17.18	29.31	31.12	19.61	16.67	15.56
ENSG00000180370.6	PAK2	45.62	40.68	21.555	32.91	34.65	37.46	34.93	15.23	12.67	14.39	21.48	17.15	11.715	14.58	15.54	18.71	15.34	12.885	36.81	19.14	36.575	68.05	55.82	36.805	39.65	31.79	26.575	30.355	28.44	30.5	36.96	18.42	11.61	14.96	17.83	40.91	25.8	22.92	47.53	32.21	9.6555	16.71	26.45	23.34	23.96	30.07	42.405	18.425
ENSG00000120690.9	ELF1	55.045	46.06	17.56	39.34	38.26	46.69	58.93	4.463	3.302	4.7815	2.7345	3.275	3.524	3.421	5.283	4.832	4.081	4.079	16.55	6.8375	50.005	99.03	49.7	45.615	52.43	31.26	33.6	28.05	47.37	29.07	47.64	16.35	9.015	10.9	10.5	54.35	42.58	11.09	45.2	31.53	16.39	14.64	38.64	48.9	49.52	43.37	50.51	24.175
ENSG00000244716.2	RP11-20O24.4	3.6065	3.595	2.3845	3.331	3.373	4.13	3.689	1.13	0.9539	0.9354	2.099	1.976	0.99435	1.068	0.8858	1.118	1.203	0.77815	1.833	1.156	4.2565	6.223	5.571	4.576	4.927	3.867	2.6475	3.539	3.373	3.173	3.868	1.41	0.9122	1.734	1.114	3.721	2.944	1.2275	3.8	9.035	2.981	3.245	3.6715	4.363	4.119	2.605	3.414	2.833
ENSG00000143751.9	SDE2	24.59	26.36	9.7765	14.07	15.01	17.72	13.74	5.794	5.147	5.4835	8.9615	6.376	3.87	5.898	5.44	7.501	5.349	4.423	11.13	6.4525	20.59	23.665	18.63	15.675	17.56	12.09	10.94	11.87	12.61	11.355	20.1	6.534	3.963	4.981	5.38	19.67	11.81	10.15	21.63	15.73	6.115	8.896	10.13	18.53	19.76	11.5	12.505	8.582
ENSG00000134910.8	STT3A	33.305	33.27	32.825	49.79	42.8	41.39	38.13	8.2925	8.049	10.37	21.785	17.46	8.474	11	8.434	11.89	10.9	8.27	18.72	9.6445	36.805	68.275	122	59.52	73.05	26.99	29.11	24.76	27.38	23.31	43.37	19.44	10.92	17.89	18.13	40.89	39.2	7.86	41.715	62.19	32.93	38.98	35.08	24.85	25.8	29.26	35.685	28.63
ENSG00000233927.4	RPS28	587.85	632.2	432.75	435.3	535.2	493.3	574.5	253.6	217.6	231.8	314.55	283.7	201.4	220.3	229.3	282	280.6	232.55	298.2	303.55	706.15	1186	882.6	761.1	742.9	457.3	478.8	420	759	365.1	615.2	270.3	211.1	361	305.3	588.6	580	311.4	539.75	1155	490.45	564.9	662.75	990.3	962.6	487	839.5	501.35
ENSG00000151923.13	TIAL1	47.655	42.29	29.445	45.98	44.18	43.15	50.88	13.84	13.58	15.72	59.175	61	17.53	18.31	16.93	17.39	15.08	12.77	37.97	20.5	47.495	88.35	62.5	55.68	78.26	55.64	41.755	45.895	48.79	43.08	53.69	20.65	14.74	24.4	18.5	57.29	44.87	28.48	57.075	69.8	18.9	47.92	52.35	47.27	45.76	48.45	61.93	36.93
ENSG00000068438.10	FTSJ1	27.62	25.3	22.195	32.18	29.9	26.97	23.12	10.055	11.63	12.155	33.685	31.79	13.91	15.78	10.25	12.3	16.49	10.545	14.51	10.165	28.005	39.38	47.08	32.29	38.26	19.02	16.885	20.805	23.58	20.53	33.14	11.95	6.72	10.67	8.183	29.62	24.97	11.03	34.67	32.73	14.255	28.82	24.03	24.45	26.4	18.14	30.225	17.56
ENSG00000179833.4	SERTAD2	20.425	15.33	6.665	25.22	20.7	22.29	18.6	3.0075	2.89	3.799	9.8085	8.331	3.658	4.236	3.184	3.121	4.416	3.4555	7.314	3.6815	16.73	31.47	29.55	18.89	19.75	13.21	10.51	12.75	27.06	12.105	15.91	8.258	4.55	5.393	6.95	18.54	14.48	5.414	21.81	15.71	3.3435	6.682	11.75	28.53	28.49	12.21	25.645	7.736
ENSG00000122882.6	ECD	20.68	16.9	15.245	20.52	19.92	25.03	21.81	7.151	7.786	10.51	18.44	15.26	8.6565	11.28	7.121	9.908	11.63	8.0845	13.54	7.73	20.765	35.265	22.77	23.765	25.15	17.65	12.905	16.43	15.82	16.115	20.03	8.562	5.627	8.971	6.474	17.68	16.24	7.571	25.585	23.7	6.5785	18.4	20.455	17.82	20.4	12.2	16.02	11.575
ENSG00000197157.6	SND1	55.73	53.57	56.74	76.46	67.38	71.14	60	14.57	17.59	16.88	45.45	45.88	24.675	28.88	15.13	25.89	22.94	13.71	31.14	20.725	63.355	168.3	171.8	97.175	112.4	45.97	42.6	45.165	52	45.67	73.43	31.01	19.3	25.84	32.7	68.31	55.72	20.165	70.21	112.1	98.715	81.21	58.63	49.66	53.35	43.27	65.08	63.62
ENSG00000084774.9	CAD	14.39	13.17	10.595	15.24	15.11	12.99	16.19	4.574	5.376	6.0775	20.45	23.29	8.7085	7.081	4.642	6.026	7.283	4.6615	7.877	5.1215	16.325	41.365	33.65	26.375	24.76	15.95	13.345	13.52	16.16	13.285	30.17	5.053	2.805	7.786	8.388	15.8	12.74	3.8195	26.38	31.27	8.1135	22.81	17.865	16.03	16.45	14.66	20.71	9.887
ENSG00000213950.2	RPS10P2	0.22545	0.2313	0.1609	0.2231	0.2299	0.3051	0.2844	0.10066	0.0703	0.13785	0.1683	0.1283	0.07377	0.08374	0.1145	0.09807	0.1433	0.11855	0.143	0.10425	0.28105	0.4713	0.3526	0.4291	0.4291	0.2422	0.16285	0.2246	0.2714	0.21275	0.4074	0.09744	0.06764	0.1315	0.1067	0.2142	0.2138	0.11905	0.26265	0.5668	0.13945	0.2617	0.2763	0.4337	0.436	0.178	0.24385	0.19005
ENSG00000160208.11	RRP1B	16.395	15.44	11.035	13.47	15.02	15.35	17.94	6.8245	6.724	9.081	21.035	20.47	9.043	8.893	6.683	7.861	10.99	7.7895	10.26	6.5645	15.7	37.71	30.75	20.42	21.13	16.23	12.505	14.365	17.04	13.39	24.85	5.522	4.044	5.517	7.054	15.72	14.95	11.01	20.295	29.29	7.7395	15.61	16.46	16.83	18.33	13.65	21.815	11.63
ENSG00000215899.3	RP11-439L8.2	0.059545	0.04703	0.04036	0.04434	0.04313	0.06167	0	0	0	0.004788	0.019525	0	0	0.01797	0	0	0.01442	0.01388	0.02768	0	0.04436	0.14705	0.1087	0.06058	0.07466	0.04458	0.03361	0.0407	0.04366	0.040655	0.03956	0.01735	0	0.02081	0	0.04482	0.0324	0	0.044805	0.09242	0.021895	0.04085	0.03775	0.04034	0.03893	0.03691	0.029245	0.02998
ENSG00000080839.7	RBL1	3.408	2.59	2.111	2.53	2.807	2.928	3.696	1.093	0.9478	1.205	5.3115	4.327	0.9253	1.079	1.034	1.461	1.185	0.98205	2.311	1.1825	2.9925	12.965	6.001	4.71	4.971	2.871	2.323	2.4655	3.957	2.2885	3.23	1.261	0.857	0.8393	0.7235	3.063	2.717	2.863	5.823	5.775	1.547	2.352	3.0205	3.126	2.998	3.119	4.342	1.7585
ENSG00000118197.9	DDX59	11.17	9.915	8.333	10.44	10.13	12.88	11.83	3.104	3.13	3.371	7.9725	7.062	3.1145	3.698	3.225	4.263	3.572	3.005	7.003	4.183	12.39	18.11	8.239	13.87	15.02	10	6.5655	8.9965	7.182	9.097	14.17	4.127	2.88	4.828	3.626	9.766	8.636	11.075	11.175	14.25	4.4225	7.507	9.809	10.19	10.39	7.491	12.01	5.2665
ENSG00000122692.7	SMU1	22.665	20.06	18.23	24.56	22.22	26.36	25.41	9.8745	10.77	10.59	29.28	22.66	12.05	14.84	10.43	13.05	11.75	8.7655	17.21	11.03	22.12	34.095	30.04	27.84	29.14	23.06	16.335	23.06	18.23	22.165	31.19	10.03	7.783	9.382	7.031	22.08	16.83	11.97	28.235	30.07	6.6185	18.1	22.05	23.66	25.73	17.26	23.74	12.745
ENSG00000224094.1	RPS24P8	1.0125	0.9519	0.66775	0.7382	0.9113	1.009	0.9977	0.44855	0.4167	0.38745	0.6022	0.548	0.3732	0.4532	0.3329	0.3615	0.382	0.32205	0.5314	0.4149	1.177	1.8625	1.402	1.1975	1.335	1.16	0.8449	0.9377	1.086	0.8762	1.453	0.5572	0.4468	0.5867	0.2917	1.029	0.9089	1.006	0.9442	2.583	0.5947	0.7718	1.001	1.265	1.167	0.7107	0.7141	0.64845
ENSG00000161016.11	RPL8	1523.5	1470	989.25	1371	1389	1466	1643	431.45	413	355.45	680	607	400.5	433.7	383.2	425.6	426.8	320.4	582.9	470.6	1760	2857	2327	2341.5	2425	1619	1264	1455.5	1673	1388.5	1898	707.2	539.6	792.9	413.8	1353	1444	832.65	1551	3853	1246.5	1267	1597.5	2456	2390	1158	1397	1145
ENSG00000171135.10	JAGN1	46.67	45.78	65.01	38.01	39.34	36.54	44.56	12.68	13.2	15.505	27.395	26.54	16.095	17.52	12.65	19.7	16.54	12.97	22.92	14.905	44.99	61.23	62.93	40.62	52.91	36.79	35.675	33.91	28.11	33.76	48.41	16.43	13.39	25.58	26.44	36.15	33.59	26.215	46.875	45.32	27.885	33.63	38.14	41.58	43.76	38.29	31.495	38.735
ENSG00000103061.7	SLC7A6OS	9.944	7.961	6.437	9.361	9.211	9.871	10.59	4.144	4.751	4.7575	10.685	10.24	5.2205	5.751	4.404	5.373	4.975	3.841	9.091	5.337	9.369	21.31	14.99	9.505	13.49	7.929	6.991	8.286	6.842	8.402	8.698	4.637	3.947	4.882	2.185	8.387	8.004	5.1665	12.615	10.82	3.4085	6.214	8.344	6.204	6.658	7.709	10.28	6.231
ENSG00000238172.1	RPS2P35	0.04932	0.04578	0.029	0.04214	0.05009	0.044	0	0	0	0	0	0	0	0	0	0	0	0	0	0	0.04766	0.1362	0.08334	0.0299	0.07878	0.04003	0.03246	0.03569	0.0529	0.02284	0.1143	0	0	0	0	0.04518	0.03993	0.03107	0.050985	0.1004	0.03985	0.04047	0.053025	0.07267	0.06673	0.04054	0.05014	0.04213
ENSG00000183405.5	RPS7P1	10.125	9.811	5.145	8.394	8.894	10.25	7.695	3.838	2.788	2.816	5.7025	4.745	2.7895	3.172	2.956	3.367	3.181	2.4205	4.548	3.3425	11.835	21.03	11.85	7.7465	8.75	10.15	6.811	8.8345	9.541	7.819	9.744	3.668	2.663	5.468	3.489	9.104	7.484	4.081	9.261	22.16	6.055	7.39	9.1325	13.19	12.84	7.037	8.667	6.735
ENSG00000118260.10	CREB1	13.95	11.31	5.7765	13.53	12.52	14.84	12.99	4.2385	4.468	4.125	14.22	10.31	4.401	5.699	4.589	4.978	4.593	3.5215	7.872	4.216	12.97	20.245	14.6	14.905	17.22	10.56	8.2005	9.648	9.005	9.2255	13.47	4.546	3.333	4.228	2.821	12.9	9.985	3.0515	14.62	14.28	3.6145	8.142	10.925	10.65	10.72	9.912	12.955	6.007
ENSG00000214653.3	HNRNPA3P3	0.08372	0.08392	0.048075	0.08168	0.0771	0.08675	0.09634	0.0288	0.02487	0.029535	0.06645	0.04382	0.02581	0.03107	0.02737	0.03089	0.02657	0.026115	0.06366	0.040965	0.087905	0.20405	0.1083	0.051415	0.05213	0.08381	0.06964	0.0742	0.1004	0.07099	0.1472	0.03099	0.02109	0.03724	0.02673	0.1248	0.06766	0.032915	0.10125	0.1284	0.02714	0.07781	0.065375	0.08966	0.1058	0.08436	0.09037	0.055955
ENSG00000089022.9	MAPKAPK5	30.965	24.9	26.63	31.08	29.15	32.57	31.17	11.49	12.66	13.41	24.355	22.18	13.84	14.42	12.35	12.75	15.66	11.24	18.98	14.495	31.495	40.34	30.58	30.07	32.23	28.34	29.905	26.495	21.94	27.3	31.82	14.01	9.56	16.55	11.19	31.16	24.65	19.045	37.055	34.35	12.685	21.47	28.665	31.26	32.25	28.15	24.43	19.415
ENSG00000213178.3	RP11-641D5.1	4.3635	4.066	1.977	4.779	3.668	5.05	3.498	1.5905	1.067	1.184	2.204	1.694	1.2205	1.219	1.44	1.542	1.413	0.9842	2.675	1.6605	4.6305	7.3685	4.235	3.2785	4.654	4.033	2.53	3.751	3.653	2.9205	4.014	1.726	1.136	2.627	1.071	4.019	2.861	2.319	4.2445	7.205	2.182	2.787	3.726	4.394	4.266	2.428	2.92	2.999
ENSG00000145216.11	FIP1L1	36.925	29.82	30.69	41.9	36.27	44.67	42.59	15.63	16.9	16.27	33.655	27.72	18.38	24.26	15.67	19.4	19.12	12.675	24.6	16.63	35.355	79.56	67.02	42.305	45.6	27.17	25.61	27.94	29.48	26.845	38.18	16.84	10.94	13.93	10.05	35.14	27.8	21.585	41.1	55.21	9.7195	26.98	29.15	33.4	35.19	27.37	34.455	20.99
ENSG00000117505.8	DR1	12.48	10.93	7.5125	15.69	14.33	13.7	11.66	5.399	5.823	5.064	15.735	10.75	4.845	7.274	5.173	6.482	5.954	3.9905	8.517	5.702	11.76	22.265	23.17	16.54	16.06	11.1	9.427	10.355	13.03	10.14	12.69	6.177	4.204	6.778	4.244	15.07	9.903	7.403	12.205	11.11	3.9855	8.986	10.6	17.81	17.32	10.17	13.135	8.123
ENSG00000101868.6	POLA1	6.1445	5.206	2.943	5.921	5.87	8.444	7.733	2.525	2.225	2.4965	6.346	5.516	2.499	2.541	2.476	2.865	2.507	2.1955	4.94	2.7765	6.467	19.65	6.31	9.6835	9.879	7.016	4.7445	6.27	5.637	6.684	8.287	3.27	1.642	1.941	1.099	5.765	4.694	3.591	11.29	9.538	1.944	3.344	5.261	6.387	6.443	4.836	4.777	3.565
ENSG00000058804.10	NDC1	7.6015	6.528	6.978	6.606	7.023	6.29	8.748	2.5785	2.788	2.5595	6.872	5.549	3.4095	4.179	2.685	2.863	2.826	2.3055	4.856	2.729	8.1945	35.375	16.3	9.592	9.195	5.797	7.5235	5.1005	10.97	4.961	8.922	3.055	2.235	3.656	3.372	6.549	7.19	3.4675	9.9675	8.392	3.28	3.527	6.261	8.643	8.381	7.472	8.827	5.6305
ENSG00000218426.5	RP11-475C16.1	13.89	12.36	7.954	11.91	12.08	17.31	9.651	4.1375	3.185	3.4395	5.806	5.47	2.9345	3.343	3.359	3.919	4.343	3.284	6.845	4.5245	16.595	25.795	17.87	11.6695	13.56	13.29	10.055	11.945	13.94	10.15	9.961	5.33	3.661	5.771	3.966	14.01	11.42	6.461	14.11	24.12	7.812	10.52	12.89	17.74	19.2	10.77	14.73	9.5945
ENSG00000254093.4	PINX1	9.306	8.337	5.07	8.794	8.479	9.518	8.155	3.163	3.537	3.7315	10.24	9.398	4.4645	5.341	3.646	4.295	4.028	3.6055	5.988	3.9165	9.686	17.4	10.86	10.87	10.41	9.048	6.5225	8.533	8.855	8.935	9.847	3.899	2.426	5.214	3.978	8.685	6.307	5.301	16.095	11.05	3.5575	6.466	8.173	12.3	11.95	5.809	8.6895	5.517
ENSG00000004700.11	RECQL	36.105	28.46	18.17	41.46	37.21	39.69	26.67	4.4945	4.177	5.2835	11.015	9.175	4.8405	5.5	5.205	5.289	4.856	4.53	11.25	6.286	26.795	78.845	75.47	21.965	31.8	22.84	14.31	24.485	14.7	25.375	27.02	12	8.1	6.742	5.49	31.68	15.53	9.448	29.12	19.74	6.83	9.63	14.625	15.4	16.43	19.02	27.23	10.725
ENSG00000114978.13	MOB1A	41.865	38.17	23.455	41.56	41.61	43.02	45.27	8.671	8.439	9.5515	17.315	14.74	7.667	9.352	7.868	9.901	9.407	7.3175	15.31	11.015	36.415	132.1	57.76	47.595	52.25	38.83	35.015	36.485	38.99	38.695	49.69	14.1	9.706	22.96	9.298	47.07	26.61	8.5715	35.275	44.2	8.004	13.27	34.555	35.42	38.53	39.04	57.665	21.59
ENSG00000121774.13	KHDRBS1	85.455	74.26	53.75	85.76	79.3	100.1	98.15	33.12	34.57	37.865	123.05	86.43	35.515	46.73	30.03	41.97	43.51	30.235	54.13	30.595	88.695	181.25	115.5	132.7	137.7	75.67	63.37	71.78	66.89	69.775	107.8	35.8	22.8	34.5	20.22	77.79	58.29	27.4	92.025	151.4	26.25	67.24	66.805	66.78	69.57	61.61	65.99	45.265
ENSG00000076053.6	RBM7	9.922	10.04	5.0665	10.18	8.659	11.75	8.389	1.8515	1.623	2.3225	5.0665	4.499	1.9505	2.059	1.951	2.229	2.343	1.895	3.367	2.131	9.4835	9.702	15.52	7.6315	11.1	8.603	7.205	7.83	7.271	7.338	10.97	3.276	2.549	3.943	4.478	9.999	6.642	3.1525	9.086	12.33	2.902	5.737	8.227	6.352	6.197	6.743	7.951	5.751
ENSG00000232888.3	RPS11P5	3.6905	3.391	2.003	3.42	3.014	3.924	2.536	1.124	0.7668	0.92525	1.6535	1.858	0.91945	0.9249	0.9202	1.135	1.018	0.80765	1.624	1.1285	4.1995	6.4155	4.916	3.6605	5.153	3.071	2.7835	2.8645	2.755	2.333	2.731	1.393	0.8627	1.456	0.8127	4.214	3.807	1.602	4.1345	6.949	2.2385	4.238	3.2965	4.818	4.83	2.938	3.349	2.5405
ENSG00000255893.1	RP11-685N10.1	2.9075	1.471	0.5943	1.192	1.494	1.662	1.289	0	0	0.055445	0.11235	0.2727	0.054155	0	0	0	0.04198	0	0.1616	0.06489	2.2285	3.8365	2.441	1.60585	3.406	1.153	1.0725	1.4485	0.8712	1.1975	2.656	0.4045	0.236	0.1802	0.3089	1.539	1.893	0.2645	3.5655	2.649	0.90035	0.3124	1.023	2.381	3.019	1.79	1.528	1.1595
ENSG00000230364.1	RPL4P3	0.12235	0.1079	0.04852	0.117	0.09366	0.1628	0.07143	0.045345	0.03384	0.03927	0.06574	0.06035	0.027945	0.03324	0.03574	0.03886	0.03825	0.028015	0.07294	0.03779	0.1217	0.2546	0.1731	0.060635	0.1365	0.1244	0.06843	0.10345	0.08395	0.089945	0.09604	0.04911	0.0392	0.05391	0.02584	0.09845	0.0854	0.099575	0.1324	0.1978	0.053335	0.08995	0.097605	0.1449	0.156	0.05857	0.06578	0.07358
ENSG00000116747.8	TROVE2	11.175	8.92	6.8225	10.48	10.5	11.89	10.66	4.647	3.959	4.679	7.9425	8.098	4.248	4.679	4.248	4.539	4.651	3.7945	10.51	5.186	10.02	17.33	12.67	11.035	13.2	10.17	6.2275	10.15	6.804	9.9485	11.46	4.793	3.22	3.289	2.817	10.66	7.286	4.419	13.74	14.37	2.875	6.417	9.244	8.036	8.243	6.482	6.9585	4.3085
ENSG00000066379.10	ZNRD1	37.52	43.62	38.515	45.42	43.4	38.13	37.33	12.58	12.84	13.655	26.67	24.13	13.585	14.97	12.86	16.04	13.32	12.84	17.19	14.555	43.025	109.1	49.7	47.195	56.76	35.34	35.135	33.725	44	32.56	50.71	20.72	13.98	28.05	17.61	43.88	28.99	19.56	40.56	57.73	21.97	38.13	44.6	40.47	41.5	39.82	63.45	36.95
ENSG00000144559.6	TAMM41	7.4575	5.88	5.352	5.847	6.334	6.599	8.667	2.497	2.869	3.189	7.0005	6.452	3.4575	4.027	2.615	3.327	4.29	2.585	3.588	2.367	7.9805	11.4	8.858	8.946	8.806	5.725	4.9935	4.8745	6.078	4.875	6.511	3.101	2.188	3.398	2.314	5.381	5.825	2.6985	11.7	12.28	2.595	6.163	6.72	8.222	8.656	5.468	7.4955	4.387
ENSG00000223482.3	NUTM2A-AS1	5.125	5.123	3.782	4.73	5.15	4.9	5.234	1.92	1.733	2.0545	3.533	3.189	1.7825	2.102	2.203	2.276	2.126	1.8005	3.713	2.4165	5.0805	5.3295	6.729	5.521	6.856	3.938	3.2465	3.8895	3.306	3.7875	4.656	2.378	1.364	2.546	1.59	5.44	3.798	2.0345	6.11	6.262	1.8025	3.461	4.5575	4.166	4.133	3.127	4.012	2.778
ENSG00000175792.7	RUVBL1	16.555	17.94	16.52	15.12	17.46	12.98	20.56	7.3185	7.494	9.7805	12.15	11.57	8.805	10.34	7.061	11.27	10.54	6.946	9.625	7.5255	19.13	55.985	53.26	21.66	24.96	15.4	13.9	15.64	20.68	16.94	37.17	12.63	9.445	11.73	7.001	19.08	12.81	7.19	24.86	19.1	5.9765	20.19	15.89	16.03	15.7	13.45	23.485	10.395
ENSG00000104133.10	SPG11	17.375	14.6	16.74	15.21	15.77	16.46	26.01	4.9995	5.117	5.983	13.155	12.93	6.708	6.635	5.126	6.242	6.171	4.7045	10.54	6.437	17.025	34.28	23.21	19.585	21.67	15.4	15.72	13.785	16.15	13.705	19.35	8.205	6.738	9.178	6.802	22.46	18.17	8.3945	20.765	20.24	8.011	15.3	18.105	18.38	19.72	18.65	27.42	13.845
ENSG00000144021.2	CIAO1	50.7	46.01	63.845	44.81	45.67	42.52	53.86	19.785	24.67	27.025	49.955	44.59	32.265	37.19	21.04	24.93	28.89	19.915	32.1	23.125	47.935	75.765	71.91	48.795	59.82	40.54	36.805	37.685	42.93	38.925	51.1	23.54	19.58	32.9	28.4	47.91	42.46	26.485	52.89	47.04	22.515	45.85	41.245	39.49	41.98	40.54	53.785	34.025
ENSG00000137814.5	HAUS2	13.06	10.81	7.7765	9.508	9.821	9.672	9.747	5.398	6.199	4.6725	10.935	8.102	5.324	7.811	5.556	6.956	5.294	3.8095	11.8	6.4835	10.79	26.675	17.33	8.835	11.47	8.476	6.742	8.045	8.57	8.369	11.33	3.909	2.787	4.073	2.991	11.1	7.045	4.826	11.43	10.66	3.987	6.787	6.9245	8.441	9.136	6.93	7.927	5.477
ENSG00000178921.9	PFAS	10.625	10.43	10.34	7.365	8.587	6.648	11.8	2.935	3.928	3.681	12.14	13.13	6.712	6.074	3.266	3.987	4.311	2.789	4.973	2.9605	12.65	37.29	18.79	11.105	14.58	7.244	7.7035	6.8775	8.785	6.6255	18.24	3.941	2.639	6.358	4.966	9.524	7.941	3.456	12.235	16.96	5.257	7.971	10.275	7.897	8.538	8.93	15.29	7.479
ENSG00000026103.15	FAS	17.14	22.77	35.18	20.48	30.2	24.18	16.08	3.952	3.698	6.265	0.9637	1.226	3.761	3.882	3.098	2.239	4.028	4.0715	3.499	3.1485	20.02	96.635	53.63	25.63	36.78	13.47	16.25	12.995	13.71	13.275	34.13	7.36	2.925	5.802	7.715	44.05	10.9	1.7785	21.505	51.64	2.691	6.441	18.58	16.74	12.05	13.95	18.425	4.9575
ENSG00000048828.12	FAM120A	46.625	45.55	52.23	45.74	49.74	52.58	70.28	15.3	16.9	18.515	39.4	32.46	15.715	21.03	15.26	16.26	21.28	14.8	26.27	16.73	44.365	70.985	98.39	45.08	61.55	49.44	54.25	47.085	42.75	49.3	55.2	24.1	21.5	24.53	22.46	53.88	42.14	37.535	43.82	49.99	24.815	35.51	44.8	34.18	35.31	43.85	45.965	38.655
ENSG00000163939.14	PBRM1	21.92	18.43	11.68	17.99	19.76	25.84	24.8	4.0255	4.282	4.6385	16.955	13.99	4.828	5.454	4.514	6.079	5.285	3.725	9.609	5.331	18.385	22.67	24.77	22.565	28.22	20.32	13.82	19.035	17.15	19.26	24.26	8.151	5.723	4.716	6.042	17.6	14.97	8.9875	23.88	27.78	6.407	15.6	16.355	17.19	17.71	13.13	16.195	9.65
ENSG00000213036.3	RP11-365D23.4	0.15135	0.1534	0.064915	0.2062	0.1376	0.236	0.09743	0.05146	0.05132	0.036445	0.052295	0	0.019745	0.05176	0.05881	0.04648	0.05282	0	0.06192	0	0.14555	0.31295	0.2097	0.18805	0.1743	0.1178	0.068675	0.10905	0.116	0.087395	0.2334	0.05247	0	0.0893	0	0.1209	0.1277	0	0.19345	0.1654	0.044575	0.07097	0.1356	0.2277	0.1674	0.0677	0.063335	0.06675
ENSG00000008988.5	RPS20	764.05	702.6	314.8	552.1	559.6	597.6	584.8	186	157.2	168.1	170.5	145.1	136.2	163.7	161.9	168.4	196.8	163.9	312.5	215.6	741.35	1035	678.7	782.25	769.6	583.3	369.2	533.6	430	483.9	610.7	236.2	161.2	268.7	177.5	552.4	434.5	262.2	578.9	1363	279.8	402.3	588.85	750.1	705.2	421.5	635.25	391
ENSG00000115750.12	TAF1B	6.783	6.713	4.6295	4.793	5.366	4.694	5.794	2.451	2.574	2.4515	6.401	5.494	2.4275	2.978	2.315	3.727	3.253	1.6115	3.092	2.533	6.558	8.8315	16.5	7.555	8.29	4.086	3.075	3.8595	7.137	3.3925	7.741	2.144	0.972	3.52	1.542	6.609	4.342	1.6225	8.038	6.571	1.708	5.036	5.754	5.906	5.529	3.362	4.764	3.017
ENSG00000220472.1	RP11-69L16.5	1.2465	1.244	0.77595	1.085	1.069	1.453	0.9823	0.3458	0.2865	0.35275	0.5944	0.6432	0.28745	0.2942	0.3284	0.3695	0.4147	0.30105	0.6289	0.375	1.6195	3.141	2.373	1.4135	1.784	1.282	1.067	1.158	1.638	0.93775	1.121	0.6341	0.415	0.5933	0.371	1.485	1.188	0.6523	1.4835	4.011	0.87205	1.097	1.2465	2.048	2.005	1.11	1.5075	0.94015
ENSG00000235001.2	EIF4A1P2	0.3443	0.4065	0.2317	0.2802	0.2759	0.3337	0.1607	0.05827	0.05174	0.065835	0.074585	0.088	0.079295	0.09433	0.05362	0.07226	0.07345	0.04794	0.09623	0.05286	0.3345	0.532	0.6057	0.1736	0.1955	0.2166	0.17395	0.2139	0.3992	0.1974	0.2098	0.1106	0.0783	0.1237	0.0929	0.4148	0.2306	0.1148	0.34485	0.3052	0.1196	0.1835	0.22445	0.3025	0.3578	0.1799	0.2467	0.1966
ENSG00000118181.6	RPS25	1774	1702	988.15	1763	1734	1989	1666	582.8	492	534.6	754.2	662.4	477.45	533.1	504.9	584.5	671	486.35	913.1	701.15	1961	3397	2125	2022	2262	1661	1076	1561	1273	1328.5	1848	715.5	489.5	763.8	456.6	1363	1297	1248.5	1695	4223	967.75	1520	1495.5	1914	1736	1180	1522.5	1069
ENSG00000136891.9	TEX10	9.9835	10.49	6.8145	8.01	9.068	9.171	10.88	3.08	3.254	3.9195	14.2	13	4.563	4.576	3.506	4.3	4.538	3.1025	5.511	3.618	10.395	19.31	17.47	15.095	15.52	10.2	7.363	8.617	8.144	8.136	15.44	3.988	2.725	4.533	2.878	9.999	7.8	6.281	13.505	18	3.2585	10.9	11.665	11.88	12.37	8.277	11.4	5.8325
ENSG00000153006.10	SREK1IP1	7.515	6.722	6.1325	7.999	8.401	9.443	8.74	3.869	3.668	4.565	7.962	6.57	3.361	4.159	3.903	4.354	4.801	4.1675	6.557	3.547	6.6985	12.065	10.74	9.389	8.624	8.766	5.727	8.038	10.44	8.145	9.25	2.606	2.109	3.716	2.673	8.079	5.795	2.446	8.452	8.771	3.023	6.492	8.3735	9.211	9.469	5.581	6.421	5.3
ENSG00000069998.8	CECR5	28.32	24.78	36.675	23.15	23.03	23.22	32.74	10.69	12.63	13.78	34.14	33.25	16.21	16.32	11.37	12.9	14.93	12.32	13.15	11.725	31.49	57.085	41.44	32.945	33.56	26.18	28.295	25.785	27.09	27.035	36.82	20.56	25.09	20.36	24.33	28.01	27.62	22.755	30.46	34.84	13.355	25.67	36.415	34.01	33.35	25.92	34.955	23.575
ENSG00000164190.12	NIPBL	18.855	14.85	10.295	16.79	16.82	21.24	20.62	4.7695	4.685	5.513	17.475	18.28	6.484	5.922	5.113	5.656	5.641	4.707	9.455	5.5765	17.47	25.585	19.88	19.535	21.62	17.86	13.12	17.24	14.43	16.15	20.63	6.995	4.833	5.913	4.93	20.64	15.07	8.645	23.41	27.26	6.1725	14.49	16.915	19.26	20.09	15.41	17.455	10.995
ENSG00000196756.7	SNHG17	29.6	30.27	14.825	23.59	27.51	27.27	25.25	6.291	6.277	6	25.035	22.45	7.438	7.67	6.815	8.376	6.051	5.908	13.78	8.6275	33.655	34.435	31.75	38.625	38.47	23.09	19.16	21.315	29.98	20.56	34.98	9.613	4.474	11.94	9.406	24.48	20.51	7.5615	40.69	40.09	11.005	21	33.155	36.33	37.61	20.14	29.35	17.035
ENSG00000228929.1	RP11-159C21.4	3.0155	2.603	1.2035	2.387	2.494	3.19	2.161	0.7782	0.5954	0.65135	1.157	1.181	0.67395	0.6632	0.7324	0.8793	0.6653	0.52095	1.628	0.9682	3.014	4.0885	2.647	3.2025	3.413	2.579	1.7115	2.19	2.051	1.9375	3.15	1.132	0.8218	0.9564	0.6588	2.325	1.939	1.915	3.116	5.145	1.502	1.502	2.4785	3.331	3.438	1.841	2.3025	1.7
ENSG00000055070.12	SZRD1	53.775	49.61	49.42	93.34	72.38	87.3	63.56	18.115	16.5	19.14	22.21	23.41	17.285	16.1	16.77	17.95	19.43	17.405	32.2	21.63	51.495	105.95	95.33	69.79	64.55	62.98	44.68	71.345	55.9	65.25	73.97	29.84	25.05	35.55	21.07	60.45	37.65	40.82	59.825	75.72	14.8	32.82	55.595	47.16	51.35	49.21	59.36	33.375
ENSG00000113272.9	THG1L	7.8645	6.574	8.2475	7.05	8.484	8.449	15.74	1.821	1.953	2.026	3.8815	3.36	2.5415	2.804	1.995	2.932	2.058	1.6785	3.409	2.13	7.885	17.74	15.01	12.215	13.08	13.28	10.19	9.937	8.1	10.585	11.07	3.411	2.09	3.734	2.99	7.396	5.99	3.444	8.996	12.63	4.0655	7.31	9.489	8.031	8.016	7.861	7.0305	8.07
ENSG00000135686.8	KLHL36	15.76	13.79	10.085	16.07	14.18	19.4	20.72	3.2305	3.842	3.743	9.596	9.713	4.5355	4.695	3.61	4.272	4.575	2.912	4.917	3.4035	14.835	29.18	24.13	13.1	14.03	11.86	11.14	13.295	13.39	13.355	15.45	6.809	5.876	8.948	8.445	17.29	11.66	3.667	14.23	19.79	6.155	12.09	14.44	13.27	13.25	14.42	16.985	11.755
ENSG00000138750.10	NUP54	29.035	24	12.9	25.92	25.77	30.63	27.91	7.186	7.406	8.321	34.33	30.41	9.4325	9.725	7.762	9.212	8.296	7.034	14.58	8.2525	28.42	37.015	35.53	30.785	34.18	26.28	19.945	24.31	20.66	23.015	32.14	8.407	5.293	10.74	8.388	23.81	20.2	10	33.155	34.36	9.23	16.32	24.935	23.39	24.59	20.15	22.825	15.86
ENSG00000101343.10	CRNKL1	16.395	12.58	10.91	15.02	14.47	16.63	16.4	5.337	5.895	7.3925	13.195	11.42	6.6855	8.119	5.942	6.467	7.898	5.8965	8.654	5.4935	16.335	18.165	24.58	16.915	19.06	14.6	12.35	14.175	14.37	14.545	17.92	5.581	5.224	7.141	5.633	12.6	14.4	14.985	19.275	19.83	4.9535	13.56	16.31	13.81	15.54	13.14	16.85	9.215
ENSG00000172809.8	RPL38	665.65	629.9	407.4	635.1	654	723.7	589.6	395.15	358.6	272.75	387.25	339.8	321.35	369.9	341.2	338.7	318.4	272.6	554.1	401.85	714.6	1255.5	939.6	880.65	861.7	672.2	455.3	631.75	550.7	580.7	697.2	315.2	240.3	288.9	197.4	557.3	494.3	535.9	743.05	1621	357.4	472.1	573.45	803.5	788.3	479.9	646.6	386.55
ENSG00000117751.13	PPP1R8	31.32	24.86	19.25	32.36	30.52	34.73	32.64	17.295	16.66	19.505	33.79	27.58	16.845	20.15	16.35	19.68	23.13	15.9	30.87	17.23	29.22	50.99	47.9	37.085	37.87	29.32	22.425	29.12	26.58	29.39	35.17	11.65	9.093	12.33	8.782	25.94	22.09	12.725	35.14	33.54	8.8335	23.86	25.825	27.95	29.31	23.11	28.395	16.76
ENSG00000135763.5	URB2	4.477	4.921	3.5075	4.07	4.354	3.464	4.525	1.259	1.418	1.571	3.857	4.042	1.942	1.881	1.31	1.664	1.553	1.3345	1.892	1.5585	4.302	12.615	8.082	3.8275	3.874	3.519	3.1195	3.696	4.782	3.6685	6.398	1.683	1.518	1.361	1.457	3.624	3.431	4.4815	5.027	4.905	1.902	4.929	3.5	3.563	3.64	3.317	4.1985	2.841
ENSG00000224546.2	EIF4BP3	1.6715	1.633	1.633	1.309	1.278	1.723	1.816	0.3909	0.3981	0.42045	1.236	1.001	0.47745	0.5362	0.3918	0.421	0.4528	0.3552	0.8122	0.4914	1.7145	3.569	3.188	1.763	2.33	1.239	1.129	1.295	1.293	1.1315	1.025	0.6821	0.5157	0.7477	0.3641	1.346	1.447	1.6715	1.326	4.297	1.124	1.321	1.2365	1.385	1.382	1.075	1.0765	1.1455
ENSG00000111642.10	CHD4	72.565	60.38	81.535	86.86	82.93	105.2	97.64	31.025	27.64	40.57	84.825	76.74	36.07	35.97	32.25	35.38	39	34.845	51.52	38.615	68.28	134.7	112.2	103.89	115.4	93.8	60.84	86.73	61.83	80.765	103.7	42.19	33.43	43.97	23.25	83.21	62.62	43.105	107.8	97.4	31.46	79.47	67.31	78.91	89.35	63.37	85.66	56.14
ENSG00000230330.1	HMGN2P3	1.6175	1.279	1.1175	1.654	1.74	2.507	1.605	0.7371	0.5314	0.64895	1.1155	0.8873	0.5302	0.643	0.6444	0.8266	0.6971	0.57765	1.506	0.75635	1.6975	4.5295	2.115	2.3985	2.443	1.545	1.4425	1.3645	1.452	1.2125	3.047	0.5567	0.3242	0.7811	0.351	1.94	1.157	0.71565	2.0615	3.103	0.6099	1.817	1.677	1.419	1.379	1.302	1.655	0.87015
ENSG00000138231.8	DBR1	12.775	9.923	10.935	12.63	13.29	10.51	13.79	4.2775	4.31	5.0065	11.97	10.96	5.175	5.247	4.079	5.43	5.554	4.063	8.083	4.7415	12.08	18.425	18.78	11.12	14.26	12.2	9.69	12.65	10.44	12.485	16.74	4.32	3.935	6.474	4.399	12.69	10.99	4.7655	14.02	15.78	5.426	11.41	11.445	11.08	10.53	11.67	18.61	10.39
ENSG00000108651.5	UTP6	20.52	19.51	11.095	23.87	22.35	22.96	18	7.3575	8.019	8.177	28.72	23.37	9.1625	10.03	8.069	9.384	9.237	7.0355	11.81	7.751	20.425	35.68	28.92	27.51	27.76	19.85	15.155	17.81	16.82	16.865	24.06	7.984	5.573	9.18	8.274	20.04	15.23	10.9	27.63	27.36	8.2015	18.79	23.255	18.43	18.39	16.06	25.615	12.09
ENSG00000122687.13	FTSJ2	14.735	12.43	16.59	17.53	17.25	16.05	18.99	8.1395	9.835	9.497	17.565	15.84	13.145	13.86	8.3	9.828	9.784	8.512	11.21	8.9635	14.995	49.625	29.63	16.93	18.44	16.79	13.225	16.04	16.7	16.31	18.69	8.237	7.266	9.631	8.282	16.23	14.01	11.895	18.54	18.37	5.582	15.48	17.2	17.43	18.1	14.11	23.665	11.17
ENSG00000198755.6	RPL10A	923.85	932.9	527	915.1	981.9	1094	1198	254.8	214.8	183.75	382.8	355.4	214.75	236.2	207.1	236.5	259.2	159.4	313.5	250.2	1148	1689.5	1433	1491	1578	1069	729.8	954.25	996.4	835.45	1418	327.3	191.5	438.1	246.4	757.6	816.4	414.55	981.65	2525	547.7	612.6	1050.5	1483	1384	702.3	825.4	613.55
ENSG00000244398.1	RP11-466H18.1	22.26	20.9	9.575	15.86	18.37	19.5	16.72	8.116	5.769	5.459	8.6305	6.572	5.741	6.228	6.051	6.363	6.563	4.7855	11.32	8.1385	26.92	44.72	24.56	24.24	32.14	16.88	14.265	14.745	18.2	13.355	23.73	5.725	3.986	7.712	4.452	18.13	15.06	8.706	24.325	51.52	13.06	12.04	19.515	31.15	31.72	14.94	19.945	12.32
ENSG00000070950.5	RAD18	4.538	3.046	3.154	2.981	3.469	3.947	4.335	0.976	1.038	1.0605	5.487	4.632	1.468	1.691	1.131	1.333	1.366	0.9436	2.079	1.33	5.5685	15.61	5.487	5.785	5.352	3.494	3.901	3.4095	4.068	3.473	4.152	1.232	0.6279	1.416	1.503	4.706	4.354	0.73725	5.6865	5.272	1.0755	2.143	5.498	4.969	5.863	4.234	5.3165	2.5545
ENSG00000145912.4	NHP2	81.95	82.14	69.83	93.66	93.75	90.6	93.06	53.98	63.24	62.79	76.735	72.69	75.09	84.32	52.67	64.5	76.13	52.665	76.98	56.56	94.46	168.15	162.1	112.5	120.8	79.56	64.31	81.265	137.9	78.885	86.4	46.31	34.37	54.23	32.73	70.82	74.59	49.54	110.65	117.5	42.05	72.14	83.925	107.2	113	53.5	68.66	57.16
ENSG00000117133.6	RPF1	34.585	31.59	24.93	38.64	37.32	40.86	38.15	12.175	13.25	20.075	18.865	17.3	15.935	17.79	11.3	16.02	28.72	14.63	19.32	13.18	35.705	49.24	44.03	43.03	42.74	39.2	31.76	35.51	31.93	35.345	41.7	20.45	18.4	19.53	14.34	34.69	27.85	24.865	38.93	35.15	12.665	32.3	33.81	33.95	33.36	28.06	38.275	25.83
ENSG00000239269.1	RPSAP4	0.1317	0.1398	0.097205	0.1395	0.1353	0.1557	0.1129	0.065785	0.05301	0.053845	0.061125	0.05945	0.066125	0.07064	0.07281	0.07311	0.07879	0.04954	0.1149	0.06963	0.152	0.36455	0.2758	0.12175	0.2037	0.1457	0.1256	0.10595	0.1827	0.1109	0.07555	0.05328	0.04844	0.04427	0.07736	0.1442	0.112	0.074765	0.18075	0.2921	0.13455	0.1195	0.1364	0.1794	0.2084	0.1221	0.1686	0.1116
ENSG00000123374.6	CDK2	18.72	21.06	10.67	22.66	17.34	18.86	21.31	1.647	1.547	1.795	2.8445	3.177	2.004	1.436	1.911	2.094	1.424	1.451	3.653	2.5305	24.82	63.975	16.41	28.09	30.12	17.89	15.125	24.195	17.66	32.085	26.39	7.674	4.272	8.614	7.542	32.09	16.24	3.9715	18.255	31.91	5.8455	7.553	22.54	28.45	27.67	16.31	24.405	12.75
ENSG00000124549.10	BTN2A3P	4.266	2.96	4.259	2.875	3.554	2.59	3.265	0.24495	0.2493	0.3329	0.4882	0.517	0.2907	0.2378	0.282	0.3982	0.2881	0.25725	0.5935	0.3725	3.741	5.648	5.762	4.204	5.312	3.333	2.6305	3.149	2.148	3.0605	3.751	1.135	0.7584	1.502	0.6796	4.173	2.153	0.4141	4.1915	4.435	0.6078	1.222	3.3535	2.416	2.383	3.827	5.663	1.5775
ENSG00000104517.8	UBR5	35.235	26.48	15.915	34.68	31.38	40.61	41.18	9.431	9.995	12.355	33.275	35.31	14.255	13.72	9.502	10.84	13.97	9.0995	12.42	9.361	34.115	114.6	43.72	34.63	39.49	36.55	21.995	31.885	24.44	31.38	34.36	14.53	8.927	8.187	6.6	32.68	24.68	22.405	41.21	43.11	10.085	28.7	26.665	31	32.96	24.49	24.11	17.225
ENSG00000048162.15	NOP16	16.525	24.34	14.78	13.83	17.64	13.92	15.78	6.4885	8.208	6.5075	9.0475	9.093	9.1155	10.53	7.028	9.003	8.179	5.3175	6.738	7.547	18.56	52.71	38.73	16.95	13.42	15.99	16.935	16.75	34.53	17.455	25.56	11.92	9.592	11.2	11.19	14.69	12.87	28.99	18.365	19.33	6.2055	11.65	15.715	26.02	25.09	14.98	18.815	13.89
ENSG00000215086.2	NPM1P24	0.22135	0.2095	0.14835	0.2196	0.2291	0.3069	0.1407	0.060625	0.06281	0.05436	0.2277	0.2715	0.06359	0.06159	0.05361	0.08641	0.06656	0.055265	0.0944	0.07572	0.2194	0.86595	0.5102	0.3632	0.2242	0.2189	0.1498	0.1931	0.2373	0.15405	0.4225	0.1179	0.06547	0.1132	0.231	0.2564	0.1812	0.1242	0.2508	0.6283	0.1588	0.2138	0.17165	0.1559	0.1824	0.2183	0.33775	0.146
ENSG00000068654.11	POLR1A	8.9575	7.448	8.3195	8.46	7.506	7.864	9.493	3.2105	4.187	4.3075	8.4805	8.748	6.133	5.924	3.484	4.579	5.04	3.4125	4.243	3.517	8.412	16.89	18.32	8.981	8.157	8.309	6.8355	8.58	8.671	8.537	12.96	4.599	3.603	3.905	3.264	8.087	5.933	8.1	10.37	10.12	3.5165	9.872	9.0265	8.04	9.296	6.136	7.349	5.7525
ENSG00000073614.7	KDM5A	15.435	11.75	11.825	13.74	12.52	15.3	16.35	2.747	2.348	2.9325	7.922	7.181	2.918	2.946	2.851	3.18	3.159	2.5155	5.584	3.2755	13.945	24.185	19.95	15.805	17.84	11.63	9.877	11.545	12.02	11.135	14.39	5.162	3.114	4.371	4.307	16.08	11.94	4.504	18.06	16.96	4.5525	8.704	12.055	21.59	21.05	11.73	15.37	7.552
ENSG00000136518.12	ACTL6A	29.465	24.4	23.055	25.78	25.89	27.26	32.52	5.729	4.212	6.3	7.0985	6.579	4.2215	4.344	5.845	6.906	5.976	5.6485	18.14	8.3655	30.455	62.29	47.01	39.8	39.93	29.29	25.995	24.165	31	24.51	35.48	10.02	7.537	11.9	9.416	26.8	28.42	7.806	35.755	40.6	12.585	20.78	22.69	31.77	31.97	26.09	28.91	21.41
ENSG00000067704.8	IARS2	69.615	57.32	74.6	60.57	56.38	69.28	64.68	23.9	27.22	18.905	32.57	28.51	29.17	30.97	22.5	23	23.44	14.95	30.74	25.335	60.06	82.93	96.33	53.315	60.63	48.02	53.31	50.225	58.68	54.65	52.81	32.37	32.47	28.2	28.97	44.92	52.29	49.745	54.15	55.05	19.395	29.64	37.055	57.06	64.33	43.01	37.345	39.355
ENSG00000166199.8	ALKBH3	22.55	16	13.24	21.27	20.49	23.83	22.53	6.908	8.288	7.32	20.335	16.9	10.205	11.2	6.987	9.448	8.467	6.2985	12.72	8.7125	21.895	27.025	24.36	25.975	25.34	18.64	14.245	18.39	15.83	17.21	27.99	7.427	5.215	10.57	7.102	17.63	17.93	15.57	27.195	27.77	9.226	20	23.67	20.66	23.52	14.48	19.97	15.795
ENSG00000073584.14	SMARCE1	35.81	27.09	19.565	34.13	34.14	43.84	37	9.864	9.52	10.58	19.97	16.27	8.986	11.21	9.985	11.51	11.11	8.701	19.67	11.335	31.035	41.83	46.75	42.735	51.1	34.96	24.985	33.88	22.93	34.575	42.24	13.2	8.892	13.74	8.815	27.65	22.71	14.71	43.545	43.61	9.0985	19.17	28.53	25.5	27.49	25.76	28.455	17.69
ENSG00000068784.8	SRBD1	7.3405	5.959	4.816	5.674	6.333	6.899	7.086	1.502	1.397	1.7225	2.332	1.955	1.452	1.594	1.549	2.213	1.55	1.326	3.302	1.978	7.1725	13.01	9.102	8.9745	9.721	4.591	4.678	4.78	4.025	4.693	7.148	2.93	1.594	2.905	2.485	6.858	5.394	1.7995	9.037	6.631	3.8295	6.486	5.8595	4.848	5.176	4.724	8.0675	4.8315
ENSG00000066044.9	ELAVL1	24.86	25.77	22.585	29.97	30.79	33.79	32.27	11.95	12.55	13.07	35.56	29.12	12.45	16.24	11.44	14.47	15.44	10.28	17.74	11.145	25.74	55.095	40.46	34.23	38.1	30.66	22.91	28.715	24.09	29.11	33.38	15.73	10.56	15.41	10.59	27.67	22.42	14.255	33.9	36.1	9.4765	27.84	30.4	22.33	22.3	20.54	27.155	16.995
ENSG00000113194.8	FAF2	24.43	20.32	24.935	19.18	20.37	21.59	27.81	9.3705	10.89	10.895	28.925	25.91	12.93	14.46	9.237	12.56	12.34	8.701	12.83	9.6695	22.81	34.03	52.42	26.23	30.38	22.01	18.46	21.215	22.1	19.94	31.73	8.646	5.67	9.6	11.66	23.3	20.8	7.8695	28.14	29.28	10.135	24.11	24.34	26.97	29.11	20.39	22.32	16.07
ENSG00000196419.8	XRCC6	200.4	172	199.2	219	203.8	261.1	217.9	63.43	73.3	69.5	175.25	153.6	103.35	110.8	60.04	88.11	82.26	57.085	100.5	72	197.15	388.45	279.1	267.15	278	212.5	166.6	215.4	209.5	211.5	236.6	115	86.27	94.92	63.43	210.7	159.2	154.7	222.6	252.3	61.385	176.4	176.25	202.6	213.3	158	194.9	122.65
ENSG00000225159.1	NPM1P39	0.38895	0.4109	0.26875	0.401	0.4142	0.6459	0.2891	0.089915	0.1036	0.08546	0.25035	0.1997	0.09549	0.1355	0.1016	0.1062	0.1202	0.07213	0.2782	0.095485	0.43145	1.7215	0.9912	0.3611	0.9823	0.4215	0.2723	0.3222	0.4276	0.262	0.4609	0.1471	0.1174	0.1822	0.08642	0.3987	0.2984	0.1897	0.41545	1.09	0.27575	0.2325	0.30465	0.3076	0.3078	0.278	0.2823	0.3129
ENSG00000137760.10	ALKBH8	5.9785	3.951	3.2205	6.117	5.776	6.648	7.104	2.033	2.516	2.639	5.842	4.13	2.535	3.604	1.974	2.776	3.489	2.103	3.278	2.3025	5.396	7.17	8.106	6.3945	6.791	5.175	3.3375	4.16	3.949	4.1345	5.665	2.676	1.705	2.21	1.947	4.039	4.161	3.6685	7.11	5.801	1.697	3.349	4.8285	4.58	5.204	4.156	5.1485	2.926
ENSG00000166189.6	HPS6	11.48	8.349	13.76	14.83	14.49	11.21	18.44	3.6845	5.336	4.895	9.3215	8.957	7.7345	8.652	3.807	5.072	5.457	4.0635	3.537	4.2485	11.785	25.825	31.04	13.785	17.31	12.04	13.635	14.855	16.86	15.895	20.78	4.145	4.888	6.345	4.653	11.75	12.7	5.7495	12.32	10.46	6.451	9.204	11	14.56	15.46	13.78	19.155	12.245
ENSG00000189266.7	PNRC2	14.925	17.17	12.63	16.54	15.11	16.97	15.3	4.03	4.827	5.0695	9.502	7.56	4.997	6.232	4.48	5.012	5.08	3.806	8.538	4.5025	14.24	29.985	17.12	14.76	20.05	14.98	12.77	12.615	9.795	11.495	16.21	6.083	4.222	9.178	2.867	17.54	9.328	4.224	13.625	19.1	3.4365	7.64	12.05	7.761	7.948	11.97	11.76	10.11
ENSG00000172053.10	QARS	110	84.68	85.46	77.78	81.13	81.65	124.3	19.385	21.71	22.19	40.22	42.16	29.445	26.77	20.89	25.53	23.19	19.795	39.8	25.115	106.6	165.85	128.7	105.09	101.4	96	115.1	82.23	141.2	82.58	106.2	48	51.26	66.64	36.64	97.02	123.3	75.765	102.45	128.3	55.085	71.88	113.65	133.7	144.9	109.9	120.25	98.485
ENSG00000010165.15	METTL13	16.805	14.46	20.025	15.95	14.72	13.19	18.9	6.0555	7.454	7.8885	22.21	19.49	11.655	12.57	6.324	8.001	9.021	6.1965	10.02	7.3765	17.185	32.875	33.26	20.075	22.74	13.72	14.89	14.465	14.83	15.62	23.51	6.861	6.601	8.445	7.423	17.33	16.57	10.955	21.905	18.19	6.9755	10.9	16.255	17.51	19.25	15.44	20.68	13.07
ENSG00000224993.2	RPL29P12	0.5702	0.4715	0.2764	0.3493	0.4233	0.4587	0.7508	0.1371	0.07611	0.1048	0.2263	0.334	0.12405	0.1025	0.1177	0.09161	0.1071	0.10615	0.1803	0.12055	0.55225	0.86165	0.5657	0.46205	0.5154	0.469	0.3944	0.4188	0.4242	0.3818	0.5381	0.1995	0.165	0.2215	0.2228	0.4422	0.4646	0.3357	0.53475	0.9455	0.33595	0.3224	0.51525	0.6939	0.7545	0.3724	0.51845	0.39845
ENSG00000213315.4	CTD-3035D6.1	1.246	1.069	0.67535	0.892	0.8618	1.069	1.02	0.41815	0.2927	0.3327	0.6577	0.6989	0.3207	0.3313	0.2935	0.3056	0.4158	0.28745	0.4684	0.36315	1.358	2.751	1.97	1.03445	1.445	0.9541	0.7785	0.842	1.24	0.74285	0.697	0.3639	0.2794	0.459	0.3292	1.169	0.8789	0.5327	1.2995	2.598	0.78335	0.6915	1.0205	2.192	2.4	0.7499	1.1255	0.77145
ENSG00000213079.5	SCAF8	36.78	25.57	18.32	28.87	27.92	35.49	39.79	7.768	8.572	8.9275	23.16	22.18	11.24	11.34	7.589	9.252	10.27	7.4025	11.01	7.74	35.345	35.44	36.32	38.785	40.95	25.58	20.435	24.705	18.41	23.74	41.41	11.32	7.865	11.07	8.621	27.5	23.38	14.735	42.715	44.6	9.5995	20.11	24.86	30.98	32.66	22.64	25.16	16.62
ENSG00000202363.1	SNORA62	4.3865	4.898	2.7925	3.602	3.773	2.045	3.692	0.82785	0.838	0.9782	4.4805	4.171	1.6365	1.488	0.7665	0.9612	1.403	0.9193	1.711	1.023	5.519	11.695	4.77	6.1715	3.941	3.14	4.1055	3.0895	4.893	2.6165	7.818	1.568	1.066	1.883	2.3	6.519	3.932	1.179	6.8155	7.5	2.8385	4.061	4.9925	7.034	5.418	4.812	8.8595	3.654
ENSG00000137944.12	CCBL2	36.565	27.92	32.51	29.56	31.4	33.83	40.93	11.57	14.38	11.96	18.4	16.43	17.865	19.86	12.58	14.76	12.01	10.89	15.1	13.175	38.19	49.915	52.29	37.195	37.58	23.08	23.045	27.165	34.64	26.075	40.57	10.4	4.794	19.6	12.63	32.61	28.12	6.581	60.5	42	17.81	33.76	34.095	30.08	33.85	25.89	34.38	28.07
ENSG00000179157.4	RPS2P28	0.14555	0.1242	0.083205	0.0861	0.1298	0.09331	0.1075	0.02739	0	0.03319	0.050035	0.06552	0	0	0.03234	0.02941	0.03013	0.02719	0.05949	0.03949	0.1441	0.57135	0.2296	0.10726	0.1609	0.0969	0.09875	0.080975	0.1489	0.079205	0.1621	0.04716	0.03473	0.05624	0.04861	0.1258	0.08577	0.064325	0.1454	0.3342	0.13125	0.09075	0.14895	0.212	0.2057	0.1241	0.1699	0.08244
ENSG00000107833.6	NPM3	21	18.97	25.34	16.6	16.34	13.55	24.21	9.378	13.42	6.3	4.407	4.066	13.655	16.21	8.011	9.585	8.197	5.7625	5.545	5.482	23.595	85.895	61.65	37.235	37.3	20.21	19.085	16.5	32.18	15.63	24.4	7.009	4.475	16.12	7.25	18.44	18.77	8.764	17.73	39.93	18.82	23.91	24.285	25.15	25.26	14.42	24.675	15.69
ENSG00000158711.9	ELK4	16.84	14.26	6.5305	12.35	13.23	12.45	17.87	3.2445	2.857	3.285	10.905	10.55	3.595	3.753	3.663	3.365	3.383	2.987	7.317	3.9235	15.095	29.335	14.38	16.67	18.73	11.7	9.9445	10.97	11.11	10.615	13.9	5.877	4.282	7.223	6.48	18.48	13.38	8.345	18.78	14.59	5.5435	10.63	26.97	20.65	19.68	13.08	17.9	8.232
ENSG00000169612.3	FAM103A1	6.4725	5.741	6.58	7.329	7.076	7.763	7.928	3.5565	4.451	3.569	9.4	6.747	4.0235	6.358	3.232	4.958	3.928	3.0255	4.314	3.5685	7.5985	15.56	11.5	8.6835	8.147	7.057	6.162	7.2705	11.59	7.0865	8.444	2.918	2.517	4.098	4.158	5.959	7.915	5.912	6.4735	7.998	3.6415	7.339	6.9685	10.85	11.14	6.018	7.401	7.0765
ENSG00000188283.7	ZNF383	6.105	4.277	3.028	4.83	4.657	5.403	6.595	1.578	1.519	1.844	4.7925	4.029	1.628	1.915	1.806	2.154	1.952	1.461	3.554	2.02	5.8085	7.1705	5.316	6.897	7.278	5.136	3.512	4.416	3.682	4.4315	6.316	2.643	1.727	2.331	1.465	4.719	4.044	3.0045	7.419	7.229	1.7485	4.077	5.245	5.298	5.643	4.186	5.3795	3.283
ENSG00000077514.4	POLD3	9.655	8.206	4.277	7.11	8.389	8.975	12.53	2.3035	2.428	2.804	6.925	6.307	3.3205	3.566	2.36	3.241	3.245	2.08	4.432	2.6065	9.706	26.585	14.86	13.04	12.88	10.23	9.0755	9.5565	7.905	8.548	14.09	3.171	1.951	5.836	2.693	10.67	8.373	2.6585	11.17	11.2	5.063	6.645	9.825	7.398	7.849	9.925	10.02	5.842
ENSG00000047410.9	TPR	41.575	33.29	24.875	39.83	38.25	46.33	45.35	9.5935	9.627	10.905	33.31	31.91	12.02	12.24	9.877	11.38	12.21	9.384	15.76	10.75	36.265	71.305	59.04	34.32	39.82	35.64	28.42	35.86	27.34	34.225	38.5	15.42	10.61	13.44	9.779	39.13	28.96	17.82	42.95	47.92	12.955	30.73	30.045	32.38	35.75	35.39	39.335	24.44
ENSG00000198252.7	STYX	12.235	9.771	4.403	11.69	11.38	13.2	11.22	2.603	2.302	2.8015	5.773	4.906	2.378	2.796	2.575	2.787	3.136	2.4215	7.17	3.146	10.0315	18.85	17.01	11.625	10.45	10.72	7.167	10.91	10.63	11.57	9.992	4.72	3.982	3.981	10.22	9.084	8.44	7.7105	9.66	10.64	4.5365	5.352	8.8355	10.5	10.86	7.839	9.4825	8.5905
ENSG00000240376.1	RP11-36C20.1	9.275	8.416	7.8475	7.43	8.176	8.939	8.899	2.0985	1.807	1.88	3.712	3.318	1.7785	2.042	2.053	2.269	2.203	1.5755	3.884	2.4965	10.03	22.27	16.37	12.02	11.95	7.483	6.1255	6.9295	9.578	6.285	9.438	3.044	2.108	3.515	2.049	7.403	6.805	4.5045	9.3445	30.55	5.2065	5.582	8.0445	11.83	11.47	6.022	7.7275	5.204
ENSG00000136536.10	MARCH7	50.02	43.79	30.79	54.53	54.2	57.93	51.65	13.01	14.09	16.955	49.425	47.22	15.39	18	13.3	16.58	17.42	14.565	21.09	14.2	49.35	69.35	53.56	62.52	60.2	47.54	31.26	43.79	64.63	42.835	55.07	23.75	19.74	17.7	18.08	57.33	41.37	35.48	60.7	64.27	11.995	41.85	47.53	44.67	43.75	35.16	46.13	26.29
ENSG00000156469.4	MTERFD1	17.265	18.49	15.85	16.82	19.94	16.94	17.71	7.877	8.584	10.69	21.195	17.76	9.908	12.6	8.386	12.28	11.31	8.825	12.12	9.6315	17.625	35.335	27.3	19.66	20.76	19.39	13.75	16.79	12.43	17.5	22.06	13.3	14.7	10.12	11.18	16.35	13.36	17.06	22.63	19.89	7.056	17.53	20.49	12.8	12.1	13.18	20.28	11.98
ENSG00000138398.11	PPIG	26.965	22.08	17.96	26.98	25.14	34.38	29.62	10.165	11.22	11.895	33.635	24.89	11.63	16.56	10.95	14.52	13.19	9.697	20.43	11.01	26.885	45.52	31.86	33.765	35.97	27.55	21.44	26.24	20.83	24.2	31.36	12.02	7.734	10.1	11.89	26.82	22.89	14.08	32.71	35.32	8.5955	28.81	25.56	21.99	21.72	23.38	24.21	16.01
ENSG00000083845.4	RPS5	532.4	503.6	377.2	486.5	506.1	520.3	560.4	153.8	130	141.35	225.6	215.1	132.55	138.1	137.1	147.6	178	132.25	230.4	171.45	607.05	1118.5	947.1	767.5	843.6	562.3	409.9	534.25	629.1	503.15	707.4	201.5	133.6	234.9	189.6	470.5	463.9	305.4	499.6	1487	545	388.6	678.45	966.1	973.9	400.6	540.75	401.2
ENSG00000236565.2	HNRNPA3P5	0.4326	0.4284	0.27985	0.4333	0.3774	0.4505	0.2645	0.1798	0.1451	0.1815	0.4705	0.3316	0.1813	0.2144	0.1618	0.1838	0.177	0.1351	0.2783	0.18505	0.43995	1.2385	0.6434	0.46795	0.3609	0.414	0.41315	0.3901	0.6028	0.3899	0.4461	0.2078	0.1202	0.2429	0.1715	0.6349	0.405	0.21435	0.5205	0.77	0.1604	0.4483	0.37365	0.4616	0.4984	0.4527	0.46835	0.29205
ENSG00000132467.2	UTP3	24.99	28.76	30.585	27.59	26.54	21.22	29.09	9.257	10.67	11.305	17.77	15.81	13.405	15.69	10.76	12.1	12.41	9.781	17.82	11.68	24.895	66.8	64.69	24.895	28.93	24.43	24.97	26.87	32.3	26.49	40.12	11.09	9.46	16.34	15.98	30.26	23.42	12.09	26.925	25.32	10.58	17.23	21.765	30.55	32.24	30.31	63.205	22.39
ENSG00000172661.13	FAM21C	13.82	9.95	9.706	11.63	11.16	14.73	15.59	3.296	3.472	3.934	12.45	14.43	4.938	4.712	3.508	4.497	4.503	3.175	6.663	4.0335	12.095	17.38	21.28	12.825	15.52	11.16	11.475	10.875	7.873	11.045	13.05	6.663	2.986	5.357	2.145	13.16	9.583	4.968	14.52	16.75	3.3195	9.126	9.156	9.475	10.79	12.06	11.505	6.514
ENSG00000139350.7	NEDD1	10.875	8.904	4.869	9.632	9.98	10.98	10.59	2.1365	1.639	2.4145	1.663	1.962	1.6485	1.555	2.021	2.435	2.368	1.879	4.737	2.2255	11.28	24.315	15.23	10.955	12.87	10.67	6.6285	9.5135	7.469	9.873	12.98	3.743	3.229	4.207	1.737	8.989	7.754	8.7405	15.795	9.904	3.135	6.934	8.789	7.891	8.216	7.23	10.03	4.943
ENSG00000148110.11	HIATL1	42.04	36.31	37.61	51.99	46.89	42.47	38.97	16.75	16.38	20.125	29.865	25.02	16.025	19.05	17.32	20.98	21.59	16.32	37.27	18.86	38.615	59.27	62.11	54.675	52.96	27.94	28.205	28.245	57.97	26.165	43.85	14.66	8.99	15.42	7.397	53.1	35.89	8.579	54.82	36.5	11.915	21.93	35.12	53.23	54.44	28.51	38.825	25.985
ENSG00000083635.7	NUFIP1	5.713	5.163	4.345	5.267	5.744	6.248	6.174	3.042	3.263	3.372	5.811	4.663	3.2515	4.653	3.258	3.873	4.081	2.68	4.725	2.8505	6.006	11.48	9.094	7.097	7.613	5.259	3.7955	4.756	4.639	4.7335	7.102	1.898	1.316	2.313	2.094	4.363	4.539	3.891	7.6985	7.371	2.0365	4.011	5.5555	5.765	6.043	3.487	4.4305	4.042
ENSG00000065135.7	GNAI3	60.75	53.97	31.585	49.72	53.05	60.26	48.91	14.77	14.47	15.025	32.52	25.37	13.905	16.27	13.18	17.88	15.41	12.18	31.36	16.89	51.575	87.38	101.9	70.285	53.58	43.29	39.565	41.46	90.05	40.72	51.74	13.58	6.619	20.78	18.77	47.04	39.25	8.6355	54.91	45.45	16.19	29.12	37.58	78	84.09	33.74	42.645	24.765
ENSG00000213280.2	RP11-212P7.1	0.8793	0.7257	0.5168	0.8774	0.7635	1.078	0.8362	0.32695	0.2546	0.2567	0.3566	0.4051	0.2285	0.2366	0.2618	0.3011	0.2797	0.1957	0.4472	0.29855	1.023	1.602	0.9612	1.1752	0.9422	0.8016	0.57535	0.78275	0.8407	0.70725	0.7141	0.3219	0.1833	0.3944	0.256	0.8608	0.7228	0.4029	0.99395	1.802	0.4901	0.5795	0.90685	1.286	1.396	0.6358	0.8281	0.5878
ENSG00000122026.6	RPL21	903.75	859.7	476.95	975.8	982	1112	964.6	387.2	306	318.55	619.15	578.9	297.65	319	369.7	367.9	484.4	313.2	559.2	462.25	1041.5	1650.5	1278	1209	1301	1039	687.45	980.8	743.9	887.55	1048	417.6	268.5	430.8	245.5	836.8	714.5	488.4	962.3	2167	584.15	736.8	835.35	1137	1065	713.8	1076	616.65
ENSG00000078177.9	N4BP2	2.4135	2.319	1.5115	2.466	2.614	2.487	4.74	0.6074	0.5183	0.56415	1.5405	1.952	0.60545	0.5928	0.5019	1.322	0.846	0.3704	0.9472	0.49225	3.1655	7.702	6.598	5.259	6.575	2.119	2.116	1.8415	2.908	1.8165	3.987	1.057	0.5771	1.049	2.637	3.7	4.353	0.66905	2.5285	6.094	4.064	3.942	3.8195	3.253	2.963	2.671	2.2465	1.9585
ENSG00000113615.8	SEC24A	12.535	12.17	13.99	15.94	13.76	15.06	11.82	2.178	2.439	2.4825	7.664	8.036	3.0455	3.354	2.464	3.758	2.76	1.911	4.466	2.623	11.68	45.77	26.91	15.76	14.59	9.29	9.7795	8.443	14.1	8.003	11.99	4.836	2.572	4.355	13.24	13.36	18.22	7.543	14.94	10.39	6.9375	14.08	10.81	8.582	9.251	12.33	12.37	11.31
ENSG00000154767.10	XPC	44.67	28.84	27.605	51.46	41.11	55.61	56.87	10.715	9.85	12.715	30.305	29.48	13.935	13.19	11.21	16.33	14.04	11.705	26.39	14.715	44.475	58.33	89.11	55.63	79.4	37.24	25.72	40.895	24.65	38.615	55.09	12.7	6.879	21.55	14.84	41.69	31.43	17.14	70.525	71.02	17.185	49.56	45.895	49.44	55.47	38.02	43.245	23.375
ENSG00000254634.3	RP11-231C14.3	0.7925	0.8624	0.60905	0.6834	0.734	0.5727	0.7993	0.42655	0.4954	0.3447	1.0395	0.8995	0.4914	0.6865	0.383	0.5456	0.454	0.28475	0.6312	0.40095	0.81435	1.58	1.469	0.9041	1.248	0.5083	0.71055	0.4762	0.7831	0.49125	0.6779	0.5232	0.3324	0.5379	0.3362	0.7214	0.7443	0.5048	0.87395	0.8523	0.2524	0.5997	0.62915	0.7442	0.7526	0.6497	0.80535	0.4997
ENSG00000257790.1	RP11-1136G11.6	0.19275	0.2028	0.1142	0.1257	0.1525	0.1628	0.1314	0.038595	0.02876	0.03111	0.04645	0.04811	0.046605	0.04433	0.02858	0.03584	0.04345	0.0245	0.05662	0.035795	0.175	0.2638	0.2926	0.10317	0.09997	0.1065	0.0838	0.11065	0.2452	0.086625	0.1485	0.05308	0.03702	0.05967	0.07433	0.2225	0.1259	0.055745	0.1974	0.1787	0.059805	0.09591	0.1219	0.1834	0.22	0.09426	0.13095	0.10655
ENSG00000165280.11	VCP	150.7	130.3	166.15	168.8	155.6	161.2	172.1	41.975	53.52	48.075	109.5	100.4	71.695	81.15	46.8	67.24	58.2	39.125	91.34	58.655	132	200.45	207.6	164.5	139.3	125	107.65	136.4	167.6	138.8	160.6	101.8	109.1	82.41	65.61	167.4	140.9	191.3	159.15	137.5	48.165	143	141.45	137.3	150.3	114.7	164.25	95.42
ENSG00000010244.12	ZNF207	28.43	26.4	20.795	34.34	31.43	32.72	33.67	8.528	9.109	9.619	42.225	41.71	12.125	12.75	9.282	11.04	11.13	7.7285	15.06	9.5055	30.48	54.645	34.57	43.25	43.05	26.66	24.525	25.955	36.31	24.895	39.59	12.66	8.354	13.25	10.13	37.54	31.53	12.375	36.47	45.52	11.445	30.82	32.27	29.55	30.1	27.72	35.695	21.78
ENSG00000137692.7	DCUN1D5	22.88	23.25	18.305	22.18	20.9	18.83	19.89	8.9405	11.12	7.92	14.68	16.21	11.93	14.06	9.458	11.48	10.05	6.891	12.84	10.4	22.64	70.32	58.46	22.38	23.29	19.37	14.735	17.795	27.61	18.43	20.11	15.19	14.1	11.19	7.937	20.98	17.81	19.115	21.635	19.11	8.958	22.52	20.875	20.45	19.26	13.1	19.315	15.12
ENSG00000064419.9	TNPO3	23.64	18.83	23.125	23.07	22.88	29.66	32.51	7.8785	9.838	9.293	29.82	24.32	12.91	16.17	7.879	12.82	11.02	6.946	13.92	9.571	21.41	79.075	43.65	26.605	27.58	24.93	19.98	25.27	27.22	27.67	23.93	9.568	8.831	11.6	7.951	22.81	20.77	22.4	25.345	28.28	9.7685	15.03	19.04	22.71	24.21	19.83	21.835	20.555
ENSG00000137770.9	CTDSPL2	12.29	8.995	5.4725	8.921	9.232	11.47	10.6	2.9	3.223	3.268	16.73	12.29	3.3925	4.729	3.152	3.503	3.706	2.5995	5.139	2.76	12.16	21.78	11.46	12.98	15.73	9.227	7.099	8.1695	6.661	7.5425	13.65	3.719	2.08	3.775	2.908	10.61	8.713	3.3135	14.115	15.64	3.3775	7.653	9.66	10.45	10.38	8.713	9.595	5.3125
ENSG00000143321.14	HDGF	95.965	98.23	81.785	113.5	99.39	105	99.66	46.72	49.87	53.29	126.9	119.6	56.49	60.51	47.57	48.4	54.73	45.65	83.92	48.01	107	176.6	197.2	127.15	128.5	103.6	100.7	97.145	165.3	101.4	120.1	58.83	49.68	92.13	91.13	137.7	103.2	110.6	129.15	114.6	38.485	82.81	100.45	159.3	167.4	113.6	86.895	81.12
ENSG00000196110.3	ZNF699	2.186	1.28	1.222	2.151	1.911	2.22	2.219	0.31355	0.3339	0.36605	2.0265	2.108	0.4907	0.4219	0.3596	0.4487	0.399	0.2625	0.7338	0.3557	1.817	2.8495	3.276	1.807	2.95	1.539	1.0795	1.812	1.159	1.7695	2.918	0.5934	0.4673	0.5307	0.2668	1.915	1.477	0.3416	2.9045	3.419	0.39805	1.545	1.395	1.613	1.764	1.524	1.4025	0.9921
ENSG00000163755.4	HPS3	15.565	12.03	15.52	17.95	14.3	16	19.44	3.5135	3.86	3.748	7.398	6.947	4.308	5.235	4.121	5.165	4.174	2.9215	9.561	6.0715	13.185	24.38	25.41	16.315	20.7	11.93	9.7965	10.165	7.548	9.566	16.69	4.004	2.444	8.085	2.54	14.63	10.83	2.314	20.495	18.82	5.8865	8.169	12.375	7.289	8.574	14.91	20.265	10.13
ENSG00000205534.5	RP11-345J4.8	1.599	1.473	0.5579	1.088	1.061	1.202	1.706	0.3244	0.3034	0.32465	1.236	1.002	0.42945	0.436	0.3809	0.427	0.3047	0.3013	0.7129	0.3454	1.5855	2.0775	1.173	1.871	2.529	1.122	1.1135	1.0029	0.8979	1.0035	1.577	0.4891	0.1996	0.5381	0.326	1.316	1.13	0.664	1.734	1.897	0.50955	0.7367	1.1345	1.628	1.685	1.136	1.5145	0.8273
ENSG00000086062.8	B4GALT1	65.645	70.27	45.55	70.49	63.76	77.38	65.27	2.254	2.119	2.54	16.135	17.07	2.7865	2.298	2.669	3.56	2.087	2.134	6.922	4.074	68.64	99.565	139.6	72.72	88.4	26.82	36.165	30.18	62.19	28.475	88.87	42.76	20.21	35.69	51.32	88.23	98.03	19.78	58.59	114.5	20.695	34.44	61.87	47.56	52.43	41.03	64.76	45.45
ENSG00000262227.1	RP5-1050D4.5	2.2785	1.314	1.569	3.722	3.329	3.145	4.859	0.771	0.9893	0.86325	1.92	1.871	1.0175	1.244	0.864	1.051	1.007	0.69095	1.655	0.9982	2.437	7.06	4.112	3.9075	4.862	2.577	2.7865	3.099	1.89	3.118	4.758	0.9522	0.4924	1.149	0.463	2.512	2.698	0.8436	4.783	5.046	0.90905	2.484	3.4725	1.909	2.427	3.28	3.0915	2.0405
ENSG00000035681.3	NSMAF	28.7	22.05	20.23	22.53	24.2	25.52	29.62	6.593	7.859	11.27	28.915	26.55	10.55	10.56	7.061	9.211	13.76	8.9745	10.15	8.02	23.44	39.44	39.39	30.42	29.52	25.52	18.74	25.265	18.23	25.36	24.33	10.3	7.254	7.19	3.345	23.95	16.81	12.475	27.165	24.71	12.085	19.24	22.34	25.24	25.81	21.04	29.675	15.565
ENSG00000074356.12	C17orf85	24.43	19.79	13.52	18.86	19.96	21.04	24.52	7.402	6.409	8.8715	18.06	17.75	7.779	7.959	8.239	8.952	8.039	7.3355	17.73	9.559	23.505	25.745	29.94	26.185	32.21	21.45	20.345	18.615	20.56	18.345	23.25	10.29	6.058	10.09	7.073	22.76	20.73	7.8815	35.6	33.24	11.92	15.6	22.3	23.14	23.91	21.78	23.09	17.29
ENSG00000226525.4	RPS7P10	1.618	1.505	0.8631	1.218	1.363	1.58	1.301	0.61395	0.472	0.487	0.841	0.965	0.51195	0.5679	0.4941	0.5419	0.5327	0.4238	0.8602	0.60375	1.7475	3.4045	1.883	1.3485	0.997	1.688	1.4625	1.418	1.487	1.226	1.592	0.6101	0.4721	0.8985	0.5977	1.565	1.137	0.6797	1.536	3.518	0.9014	1.233	1.423	1.929	1.923	1.587	1.327	1.054
ENSG00000196305.13	IARS	30.3	28.92	31.8	37.41	37.45	35.2	36.97	9.4275	12.95	12.725	37.705	35.78	22.28	22.63	9.268	15.09	15.4	8.965	13.09	11.47	32.765	95.585	132.6	36.915	42.28	32.1	25.985	31.585	33.45	33.465	46.25	18.61	14.69	19.11	12.83	34.35	31.88	31.025	40.56	34.58	17.665	39.53	35.08	32.55	36.21	26.18	31.84	31.42
ENSG00000242299.1	RP11-234A1.1	20.385	19.42	10.685	15	16.25	18.12	13.98	5.8455	3.862	4.463	10.15	11.22	4.377	4.646	4.625	5.448	5.39	3.658	8.079	5.08	24.985	43.125	27.74	17.54	21.09	16.09	13.385	14.92	20.16	13.07	20.01	7.47	4.673	7.271	5.264	19.08	15.07	8.143	23.285	45.71	13.235	12.43	17.86	36.49	39.39	13.38	17.715	12.62
ENSG00000155640.5	C10orf12	1.422	1.553	0.84605	1.817	1.542	1.732	2.925	0.44205	0.4799	0.5105	0.8163	0.8262	0.50975	0.5845	0.5798	0.51	0.5179	0.39145	1.114	0.5021	1.5465	4.173	3.166	1.8525	1.929	1.585	1.5275	1.407	2.866	1.424	1.332	0.6868	0.4985	0.7277	0.6829	2.336	1.551	1.0025	2.0375	2.091	0.748	1.672	2.0995	1.178	1.11	1.553	1.4095	1.069
ENSG00000132256.14	TRIM5	8.6665	10.87	12.195	19.21	13.53	11.87	10.28	1.199	1.054	1.4815	0.5789	0.8328	1.099	1.041	1.168	1.509	1.262	1.2875	2.35	1.802	9.999	37.135	16.7	17.48	17.95	9.268	7.599	7.904	8.838	8.1345	15.96	3.867	2.485	6.112	7.989	18.05	9.109	1.031	12.015	17.16	8.8735	5.033	13.45	6.814	6.55	9.889	16.61	7.199
ENSG00000106588.6	PSMA2	41.315	40.13	38.84	44.26	42.16	47.27	35.49	15.025	15.1	15.7	28.17	22.64	16.075	19.58	14.04	18.84	17.74	13.705	28.96	18.345	39.225	119.95	51.99	38.545	33.75	36.16	30.895	37.19	38.19	36.86	38.44	20.8	19.96	23.99	27.92	42.51	29.85	40.15	41.165	36.02	16.065	28.9	39.63	33.59	33.66	32.99	38.455	33.145
ENSG00000187514.10	PTMA	737.8	733.5	258.45	887.9	820.1	1074	602.9	247.9	195.7	278.15	324.05	249.6	183.85	239	299.8	272.4	244.6	257.95	629.9	321.75	701.75	1798.5	677.3	969.95	992	686.2	596.85	526.05	647.3	484.1	823.3	168.6	80.58	313.9	156.2	711.7	474.4	78.025	748.35	876.9	293.25	272.4	491.9	886	774.7	539	624.75	425.2
ENSG00000207445.1	SNORD15B	0.80975	1.269	0.4153	0.7164	0.8215	0.6653	0.9621	0	0.1124	0.1944	0.3917	0.3802	0	0.2019	0	0.1387	0	0.15255	0.1896	0	1.1465	1.902	0.9261	1.81	1.239	0.5561	0.61385	0.5804	1.12	0.4426	1.818	0.359	0	0.3607	0.2924	1.649	0.7234	0.058	1.226	2.162	0.361	0.6394	0.6901	1.499	0.8903	0.861	1.8315	0.5909
ENSG00000223877.3	RP11-2F9.3	0.55245	0.4874	0.4538	0.4552	0.4216	0.5346	0.2418	0.13375	0.1109	0.11665	0.2153	0.2282	0.1035	0.1078	0.1181	0.1571	0.1302	0.10655	0.2035	0.13455	0.54535	1.4375	0.9019	0.84865	0.886	0.4129	0.36525	0.45265	0.5757	0.35855	0.7681	0.1746	0.1263	0.1704	0.1094	0.4394	0.4346	0.27055	0.5808	1.852	0.29655	0.3235	0.45525	0.6988	0.6694	0.3674	0.49695	0.29575
ENSG00000136270.9	TBRG4	34.54	31.73	35.065	30.48	32.1	33.15	49.83	10.895	12.67	13.43	34.365	35.65	18.81	20.15	12.23	16.99	15.18	12.635	19.99	14.65	39.125	73.325	50.68	43.71	41.92	41.47	45.27	37.77	43.4	39.28	46.02	25.44	30.1	29.57	24.38	34.86	33.74	44.725	43.49	43.94	13.08	28.83	42.545	42.58	46.67	39.59	46.055	29.59
ENSG00000172845.9	SP3	40.245	28.43	12.445	30.5	29.31	37.13	32.27	7.588	7.857	8.3325	22.54	17.31	7.058	9.349	7.688	8.824	9.858	6.783	12.74	7.7135	35.93	36.345	36.56	44.455	52.63	23.53	19.47	21.605	21.25	19.56	34.64	9.664	6.102	9.24	10.02	30.45	23.09	11.875	34.39	32.88	8.009	16.24	25.085	26.79	27.76	21.07	26.015	13.92
ENSG00000230207.1	RPL4P5	1.6525	1.445	0.7244	1.398	1.406	2.021	1.064	0.59285	0.4687	0.5411	0.9002	0.8207	0.5296	0.5851	0.5236	0.5111	0.6873	0.5172	0.9921	0.52625	1.723	3.1095	2.16	1.5335	2.091	1.811	0.8867	1.4365	1.31	1.2695	1.406	0.6317	0.4774	0.6938	0.4354	1.368	1.14	1.1255	1.6255	3.212	0.88525	1.321	1.408	2.143	2.321	0.9647	0.98275	0.922
ENSG00000133706.13	LARS	41.97	43.6	39.94	46.47	48.47	51.08	50.11	21.025	23.33	24.555	63.65	52.14	28.185	32.92	22.63	27.18	26.4	19.63	32.87	24.43	47.525	70.275	99.21	51.545	55.06	45.78	36.26	43.81	39.72	44.315	59.51	25.05	19.89	18.92	11.98	40.5	42.2	42.43	55.75	58.88	26.28	47.41	48.86	39.7	40.27	33.61	43.78	29.045
ENSG00000230897.1	RPS18P12	1.786	1.551	0.9051	1.099	1.183	1.639	1.068	0.54845	0.404	0.409	0.4818	0.4782	0.3914	0.4017	0.3887	0.406	0.4538	0.34345	0.7082	0.44095	2.118	4.108	2.698	1.3475	1.445	1.33	1.0285	1.153	1.691	0.96085	1.308	0.518	0.3719	0.5307	0.4042	1.516	1.248	0.7886	1.694	3.603	0.984	0.8592	1.177	2.836	3.341	1.044	1.329	0.98315
ENSG00000139343.6	SNRPF	20.855	22.61	17.61	23.63	23.4	21.64	18.94	12.88	13.31	13.04	21.14	16.16	11.095	15.55	11.76	16.79	15.25	11.6	15.82	13.8	24.65	79.14	42.22	25.77	25.12	20.44	19.345	19.375	33.07	17.73	22.52	11.74	8.433	14.09	13.58	24.39	17.5	9.053	24.405	29.07	7.4115	28.84	20.51	22.57	21.97	18.84	25.625	15.94
ENSG00000118007.8	STAG1	20.4	14.95	8.472	16.76	16.78	22.72	18.68	2.932	2.661	3.3395	15.73	13.02	3.2055	3.252	3.271	3.6	3.52	2.5165	6.07	3.1405	17.585	15.98	29.16	23.185	25.37	14.61	11.345	13.835	10.49	13.615	20.61	5.864	3.291	4.701	3.02	14.37	12.55	10.08	22.21	22.19	5.5015	7	10.88	14.1	16.18	11.03	9.009	7.146
ENSG00000118705.12	RPN2	138.7	150	186	229.8	207.8	158.3	170	34.51	36.79	40.88	69.53	64.59	36.415	42.52	31.57	43.01	44.41	32.56	57.07	38.175	155.85	226.95	326.8	186.25	199.4	115	125.95	118.15	147.7	114.5	164.7	90.23	51.16	113	80.68	213.5	183.1	75.645	174.75	175.1	91.62	143.2	152.9	126.9	125.8	132.6	192.45	132.45
ENSG00000142534.2	RPS11	2595.5	2418	1438	2594	2424	2791	2455	849.65	692.9	732.9	1161	1071	664.3	721.8	750.1	781.8	920.2	684.65	1156	938	2818	4414	3026	3984	4088	2409	1849	2212	1910	1928	3095	880.8	566.8	1052	598.6	2219	1850	1202	2677	5911	1287	2225	2472	3357	3211	1773	2727.5	1688.5
ENSG00000004897.7	CDC27	28.605	24.96	14.61	25.35	26.08	28.38	21.32	8.743	10.5	9.2485	25.28	19.08	10.74	15.77	8.953	14.04	10.92	7.471	13.7	10.67	24.76	44.495	43.9	25.565	26.73	19.32	12.855	18.85	14.15	18.09	23.99	11.45	8.235	7.439	6.933	23.44	13.96	13.745	25.885	19.3	5.662	18.98	16.81	14.59	15.43	13.86	17.98	10.455
ENSG00000131269.11	ABCB7	22.15	18.16	19.56	17.32	17.81	21.84	20.81	4.56	4.917	6.1995	16.4	13.87	5.735	6.191	4.729	5.658	6.425	4.6785	9.912	5.8065	21.325	48.875	17.45	21.5	22.54	23.13	17.915	19.31	16.66	18.84	20.17	14.51	16.76	10.63	10.25	20.04	15.94	21.64	23.155	24.98	6.882	16.17	16.29	20.53	21.58	18.53	19.14	15.525
ENSG00000095261.9	PSMD5	23.64	20.15	24.15	24.32	23.59	23.46	24.64	6.4115	7.415	6.9155	32.53	20.9	7.093	10.56	6.872	11.13	8.165	5.2975	11.07	7.977	22.795	27.44	42.72	28.575	30.41	22.2	15.94	21.655	22.37	20.26	28.43	7.417	4.434	8.605	10.15	21.33	21.07	6.8455	25.76	25.55	9.6965	19.01	23.375	23.05	24.77	16.16	18.82	15.81
ENSG00000099810.14	MTAP	8.259	7.327	5.0695	8.642	8.702	9.486	11.42	1.954	1.874	2.5275	1.569	1.411	2.3705	2.921	1.939	2.72	2.534	1.8695	4.45	2.3825	8.0615	9.804	15.82	12.24	11.3	9.953	6.0325	8.171	9.062	8.2075	9.602	3.242	2.306	3.253	3.885	6.926	7.238	2.4575	13.235	13.43	3.4395	4.141	9.062	6.279	6.456	5.174	7.2115	4.878
ENSG00000224839.1	AC093698.2	0.1106	0.09403	0.06163	0.08676	0.09453	0.1133	0	0	0	0	0	0	0	0	0	0.06054	0	0	0	0	0.111	0.1994	0.1464	0.10855	0.1211	0.1048	0.06723	0.084935	0.09091	0.062765	0.1206	0	0.02323	0	0	0.109	0.09506	0.06156	0.10625	0.2081	0.067885	0.08836	0.098825	0.1358	0.1398	0.06965	0.08632	0.076155
ENSG00000135829.12	DHX9	57.775	53.04	43.15	57.75	55.1	60.86	72.7	23.665	26.54	31.665	89.445	68.38	29.705	36.94	23.98	30.91	34.35	22.81	40.4	26.685	59.71	101.8	88.14	86.075	92.51	55.23	46.005	56.665	50	52.735	77.67	24.67	15.84	30.37	15.56	67.88	50.6	22.315	78.99	88.52	21.525	55.38	52.945	53.58	55.98	50.25	61.57	40.035
ENSG00000060749.10	QSER1	8.632	7.64	4.83	6.41	7.254	7.212	9.953	3.1525	2.826	3.166	11.47	11.45	3.3795	3.36	2.864	3.223	3.542	2.515	4.994	3.1935	8.574	12.74	16.55	11.965	13.21	7.3	5.6035	5.952	10.11	5.633	10.97	3.428	2.231	3.21	2.316	7.617	11.17	3.331	13.895	17.2	4.521	7.273	6.8125	11.97	11.62	5.265	5.4875	5.2715
ENSG00000147687.12	TATDN1	19.69	14.96	12.455	15.3	16.83	20.64	19.53	7.8635	8.356	7.3165	16.9	13.55	8.2645	10.49	8.696	11.33	9.102	6.807	17.86	11.125	19.185	30.165	27.66	20.035	23.2	15.72	12.16	14.4	12.73	14.115	18.01	9.437	8.136	9.634	5.445	13.74	14.53	20.96	20.48	28.25	14.985	8.616	15.04	14.83	14.08	11.56	8.6685	14.7
ENSG00000196205.7	EEF1A1P5	37.35	37.82	19.235	33.43	30.96	40.65	24.76	6.912	4.906	7.4865	9.05	7.164	5.344	5.892	6.958	7.79	9.688	6.064	16.9	7.831	38.465	103.65	54.24	26.495	31.25	38.25	21.435	29.41	25.34	27.155	23.36	9.262	3.048	21.61	6.594	48.88	26.71	3.3435	35.78	76.97	19.27	25.09	30.54	34.92	32.19	21.35	18.625	19.98
ENSG00000164751.10	PEX2	14.435	12.67	16.1	15.27	14.39	14.63	17.79	9.2	9.124	9.0325	10.215	10.08	8.8635	9.832	8.38	10.51	10.06	7.804	15.37	10.48	16.015	31.94	17.91	19.71	18.73	18.86	13.39	12.9	12.47	13.67	19.02	8.167	6.307	10.72	7.696	15.31	15.6	11.575	20.35	17.3	7.348	16.37	19.335	12.83	12.85	13.73	16.68	12.745
ENSG00000204574.8	ABCF1	46.2	44.96	34.47	44.16	41.59	48.67	52.52	12.935	14.73	17.63	37.295	40.24	24.975	22.6	13.34	16.84	17.16	14.565	19.98	16.105	46.645	78.945	66.64	57.065	61.1	52.61	42.55	52.81	42.64	52.785	47.84	24.42	21.3	29.25	20.42	53.84	42.68	67.655	52.05	47.22	21.015	44.1	53.065	57.42	58.46	45.43	50.695	37.395
ENSG00000230629.2	RPS23P8	8.839	9.099	4.495	9.794	8.596	11.85	5.991	3.6105	2.354	2.516	3.884	3.884	2.7095	2.743	3.05	3.248	3.174	2.0815	5.528	3.647	10.94	18.435	9.899	7.4675	9.422	8.61	6.094	7.461	6.687	6.4905	9.169	3.805	2.979	4.066	2.261	8.581	6.104	7.274	9.892	20.18	3.946	5.976	7.1785	11.19	11.18	6.541	7.871	4.938
ENSG00000240489.1	SETP14	0.62705	0.5604	0.51125	0.5392	0.5649	0.8168	0.4492	0.393	0.3355	0.3208	0.6996	0.567	0.3098	0.4174	0.3527	0.4289	0.3408	0.3242	0.7113	0.39265	0.6037	2.306	1.257	0.74935	0.7285	0.5987	0.44205	0.5637	0.6186	0.52695	0.6917	0.3066	0.2328	0.2817	0.1674	0.7868	0.5272	0.474	0.827	0.7902	0.2881	0.5177	0.4621	0.6431	0.6448	0.5035	0.5567	0.40235
ENSG00000223668.1	EEF1A1P24	0.2151	0.1781	0.13755	0.1766	0.1695	0.2368	0.1821	0.053025	0.04075	0.052825	0.070265	0.08568	0.042785	0.05185	0.05525	0.06327	0.05943	0.050475	0.1175	0.04721	0.20755	0.34765	0.3076	0.1221	0.2164	0.2024	0.1309	0.18425	0.1464	0.1662	0.1116	0.06633	0.026	0.1235	0.05549	0.1931	0.1639	0.03342	0.20905	0.3227	0.11845	0.1668	0.1751	0.1901	0.2169	0.1396	0.12615	0.127
ENSG00000229117.4	RPL41	591.15	587.8	488.85	567.6	583.4	638.1	574.3	225.8	226.5	163	258.6	243.2	228.65	239.3	162.9	227.8	231.5	138.7	227.6	240.8	696.1	1113	877	696.55	781	611.3	509	622.7	650.4	535.15	709.8	258.2	161.3	320.4	220.3	584.3	580.3	325.8	638.7	1499	490.3	601.4	668.8	907.9	838.1	462.2	623.5	490.15
ENSG00000090061.13	CCNK	28.675	30.23	21.33	27.79	27.98	27.28	31.17	8.8145	9.073	10.75	24.135	25.54	11.99	11.37	9.027	11.98	11.71	8.087	17.98	10.425	29.235	72.46	45.22	35.505	38.91	24.95	26.565	24.96	32.13	23.325	34.21	14.62	10.27	16.44	9.744	40.16	29.22	22.44	34.385	47.64	10.64	33.6	29.99	33.71	33.44	30.19	33.04	22.945
ENSG00000198346.6	ZNF813	1.577	1.658	1.3715	1.073	1.297	1.061	3.344	0.4427	0.3154	0.5633	0.32625	0.3489	0.2957	0.3281	0.4641	0.5775	0.6398	0.43375	0.8177	0.55995	1.7085	4.798	2.956	1.9415	2.02	1.491	1.497	1.3065	1.497	1.4435	2.665	0.5003	0.3406	0.7713	0.3595	1.848	1.993	0.22975	1.7155	2.309	0.7411	1.233	3.6895	1.578	1.521	1.676	1.9805	1.1275
ENSG00000121350.11	PYROXD1	7.978	5.869	5.344	6.533	6.791	8.735	9.295	1.3565	1.597	1.549	5.198	4.371	1.8425	2.638	1.653	2.411	1.615	1.2145	4.946	2.239	7.357	13.755	10.58	6.8995	8.525	5.565	6.0215	5.548	7	5.5175	7.204	3.113	2.227	3.096	2.658	6.537	7.128	5.4975	7.3945	7.399	4.327	3.625	6.612	6.299	6.476	7.485	4.712	5.434
ENSG00000241945.3	PWP2	20.535	21.82	17.9	19.22	18.78	19.68	23.31	8.9435	10.25	11.13	21.335	21.4	16.355	15.52	11.63	12.37	11.68	9.677	19.11	11.525	21.84	37.34	24.66	21.19	23.35	17.87	19.45	17.69	18.44	17.07	29.98	9.127	7.039	10.11	7.096	23.35	17.3	11.99	29.935	22.07	8.3855	16.93	19.91	21.78	22.69	19.53	31.31	15.46
ENSG00000134825.9	TMEM258	31.28	33.87	40.64	41.33	42.02	34.97	29.22	19.305	17.53	17.595	17.315	16.77	17.78	20.47	20.06	22.08	18.03	16.75	34.51	22.165	36.525	76.735	62.69	45.04	63.25	31.19	29.57	28.055	31.58	26.665	46.16	25.3	19.64	22.47	19.78	41.88	41.05	19.335	57.145	60.66	36.8	49.05	37.325	27.21	28.16	28.92	39.28	34.61
ENSG00000136273.7	HUS1	9.7865	8.224	8.0955	8.386	8.05	7.512	8.554	3.557	3.899	4.4645	6.894	6.138	3.4645	4.767	3.534	4.957	5.357	3.4775	5.893	4.136	9.051	9.6315	12.58	8.986	11	6.938	7.8135	6.044	8.303	6.0115	6.682	4.804	4.138	4.731	5.233	9.523	7.847	5.941	11.245	9.947	3.742	8.713	8.627	6.239	6.618	7.288	7.0235	4.2715
ENSG00000244363.2	RPL7P23p	0.83005	0.8509	0.4281	0.7097	0.7397	1.017	0.4939	0.2235	0.1961	0.2025	0.426	0.3672	0.21765	0.2632	0.2063	0.251	0.2589	0.1748	0.3728	0.2401	0.9032	1.307	0.8721	0.8854	0.6601	0.6943	0.52995	0.75675	0.6778	0.58995	0.7021	0.2821	0.2449	0.3885	0.2022	0.7008	0.651	0.4611	1.0565	1.645	0.50535	0.6084	0.70935	1.023	1.039	0.536	0.5915	0.5662
ENSG00000095139.9	ARCN1	94.735	82.95	66.495	130.5	106	116.8	80.83	26.395	28.16	29.705	86.065	60.49	32.17	44.48	28.77	37.41	33	24.43	57.04	31.29	84.23	129.85	189.4	101.43	113.6	76.52	64.55	76.085	71.02	75.505	95.57	42.81	30.1	34.88	35.38	88.58	81.32	27.94	103.5	93.6	54.09	102.6	82.4	63.16	69.71	69.1	65.51	56.665
ENSG00000197111.11	PCBP2	234.1	177.2	182.15	195.7	184.9	220.2	187.4	56.72	66.84	62.605	188.25	159.1	68.975	82.03	54.19	71.47	69.15	51.34	93.11	71.52	211.4	269.9	227.4	214.05	259	156.2	124.75	142.4	137.6	134.2	191.1	84.87	61.03	139.4	68.63	204.5	147.9	92.93	231.35	301.5	103.7	128.4	149.75	185	196.6	142.2	170.25	148.1
ENSG00000143498.13	TAF1A	3.161	3.828	2.093	3.689	4.613	3.199	4.37	1.1	1.103	1.2755	3.0515	2.402	1.193	1.406	1.051	1.996	1.575	0.90805	2.313	1.291	3.5905	7.24	6.801	4.396	6.42	2.665	2.0045	2.1005	2.585	1.937	4.504	1.369	0.5468	1.184	1.097	3.29	2.858	0.5809	4.528	6.735	1.223	3.88	3.3605	1.818	1.824	2.808	3.9735	2.309
ENSG00000229944.2	AC004797.1	0.6876	0.7246	0.5639	0.9357	0.8319	1.004	0.6594	0.38095	0.3834	0.39185	0.62855	0.3847	0.34805	0.4827	0.3652	0.5943	0.4028	0.2696	0.7152	0.4715	0.7252	1.7875	0.9409	1.1755	0.8168	0.5884	0.58805	0.549	1.006	0.524	0.631	0.3679	0.2352	0.4441	0.2824	0.8121	0.6646	0.40185	0.85865	0.7037	0.20535	0.5634	0.60125	0.6516	0.7051	0.5492	0.6099	0.4708
ENSG00000167447.8	SMG8	7.6575	6.476	11.085	7.891	8.717	5.777	9.641	3.7265	4.583	4.458	10.145	9.873	6.084	6.595	3.949	5.542	5.261	3.432	5.114	3.9325	7.666	20.905	22.35	8.298	11.52	7.691	6.591	8.5625	8.647	8.6135	12.2	3.007	3.618	3.565	3.609	7.3	7.604	4.3255	9.8505	10.59	3.2045	8.266	6.3885	8.692	9.628	7.202	11.82	6.5945
ENSG00000071082.6	RPL31	260.05	251.5	148.6	243.8	245.4	257.2	271.2	148.1	133.6	117.15	117.65	98.1	121.4	139.6	117.6	112.1	148.1	107.85	148.6	137.75	298	530.85	390.9	358.05	408.1	243.5	175.95	226.05	239.8	203.05	274.6	104.3	67.74	123.4	68.17	214.9	198.5	100.35	245.45	650	139.6	247.3	251.5	305.4	276.9	174.3	225.4	160.05
ENSG00000239246.2	RP11-464D20.2	1.0215	0.9874	0.6294	0.972	0.9366	1.273	0.4739	0.4436	0.2793	0.273	0.4013	0.3584	0.3245	0.311	0.3302	0.3368	0.3404	0.24225	0.553	0.40085	1.104	2.21	1.187	1.2	1.334	1.026	0.7088	0.9342	0.9793	0.8486	1.405	0.3656	0.2593	0.3938	0.3786	0.9563	0.7941	0.4637	1.1495	2.55	0.58175	0.7346	1.0825	1.61	1.576	0.8237	1.0545	0.6718
ENSG00000198839.5	ZNF277	10.135	7.755	6.919	10.69	9.371	13.4	14.31	3.9705	4.382	4.061	3.3045	2.864	4.5795	5.432	3.872	3.873	4.743	3.3625	7.271	4.04	9.126	25.645	13.51	10.24	10.12	9.105	6.547	7.4155	7.192	7.6325	6.682	4.271	2.602	6.164	4.386	11.32	7.961	3.494	8.9235	10.99	6.063	7.046	7.927	9.983	9.306	5.955	6.482	7.4695
ENSG00000232883.1	RP11-302I18.1	0.077605	0.0836	0.04449	0.04544	0.05045	0.05514	0	0	0	0	0	0	0	0	0	0	0	0	0	0	0.070335	0.19635	0.1895	0.10415	0.06463	0.06264	0.06531	0.05537	0.1135	0.049635	0.03596	0.02769	0	0.0386	0.03416	0.06594	0.08434	0.05927	0.05709	0.1394	0.064	0.04088	0.06424	0.1173	0.1419	0.04463	0.057395	0.04882
ENSG00000143106.8	PSMA5	19.285	16.56	24.72	21.19	20.64	21.1	20.64	10.1355	11.85	11.555	15.7	12.88	13.13	17.67	10.91	13.77	13.9	8.983	15.37	11.805	18.19	58.74	39.37	21.685	19.72	19.01	20.21	18.495	24.68	19.57	24.72	11.53	9.991	13.96	18.13	22.43	17.78	19.825	21.89	17.4	8.271	18.49	17.53	18.15	18.79	21.94	26.005	16.26
ENSG00000082068.4	WDR70	19.89	14.55	11.91	18.98	17.75	23.48	22.55	4.9765	5.664	6.1845	18.63	17.21	7.954	8.907	5.638	7.297	6.376	4.7355	8.473	5.99	20.125	22.92	23.44	27.065	25.42	21.54	13.55	18.935	13.77	17.765	22.4	7.325	4.98	6.385	4.684	17.22	15.29	13.01	26.275	24.08	6.0955	11.75	16.78	18.45	19.88	13.56	17.315	10.34
ENSG00000157450.11	RNF111	13.065	10.17	8.3755	11.98	11.81	14.34	14.96	4.4675	5.802	5.702	19.065	13.75	6.315	9.392	5.105	6.708	6.427	4.084	8.444	4.7445	12.25	21.505	18.13	15.69	16.57	9.567	7.739	9.3125	11.16	8.9775	11.31	5.159	3.62	4.923	4.368	13.54	11.51	6.848	14.87	14.87	3.6115	10.18	11.55	11.96	14.38	9.269	13.275	6.3545
ENSG00000101974.10	ATP11C	15.17	10.66	6.363	14.08	14.9	15.9	18.45	1.4675	1.065	2.6915	4.5005	4.298	1.1565	1.087	1.451	2.587	2.78	2.021	3.178	2.238	12.045	20.175	18.55	16.85	16.43	11.28	6.647	9.874	4.2	9.254	13.98	2.836	1.168	4.91	8.509	8.89	6.028	1.781	15.385	16.7	2.074	3.607	10.59	5.483	6.349	7.992	10.125	5.3865
ENSG00000108010.7	GLRX3	37.445	34.62	40.02	36.78	38.5	40.86	40.2	14.38	17.19	16.585	29.41	25.92	18.76	23.29	14.68	20.35	20.41	14.5	25.99	17.99	34.585	76.33	65.18	42.735	35.21	34.71	27.7	32.425	54.25	35.97	34.21	22.56	22.07	21.19	15.4	36.15	31.2	23.385	36.57	31.28	16.4	26.7	31.825	37.65	38.19	25.51	27.975	25.98
ENSG00000127989.9	MTERF	3.3095	3.098	3.2655	3.054	3.532	2.487	4.419	1.8125	1.994	2.1775	4.14	3.761	2.454	2.912	1.941	2.463	2.571	1.8735	2.894	1.907	3.7275	9.9025	6.516	4.2035	4.81	3.107	3.309	3.077	3.826	2.921	4.274	1.506	1.483	2.338	2.424	3.199	3.97	1.536	4.9195	5.7	1.5495	3.702	4.4575	2.693	2.656	3.994	5.7425	3.0705
ENSG00000124151.14	NCOA3	26.445	20.33	10.005	29.43	26.02	37.57	24.5	2.937	3.259	2.9815	11.31	10.67	4.03	4.503	3.728	4.072	3.05	2.447	7.777	3.994	20.79	97.49	29.02	24.38	22.34	16.85	13.85	16.585	21.01	17.095	23.59	8.707	8.003	7.031	5.114	31.35	17.48	17.61	28.085	23.49	6.1545	11.41	16.13	22.1	23.23	18.85	37.33	12.105
ENSG00000152457.13	DCLRE1C	4.3025	2.923	2.2185	3.236	3.557	3.805	6.779	1.052	1.065	1.1895	3.9035	3.556	1.2485	1.324	1.027	1.117	1.212	1.0525	2.114	1.35	3.7435	9.582	4.56	5.142	5.225	3.246	2.877	3.004	5.301	2.9665	4.078	1.157	0.6847	1.385	0.6185	3.777	3.727	0.8802	5.785	4.058	1.25	2.458	4.5455	3.851	4.096	3.774	6.4675	2.478
ENSG00000196943.8	NOP9	16.755	12.61	14.59	13.87	13.97	16.07	18.08	7.543	8.025	7.9635	19.215	18.05	10.005	11.28	7.79	9.306	9.175	7.0135	13.08	9.105	15.725	26.08	21.32	15.85	16.69	16.01	14.6	17.035	20.76	17.41	20.69	7.217	7.626	6.559	7.738	16.76	15.67	18.61	19.69	21.53	7.7945	12.64	15.67	16.99	19.16	16.85	24.74	12.255
ENSG00000242071.2	RPL7AP6	7.675	7.523	6.246	6.703	6.769	8.798	6.113	2.213	1.878	1.8605	2.925	2.794	2.0975	2.123	1.943	2.197	2.035	1.446	3.249	2.1675	8.8675	16.795	10.33	7.131	7.271	7.686	4.9925	6.5435	8.384	5.5415	6.056	2.943	2.088	3.174	2.235	7.523	6.174	4.252	8.2645	18.61	6.395	6.074	7.568	10.89	11.45	5.128	6.144	5.2255
ENSG00000141380.9	SS18	35.98	32.16	45.905	47.14	43.65	48.46	39.64	11.435	10.32	13.49	18.91	15.44	10.935	11.13	11.46	13.4	12.13	10.78	23.71	12.825	36.545	50.215	51.63	40.46	48.52	32.59	24.475	32.335	35.47	32.04	47.8	15.76	8.938	20.17	17.91	35.01	32.01	5.8585	54.39	60.31	11.285	33.98	40.09	44.85	43.53	27.24	31.64	22.68
ENSG00000088451.6	TGDS	14.315	15.66	12.23	12.32	13.63	10.66	14.04	4.191	3.971	4.8605	9.6735	8.845	4.3615	4.579	4.11	5.526	4.621	3.86	9.631	4.9515	15.005	32.25	16.68	14.09	17.58	10.89	10.085	9.677	10.46	9.18	16.34	4.654	3.113	7.991	15.52	12.23	12.89	3.015	18.485	19.03	7.3075	17.23	13.52	9.561	9.302	11.96	14.655	9.088
ENSG00000104312.6	RIPK2	14.43	13.98	4.554	14.27	13.63	15.24	11.85	4.399	4.964	3.696	2.5405	2.46	4.719	5.342	4.816	5.751	3.997	3.051	11.8	4.8455	12.74	34.255	25.3	14.06	14.18	11.84	8.044	10.7	7.314	10.26	12.28	6.321	3.748	4.815	3.373	20.76	9.699	1.0295	16.88	8.523	5.0615	7.316	12.065	14.46	17.03	7.997	11.62	7.0395
ENSG00000036549.8	ZZZ3	10.775	8.272	8.926	9.213	10.78	12.29	13.34	4.173	4.027	4.097	7.4795	7.162	4.58	5.012	4.675	5.489	4.812	3.6185	8.117	4.6685	11.57	12.455	19.38	13.775	15.24	11.29	7.0525	9.953	7.068	9.6595	12.69	4.114	2.799	4.827	4.559	8.666	8.421	5.1825	16.09	14.46	4.1525	9.93	10.605	10.57	11.13	7.357	7.657	6.0365
ENSG00000100601.5	ALKBH1	11.11	8.215	7.3905	7.997	8.772	9.821	12.41	2.8885	2.91	3.4405	8.651	7.599	4.006	4.257	2.774	3.943	3.895	2.823	4.595	3.207	11.02	14.14	10.86	11.91	12.83	10.94	7.732	8.917	6.366	9.5735	10.6	4.955	5.254	4.926	3.739	8.58	7.276	7.3145	13.625	12.26	3.051	8.1	10.73	8.958	11.01	7.367	11.315	6.914
ENSG00000252447.1	snoU13	3.4555	1.656	1.739	2.302	1.951	2.297	3.031	0.23	0.3431	0.4724	2.8665	3.272	0.71825	0.4945	0.3234	0.4328	0.4403	0.26285	0.7463	0.38935	3.198	4.405	3.783	3.817	4.901	1.951	1.567	2.075	1.773	1.923	5.193	0.9516	0.5801	0.5257	0.3915	3.066	2.618	0.69415	4.876	4.359	1.4335	1.885	2.247	2.789	3.407	2.663	1.953	1.635
ENSG00000132842.9	AP3B1	20.325	16.23	16.135	21.63	19.52	22.91	20.46	6.8345	5.031	7.1725	6.1285	6.377	5.7875	6.045	6.466	7.935	7.187	6.4805	13.3	8.7855	18.135	31	39.37	23.225	21.38	14.92	16.11	14.425	22.42	15.585	19.06	8.194	5.281	13.78	4.109	18.37	21.37	6.569	21.075	14.35	7.483	25.1	13.595	15.86	18.28	15.71	16.41	13.9
ENSG00000145833.11	DDX46	28.61	23.51	20.385	28.12	27.2	31.85	31.94	7.2375	7.785	8.7305	43.14	35.1	11.28	11.7	7.974	9.789	9.172	6.9715	13.45	8.737	27.95	46.47	31.08	36.805	38.13	27.67	22.71	26.895	23.54	25.15	33.11	11.16	8.199	11.16	10.79	30.03	25.7	22.955	34.12	34.48	12.275	22.69	25.615	29.26	31.41	25.72	32.03	19.875
ENSG00000133316.11	WDR74	20.095	18.1	15.62	19.39	19.22	22.95	23.01	6.97	8.752	8.738	22.57	20.31	11.94	13.57	7.649	10.06	11.21	7.7205	10.61	7.604	21.535	30.5	24.72	24.815	25.96	19.21	15.07	18.515	19.71	18.685	28.82	7.554	6.813	11.95	10.67	19.24	17.82	22.69	27.215	31.45	12.49	13.99	22.435	28.03	28.31	17.83	24.32	16.6
ENSG00000077312.4	SNRPA	71.1	63.62	47.27	91.5	89.9	103	82.48	25.47	23.35	33.88	47.065	45.44	27.815	29.01	22.02	31.69	37.58	29.755	35.5	24.765	76.355	174.1	68.3	110	117.8	82.05	67.89	73.395	68.15	68.855	102.4	30.17	19.53	41.82	27.61	84.06	58.09	29.425	96.825	126.2	22.715	82.32	93.62	58.74	60.96	70.05	102.6	51.32
ENSG00000148634.11	HERC4	9.3195	8.776	9.5795	9.685	9.927	9.561	10.56	4.0095	4.207	4.5925	10.13	8.749	5.1635	6.177	4.714	5.87	5.479	3.737	8.316	4.8235	8.936	13.21	21.76	11.405	13.21	9.244	7.5945	8.1845	7.855	8.3605	10.64	4.323	3.019	4.345	4.435	10.64	6.573	3.5735	12.985	11.63	2.96	10.49	8.937	7.694	7.519	8.461	12.52	5.2415
ENSG00000140650.7	PMM2	11.56	9.973	7.6215	9.171	9.221	8.023	9.32	0.7565	0.8312	1.079	2.348	2.364	1.429	1.377	0.8795	0.9753	1.373	0.79755	1.607	0.93825	11.695	26.045	29.46	12.13	11.3	5.896	12.335	5.981	15.7	6.124	9.107	4.254	2.3	5.69	8.097	10.12	14.93	3.0505	9.6775	7.358	10.94	8.505	8.396	9.441	10.48	11.62	7.912	9.3625
ENSG00000140612.9	SEC11A	144.45	128.1	104.4	119.6	118.4	117.2	102.7	23.92	18.8	25.545	26.88	24.57	18.905	21.66	26.5	34.02	23.45	22.435	67.68	35.905	131.75	115.8	206.7	144.4	155.5	78.36	77.715	75.53	68.84	66.045	112	44.54	30.62	70.62	41.03	118	77.65	60.465	130.1	157.6	49.27	96.24	80.625	69.36	72.14	66.68	83.67	66.845
ENSG00000108671.5	PSMD11	40.65	34.74	31.235	36.87	37.3	41.57	37.04	15.965	19.04	16.43	44.915	38.98	22.985	27.18	17.77	22.68	19.04	13.565	27.39	18.71	35.445	62.4	47.2	47.615	39.51	39.2	31.765	36.315	43.77	36.925	44.4	22.62	19.47	19.83	18.82	45.58	32.4	60.08	46.03	39.5	13.21	31.65	36.97	46.55	51.54	31.36	38.175	24.23
ENSG00000100567.8	PSMA3	89.85	82.27	96.045	91.97	93.32	92.43	78.68	30.745	33.06	35.565	51.13	42.98	35.025	46.74	30.63	43.99	39.13	31.6	55.32	38.605	82.985	217.6	108.7	84.215	76.22	74.42	66.605	76.23	83.02	77.525	87.86	50.2	53.69	60.54	60.38	103.8	66.43	92.665	87.885	65.4	30.905	73.95	71.045	57.51	57.97	73.1	92.32	60.87
ENSG00000143457.6	GOLPH3L	16.54	14.51	17.765	19.49	18.95	19.73	23.53	5.739	6.465	6.06	12.55	10.33	7.068	9.221	5.255	10.53	7.528	4.3375	8.02	7.2045	17.995	30.365	25.28	23.01	29.29	17.27	21.98	17.085	33.8	17.29	22.95	6.616	4.623	9.02	5.482	17.1	22.86	7.9205	22.345	25.43	14.025	18.63	19.49	18.03	19.78	16.92	17.255	16.965
ENSG00000115514.7	TXNDC9	14.945	13.74	12.145	18.47	17.77	14.32	13.47	6.6545	7.042	6.3905	10.315	8.185	7.479	10.12	6.565	10.61	7.487	5.7005	13.43	7.797	14.3	20.955	29.81	15.74	15.85	10.71	11.745	11.24	18.61	11.385	14.41	7.694	6.675	10.45	6.425	15.38	12.68	7.672	15.055	9.549	4.3385	13.21	12.375	11.38	10.64	11.37	15.55	9.1745
ENSG00000171960.6	PPIH	14.05	10.87	10.995	12.7	12.57	13.47	13.76	6.69	7.334	6.9345	15.59	12.99	8.527	10.46	6.08	7.553	8.383	6.157	8.351	6.063	14.765	44.105	19.07	17.175	15.75	12.46	12.285	11.02	16.01	10.83	15.94	7.506	5.078	7.103	3.733	15.02	12.8	4.609	17.74	18.95	4.5165	8.929	14.08	14.84	15.03	13.53	19.405	10.32
ENSG00000146802.8	TMEM168	10.89	9.544	8.3935	10.43	11.78	9.48	11.33	3.204	3.165	4.203	4.726	4.338	3.077	3.676	3.425	3.839	4.213	3.516	8.326	4.087	11.04	11.84	14.49	12.835	14.11	10.34	12.58	9.851	11.01	9.1165	14.33	6.346	4.641	3.937	2.928	11.01	9.548	3.304	15.41	13.84	2.49	8.061	12.98	14.04	13.07	11.29	11.56	7.9005
ENSG00000186298.7	PPP1CC	53.45	49.43	49.11	46.83	49.5	51.39	66.71	23.53	24.12	26.445	62.42	51.63	25.08	28.61	23.65	27.96	27.46	23.74	37.02	29.135	53.535	117.1	70.69	64.485	64.81	63.09	62.105	48.775	55.22	47.225	62	36.62	33.8	19.21	15.2	48.98	49.48	60.455	65.92	75.5	27.7	42.17	47.16	50.98	51.89	77.12	52.87	41.14
ENSG00000153989.7	NUS1	13.035	15.46	13.09	18.25	17.86	19.01	15.35	8.4315	9.998	7.684	15.955	12.6	9.285	12.82	7.555	10.43	9.622	6.4785	10.39	8.0565	14.25	38.765	30.27	16.54	21.94	16.46	12.835	14.41	13.15	14.995	18.86	6.262	4.035	8.858	10.1	18.68	19.77	4.6905	16.935	16.69	9.225	15.53	15.35	10.47	9.538	12.69	14.96	12.4
ENSG00000116922.10	C1orf109	9.2215	7.852	6.8625	8.348	8.524	8.927	8.372	3.365	4.274	3.996	10.22	8.331	4.819	5.978	3.386	4.755	4.936	3.2215	4.616	3.62	9.8355	11.68	11.87	9.212	9.694	7.469	5.6545	7.8465	6.586	7.749	10.03	2.892	1.879	4.471	2.683	6.645	7.746	3.7245	10.05	12.09	3.3825	7.583	8.5535	8.527	8.779	5.538	7.3025	5.2145
ENSG00000111737.7	RAB35	39.925	34.24	20.825	35.38	33.04	36.63	37.11	12.195	16.73	12.005	31.095	31.42	25.15	24.31	12.35	17.39	14.54	10.43	16.41	14.39	35.075	65.75	47.44	49.44	44.61	34.42	28.84	36.93	43.45	38.615	43.52	12.59	9.854	17.48	10.7	37.53	28.99	12.875	43.115	34.17	8.7975	28.56	31.73	44.66	47.91	29.02	46.97	22.575
ENSG00000254694.1	RP11-50B3.4	1.141	1.039	0.6025	0.8166	0.9577	0.547	1.248	0.080115	0.1147	0.1481	0.58965	0.8626	0.16885	0.1506	0.0852	0.1629	0.1821	0.075605	0.1732	0.093255	1.282	1.61	1.726	0.8793	1.153	0.7633	0.83605	0.7967	0.895	0.7466	1.699	0.3856	0.2661	0.4863	0.4812	1.096	1.216	0.2973	1.9695	2.263	0.93245	0.6807	0.84695	1.166	0.9934	1.22	0.94575	1.1165
ENSG00000198830.6	HMGN2	122.25	105.6	93.685	134.6	139	172.2	129.5	52.625	41.95	49.805	121.75	105.8	45.07	50.37	46.22	63.33	57.58	41.78	99.68	51.78	139.7	317.05	153	190.75	245.3	123.4	113.4	124.4	116.2	107.9	220.9	47.89	27.26	64.18	36.03	155.9	102.2	48.565	172.8	247.4	52.46	193.9	146.15	121	116.3	121.8	165.85	78.87
ENSG00000109536.7	FRG1	37.925	28.22	20.13	36.18	34.84	42.12	31.6	12.9	12.9	13.555	30.71	25.04	13.935	17.78	12.5	16.22	16.1	12.18	21.15	13.81	34.925	52.02	31.86	33.695	38.13	32.71	21.765	31.555	24.98	30.705	34.54	14.37	10.99	15	10.19	28.27	20.92	12.34	41.12	36.8	11.92	18.89	24.75	27.43	28.01	22.6	29.95	19.575
ENSG00000105819.9	PMPCB	49.185	40.44	58.905	55.86	50.84	62.46	56.12	14.795	20.05	17.405	45.83	38.29	24.63	30.64	15.45	19.68	19.26	13.785	24.78	18.28	50.745	87.54	55.5	50.51	68.11	49.78	43.845	47.91	36.99	46.525	53.84	28.52	27.32	34.84	28.65	40.68	42.69	24.735	51.795	66.11	25.95	42.07	50.065	47.09	49.98	42.72	42.585	42.32
ENSG00000163605.10	PPP4R2	19.9	23.63	19.45	23.74	22.25	21.3	21.62	9.614	9.924	9.4465	20.855	17.75	11.615	14.7	10.6	11.07	8.912	8.1855	19.46	10.995	20.705	34.465	28.27	22.915	28.86	18.49	16.735	17.14	19.1	15.79	26.68	11.72	9.268	8.876	15.75	25.77	17.9	16.04	40.675	31.39	6.7815	17.8	19.36	15.81	14.7	16.36	19.33	12.905
ENSG00000149262.12	INTS4	10.34	9.136	9.3525	10.91	10.43	11.27	12.14	3.1275	3.212	3.5495	13.05	12.47	4.0575	4.05	3.406	4.915	3.683	3.0485	8.077	4.2105	10.775	19.58	12.64	14.33	15.53	10.65	7.876	8.682	8.336	8.097	11.28	3.999	3.084	5.621	4.589	11.22	9.277	3.956	16.995	15.69	4.891	10.26	12.035	9.861	9.992	9.611	14.55	7.5885
ENSG00000122299.7	ZC3H7A	34.16	26.28	21.645	40.17	35.85	44.2	29.45	8.7465	8.843	9.9585	31.745	27.32	10.57	11.34	9.15	10.83	11.19	8.6505	15.17	10.205	31.995	64.47	38.05	33.965	38.54	28.28	20.005	30.18	12.82	28.89	32.04	11.37	8.412	14.95	10.82	37.87	22.05	18.595	39.155	38.77	12.685	23.64	28.57	20.08	21.98	22.88	34.025	17.16
ENSG00000223496.1	EXOSC6	18.495	15.92	23.37	16.85	16.72	16.04	19.12	5.701	7.82	8.3725	17.84	14.07	10.09	11.98	6.168	9.014	11.56	6.519	8.503	6.826	18.12	30.575	22.38	17.02	19.05	15.19	13.45	16.425	16.18	16.04	19.99	7.308	5.494	11.35	9.043	16.53	14.27	11.775	20.285	19.73	8.138	22.59	17.325	22.17	21.87	15.89	20.91	11.43
ENSG00000126457.16	PRMT1	54.425	57.83	60.54	59.93	56.49	58.34	75.81	31.9	34.41	37.35	86.39	82.62	40.685	42.98	33.23	49.87	41.67	31.54	44.82	33.46	63.555	208	106.4	99.22	116.2	71.18	52.855	63.7	58.63	63.195	110.7	47.76	35.09	33.58	18.83	72.63	50.06	68.46	76.19	106	20.56	92.47	75.63	54.76	54.78	50.91	77.17	36.555
ENSG00000136940.9	PDCL	16.145	13.36	8.851	16.02	14.38	13.97	13.12	6.561	6.665	6.4305	12.71	8.941	5.191	7.821	7.242	8.541	6.066	5.877	13.48	8.345	14.3	20.155	23.83	14.565	19.28	11.02	9.6865	10.125	11.35	9.8815	13.48	4.694	3.04	5.311	2.811	16.25	14.44	2.525	13.5	11.13	3.7335	8.692	10.78	10.12	10.33	9.978	13.64	7.8935
ENSG00000115207.9	GTF3C2	29.675	22.32	27.33	28.63	29.3	31.74	41.15	8.183	9.589	11.225	32.665	34.14	15.875	13.83	8.96	10.03	12.46	9.1085	12.38	9.272	31.19	62.015	34.93	37.92	33.69	26.78	27.9	27.745	40.66	26.035	38.96	11.21	8.331	18.19	11.21	35.04	34.58	16.88	39.28	38.97	15.685	32.53	35.335	41.81	46.95	31.22	42.19	25.29
ENSG00000257315.1	ZBED6	8.4045	7.277	8.0435	8.846	7.967	7.97	6.637	0.72015	0.6407	0.8928	3.475	11.99	2.3735	0.7425	0.849	0.7965	0.7585	0.65555	2.794	1.00625	8.191	13.385	19.77	6.6355	9.205	6.717	5.354	7.037	7.204	6.4345	7.468	3.271	2.218	2.981	2.576	9.305	9.706	4.7425	14.24	12.1	3.6605	6.871	7.5045	9.425	8.883	7.455	3.646	5.042
ENSG00000102908.16	NFAT5	14.33	11.26	13.31	13.97	12.96	14.15	23.12	2.619	3.315	3.5865	11.14	11.82	3.7495	4.727	2.804	3.436	3.902	2.498	4.4	2.6365	13.835	21.93	19.03	18.855	23.44	10.94	8.7685	12.785	11.38	12.66	15.51	4.77	2.837	6.193	2.97	15.18	15.44	4.425	16.35	15.06	4.5125	11.86	12.68	15.22	17	10.81	6.9805	6.936
ENSG00000086827.4	ZW10	13.95	11.55	9.4775	13.11	13.24	14.39	15.27	3.2065	3.575	4.165	11.45	11.14	5.682	5.738	3.66	5.109	4.481	3.789	7.335	5.2365	14.265	20.595	20.32	16.715	17.69	12.58	10.69	11.29	15.86	11.135	13.11	5.695	4.164	6.661	6.491	12.29	15.11	11.79	16.365	15.43	7.2535	11.43	13.145	20.5	25.27	10.25	12.675	9.905
ENSG00000173889.11	PHC3	9.8255	6.963	4.676	9.842	9.308	11.88	11.32	1.5515	1.658	2.054	6.793	6.52	1.958	2.133	1.818	2.123	2.402	1.551	3.349	1.8735	9.173	14.465	9.571	8.741	10.1	8.86	5.986	9.7645	4.624	9.5445	9.434	3.596	2.082	2.407	1.898	10.11	7.856	3.826	12.9	11.73	2.996	6.035	8.086	7.418	7.538	7.634	6.2545	5.644
ENSG00000170248.9	PDCD6IP	62.14	49.56	40.175	67.94	63.85	66.81	55.84	15.085	16.06	17.65	43.605	37.39	19.355	24.89	18.16	22.37	18.04	14.545	35.45	21.53	56.385	55.675	74.25	74.085	70.15	43.91	51.37	51.62	67.12	50.73	65.83	22.51	18.28	23.23	15.14	63.54	46.33	24.3	90.985	70.45	15.65	43.68	44.57	56.88	60.82	54.54	52.135	37.465
ENSG00000162695.7	SLC30A7	10.925	10.52	9.29	8.796	9.341	7.857	8.585	1.7435	1.823	2.177	5.922	5.573	2.319	2.431	1.862	2.557	2.298	1.7175	3.556	2.2345	10.53	14.245	16.01	10.6365	12.78	6.463	7.204	6.378	6.383	6.3615	10.09	3.399	1.554	3.935	5.793	16.21	13.16	1.687	13.29	9.701	5.3555	10.69	10.925	9.519	10.14	9.28	11.605	7.3025
ENSG00000139133.2	ALG10	2.3855	2.045	2.1335	1.757	2.044	1.531	2.523	0.40755	0.4311	0.48725	1.222	1.523	0.5017	0.5647	0.3643	0.6167	0.567	0.36685	0.8525	0.54275	2.3975	10.235	3.726	2.439	2.38	1.261	1.442	1.3515	1.992	1.2805	2.395	0.8211	0.5373	0.7936	0.7578	2.191	2.468	0.6767	2.7485	3.07	1.2745	1.888	1.749	1.879	1.922	1.862	2.175	1.518
ENSG00000181827.10	RFX7	8.68	5.725	9.9715	7.118	6.981	7.347	10.99	2.5135	2.748	2.7595	11.4	10.24	3.2195	3.807	2.554	3.329	3.491	2.103	4.216	2.5925	7.917	20.73	12.78	8.8745	9.096	5.995	4.694	5.1385	7.839	4.7315	8.887	2.242	1.564	2.576	2.39	7.773	7.543	8.1235	8.7105	8.517	2.777	7.717	7.011	12.62	14.21	7.321	7.628	4.501
ENSG00000128692.7	EIF2S2P4	0.579	0.5198	0.4544	0.5243	0.5084	0.7022	0.5009	0.2215	0.2302	0.20755	0.27725	0.2774	0.25825	0.2709	0.2276	0.2572	0.2229	0.1519	0.5239	0.27975	0.521	1.128	1.134	0.4782	0.4888	0.492	0.3434	0.43085	0.545	0.43505	0.5538	0.2443	0.2079	0.2497	0.2167	0.7248	0.4193	0.54705	0.6083	0.4296	0.2467	0.3677	0.4164	0.4156	0.4304	0.3146	0.3884	0.3927
ENSG00000122783.12	C7orf49	10.535	8.278	9.461	9.699	9.421	8.114	11.36	2.782	2.531	2.974	2.4365	2.4	2.8005	3.01	2.957	3.391	2.716	2.82	7.206	3.9955	9.9465	25.88	10.91	11.93	11.2	7.152	6.2385	8.4725	7.68	8.2195	10.64	4.204	3.383	9.598	3.723	10.69	7.391	9.4145	11.945	10.36	4.0465	8.601	9.3115	6.411	6.606	7.064	11.28	7.326
ENSG00000151465.9	CDC123	70.615	60.93	56.08	78.91	77.99	80.43	66.86	31.23	38.64	45.465	63.71	56.69	51.765	57.22	32.2	40.23	50.75	35.965	50.18	33.445	65.425	167.9	124.8	78.335	73.8	61.64	53.72	62.99	70.19	64.705	69.07	47.17	30.49	34.86	26.83	64.55	49.03	33.86	79.895	55.15	20.165	65.39	53.065	70.82	74.48	53.47	82.07	39.08
ENSG00000173473.6	SMARCC1	22.815	19.67	11.945	22.94	25.46	40.07	49.55	11.185	6.698	9.5445	13.51	13.86	8.43	8.64	11.15	11.52	8.778	10.39	19.7	13.04	28.515	86.965	40.09	34.29	37.84	39.89	25.575	28.4	30.18	32.825	26.28	8.388	5.621	13.3	8.556	26.95	28.2	14.73	30.195	33.92	14.44	16.39	33.535	40.56	41.13	27.03	25.135	20.085
ENSG00000261291.1	RP11-295M3.2	0.16985	0.1275	0.06419	0.102	0.0959	0.06826	0.1355	0	0	0	0	0	0	0	0	0	0	0	0	0	0.16095	0.4212	0.2177	0.1564	0.2947	0.07394	0.1543	0.070715	0.1894	0.080395	0.1119	0.05774	0	0	0.1223	0.1841	0.243	0	0.11905	0.1246	0.070575	0.09611	0.096375	0.2326	0.2001	0.1422	0.11545	0.08475
ENSG00000136731.8	UGGT1	12.15	11.25	11.855	16.87	15.12	13.92	13.26	3.679	3.947	4.818	12.38	10.29	4.8375	5.899	4.406	5.071	5.522	4.0605	7.344	4.634	11.575	21.34	36.8	13.885	18.14	10	10.72	10.315	10.23	10.23	14.16	6.791	5.078	6.093	9.051	15.38	12.19	10.395	13.69	10.88	10.285	12.89	12.54	9.918	9.939	13.01	15.505	10.485
ENSG00000140006.7	WDR89	6.368	5.658	5.72	5.686	5.865	5.673	6.719	3.2285	3.387	3.3615	9.0745	6.531	3.2165	4.61	3.26	3.872	3.986	2.858	4.916	2.97	6.823	17.685	8.266	7.2455	7.937	4.727	4.509	4.4405	4.926	4.229	7.22	2.325	1.583	3.029	4	5.729	4.199	3.1955	8.592	8.001	3.316	4.715	5.7195	5.521	5.158	4.54	7.921	3.4945
ENSG00000235174.1	RPL39P3	10.83	9.395	5.4085	6.512	7.514	9.484	6.603	2.8085	1.85	1.9695	2.355	2.151	1.8395	2.085	2.067	2.426	2.112	1.7215	4.328	2.9455	13.22	17.805	11.11	6.4165	7.386	7.419	5.5725	6.0865	7.63	5.232	6.86	3.874	2.883	3.459	2.614	9.323	6.664	5.326	9.1235	18.08	4.8195	4.232	7.2505	12.79	13.67	6.033	9.5505	5.2445
ENSG00000101972.14	STAG2	27.615	22.77	16.365	25.27	24.39	31.79	32.86	10.99	8.991	10.82	29.515	23.71	9.29	10.58	11.51	11.68	11.05	9.136	24.84	11.525	26.175	50.195	33.56	31.9	38.91	29.08	19.61	24.11	18.28	23.34	27.47	8.812	5.267	9.464	6.079	27.44	21.31	13.99	33.74	38.55	8.53	17.34	20.78	21.24	21.41	20.29	21.16	13.14
ENSG00000171940.9	ZNF217	19.41	17.95	5.148	8.108	10.74	5.775	27.06	1.8485	1.38	2.1445	0.4581	0.5131	1.4335	1.313	1.657	2.067	2.028	1.743	3.078	2.364	22.13	50.235	33.32	13.865	14.65	8.78	13.96	8.18	17.23	8.8705	16.52	4.195	2.404	6.833	7.712	20.38	20.8	2.248	16.23	14.57	5.6915	7.659	16.95	23.01	22.79	16.66	30.735	10.68
ENSG00000212994.4	RPS26P6	0.274	0.2601	0.39215	0.254	0.3326	0.2916	0.2797	0.1205	0.08332	0.08772	0.12865	0.09413	0.07555	0.08005	0.09821	0.1056	0.1318	0.084335	0.1418	0.1238	0.3587	0.64995	0.3429	0.3289	0.7202	0.2319	0.2277	0.2231	0.2852	0.2038	0.4351	0.1133	0.1074	0.132	0.1637	0.2694	0.229	0.15025	0.3068	0.5185	0.205	0.2328	0.25815	0.3659	0.3245	0.2734	0.3322	0.23285
ENSG00000253309.2	SERPINE3	0.9926	1.366	0.89415	0.9177	1.018	1.234	1.235	0.3312	0.3549	0.41195	1.6655	1.391	0.43545	0.4719	0.376	0.3551	0.5063	0.3406	0.6933	0.38345	0.9421	2.2735	1.317	1.2645	1.224	1.119	0.7871	0.95605	1.025	0.89155	1.749	0.3531	0.2606	0.3857	0.3381	0.9164	0.9181	0.33615	1.243	1.214	0.7167	0.6754	0.9213	1.161	1.26	0.8947	0.8109	0.7363
ENSG00000183735.5	TBK1	20.855	17.81	22.7	19.49	19.13	20.86	22.87	6.948	8.181	7.329	21.725	18.1	10.635	13.64	8.076	11.3	7.776	6.466	13.26	8.924	20.05	40.31	27.34	22.195	23.28	18.32	14.085	17.84	15.6	17.815	21.97	7.278	5.52	7.956	8.828	24.44	16.55	13.45	21.47	19.78	5.387	18.16	19.805	14.23	14.81	17.85	24.33	13.155
ENSG00000174173.6	TRMT10C	16.97	18.52	20.92	14.16	16.77	13	19.3	7.382	10.68	7.684	16.855	14.54	13.59	17.21	7.481	10.27	9.7	6.6455	6.656	8.051	18.07	44.66	36.91	16.47	16.16	16.5	16.635	16.46	21.33	16.23	25.04	9.995	13.87	9.989	12.96	14.04	13.5	18.845	15.19	17.01	5.829	11.86	12.305	18.99	18.81	16.72	21.22	14.7
ENSG00000164758.3	MED30	30.24	25.21	10.72	32.73	27.83	34.67	25.57	7.743	7.93	9.726	18.08	15.66	8.15	9.977	7.86	10.08	9.04	8.2335	17.05	9.3485	30.005	44.75	22.83	35.925	37.96	25.08	18.57	24.95	17	23.3	38.39	9.817	5.357	7.718	8.388	25.47	15.14	6.6815	37.495	41.54	6.321	19.5	21.86	25.64	24.55	18.04	24.485	11.255
ENSG00000197265.4	GTF2E2	28.795	28.6	26.325	22.1	22.86	22.66	25.48	8.266	8.232	8.6495	21.305	19.41	9.182	10.39	7.979	10.38	10.41	6.9645	12.23	8.959	24.295	53.785	42.26	29.74	32.95	24.26	17.05	25.015	26.05	24.63	21.62	9.492	5.958	14.66	13.09	24.56	17.77	7.017	27.395	42.19	20.45	26.09	25.38	23.24	23.74	17.94	24.185	21.04
ENSG00000123595.5	RAB9A	30.96	25.22	47.68	27.8	23.6	21.95	24.59	13.915	12.03	13.995	14.535	14.58	12.54	13.66	13.3	14.02	15.29	12.425	33.65	17	30.91	67.435	50.79	36.345	34.45	20.21	20.575	20.51	25.93	20.835	27.53	11.02	8.994	14.8	9.03	28.62	25.49	8.8715	31.19	30.38	11.73	17.27	21.715	33.3	36.3	18.71	24.685	17.36
ENSG00000116251.5	RPL22	226.2	204.9	117.15	223.7	226.3	282.7	233.7	88.89	79.33	72.8	189.75	146.6	70.645	84.78	81.59	87.29	94.5	67.365	144.1	92.08	243.1	367.9	278.1	314.6	352.2	228.9	158.9	208.8	187.1	190.7	239	74.57	50.21	109	53.34	167.2	159.7	114.15	226.95	492.5	101.05	128.1	197.3	229.9	214.2	146.7	152.55	136.05
ENSG00000138785.10	INTS12	11.465	10.09	7.02	13.91	12.71	13.49	10.88	4.876	4.843	4.86	8.303	7.491	5.0965	5.753	4.247	6.493	5.563	3.979	7.757	6.0265	12.86	19.585	13.2	10.0845	11.79	10.85	7.9	11.39	7.802	11.98	13.4	6.177	5.554	6.896	4.395	11.8	8.518	8.589	13.6	9.49	3.819	8.896	13.15	9.443	9.547	8.638	8.7505	7.2775
ENSG00000135249.3	RINT1	14.105	12.16	9.3325	13.09	12.61	11.88	14.64	3.461	4.498	4.9265	21.46	20.32	7.162	6.984	3.826	5.422	5.432	3.6015	5.78	4.353	13.975	22.265	21.15	17.215	18.88	12.57	10.415	11.185	14.44	10.555	16.35	6.5	4.913	6.631	6.114	15.74	12.45	11.555	18.75	17.9	8.732	17.36	14.39	15.92	16.58	11.88	15.65	10.92
ENSG00000101126.11	ADNP	32.09	28.04	27.635	37.24	34.28	35.1	46.72	13.135	14.82	14.905	46.405	39.55	17.78	19.76	13.31	17.03	16.79	11.37	19.19	13.105	32.59	61.905	39.71	43.085	47.54	35.38	26.55	32.365	29.74	30.795	48.9	13.07	8.939	15.28	11.65	32.86	29.07	17.815	42.415	51.12	11.36	33.11	38.565	35.21	36.33	29.32	37.455	24.55
ENSG00000182899.10	RPL35A	504.85	464.5	302.35	462.9	474.7	533.3	411	155.4	141	137.45	225.95	190.6	128	145.8	130.5	148.6	169.5	123.9	188.3	164.4	578.4	849.15	640.2	668.8	788.3	450	312.85	442.3	395.2	386.2	530.1	195.7	152.1	208.3	109.3	381	378	166.05	478.1	1277	326	347	435.55	585	549.8	330.9	428.15	349.45
ENSG00000166200.10	COPS2	40.34	37.07	28.79	41.54	41.4	53.81	38.99	15.01	15.1	15.695	31.35	24.73	16.225	22.23	16.59	21.86	17.79	12.55	39.64	16.645	37.9	52.845	60.44	44.495	49.46	42.8	22.275	34.675	30.68	35.255	39.18	19.24	15.75	15.79	12.46	32.57	24.75	37.95	46.175	49.8	14.31	31.41	30.415	30.49	28.12	19.5	18.835	20.11
ENSG00000163597.10	SNHG16	46.54	57.24	29.825	19.97	29.2	21.27	33.39	8.085	8.13	8.1685	11.325	10.51	7.8885	8.587	7.46	10.74	8.605	6.83	11.36	8.637	47.55	57.98	71.99	50.91	47.89	39.61	27.19	32.025	37.13	32.115	44.69	27.63	25.1	25.35	20.34	54.31	38.33	57.05	75.665	63.51	23.275	27.91	36.37	53.47	52.83	25.33	34.12	31.835
ENSG00000196865.4	NHLRC2	8.902	7.283	6.906	7.481	8.135	8.291	10.61	1.2835	1.238	1.4855	4.043	5.43	1.9235	1.734	1.271	1.608	1.642	1.0895	2.644	1.5925	8.6925	15.57	8.561	9.252	11.14	7.817	6.2615	8.2615	6.008	8.0765	8.19	8.924	7.402	2.689	3.299	10.05	9.127	7.041	10.63	11.3	4.498	6.323	9.349	7.689	7.859	7.276	5.794	6.028
ENSG00000133818.8	RRAS2	19.61	17.77	9.2415	20.11	14.63	15.06	15.67	4.2705	4.059	3.979	5.891	5.817	3.6295	4.001	3.821	5.225	4.353	2.926	3.399	3.737	17.235	44.81	63.05	15.07	16.81	15.05	12.355	14.285	10.04	15.06	13.7	9.452	7.553	10.97	10.53	22.36	11.98	13.18	15.745	18.72	6.07	7.04	16.425	8.353	9.712	17.52	12.485	9.791
ENSG00000217716.3	RPS10P3	0.61795	0.5868	0.48435	0.6106	0.5615	0.7763	0.2977	0.23975	0.1958	0.2045	0.25775	0.2576	0.1835	0.2464	0.2525	0.2302	0.2218	0.14665	0.2896	0.22055	0.7586	1.56	0.9374	0.4374	0.5071	0.5959	0.44235	0.5836	0.6482	0.5353	0.6933	0.2596	0.1707	0.3375	0.206	0.6459	0.5511	0.3384	0.6719	1.629	0.3788	0.43	0.59585	0.9214	1.004	0.4851	0.6139	0.46855
ENSG00000175376.4	EIF1AD	14.83	14.03	13.365	17.6	16.66	15.34	15.44	5.892	6.328	6.5645	15.735	13.35	7.789	9.308	6.039	9.108	7.331	5.2775	8.84	6.4315	13.935	24.955	21.53	15.025	17.98	14.46	13.91	16.365	17.55	15.445	19.81	6.597	5.681	9.044	7.565	17.67	15.78	11.1	14.675	22.53	7.186	18.87	15.895	22.94	23.7	15.84	22.53	12.975
ENSG00000264350.1	SNRPGP2	7.566	8.344	9.038	8.484	9.106	8.508	6.522	2.775	2.848	2.8375	3.566	2.906	2.317	2.839	2.734	3.239	2.739	2.658	4.793	3.681	7.995	27.86	15.23	6.9025	7.817	7.784	6.69	7.4975	9.331	7.2875	8.501	4.554	4.196	5.901	3.868	8.492	6.333	4.3095	7.285	6.847	2.664	8.037	7.072	5.414	5.22	7.041	9.714	5.791
ENSG00000187735.8	TCEA1	36.42	28.65	24.05	41.26	39.92	55.7	40.73	18.945	15.94	18.36	25.9	18.64	13.435	18.07	17.98	20.25	19.45	15.2	40.09	22.285	32.475	96.595	56.68	43.8	43.47	39.62	23.265	34.715	28.37	35.305	35.88	11.82	6.62	15.95	16.35	30.41	28.46	12.9	37.215	38.14	15.16	23.71	29.95	29.01	28.71	24.65	23.675	23.87
ENSG00000106244.8	PDAP1	85.455	71.59	71.675	110.7	98.09	112.9	79.77	40.905	50.77	40.445	85.72	74.7	56.835	66.19	43.22	51.19	45.42	36.86	59.77	47.735	80.38	129.15	142.1	97.105	101	102.7	67.34	100.5	92.3	103.45	85.84	51.18	43.98	48.15	32.9	85.59	74.18	104.7	108.55	94.02	31.565	69.03	86.3	80.4	86.17	61.74	72.475	53.62
ENSG00000183765.16	CHEK2	2.707	4.226	4.1995	2.726	3.62	2.229	4.99	0.67155	0.5559	0.9271	0.2951	0.3339	0.70795	0.7174	0.7006	0.9249	0.8191	0.7513	1.601	0.9549	4.216	15.29	11.41	4.762	6.266	2.57	4.629	2.4715	6.73	2.326	3.644	1.859	0.5974	1.885	1.956	4.819	3.702	0.44065	14.59	8.773	0.94855	3.023	4.8205	4.94	3.876	4.666	7.6645	2.781
ENSG00000131558.10	EXOC4	17.295	14.46	15.61	18.63	16.6	19.01	22.53	7.79	9.593	9.661	20.065	17.91	11.99	12.71	7.832	9.659	9.915	7.523	11.93	8.747	16.265	21.655	31.58	18.84	19.19	16.34	12.515	15.795	16.3	15.89	18.08	6.91	4.463	6.644	4.25	16.1	14.18	14.98	20.57	24.17	8.723	18.01	14.47	20.12	20.83	10.75	15.22	10.895
ENSG00000233406.4	RP11-296A18.5	0.66965	0.5062	0.28655	0.4993	0.4854	0.5691	0.4407	0.1244	0.1161	0.11245	0.1587	0.2039	0.1199	0.1229	0.1058	0.1048	0.1226	0.09068	0.2033	0.11065	0.7755	1.2855	0.7963	0.78825	0.6203	0.4307	0.40355	0.3725	0.6128	0.3739	0.4854	0.17	0.1254	0.2698	0.1787	0.6867	0.4667	0.2746	0.6124	1.278	0.4711	0.3661	0.59695	1.093	1.049	0.4256	0.62685	0.3978
ENSG00000125877.8	ITPA	40.515	37.4	46.505	41.79	42.86	35.78	38.96	18.165	21.86	21.835	20.095	19.29	25.545	28.65	19.18	19.14	25.24	19.23	25.66	18.585	41.805	66.515	63.18	49.295	55.13	28.23	32.845	28.96	53.93	27.66	51.24	15.41	10.65	31.98	20.51	41.52	41.04	14	49.52	43.43	17.735	24.59	42.98	48.54	51.76	34.53	52.32	32.51
ENSG00000237550.4	RPL9P9	2.128	2.085	1.1645	1.965	1.865	2.248	1.821	0.79815	0.6663	0.61125	1.454	1.194	0.65025	0.7565	0.6378	0.7386	0.7716	0.59885	0.8917	0.7423	2.3875	3.734	2.634	2.45	2.68	2.16	1.4005	1.9735	1.644	1.807	2.056	0.7973	0.5584	0.9161	0.5824	1.709	1.486	0.8754	2.0145	5.203	1.317	1.59	1.7855	2.305	2.251	1.456	1.663	1.3375
ENSG00000230202.1	RP11-632C17__A.1	11.2	10.3	6.4815	6.979	7.403	10.29	5.799	3.2355	2.303	2.572	3.224	3.095	2.4605	2.377	2.619	2.494	2.693	2.008	4.564	3.045	11.525	20.805	13.56	9.8065	10.57	9.113	6.3225	7.912	8.861	6.689	6.985	3.502	2.756	3.943	2.61	8.463	7.365	9.613	10.155	22.62	6.591	4.769	8.0185	14.7	15.92	6.476	6.7705	6.2525
ENSG00000168288.8	MMADHC	87.475	82.3	79.96	112.7	111	139	108.5	24.77	26.77	25.765	58.37	48.77	30.675	39.1	23.8	32.01	30.43	21.575	39.91	28.265	91.705	157.1	133.9	100.115	102.6	89.52	72.345	95.025	102.5	99.57	87.91	57.54	61.37	54.53	64.54	84.25	81.74	124.5	80.275	92.58	53.185	65.84	83.115	100.2	105.5	69.13	81.61	73.91
ENSG00000128585.13	MKLN1	16.925	12.57	10.775	14.11	14.28	17.4	14.58	4.4325	4.328	4.9555	7.104	10.35	5.456	5.16	4.316	5.136	5.203	3.692	8.601	5.9945	14.685	16.59	19.78	14.685	16.96	11.46	7.913	12.255	8.361	12.355	15.78	6.987	4.436	4.921	4.357	15.05	11.9	8.6995	22.535	16.27	3.9095	10.91	14.305	10.51	11.13	8.695	7.6345	7.556
ENSG00000213862.4	CTD-2270N23.1	1.376	1.282	0.9746	1.127	1.295	1.465	0.9502	0.3441	0.2994	0.3669	0.47715	0.4431	0.36565	0.3321	0.3388	0.3737	0.361	0.2753	0.6389	0.3825	1.4845	2.28	1.469	1.633	1.695	1.297	0.8473	1.039	1.356	0.93595	1.23	0.5025	0.3533	0.5096	0.4283	1.217	1.047	0.64755	1.5425	2.822	1.109	1.1	1.2715	1.95	1.986	0.9292	1.11	0.8762
ENSG00000106682.10	EIF4H	238.75	190.7	176.25	265.4	230.7	296.1	241.3	108.65	126.1	125.15	292.5	241	156	183.2	103.5	128.8	148.2	100.23	221.3	120.15	214.75	379.65	320.5	286.1	274.3	250.3	185.45	250.6	245.8	253.2	251.9	105.1	77.29	100.6	93.08	225.9	189.5	201	263.45	256.7	108.45	149.6	197.2	236	270.3	158.6	172.5	166.7
ENSG00000155506.12	LARP1	59.58	51.02	61.3	59.36	56.36	63.35	61.44	30.91	40.14	30.555	61.175	65.38	48.835	56.59	33.15	46.94	37.87	23.63	40.1	34.355	53.095	100.55	103.2	65.62	68.03	54.09	43.15	50.71	59.38	49.705	73.32	30.34	28.32	32.74	20.84	56.44	59.47	47.93	72.275	76.06	49.25	64.83	50.395	54.57	60.25	46.34	53.275	46.465
ENSG00000230409.2	TCEA1P2	1.441	1.168	0.9703	1.712	1.612	2.626	1.314	0.5532	0.5408	0.65075	0.8816	0.6361	0.48695	0.6061	0.5191	0.5858	0.6781	0.4785	1.187	0.6734	1.2985	4.932	2.799	1.3186	1.871	1.376	0.8364	1.198	1.01	1.255	1.54	0.497	0.2502	0.4631	0.4245	1.309	1.098	0.55735	1.3885	1.466	0.52265	0.7814	1.055	1.205	1.229	0.8469	0.6411	0.82125
ENSG00000183475.8	ASB7	6.827	6.286	5.045	7.074	7.376	7.501	10.01	3.237	3.584	4.157	9.674	6.863	3.597	4.938	3.486	3.86	4.629	3.32	5.539	3.279	6.656	14.635	10.88	8.0775	10.01	8.382	8.376	7.298	5.956	7.58	9.922	2.358	1.855	4.087	3.573	7.414	6.534	2.6245	8.418	8.975	2.1795	6.789	8.5685	6.34	7.039	6.492	7.692	4.108
ENSG00000221914.4	PPP2R2A	30.86	27.37	13.69	25.75	24.1	27.75	27.77	10.95	11.22	15.34	17.4	17.21	16.475	17.75	12.62	13.48	15.57	14.47	20.9	12.925	30.175	44.245	28.85	33.345	29.39	19.05	16.925	21.225	49.7	20.315	30.52	12.76	10.54	9.838	7.618	30.1	23.31	20.045	35.51	31.59	6.692	17.98	25.115	33.65	35.87	18.89	20.565	13.52
ENSG00000163682.11	RPL9	1265	1271	673.05	1236	1188	1372	1181	436.45	376.4	355.55	813.05	657.8	351.1	422.6	358.7	418.9	486.6	327.65	549.4	451.45	1456	2253	1523	1623.5	1801	1327	849.7	1192.5	982.9	1093.5	1400	447	277.5	554.4	309.2	972.1	870.5	464.7	1204.5	3135	791	882.9	1137	1473	1351	818.1	1036.5	737.15
ENSG00000116521.6	SCAMP3	53.695	48.89	68.965	44.68	46.15	38.62	46.83	20.08	21.15	23.365	44.465	49.69	32.105	30.53	20.29	29.16	25.99	21.145	47.32	26.105	54.455	71.63	70.98	52.44	57.32	38.49	37.145	37.225	48.17	36.22	47.26	32.44	29.47	37.86	23.41	59.2	51	41.415	70.025	51.36	25.05	44.43	52.115	62.64	66.57	40.53	60.27	40.57
ENSG00000109475.12	RPL34	947	897	464.65	853.1	888.3	946.5	811.1	388.95	329.1	312.15	559.35	451	269.25	334.1	315.2	360.1	370.4	308.2	551	410.9	1117.5	1562.5	1124	1233.5	1407	821.6	621.05	816.9	711.3	699.2	948.9	319.4	210.6	380.2	242.5	683	718.9	303.05	893.9	2107	663.45	749.7	835.3	1056	920.6	679.4	913.8	591.45
ENSG00000262944.1	RP11-473I1.9	10.685	9.79	8.326	12.29	10.18	10.55	9.618	2.8925	3.538	3.0665	6.09	5.49	3.5715	4.505	2.861	3.6	3.749	2.5815	5.069	3.453	10.01	21.925	10.36	10.3705	8.124	7.197	6.995	7.9725	9.943	7.898	12.41	4.699	3.752	3.786	3.603	14.8	10.16	5.499	10.3	9.174	3.911	7.073	7.284	12.95	11.81	8.566	9.155	7.34
ENSG00000163468.10	CCT3	88.24	94.35	137.05	116.3	108	114	127.1	48.745	54.18	55.795	122.2	111.1	67.39	78.7	49.13	72	64.96	45.345	86.33	55.28	97.925	233	201	127.7	112.2	124.4	92.07	118.8	119.6	122.3	138.7	57.07	46.42	66.77	52	91.11	83.35	76.495	104.7	133	49.62	106.8	103.6	99.7	100.5	82.43	98.56	79.565
ENSG00000104626.10	ERI1	6.591	6.518	3.0815	5.214	5.312	4.45	5.596	1.9175	1.708	2.65	3.8435	3.229	1.925	2.024	1.851	2.474	2.68	2.0915	3.748	2.224	5.701	11.645	12.8	5.485	6.953	4.711	3.7955	4.2275	4.387	4.445	7.078	1.807	1.189	2.985	2.183	7.402	4.401	1.251	5.936	5.702	1.5175	3.627	4.32	3.582	3.561	4.065	6.875	3.024
ENSG00000113328.14	CCNG1	76.59	62.18	59.835	73.52	64.78	79.57	123.1	17.235	16.29	18.225	26.785	22.78	17.2	21.3	18.41	20.97	18.31	15.705	60.04	25.08	67.395	201.75	169.3	71.975	87.47	81.58	64.88	69.705	45.61	72.665	70.06	33.02	25.27	54.89	34.49	59.71	73.09	74.75	72.955	142.9	61.42	30.34	80.93	32.34	33.23	64.57	43.07	69.265
ENSG00000217130.1	RP3-375P9.2	1.4935	1.324	0.8511	1.525	1.512	1.724	1.51	0.56445	0.3735	0.32905	0.4468	0.4864	0.35825	0.4112	0.4279	0.4872	0.424	0.3216	0.6476	0.46765	1.771	2.7465	1.853	2.7035	3.122	1.543	1.025	1.4275	1.543	1.298	1.919	0.4582	0.348	0.702	0.4589	1.271	1.067	0.5408	1.5365	3.497	0.94755	0.9344	1.7925	2.457	2.539	1.207	1.558	1.0925
ENSG00000198862.9	LTN1	12.695	9.279	8.4535	12.22	12.1	14.05	13.12	3.1275	3.332	3.675	11.945	12.13	4.562	5.269	4.018	4.29	4.059	3.197	9.205	4.2335	12.235	15.24	16.11	12.825	16.29	9.301	8.6065	9.654	9.06	9.5605	13.39	4.683	3.089	3.685	3.957	9.796	9.892	7.289	17.73	13.15	6.8855	7.805	11.01	9.924	10.63	9.301	9.522	8.7135
ENSG00000083093.5	PALB2	5.9695	4.652	3.8655	3.712	4.58	4.292	7.756	1.9505	2.057	2.443	8.842	8.362	3.2655	3.272	1.933	2.592	2.806	1.962	3.027	2.031	6	13.49	9.655	7.939	5.953	5.701	4.489	4.7445	7.312	4.9205	6.352	1.778	1.262	2.765	2.439	5.37	5.518	2.474	7.3355	6.576	1.9915	4.362	4.8335	7.47	7.88	5.525	5.901	3.558
ENSG00000149806.6	FAU	481.3	435.9	333.4	556	508.8	630.4	497.9	237.3	198.6	210.5	313.8	258.5	171.9	201.9	209.2	218.6	251	205.7	306	256	507.45	742.9	494.3	656.85	677.7	539.5	365.35	505.95	364.6	451.9	611.5	235.4	178	237.7	187.4	434.7	322	263.95	496.8	903.9	260.25	365.4	433.9	515.7	510.9	370.5	500.45	322.05
ENSG00000227097.4	RP11-742N3.1	130.6	130.9	103.7	99.4	111.3	108.8	124.4	58.86	49.03	54.92	69.175	61.48	44.4	50.94	48.96	60.8	60.84	57.16	63.96	69.145	147.85	250.7	187.4	145.1	188.7	96.3	105.2	93.575	167.4	80.5	106.9	61.58	46.6	77.91	64.74	136.8	130.8	73.53	119.9	259.4	108.6	130	151.6	219.7	207.1	117.4	182.55	103.9
ENSG00000105821.10	DNAJC2	14.055	13.57	9.373	11.82	12.04	12.66	12.77	4.4285	5.486	5.7285	11.465	9.32	6.212	7.791	4.874	6.695	6.798	4.545	7.092	5.1285	14.28	24.975	20.74	14.395	16.27	11.37	10.34	9.98	11.14	9.5945	17.26	6.514	4.508	6.658	5.534	13.3	11.96	12.365	15.945	18.96	5.974	13.59	14.2	13.53	13.7	11.18	14.175	9.5325
ENSG00000198912.6	C1orf174	20.235	16.9	14.675	17.53	19.51	17.83	20.25	7.1105	8.516	7.466	19.665	17.79	10.545	11.68	7.833	10.11	8.199	6.314	10.97	8.8855	20.445	34.965	26.33	19.65	26.33	21.07	17.865	20.55	17.66	22.085	23.15	7.453	5.499	13.7	12.06	22.19	16.52	8.783	22.22	21.92	9.0685	16.02	21.31	16.93	16.41	20.87	29.99	14.52
ENSG00000161813.16	LARP4	13.595	16.43	18.535	13.4	14.29	14.27	16.52	4.8465	5.004	5.4495	11.6	9.245	4.6405	7.103	4.835	7.562	6.002	4.3	9.532	6.4685	13.955	20.01	24.16	14.935	14.19	12.77	10.86	12.715	13.69	13.575	16.34	8.572	6.429	8.903	16.76	17.93	13.4	15.44	18.895	14.05	7.945	13.41	16.685	10.99	11.59	10.52	12.41	11.42
ENSG00000153922.6	CHD1	20.765	22.54	9.021	14.55	15.7	20.28	17.6	3.098	3	3.2845	20.63	21.85	4.3325	3.878	3.384	4.011	3.466	2.7995	6.734	3.8955	20.82	35.77	18.69	21.065	23.14	15.35	14.61	13.89	11.7	13.295	22.21	6.503	3.718	6.848	6.467	23.3	11.82	8.7615	24.06	29.02	6.496	14.12	16.005	16.04	15.62	16.99	21.52	10.07
ENSG00000171109.14	MFN1	20.94	17.36	17.605	26.29	24.08	24.88	25.19	6.972	8.987	7.1635	31.99	29.4	11.62	11.66	7.477	9.886	7.233	5.7375	11.93	9.006	20.47	65.48	24.6	29.085	30.73	21.45	19.19	22.82	23.85	22.63	29.39	16.43	12.12	9.607	6.611	21.5	21.47	11.885	25.62	25.7	16.22	18.33	23.63	23.82	25.63	19.79	25.735	19.06
ENSG00000188873.4	RPL10AP2	0.67905	0.6169	0.34385	0.5898	0.5731	0.8714	0.7309	0.1853	0.1451	0.16395	0.2688	0.2488	0.1701	0.1692	0.1505	0.181	0.1841	0.13475	0.2795	0.20765	0.7909	1.051	0.7918	0.85605	1.106	0.7427	0.48155	0.6073	0.5965	0.54975	0.6982	0.2539	0.1709	0.2925	0.1838	0.6288	0.5706	0.3503	0.7369	1.503	0.3469	0.4273	0.6883	0.9407	0.9956	0.4616	0.5127	0.37485
ENSG00000213885.3	RPL13AP7	1.995	2.051	1.7835	1.786	1.853	2.135	2.069	0.6797	0.5445	0.64245	1.3115	1.114	0.55575	0.6378	0.5557	0.6216	0.772	0.5942	0.825	0.6128	2.3695	5.3145	3.459	1.842	2.073	2.163	1.8155	2.0435	2.194	1.674	1.769	0.8761	0.6772	1.095	0.741	2.101	1.991	1.2875	2.1045	5.465	1.6515	1.815	2.2545	3.07	3.046	1.74	2.3595	1.6845
ENSG00000066427.17	ATXN3	9.1715	7.254	3.601	7.256	7.321	8.202	8.095	2.0605	2.466	2.2525	5.13	4.022	2.3225	3.429	2.154	3.2	2.549	1.929	4.638	3.0195	8.6295	8.6425	8.563	7.6585	8.342	6.535	4.728	6.423	5.675	6.1785	7.651	2.719	1.703	2.325	1.917	8.329	5.878	1.4755	11.105	9.822	2.1505	4.162	6.1255	9.881	10.14	5.203	5.614	3.494
ENSG00000156875.9	HIAT1	49.215	45.61	35.395	53.67	53.81	65.62	48.54	14.415	16.17	16.905	29.145	26.74	18.365	22.85	17.44	22.85	19.6	15.125	45.91	18.715	48.155	72.495	53.88	56.98	60.8	49.23	32.935	47.64	38.44	46.89	58.33	16.35	9.147	17.94	14.06	59.12	37.47	12.09	54.425	58.33	17.86	37.34	42.115	42.96	42.6	32.25	38.805	28.515
ENSG00000114331.8	ACAP2	21.105	16.08	8.4895	14.41	15.69	17.03	17.51	5.487	5.139	6.814	22.225	21.87	6.2885	6.855	5.347	6.228	7.076	5.1405	9.979	5.7705	17.2	30.575	28.19	21.885	24.21	12.85	13.04	12.195	22.62	11.56	18.38	5.14	2.805	4.767	4.003	20.33	13.28	3.61	20.83	22.23	4.2555	15.75	12.15	18.56	20.25	15.06	21.965	7.731
ENSG00000111300.5	NAA25	13.63	11.22	9.6715	9.348	11.25	11.29	14.24	4.4945	5.071	6.3585	19.695	18.13	7.3015	7.983	5.837	6.746	8.264	4.9205	9.978	6.1245	15.065	24.32	16.45	16.975	18.36	14.3	8.89	10.475	13.27	10.55	17.19	6.141	3.9	4.388	4.469	13.39	10.71	13.015	22.785	18.95	5.9675	9.884	13.215	17.3	18.05	9.063	11.18	7.408
ENSG00000178035.7	IMPDH2	197.05	177.7	122.1	134.3	140	149.1	237.8	40.475	39.89	41.08	78.34	76.7	49.715	49.97	36.37	55.02	47.05	32.585	86.05	44.62	215.2	380.2	407.8	282.95	323.1	174.2	144.5	146.45	234.7	133.95	270.7	59.72	39.55	60.64	39.86	162.9	148.2	180.8	221.35	672.7	214.15	130.7	183.2	282.1	288.9	117.6	128.2	122.25
ENSG00000134046.7	MBD2	60.405	44.9	19.73	44	47.67	48.62	42.49	8.6535	8.978	10.445	18.4	15.41	8.5015	11.11	8.34	10.73	10.98	9.146	15.98	11.67	48.935	98.34	48.01	39.99	43.21	31.06	28.94	29.745	58.49	29.97	32.33	18.13	10.09	21.9	10.18	44.48	38.68	13.435	56.39	30.87	17.145	22.04	32.77	47.82	53.24	32.13	45.465	19.465
ENSG00000213864.3	EEF1B2P2	0.10755	0.1305	0.06711	0.1045	0.08545	0.1234	0.07425	0.05168	0.04366	0.041435	0.04424	0	0	0.04203	0.04222	0.06016	0.05631	0.02848	0.06521	0.06465	0.1465	0.23625	0.1846	0.07935	0.1794	0.0995	0.092445	0.096705	0.1307	0.08534	0.1893	0.04521	0.03135	0.0574	0.05141	0.1057	0.08078	0.11785	0.1131	0.23	0.15035	0.07338	0.08788	0.1834	0.1716	0.1093	0.12155	0.097295
ENSG00000108039.13	XPNPEP1	30.22	27.95	23.14	33.17	26.8	22.69	31.99	12.58	12.44	14.1	34.305	32.21	17.52	17.64	12.68	14.07	17.25	11.395	15.07	11.5	31.745	51.985	53.14	34.19	40.9	25.73	31.225	27.245	30.45	27.065	44.88	16.46	13.27	21.98	10.42	38.65	29.99	15.69	37.235	39.26	39.325	35.33	36.275	41.96	45.87	44.69	33.565	25.82
ENSG00000215301.5	DDX3X	143.2	154.7	88.545	126.4	130.4	130.4	141.4	30.46	33.6	34.395	81.86	69.49	40.395	47	30.9	40.27	37.77	27.14	57.32	36.42	135.15	128	125.3	163.5	197.9	115.4	87.825	114.35	123.4	111.4	190.6	52.7	33.62	47.02	42.65	141.3	85.91	75.62	113.35	178.3	31.99	78.38	85.83	112.8	112	99.11	117.45	75.81
ENSG00000143398.15	PIP5K1A	27.115	31.17	24.66	34.28	29.52	30.7	30.9	9.2645	11.59	11.29	32.175	31.26	16.37	15.54	10.26	13.62	12.91	8.793	13.51	9.2125	29.745	54.39	73.99	40.615	44.35	28.42	20.45	30.82	27.59	30.995	41.64	15.77	11.87	17.42	11.86	38.68	25.94	17.175	35.115	37.19	8.636	39.98	31.815	33.18	33.75	25.69	32.92	19.61
ENSG00000242125.2	SNHG3	1.5725	2.466	1.5275	1.521	1.592	0.8914	3.287	0.40205	0.4716	0.4833	0.6071	0.7659	0.5269	0.5479	0.4584	0.5954	0.5477	0.3682	0.8012	0.34705	2.1715	18.855	10.96	4.863	3.806	1.11	2.0895	1.189	7.494	1.2075	6.373	0.7271	0.2632	0.8898	0.9521	5.012	2.83	0.1963	2.3835	5.509	1.149	2.074	2.5135	3.439	2.735	1.968	5.045	1.936
ENSG00000228782.3	MRPL45P2	3.977	2.705	2.528	3.198	2.922	3.813	4.547	0.8582	0.9056	0.90845	2.2235	2.296	0.94665	1.02	0.9682	1.195	1.045	0.77885	1.577	1.0385	4.2825	5.1765	3.413	3.927	3.776	2.928	2.2955	2.4435	2.685	2.3395	3.375	1.265	0.6498	1.855	1.398	2.839	3.413	1.215	5.248	5.145	1.5195	2.733	3.8245	4.099	4.592	2.414	2.5045	2.6625
ENSG00000226221.1	AC022431.1	6.3515	5.864	2.959	4.569	5.043	6.44	3.205	2.408	1.61	1.392	2.625	2.593	1.6255	1.847	1.826	1.753	1.873	1.2865	3.493	2.38	7.0465	12.645	6.827	4.7495	4.69	5.561	3.6115	4.255	4.556	3.937	3.277	2.219	1.656	2.934	1.416	4.947	4.067	3.0765	5.9975	12.21	3.104	3.014	4.7895	7.052	6.548	3.716	4.3925	3.57
ENSG00000163527.5	STT3B	52.785	54.77	58.955	95.74	75.81	75.48	64.64	18.09	18.65	21.045	37.505	30.94	18.025	24.81	17.88	23.12	23.76	17.38	37.96	21.12	51.855	115.3	114.7	79.62	86.37	45.9	49.135	44.665	55.27	40.41	76.58	35.37	25.85	25.8	29.01	72.39	54.91	36.185	77.02	166.8	32.235	46.88	57.125	49.05	47.43	52.74	55.985	44.385
ENSG00000167118.6	URM1	40.575	35.56	35.635	43.54	42.33	36.59	40.83	19.61	22.34	19.395	35.46	36.98	27.855	28.38	21.15	22.66	21.26	18.265	39.2	25.01	39.59	49.63	54.36	43.795	45.34	38.1	34.1	36.96	32.74	36.585	45.29	22.84	20.32	25.34	17.73	40.3	28.82	20.06	48.625	42.06	22.27	35.72	45.54	35.47	39.45	33.29	50.19	33.23
ENSG00000196591.7	HDAC2	13.41	12.74	12.995	16.24	15.21	18.74	16.48	6.3135	6.496	8.707	19.64	14.05	6.8315	9.502	6.82	8.546	9.256	6.9205	12.24	6.6085	14.035	25.415	24.24	21.14	22.13	15.68	12.595	13.405	14.56	13.14	19.13	6.895	4.878	6.342	3.262	14.51	12.42	7.503	17.4	21.52	6.0425	15.92	13.255	14.7	14.74	11.38	13.385	10.645
ENSG00000167904.10	TMEM68	3.8625	4.048	5.632	4.071	4.259	3.834	6.053	2.9905	3.023	3.1825	6.0975	4.413	2.3335	3.616	2.922	3.63	3.324	2.536	4.252	2.573	4.5985	10.71	6.402	5.74	6.642	4.051	4.2395	3.813	5.127	3.608	5.483	1.413	1.016	2.885	2.323	4.936	4.852	1.1885	5.7335	6.68	2.2035	4.656	5.4775	6.882	6.15	4.25	4.3105	3.4755
ENSG00000159140.13	SON	64.395	62.72	49.325	74.55	73.41	82.51	79.31	15.645	17.1	19.245	54.07	53.99	24.71	22.48	16.93	19.76	20.53	15.555	27.95	18.355	63.56	94.885	75.89	67.865	90.06	67.35	47.665	76.455	47.12	70.42	87.95	29.73	21.62	22.25	19.87	75.43	57.59	34.35	86.48	90.14	23.77	68.17	62.145	50.8	50.92	56.95	73.26	45.155
ENSG00000180008.8	SOCS4	9.9335	10	5.974	12.06	11.51	11.92	10.09	3.668	3.501	3.954	7.7215	7.49	3.9635	4.349	3.964	4.854	4.37	3.5465	8.325	5.053	9.346	26.045	12.89	8.886	10.47	9.448	7.467	9.717	6.602	10.965	12.99	5.178	3.232	4.494	2.763	13.35	7.319	3.6095	15.205	7.535	2.7515	8.623	9.084	7.011	6.854	8.345	10.775	7.4495
ENSG00000236002.3	CTB-75G16.1	1.4285	1.137	0.84145	1.298	1.11	1.234	1.929	0.09792	0.1175	0.1468	0.6702	0.9615	0.20155	0.1337	0.1325	0.2184	0.1452	0.096555	0.3781	0.14755	1.3075	1.536	2.03	1.6965	1.449	1.202	1.1055	1.1945	1.154	1.183	1.246	0.5013	0.2563	0.3919	0.5193	2.028	1.638	0.57205	1.9925	2.646	0.62495	1.04	1.2405	1.717	1.505	1.829	1.382	0.8682
ENSG00000270503.1	RP11-407N17.6	0.20865	0.1843	0.1644	0.1497	0.1872	0.1715	0.2222	0.04694	0.0533	0.04993	0.1254	0.1058	0.06926	0.1058	0.0565	0.06936	0.0612	0.04081	0.0814	0.05022	0.22065	0.43055	0.2592	0.08331	0.1112	0.1581	0.15165	0.15145	0.1967	0.1326	0.2477	0.05586	0.04375	0.07706	0.07011	0.207	0.1616	0.10965	0.24485	0.1871	0.06691	0.1201	0.16685	0.276	0.2818	0.165	0.2242	0.12725
ENSG00000243964.1	RP11-16F15.1	1.261	1.322	0.70955	1.327	1.248	1.82	1.021	0.53435	0.4668	0.4875	0.6284	0.5485	0.46055	0.4281	0.4891	0.5499	0.5146	0.4629	0.7491	0.6082	1.477	2.765	1.491	1.2685	1.057	1.288	0.92115	1.071	1.129	0.89905	1.22	0.6039	0.3948	0.6345	0.3229	1.363	0.9624	0.8303	1.464	2.915	0.5744	1.03	1.228	1.637	1.827	0.9631	1.3875	0.8008
ENSG00000086758.11	HUWE1	33.35	28.16	32.695	40.35	36.53	47.5	48.12	17.055	19.16	18.49	51.87	51.12	25.445	25.31	17.01	24.3	26.85	15.04	23.16	20.215	33.875	87.275	55.45	42.68	45.11	40.52	27.215	39.695	34.55	38.685	43.06	19.09	16.53	18.1	11.94	37.35	31.45	37.515	47.165	54.61	14.825	45.47	35.065	44.27	47.01	29.84	33.09	26.35
ENSG00000166197.12	NOLC1	39.65	52.95	27.485	42.37	43.54	45.74	54.62	24.36	28.65	26.16	83.695	63.03	35.29	43.95	23.86	31.28	30.12	20.365	36.13	25.035	49.715	130.7	92.81	50.365	52.54	43.92	37.965	42.94	51.08	41.28	79.64	21.38	15.16	21.58	17.18	50.37	39.13	38.735	55.74	62.73	20.68	49.76	48.92	43.92	40.94	34.24	43.725	30.55
ENSG00000168802.8	CHTF8	31.07	24.62	26.54	30.46	28.82	28.74	34.79	11.095	13.01	13.735	21.175	21.69	16.855	16.6	10.16	10.89	16.28	11.065	11.96	9.318	29.94	49.655	46.79	30.72	36.13	30.92	26.03	30.73	29.66	30.49	35.03	12.24	9.327	30.99	20.06	30.07	27.15	11.05	31.58	31.67	13.125	31.69	36.995	29.54	33.34	25.83	41.625	25.09
ENSG00000111358.9	GTF2H3	15.595	13.22	11.93	14.47	15.51	14.25	17.46	8.262	9.952	10.08	23.765	19.22	9.3065	11.53	8.35	10.95	11.91	7.4245	13.18	9.0285	15.235	41.095	45.96	19.2	19.37	13.29	11.615	12.13	17.82	12.065	18.57	5.644	3.85	6.618	6.97	13.73	11.86	6.377	18.01	17.49	4.032	12.96	13.63	14.22	14.05	10.77	12.64	8.4925
ENSG00000122008.11	POLK	12.38	9.906	8.769	12.96	11.93	14.51	11.37	3.057	2.837	3.817	8.57	8.225	3.282	3.848	3.711	4.18	4.153	3.0005	9.185	4.1505	10.63	25.54	15.34	12.405	15.23	9.78	5.4985	9.753	4.835	9.372	11.1	4.331	2.783	3.888	3.073	10.69	7.045	5.0235	15.825	13.61	3.3135	9.093	8.7095	5.227	5.16	6.329	7.0315	5.1655
ENSG00000134597.9	RBMX2	17.275	13.45	10.52	17.26	16.12	18.29	19.32	9.1315	9.173	8.314	19.615	16	9.4355	10.55	9.339	10.06	9.446	7.566	11.92	8.476	16.215	26.72	23.01	22.865	26.69	18.53	11.295	16.59	11.89	15.565	19.43	7.538	4.849	8.053	5.419	14.44	11.27	5.7865	21.325	22.68	7.24	14.03	17.255	17.34	17.61	11.61	16.495	11.41
ENSG00000168040.4	FADD	10.07	8.165	13.77	11.59	9.969	8.617	14.92	2.397	2.819	3.013	6.2105	6.087	3.712	3.814	2.424	3.178	3.375	2.772	4.008	2.967	10.73	23.61	29.76	12.23	14.97	8.901	11.345	9.376	12.47	10.965	13.05	3.058	2.718	7.639	4.243	8.994	10.2	3.8065	9.094	9.126	3.249	6.717	8.163	9.521	9.738	11.04	13.255	7.0055
ENSG00000147133.11	TAF1	18.085	14.27	10.95	17.84	16.71	18.97	19.96	4.7105	4.988	5.8325	19.545	16.14	5.764	6.555	5.345	6.372	5.839	4.798	8.328	5.851	17.63	21.06	22.19	22.945	27.6	15.82	11.235	16.26	10.93	15.58	23.37	6.366	4.052	4.768	4.718	15.73	12.24	7.403	20.135	25.38	6.7245	16.15	13.81	16.28	16.96	13.91	17.625	9.7965
ENSG00000134574.7	DDB2	39.41	23.32	48.71	64.54	39.31	39.42	44.06	4.66	5.34	4.6245	20.47	17.98	6.362	6.426	5.324	5.116	4.161	4.7245	13.47	6.3285	37.42	142.6	51.56	52.01	57.79	42.53	27.99	35.52	47.7	34.23	43.57	9.082	6.536	10.17	17.85	40.32	38.44	6.769	55.155	34.72	17.17	22.81	42.96	85.21	83.85	32.76	45.28	20.835
ENSG00000009335.13	UBE3C	36.135	31.46	26.485	39.21	37.19	44.59	40.51	10.595	13.26	14.09	44.36	37.71	17.19	21.13	11.01	13.63	16.1	10.935	18.66	11.64	31.785	47.475	60.17	37.82	39.38	37.69	28.99	37.99	35.8	41.195	41.07	19.41	15.82	16.25	15.75	31.61	28.64	38.77	34.455	34	14.125	22.51	28.345	32.42	34.98	27.67	27.62	23.885
ENSG00000196230.8	TUBB	284.55	245.4	153.3	331.1	299.2	277.9	217.5	118.5	159.9	85.08	241.95	204.1	163.4	190.8	88.45	211.5	102.5	70.28	151	120.75	221.15	1256.5	774.9	379.85	359.9	313.1	214.4	261.65	239	267.35	308.8	116.8	89.36	85.76	109.7	279.4	172.8	81.905	310.6	554.2	65.635	117.1	181.2	179	187	169.6	257.4	138.2
ENSG00000116903.6	EXOC8	8.6415	8.921	7.0285	7.721	8.549	6.213	7.652	3.1535	4.069	3.836	7.8735	7.258	4.6725	6.847	3.441	5.17	4.668	3.192	5.729	3.517	8.413	11.885	12.26	6.6475	9.121	6.169	6.416	6.886	8.692	6.6885	9.535	3.81	3.225	3.476	3.769	10.86	8.17	11.84	9.3795	8.91	4.04	7.036	6.691	11.13	11.68	8.785	11.4	7.331
ENSG00000085274.11	MYNN	8.731	8.131	4.803	7.878	8.343	8.272	8.38	2.847	3.145	3.338	9.3125	7.955	3.228	4.431	3.025	3.652	3.723	2.7785	4.583	3.2085	8.785	9.691	9.663	10.81	11.41	7.796	5.6765	7.689	6.435	7.3525	10.36	3.612	2.541	3.652	3.187	7.846	6.431	4.8425	10.02	11.8	3.6215	6.174	8.331	7.497	7.124	6.443	7.7525	5.903
ENSG00000144028.10	SNRNP200	81.77	58.69	59.5	78.43	71.01	88.44	101.6	23.14	26.96	28.43	109.6	102.4	36.185	34.46	21.32	24.29	31.1	22.655	32.41	21.7	80.2	149.6	91.23	102.58	101.3	75.33	61.405	78.12	60.27	73.26	97.66	29.73	23.12	31.25	24.46	80.78	69.28	45.175	90.715	131.5	31.62	79.5	79.375	70.6	77.97	74.11	91.365	54.325
ENSG00000125107.12	CNOT1	36.835	31.03	38.915	36.08	36.86	48.07	52.41	8.5535	9.169	11.105	42.035	40.17	14.5	13.25	9.096	10.58	11.86	8.7055	14.19	9.8685	34.945	124.95	58.68	51.43	45.78	40.51	41.835	41.59	72.88	40.08	46.12	15.88	13.05	21.1	14.27	46.77	41.81	26.635	44.9	49.47	15.91	35.37	36.36	44.61	47.07	50.01	46.505	32.975
ENSG00000213432.2	RP11-624L12.1	0.19775	0.2047	0.16645	0.1614	0.1684	0.2185	0.09925	0.04622	0.05251	0.0582	0.15045	0.1583	0.049435	0.04985	0.05673	0.06847	0.0744	0.05	0.06513	0.056855	0.2313	0.34985	0.3562	0.2155	0.326	0.2372	0.1634	0.1958	0.1852	0.1679	0.1813	0.08131	0.05726	0.1007	0.07965	0.1827	0.2005	0.085675	0.193	0.4865	0.1783	0.1827	0.21045	0.2349	0.2386	0.1917	0.17715	0.1629
ENSG00000186130.4	ZBTB6	6.006	4.354	4.9925	5.686	5.717	4.542	5.512	2.9025	3.154	3.292	8.9335	6.427	2.877	4.19	2.954	3.358	3.618	2.7915	5.161	2.7775	5.251	10.93	9.687	5.3005	7.102	5.257	4.5665	5.544	5.766	5.4915	7.558	1.879	1.961	2.326	2.208	5.213	5.119	3.692	6.537	6.302	2.3115	4.985	5.2585	5.025	5.838	6.388	8.341	4.3805
ENSG00000230903.5	RPL9P8	2.02	2.011	1.103	1.937	1.787	2.17	1.748	0.75765	0.6783	0.61995	1.483	1.149	0.61915	0.7503	0.6033	0.7127	0.7962	0.6035	0.8376	0.6732	2.315	3.583	2.642	2.013	2.73	2.107	1.3845	1.847	1.643	1.742	2.209	0.7961	0.5361	0.9289	0.5724	1.628	1.463	0.86395	1.9305	5.142	1.2805	1.531	1.707	2.198	2.124	1.365	1.557	1.287
ENSG00000242445.1	RPL7AP11	0.63705	0.5692	0.49585	0.5213	0.5357	0.6772	0.5274	0.23695	0.2062	0.26445	0.4567	0.4696	0.29115	0.27	0.1913	0.1981	0.2475	0.217	0.3162	0.22035	0.68555	1.217	0.7232	0.7421	0.8151	0.5592	0.42745	0.49325	0.78	0.4421	0.4805	0.241	0.1666	0.2459	0.1938	0.5555	0.4857	0.3151	0.6532	1.394	0.49735	0.5258	0.5739	0.8864	0.934	0.3876	0.53475	0.41075
ENSG00000225416.1	AC104843.3	0.1247	0.1275	0	0	0	0.08728	0	0	0	0	0	0	0	0	0	0	0	0	0	0	0.15325	0.39535	0.2433	0.1638	0.189	0.1042	0.09419	0	0.1449	0	0.1607	0	0	0	0	0.1123	0.09544	0	0.13165	0.3758	0.081375	0	0.1072	0.1591	0.2161	0.12	0.11265	0
ENSG00000077721.11	UBE2A	44.42	40.96	26.915	47.7	48.49	50.93	42.15	21.38	22.41	21.76	38.19	33.53	18.675	24.86	20.22	23.52	24.98	18.015	38.97	25.29	40.17	52.56	62.25	49.02	46.34	44.75	42.595	41.285	49.68	42.6	46.63	26.22	23.91	24.53	11.3	46.39	31.61	33.13	47.805	38.33	11.525	35.2	37.48	37.69	38.88	35.46	38.425	23.965
ENSG00000198464.9	ZNF480	6.196	5.836	5.1755	5.643	5.841	5.783	10.34	2.185	1.913	2.2375	5.918	5.714	2.0125	1.977	2.093	3.115	2.089	1.906	4.387	2.972	5.8985	12.435	9.912	7.9485	6.822	7.405	6.609	7.0405	5.836	7.499	7.824	4.309	3.834	4.645	3.156	6.185	5.992	4.2425	5.525	7.389	2.8785	5.536	8.9555	4.347	4.383	7.099	7.661	5.516
ENSG00000154237.8	LRRK1	8.669	6.28	2.065	7.31	5.61	3.474	11.72	1.4	2.086	0.71745	2.375	2.63	5.046	4.57	1.091	1.008	1.34	0.4116	2.084	1.2115	7.1235	29.615	11.75	10.5375	12.57	7.247	9.95	5.1385	6.008	4.756	10.5	2.165	0.7018	1.351	0.4625	7.412	9.07	0.6644	6.964	9.422	3.1205	3.891	11.72	8.19	10.46	10.71	14.225	3.3085
ENSG00000128915.7	NARG2	9.3675	8.523	6.508	7.282	8.23	8.634	10.11	3.315	2.79	3.5985	7.27	6.713	2.993	3.274	3.585	4.197	3.978	3.1495	8.041	3.9535	8.937	13.05	11.39	10.1735	12.13	8.611	5.696	7.7895	5.853	7.8175	11	3.32	2.427	4.41	2.821	7.27	6.452	3.4255	12.025	14.28	3.2295	10.47	9.234	6.103	6.05	6.136	8.1755	5.583
ENSG00000029364.7	SLC39A9	20.22	19.04	22.615	20.75	20.77	17.63	21.14	11.12	12.66	12.29	20.265	18	13.195	16.06	11.16	14.39	13.35	10.004	17.53	11.49	20.965	50.54	36.33	25.16	26.86	16.32	18.86	15.945	23.95	15.945	23.3	7.802	5.012	16.49	18.11	24.5	28.49	4.62	26.235	22.79	13.415	30	23.695	22	22.18	22.45	20.63	19.61
ENSG00000178691.6	SUZ12	19.165	16.61	14.765	17.58	17.14	20.22	22.87	6.232	6.723	7.545	27.395	21.01	6.963	9.315	6.697	8.299	8.81	6.1195	10.6	7.0305	19.235	61.565	26.64	22.085	22.13	22.27	16.195	20.05	18	20.635	23.39	7.198	4.967	9.326	7.773	22.28	16.37	7.129	20.74	19.51	7.157	14.33	18.09	17.96	16.91	20.1	22.495	14.015
ENSG00000138802.7	SEC24B	36.015	28.06	20.575	31.44	29.56	39.92	36.69	6.9305	7.618	8.4225	23.61	22.26	10.435	10.8	7.619	9.12	9.042	6.423	12.92	7.8865	33.665	29.84	35.79	35.225	36.6	28.39	20.36	27.69	24.92	27.585	31.74	13.68	8.8	11.26	17.98	31.81	23.32	20.855	40.185	36.08	10.175	23.29	26.25	34.03	34.65	20.67	22.87	16.155
ENSG00000120705.8	ETF1	68.8	74.37	54.7	71.06	71.58	85.8	69.68	21.12	23.08	23.82	32.625	28.69	25.21	28.9	21	27.28	26.1	20.85	35.56	26.285	66.7	91.205	104.1	72.045	61.08	74.04	47.095	78.255	84.63	83.515	82.34	35.34	27.08	27.85	19.11	86.86	52.01	59.945	66.8	54.16	22.45	58.19	58.86	91.7	91.52	40.28	44.455	41.52
ENSG00000173875.9	ZNF791	14.895	11.05	7.8135	13.53	12.53	16.25	17.57	3.713	4.292	4.292	14.71	10.94	4.846	6.487	4.152	5.246	5.187	3.484	6.458	4.519	14.51	20.54	14.63	15.935	19.66	11.95	9.4185	12.65	9.459	12.14	17.22	5.449	3.767	5.195	3.975	16.13	11.47	5.096	19.765	20.27	5.018	12.62	13.19	12.75	14.04	11.36	11.32	8.1045
ENSG00000160294.6	MCM3AP	35.905	28.07	22.215	33.34	31.86	34.08	36.42	11.6	12.62	13.915	47.135	46.31	17.46	17.29	12.54	13.7	15.56	11.85	17.27	13.125	35.32	52.25	46.59	42.925	41.82	31.32	26.935	32.625	25.15	32.18	40.3	15.4	11.53	14.84	10.94	38.04	25.31	30.42	49.225	45.04	13.205	32.8	34.385	30.1	32.72	31.24	38.985	23.465
ENSG00000145604.11	SKP2	7.467	7.367	6.2315	5.306	6.724	4.829	8.347	3.158	3.719	3.6265	11.335	10.67	4.388	4.538	3.895	3.881	3.956	2.9315	6.93	4.031	6.804	26.815	27.81	10.1645	9.113	6.656	5.967	6.036	11.72	5.897	10.29	2.232	1.4	2.587	6.796	7.153	6.084	1.5895	10.77	9.797	2.873	7.879	7.5245	7.361	6.719	7.447	11.14	4.3755
ENSG00000229119.3	CTB-63M22.1	6.6425	6.579	4.143	4.04	4.978	4.664	4.819	1.2695	1.044	1.0435	1.3825	1.168	0.9041	1.067	1.114	1.264	1.176	0.7741	1.758	1.1475	7.1395	12.47	8.8	6.7365	6.166	5.387	4.67	4.9125	8.415	4.4315	4.772	2.363	1.644	3.001	2.906	6.399	5.884	4.0925	5.567	11.5	6.191	4.114	6.524	10.65	12.06	4.635	4.9695	4.7455
ENSG00000116221.11	MRPL37	48.87	42.22	68.29	47.12	47.44	51.29	44.35	18.04	25.03	20.46	43.7	44.12	33.55	36.48	18.24	21.62	23.93	16.93	22.64	20.235	46.095	117.4	93.53	49.925	44.81	43.09	39.19	42.125	57.85	43.475	47.92	30.63	37.07	36.33	44.98	39.1	39.81	65.87	45.25	52.82	29.95	24.58	41.43	54.76	57.77	35.05	38.035	39.12
ENSG00000143977.9	SNRPG	28.34	32.39	37.1	34.58	35.56	33.64	24.72	14.05	13.83	15.1	19.37	16.82	11.98	14.62	12.96	16.95	15.32	12.96	21.67	17.305	31.055	98.63	61.45	29.115	28.33	31.79	27.605	31.18	35.54	30.18	29.38	18.7	17.88	25.33	16.13	34.58	24.32	17.665	30.845	32.58	10.76	34.56	30.855	21.7	19.73	27.73	37.58	21.67
ENSG00000244038.5	DDOST	116.7	125.5	155.55	190	161.2	122.6	136.2	31.265	38.17	41.055	63.885	60.03	47.16	52.19	32.76	43.93	46.34	33.595	47.64	34.005	130.2	235.95	386.1	165.7	197.1	94.87	123.75	98.005	129.5	92.91	172.5	86.75	61.33	82.63	67.8	167.1	141.2	44.51	137.2	217.4	136.25	179.7	127.35	109	116.6	123.2	231.5	130.25
ENSG00000107949.12	BCCIP	17.74	19.56	15.09	20.33	21.57	22.98	18.9	12.65	12.2	13.3	25.82	20.92	11.59	13.68	11.11	12.35	13.49	10.77	16.33	11.62	20.405	39.585	30.77	21.535	23.75	21.33	15.945	18.475	16.9	18.515	23.95	12.45	9.131	13.18	9.998	17.96	17.39	17.855	22.06	29.26	9.2505	16.29	23.7	14.32	13.62	14.01	17.375	17.3
ENSG00000174243.5	DDX23	58.18	49.01	42.66	59.38	53.33	61.4	69.26	20.375	21.82	22.395	68.385	65.32	28.74	29.2	20.75	25.58	23.95	20.085	34.23	23.69	60.245	83.375	68.54	73.685	79.36	64.85	55.335	59.96	52.65	58.66	68.47	21.29	17.12	27	26.1	68.77	56.79	38.09	69.91	78.07	23.895	53.35	69.165	61.43	63.58	61.71	81.925	49.015
ENSG00000235776.2	AC000089.3	1.025	0.9631	0.79045	0.8179	0.914	0.9816	1.156	0.2444	0.2196	0.216	0.35705	0.3829	0.26895	0.2703	0.2408	0.2356	0.2817	0.19245	0.4051	0.22405	1.149	1.6195	1.194	1.0038	1.147	0.8762	0.6285	0.7583	1.099	0.67775	0.9977	0.3386	0.2424	0.3623	0.2742	0.9297	0.9376	0.5065	1.182	2.116	0.7117	0.8522	1.1735	1.615	1.726	0.6667	1.4365	0.62555
ENSG00000112118.13	MCM3	39.565	31.12	21.68	39.34	35.27	44.64	57.91	9.9285	9.284	11.73	25.75	23.31	10.75	11.67	9.225	10.13	12.33	10.08	13.61	9.9395	40.24	161.9	35.42	58.015	48.24	36.48	34.51	37.46	40.99	38.845	49.73	16.91	12.91	14.77	9.126	38.7	26.56	9.9095	46.51	48.85	10.25	18.35	32.385	29.42	30.79	38.75	49.765	25.87
ENSG00000163960.7	UBXN7	13.525	9.838	9.5265	10.69	10.81	12.56	15.37	4.8915	5.116	5.573	23.38	17.95	5.3085	6.73	5.341	6.716	6.828	4.4225	9.363	5.4755	11.76	33.07	20.65	14.915	18.01	13.76	8.564	12.64	10.33	12.17	17.53	4.402	3.405	4.1	2.911	14.41	10.66	4.154	16.985	19.38	4.6505	15.76	12.42	14.77	14.98	10.59	12.44	6.923
ENSG00000168438.10	CDC40	11.85	10.27	14.335	11.03	12.47	12.96	12.95	4.349	6.074	7.908	12.355	9.734	8.754	11.9	5.907	5.018	10.47	5.583	6.738	4.051	10.825	25.115	17.09	13.9	16.84	10.22	8.212	10.06	9.61	8.926	12.45	4.926	3.367	5.835	5.088	12.22	10.38	6.3245	13.725	16	4.756	12.16	10.195	9.571	10.08	9.627	13.675	7.547
ENSG00000126453.5	BCL2L12	13.67	12.36	10.995	11.36	12.18	11.42	17.8	2.0135	1.591	2.156	1.4755	1.798	1.7415	1.698	2.052	2.11	1.879	1.9685	4.579	2.6915	16.2	69.81	22.5	17.88	18.69	17.39	15.7	13.42	15.92	13.195	19.3	7.21	5.446	8.154	10.02	17.97	13.97	11.075	14.91	21.9	9.0865	4.645	19.97	12.82	12.46	14.93	26.55	13.425
ENSG00000132661.3	NXT1	27.7	36.59	14.94	38.74	33.81	40.16	28.35	6.309	6.591	6.478	13.315	11.8	6.556	7.288	6.207	8.937	6.947	5.405	11.46	7.4635	32.275	41.755	32.16	35.1	42.96	24.99	19.625	24.975	25.98	23.32	56.83	11.81	5.718	13.89	7.662	33.34	18.71	7.175	29.26	43.22	7.8365	31.99	26.36	30.83	28.59	19	29.94	15.575
ENSG00000127526.9	SLC35E1	20.68	17.25	15.415	23.42	20.37	22.91	26.28	7.3975	10.41	9.4965	18.335	19.15	14.285	15.19	6.869	9.125	11.17	7.4065	6.156	6.718	19.85	31.825	33.61	21.895	24.22	17.47	14.36	16.89	19.23	17.51	19.18	9.256	6.639	8.893	8.637	22.73	22.07	15.71	19.64	19.8	15	22.65	22.515	20.93	23.96	14.16	14.65	19.67
ENSG00000117543.15	DPH5	8.6065	8.636	14.565	6.861	8.989	8.547	11.33	4.637	4.384	5.4365	7.635	6.316	4.2565	5.154	4.427	6.425	7.449	4.326	7.544	5.2615	9.2265	25.435	25.93	11.58	15.13	9.054	6.8665	8.508	7.919	8.728	11.65	7.291	6.397	5.2	4.38	8.56	8.125	6.921	11.45	25.11	7.9665	12	9.728	8.755	7.68	6.496	9.4855	7.0425
ENSG00000163428.3	LRRC58	16.08	13.02	19.705	15.19	15.2	16.64	15.13	6.182	6.007	7.2065	14.015	12.76	6.8715	7.534	6.474	6.086	7.581	5.8335	17.74	6.9245	13.23	26.31	24.83	14.725	17.99	14.52	8.7415	12.465	9.586	11.97	16.56	5.035	3.063	5.932	4.201	13.5	10.54	4.136	19.09	23.33	5.3205	8.596	11.86	13.15	13.95	8.817	9.7645	7.391
ENSG00000101346.7	POFUT1	21.655	17.51	14.23	27.63	23.82	24.95	25.52	5.017	4.948	5.961	8.527	8.218	5.296	5.271	4.818	5.092	6.199	5.047	7.486	5.0675	20.625	21.735	50.71	25.36	28.24	19.07	18.66	18.525	13.27	18.39	26.69	11.68	8.684	11.66	17.34	19.7	15.37	8.129	25.2	27.13	8.345	14.76	17.805	15.68	17.57	19.27	12.585	11.25
ENSG00000173960.8	UBXN2A	7.727	6.834	5.252	7.23	8.079	7.943	7.739	2.952	3.328	3.1015	6.753	5.329	2.9195	3.501	3.078	4.277	3.338	2.5345	5.487	4.271	6.937	11.085	11.9	7.93	7.634	8.072	5.6855	7.974	7.112	7.9485	7.671	5.323	3.751	2.979	2.425	6.343	5.708	6.9185	13.085	5.919	1.8415	4.462	6.197	6.265	6.433	5.744	4.0095	3.4465
ENSG00000122140.6	MRPS2	25.565	26.77	39.9	22.67	23.62	22.24	35.95	13.05	16.22	15.575	28.3	29.92	22.93	22.08	12.3	16.38	17.73	12.64	12.43	14.3	29.625	54.925	52.2	29.825	34.25	30.51	26.94	28.225	27.49	28.22	34.02	19.87	23.34	27.35	27.47	24.54	25.76	26.9	28.085	38.74	16.69	27.39	34.61	31.79	31.39	23.06	30.13	26.395
ENSG00000137628.12	DDX60	9.5165	7.939	5.862	7.189	7.574	7.4	6.195	1.632	1.38	1.8315	0.642	0.9422	1.4815	1.336	1.409	1.895	1.66	1.68	2.998	1.765	8.4975	24	6.322	11.595	11.23	6.559	10.21	6.177	2.66	5.195	9.876	3.094	1.872	3.9	1.921	11.32	4.925	1.025	11.72	14.83	1.6045	4.905	5.7665	5.753	6.566	8.346	11.59	5.944
ENSG00000234797.4	RPS3AP6	7.571	7.654	3.533	6.757	6.728	9.253	6.185	2.285	1.798	1.7505	3.7885	3.293	1.9175	1.944	1.885	2.182	2.186	1.2175	3.669	2.4685	9.859	14.575	8.376	8.5635	12.14	7.405	5.015	6.0705	6.344	5.29	5.858	2.683	1.9	3.383	1.592	7.352	5.495	3.3045	8.477	19.87	4.8015	5.295	7.4025	10.17	9.403	5.085	6.73	4.9105
ENSG00000239198.1	RPL5P22	0.13625	0.1101	0.080145	0.1005	0.09572	0.1649	0.1109	0.021085	0	0.02472	0.06485	0.04725	0.030745	0.02449	0.0276	0.03851	0.03494	0.02694	0.06263	0.034135	0.1455	0.2961	0.167	0.1353	0.1599	0.1626	0.089265	0.13215	0.1015	0.1078	0.1897	0.05063	0.03344	0.05809	0.02702	0.107	0.1036	0.054475	0.13085	0.3517	0.09843	0.1026	0.12695	0.1126	0.1285	0.07887	0.068295	0.09101
ENSG00000198301.7	SDAD1	24.68	21.57	18.99	30.23	28.74	33.8	31.42	8.884	11.08	11.235	26.14	19.29	14.025	19.88	10.1	13.59	13.6	8.1965	11.94	9.448	25.17	35.48	38.12	35.07	33.92	26.72	19.095	27.135	20.28	27.9	33.28	10.76	7.273	11.55	8.663	21.91	22.21	18.155	33.75	27.01	14.075	23.71	26.185	24.33	25.63	19.64	25.755	16.8
ENSG00000137145.16	DENND4C	27.17	19.37	12.175	19.86	19.4	21.52	30.84	3.798	3.793	5.0615	17.525	17.46	4.733	4.52	4.08	4.444	5.549	4.029	6.247	4.2435	22.93	28.995	17	24.34	26.77	19.19	15.82	18.885	14.88	17.9	23.86	9.374	4.075	6.287	5.088	24.8	16.99	5.577	24.76	26.34	6.016	12.17	15.845	23.84	24.41	16.58	11.03	12.675
ENSG00000226327.3	RP11-350G13.1	0.04288	0.04506	0.03289	0.04502	0.04216	0.04589	0	0.02403	0	0.00725	0	0	0	0	0	0	0	0	0.03699	0	0.050845	0.1367	0.1043	0.02743	0.1361	0.04052	0.041305	0.039845	0.05051	0.0338	0.07572	0	0	0.0219	0	0.05005	0.04476	0	0.05513	0.07381	0.03803	0.04308	0.04433	0.05816	0.05896	0.04171	0.05544	0.03726
ENSG00000180182.6	MED14	12.5	10.16	9.4095	15.21	15.24	17.54	18.21	4.264	4.512	4.6395	13.715	14.4	6.221	5.963	5.017	5.267	4.923	3.837	7.421	4.7325	11.715	24.125	15.81	14.345	16.12	10.66	12.37	10.98	12.72	10.855	13.65	5.765	4.214	6.78	5.48	13.83	9.819	16.715	21.145	16.05	5.277	11.69	11.835	14.63	16.93	14.45	12.76	9.46
ENSG00000115825.5	PRKD3	23.475	18.62	22.455	22.96	22.7	23.53	20.89	4.6325	4.126	5.24	2.5375	3.645	3.913	3.555	4.273	5.089	4.673	3.9095	7.705	6.026	20.86	27.075	33.63	25.18	30.76	29.35	14.045	17.64	9.315	15.96	23.27	8.01	3.855	6.576	4.201	22.95	12.96	10.6	31.25	23.99	4.0485	11.94	16.88	14.79	16.22	15.1	25.59	9.757
ENSG00000149480.2	MTA2	61.205	60.41	44.45	49.9	48.33	45.62	68.58	21.405	19.25	22.945	59.955	59.37	25.395	24.17	19.7	20.53	23.22	20.31	46.14	22.485	62.07	114.3	66.13	86.015	74.21	49.94	50.505	52.47	106.1	51.97	70.95	18.91	14.35	24.08	18.39	71.47	54.2	15.035	86.245	77.55	14.33	54.24	67.28	90.53	89.14	55.4	101.1	40.385
ENSG00000136874.6	STX17	9.596	8.288	8.4355	9.589	9.745	12.18	12.67	4.0665	3.951	4.0005	6.2995	7.633	4.531	4.812	4.246	5.35	4.397	3.4715	8.954	5.172	10.575	17.915	10.01	13.79	15	11.07	7.881	11.07	11.36	10.88	10.28	4.869	3.547	4.732	5.424	10.63	11.99	8.777	11.415	14.34	4.885	11.26	12.735	12.79	13.28	8.24	6.574	7.0715
ENSG00000065548.13	ZC3H15	46.515	48.78	43.865	46.2	46.09	52.63	46.2	30.405	36.49	26.84	62.47	48.55	36.37	53.05	29.23	38.05	35.66	21.115	40.8	28.55	47.34	99.74	74.96	54.91	59.22	44.19	37.84	41.565	42.97	40.71	48.56	23.53	14.29	25.52	21.02	43.98	40.67	30.67	49.88	53.18	24.28	45.92	43.6	50.95	47.92	38.12	38.285	31.635
ENSG00000139239.6	RPL14P1	12.535	11.43	5.435	11.27	10.72	15.67	9.512	3.354	3.043	3.226	6.4795	5.592	3.2455	3.454	2.722	3.476	4.023	2.6085	4.278	3.355	14.075	21.915	15.14	11.6445	11.39	13.25	8.0685	10.42	10.57	9.597	9.112	4.515	3.523	5.612	3.184	11.36	9.918	7.9715	11.975	26.4	8.925	7.726	11.92	14.7	14.51	7.554	7.967	8.334
ENSG00000174912.6	METTL15P1	0.53075	0.4516	0.8416	0.4786	0.6877	0.7436	0.7224	0.14815	0.157	0.22755	0.4003	0.3388	0.1713	0.2132	0.1376	0.2864	0.2648	0.14265	0.2876	0.1865	0.64815	1.981	1.63	0.45535	0.913	0.5041	0.501	0.5358	0.4683	0.55645	0.9951	0.3455	0.2833	0.4662	0.2827	0.6125	0.5582	0.37835	0.73345	0.5095	0.3949	0.9838	0.6393	0.6953	0.8178	0.4979	0.45675	0.3974
ENSG00000103932.7	RPAP1	12.205	10.19	11.04	11.63	11.4	13.28	17.57	5.1675	6.486	6.2505	10.655	12.13	10.075	8.687	5.266	5.716	7.456	5.237	7.258	5.611	12.385	18.99	16.16	15.515	14.6	15.18	11.1	13.64	11.88	14.145	14.47	5.918	5.803	5.763	5.267	12.1	10.57	13.595	17.555	17.44	5.97	12.41	14.385	13.21	14.3	10.62	13.215	9.7885
ENSG00000177200.11	CHD9	14.635	11.04	8.206	11.07	13.02	13.1	15.47	3.216	3.459	4.063	16.705	15.78	4.09	4.764	3.373	4.317	4.611	3.1845	5.941	3.817	13.505	15.89	19.34	14.765	14.42	10.53	8.0815	9.571	9.671	8.9965	13.34	4.929	3.071	4.258	3.46	11.49	12.32	6.1855	15.57	14.14	3.6485	10.83	11.34	11.22	11.51	8.449	7.3455	6.1385
ENSG00000258659.2	TRIM34	0.8297	0.7642	1.4785	0.7828	0.8224	0.6272	1.204	0.088765	0.07794	0.11715	0	0	0.084005	0.07096	0.07849	0.1258	0.1226	0.07431	0.2722	0.143	0.84845	3.984	1.546	0.88275	1.128	0.5793	0.7193	0.5415	0.8336	0.47415	1.073	0.2519	0.1086	0.4857	0.1721	1.008	0.889	0.057485	0.9193	1.581	0.1874	0.4187	0.7482	0.7082	0.7532	0.9126	1.5465	0.5358
ENSG00000083312.13	TNPO1	26.095	22.43	20.45	27.41	26.82	26.8	25.47	7.44	7.27	8.096	18.22	15.29	7.415	9.372	8.62	10.71	8.446	7.023	17.82	9.592	22.305	37.585	70.3	23.06	25.31	24.2	17.27	19.44	17.38	19.365	22.56	10.87	7.22	10.42	7.428	22.82	20.48	14.655	26.945	26.86	10.605	28.83	21.575	14.54	15.49	17.87	17.825	14.6
ENSG00000180747.11	CTD-2547E10.2	1.007	0.9193	0.3621	1.109	0.9057	1.226	1.709	0.20135	0.2387	0.2625	0.8562	0.948	0.3576	0.2828	0.262	0.2805	0.25	0.2152	0.4348	0.2459	1.06	2.007	0.7735	1.234	1.404	0.9295	0.69095	0.8486	0.5845	0.80305	0.9459	0.3887	0.1987	0.3959	0.1817	0.9929	0.9462	0.67985	1.2275	1.172	0.2743	0.5488	0.85785	1.344	1.287	0.8095	0.61635	0.49175
ENSG00000174799.6	CEP135	3.6995	3.99	1.435	4.189	4.119	4.099	3.773	0.75525	0.7464	0.972	2.75	2.447	0.8848	1.01	0.9067	1.341	1.028	0.7324	1.971	1.1875	3.9255	10.095	7.262	5.586	7.106	3.445	2.445	2.5505	2.573	2.488	5.549	1.11	0.7741	2.247	0.704	4.702	2.196	0.6109	4.4875	7.596	1.1595	2.55	2.967	3.071	2.922	3.31	6.373	1.562
ENSG00000213757.3	CTC-451P13.1	1.6845	1.68	0.8875	1.631	1.67	1.857	1.471	0.5468	0.4764	0.4011	0.87095	0.8663	0.4597	0.498	0.5196	0.5659	0.5438	0.33275	0.7754	0.53605	2.0215	3.0715	2.023	2.9995	3.412	1.574	1.1995	1.5625	1.619	1.3165	2.24	0.6502	0.4477	0.6989	0.4619	1.569	1.274	0.67535	1.8565	4.676	1.208	1.462	1.831	2.339	2.112	1.308	1.755	1.144
ENSG00000164818.11	HEATR2	12.425	11.06	10.88	14.32	15.95	16.7	18.86	4.5555	4.158	5.5735	12.07	13.55	6.035	5.339	4.191	5.547	5.997	4.095	7.02	4.551	12.585	21.165	20.02	19.45	22.2	16.58	14.005	14.53	14.03	14.64	19.02	5.917	5.838	6.185	5.133	12.09	11.58	10.63	17.655	17.77	6.4365	20.49	13.19	11.85	12.96	12.5	11.46	9.9835
ENSG00000178715.7	RP11-169K16.8	1.4265	1.268	0.5834	1.312	1.287	1.67	1.244	0.52725	0.317	0.4566	0.7784	0.9166	0.43375	0.3829	0.3899	0.386	0.4472	0.41685	0.7794	0.55125	1.5395	2.2785	1.332	1.45915	1.343	1.552	0.88	1.313	1.057	1.0355	1.616	0.6625	0.4803	0.5539	0.4676	1.523	0.8957	1.074	1.9215	2.896	0.76625	0.8152	1.1655	1.845	2.045	1.081	1.245	0.92395
ENSG00000139826.5	ABHD13	8.1845	8.768	5.952	9.502	9.842	8.288	9.175	3.0305	3.664	3.354	9.253	6.979	4.042	5.993	3.379	3.801	4.018	2.8095	4.591	2.7975	8.457	10.315	10.7	8.781	10.6	7.912	6.7595	8.9825	7.827	8.138	10.8	3.606	2.689	3.209	4.613	11.06	7.903	3.5455	9.567	8.948	2.9385	8.134	8.129	7.877	6.99	8.18	9.2235	6.1405
ENSG00000213104.3	NPM1P46	0.12455	0.1527	0.09593	0.129	0.1621	0.1915	0	0.041245	0.03014	0.035555	0.101485	0.06081	0.03755	0.04726	0.03641	0.04502	0.03511	0.031185	0.06077	0.045345	0.1415	0.54575	0.2945	0.2303	0.1402	0.1398	0.0904	0.119	0.1362	0.1033	0.07278	0.05319	0.03537	0.06259	0.03594	0.1522	0.1026	0.06363	0.1428	0.3756	0.099875	0.1217	0.12225	0.09907	0.1039	0.111	0.12425	0.09136
ENSG00000235472.1	EIF4A1P7	0.058355	0.0792	0.04146	0.04638	0.05012	0.04684	0.04592	0	0	0	0	0	0	0	0	0	0	0	0	0	0.056445	0.09274	0.113	0.041905	0	0.04056	0.02692	0.03286	0.06141	0.02318	0.05499	0.01819	0.01359	0	0	0.06992	0.0306	0	0.0703	0.04712	0	0.0358	0.034835	0.06183	0.06847	0.02829	0.03593	0.03383
ENSG00000260689.2	HNRNPA3P11	0.07507	0.05134	0	0	0	0	0.1075	0	0	0	0.055905	0.04386	0	0	0	0	0	0	0	0	0.07485	0.17125	0.2489	0.12565	0.1947	0	0.048255	0.046915	0	0	0.1137	0	0	0	0	0.09323	0.09059	0	0.10615	0.1111	0	0	0.013365	0.1082	0.09043	0.1144	0.035235	0.06655
ENSG00000136986.5	DERL1	50.79	50.75	45.215	49.15	44.22	42.7	46.06	13.805	13.54	14.135	47.98	41.04	15.345	19.32	14.2	18.07	16.36	11.38	23.62	12.81	47.59	56.095	55	42.035	57.49	32.6	37.525	35.84	33.75	35.745	52.77	16.36	18.91	20.04	26.63	54.86	37.05	35.485	45.145	55.98	18.105	47.15	39.395	32.16	32.28	45.62	56.71	28.26
ENSG00000217241.1	CBX3P9	0.3976	0.3527	0.28625	0.2993	0.2842	0.4173	0.1776	0.1387	0.1468	0.1168	0.28665	0.1989	0.12885	0.1703	0.1244	0.1468	0.1346	0.09974	0.2911	0.13585	0.3332	1.034	0.6625	0.33315	0.2161	0.2414	0.20805	0.22625	0.2137	0.2331	0.3646	0.1605	0.1154	0.1424	0.1228	0.4583	0.2467	0.23085	0.39785	0.341	0.082485	0.149	0.1918	0.1883	0.1949	0.2856	0.36925	0.14345
ENSG00000128789.16	PSMG2	66.375	53.36	41.435	66.99	64.64	73.15	65.86	20.1	20.73	20.52	46.605	37.56	21.225	27.75	19.95	26.17	21.87	17.4	35.58	21.4	59.3	82.325	58.85	66.405	65.57	55.97	43.115	53.02	53.14	53.635	58.25	22.43	14.86	26.72	18.3	50	42.28	22.43	59.51	64.8	22.06	35.72	46.065	49.54	54.22	39.17	46.44	39.485
ENSG00000103550.9	KNOP1	5.0785	4.043	3.71	3.265	3.389	2.566	5.914	3.1975	3.251	3.888	5.165	4.824	3.947	4.144	3.668	3.276	3.936	3.338	4.605	3.696	5.421	11.725	10.97	5.773	5.785	3.37	4.8085	3.547	5.752	3.809	5.092	1.71	1.474	2.013	1.532	4.566	5.636	2.5965	7.052	7.22	2.2735	3.304	4.394	5.814	6.31	4.668	3.7185	3.4705
ENSG00000138246.11	DNAJC13	23.545	19.28	16.465	32.55	27.34	35.04	30.13	5.921	6.474	6.4985	15.85	14.35	8.909	9.153	6.226	7.516	6.78	5.2815	9.616	7.1615	19.64	31.325	46.59	24.08	27.26	27.73	20.855	24.92	15.56	26.42	25.43	9.861	7.094	10.26	4.876	23.9	16.27	10.145	31.42	26.66	5.4275	12.29	18.805	15.03	15.62	17.86	19.725	11.53
ENSG00000226243.1	RPL37AP1	1.2855	1.266	0.7988	1.015	1.037	1.379	0.6765	0.7617	0.4908	0.47975	0.81155	0.7396	0.57015	0.5499	0.4488	0.6131	0.5952	0.49075	0.8039	0.6714	1.4165	2.1915	1.628	1.379	1.496	1.185	0.8643	1.17	1.169	0.95885	1.102	0.5833	0.5213	0.6224	0.5862	1.208	0.9883	1.286	1.378	2.814	0.63975	1.09	1.126	1.718	1.835	0.7917	1.0575	0.7876
ENSG00000147905.13	ZCCHC7	10.93	8.673	7.059	10.89	10.42	12.74	11.43	3.7215	3.63	4.1615	8.745	7.158	3.7375	4.675	3.876	5.051	4.404	3.3745	6.203	4.102	11.045	45.285	17.52	10.8	14.06	10.4	7.1535	9.09	6.951	8.548	12.2	3.714	1.906	4.047	3.547	9.607	9.083	3.3385	12.62	17.28	5.745	14.44	10.125	9.746	9.362	8.222	12.72	6.7345
ENSG00000163659.8	TIPARP	19.64	36.28	9.666	18.43	21.06	36.26	23.28	7.6995	6.213	8.1655	7.276	7.791	6.2825	6.615	7.315	7.631	7.545	5.976	15.61	7.4	20.7	43.945	47.82	41.885	19.14	15.68	11.575	17.13	24.55	20.635	57.05	16.95	6.409	6.251	5.726	26.7	10.02	7.241	36.685	35.28	4.1175	15.82	18.195	39.96	32.63	14.2	10.48	11.165
ENSG00000111481.5	COPZ1	59.745	55.23	66.97	57.28	56.13	54.01	58.26	28.915	33.28	33.26	63.58	57.63	37.15	41.49	27.25	34.36	39.77	25.97	40.02	29.135	67.18	102	121.6	81.72	89.93	54.8	55.2	49.385	69.73	47.245	82.81	35.72	29.55	48.53	34.8	76.98	72.56	35.875	66.215	79.89	52.615	98.16	74.03	67.16	69.05	56.24	66.59	57.835
ENSG00000083844.6	ZNF264	4.4985	3.718	2.9715	4.678	3.907	4.117	5.589	0.75915	0.7835	0.97195	2.761	2.883	0.90605	0.9822	0.8971	1.078	1.016	0.69895	1.852	0.946	4.2345	8.1415	6.333	5.075	5.861	3.374	2.791	3.346	3.639	3.282	5.974	1.349	1.052	1.592	1.312	4.479	4.219	1.513	5.1295	5.88	2.1215	3.415	3.556	4.357	4.563	3.409	4.441	3.078
ENSG00000134283.13	PPHLN1	16.845	13.83	15.54	18.7	17.99	20.14	17.9	7.928	8.983	8.9595	23.96	21.98	9.6945	12.59	7.739	10.65	10.3	7.058	10.94	8.178	17.24	34.385	24.13	19.35	20.56	16.18	13.48	15.535	13.93	15.515	19.85	9.296	5.722	8.494	6.068	16.73	14.89	8.521	19.41	23.51	6.1265	17.3	16.39	15.41	16.63	15.9	21.34	11.345
ENSG00000118620.8	ZNF430	3.288	2.636	2.4745	2.206	2.298	2.038	4.314	1.1815	1.151	1.9695	4.771	3.777	1.321	1.523	1.253	1.499	2.353	1.4625	2.698	1.39	3.3245	7.7555	4.569	4.3835	4.338	2.043	1.783	1.9135	4.957	1.849	3.586	0.8025	0.4534	0.9806	0.2193	3.375	3.095	0.5181	3.063	6.11	1.1205	2.129	3.1665	4.997	4.177	2.488	4.158	1.86
ENSG00000224856.2	RP4-796I17.5	0.2039	0.1681	0.1372	0.151	0.1609	0.2125	0.1557	0.095505	0.0801	0.075275	0.11195	0.1377	0.02575	0.07298	0.04461	0.08268	0.0914	0	0.08621	0.083135	0.20625	0.3147	0.2945	0.25205	0.1873	0.1542	0.1276	0.16075	0.137	0.1392	0.391	0.08535	0.0662	0.07123	0.104	0.1665	0.129	0.09974	0.2037	0.4788	0.11	0.2088	0.1842	0.2496	0.3084	0.1386	0.16205	0.1531
ENSG00000089597.12	GANAB	146.25	154.8	134.25	200.2	178.8	170.7	192.8	36.665	42.24	47.92	94.43	98.72	54.94	61.99	42.28	56.54	53.34	37.49	67.81	44.165	163.15	158.4	433.1	223.95	248.8	140.2	136.85	136.7	120.1	128.15	219.4	75.8	47.36	103.8	101.6	186.1	147.5	42.335	194.6	257.5	82.74	163.6	154.35	122.7	121.4	151.9	177.9	126.5
ENSG00000184432.5	COPB2	63.775	57.67	74.825	84.45	73.81	74.2	62.4	18.345	19.23	20.49	39.27	33.95	22.58	24.83	18.59	23.56	22.25	16.615	30.82	21.255	64.075	109.05	195.7	85.375	92.51	51.5	52.875	57.97	68.92	58.145	82.53	35.3	21.15	28.65	33.22	73.14	80.74	19.525	72.115	65.56	51.665	93.04	68.045	46.02	51.75	56.32	63.2	50.855
ENSG00000163946.9	FAM208A	18.65	14.83	13.385	15.8	19.13	20.3	22.13	6.2305	6.204	7.483	21.07	19.38	7.85	8.592	6.876	7.644	8	5.7545	13.5	7.0585	16.03	36.815	23.05	18.655	24.56	16.54	12.595	15.56	13.64	14.925	23.08	5.871	3.547	6.481	4.349	16.85	13.52	3.816	21.455	26.13	6.961	19.37	15.245	13.84	14.24	14.57	19.33	11.16
ENSG00000070814.13	TCOF1	20.8	17.77	12.4	22.02	22.09	28.5	31.97	8.1515	10.52	8.829	26.35	25.05	15.61	16.43	9.547	11.21	9.46	8.1505	14.39	9.516	22.78	45.75	29.8	32.01	26.75	31.34	18.41	27.305	19.06	29.61	27.53	9.129	7.072	9.436	5.281	22.65	17.21	14.635	29.49	28.98	8.7645	18.53	26.445	24.07	25.52	20.32	29.82	14.645
ENSG00000184178.11	SCFD2	10.735	10.51	13.08	11.5	11.26	10.14	8.959	4.761	5.489	5.106	5.7855	5.463	7.515	9.602	4.841	7.211	5.927	4.103	8.547	6.1195	11.23	20.075	22.04	11.14	8.705	6.493	6.149	7.216	11.97	7.956	8.651	5.139	3.454	4.341	3.621	9.191	8.012	4.823	12.25	10.99	4.251	10.97	7.381	10.92	11.76	6.152	8.9735	5.692
ENSG00000196531.6	NACA	171.25	147.2	101.2	151.8	155.4	181.5	171	62.085	56.18	53.11	131.1	114.4	55.35	63.17	55.81	63.47	66.16	48.825	98.06	63.735	177.9	260.35	186.6	204.3	214.9	172.4	104.25	147.35	157.7	138	159.3	107.8	89.72	71.3	44.55	124.8	125.5	224.45	164.7	335.7	69.855	116.7	147.75	202.6	189.7	100.2	114.6	93.585
ENSG00000263002.3	ZNF234	5.911	5.646	6.387	5.408	5.846	4.776	6.49	1.598	1.466	1.903	4.6875	4.355	1.7815	1.85	1.776	2.006	1.964	1.6645	3.662	2.3355	5.651	9.304	7.808	4.9215	6.711	5.808	4.493	5.575	4.207	5.8575	6.326	3.283	2.835	3.287	2.017	5.744	5.353	2.2285	8.644	9.061	2.0085	5.981	6.626	4.081	4.054	5.21	8.219	3.9055
ENSG00000154727.6	GABPA	21.92	18.62	12.82	17.88	17.71	17.39	16.83	5.6485	4.965	9.3375	17.145	14.91	5.146	6.012	5.827	6.159	8.938	7.898	12.53	6.557	20.935	21.54	21.75	21.85	24.37	16.31	11.875	14.74	11.96	13.605	22.14	7.636	4.904	6.647	6.922	15.57	13.15	7.8535	21.895	25.1	5.6525	12.86	15.085	12.25	11.96	14.4	18.21	9.265
ENSG00000186141.4	POLR3C	24.31	17.63	10.3	20.17	19.79	23.36	23.34	4.755	5.832	6.032	21.535	18.5	7.6245	8.582	4.593	6.489	6.994	4.6575	8.209	5.5355	23.105	29.755	37.32	26.535	27.39	16.92	12.915	16.79	14.43	15.93	23.23	6.831	4.878	8.503	4.659	18.08	16.43	8.5905	25.88	25.47	8.0425	10.39	16.235	17.75	21.77	15.05	18.555	11.835
ENSG00000145736.10	GTF2H2	1.2915	1.353	1.1315	1.314	1.465	1.33	1.826	0.54645	0.54	0.54325	0.8855	0.8315	0.55315	0.6259	0.5251	0.7145	0.536	0.40315	0.7752	0.607	1.347	4.295	3.318	1.723	1.608	1.297	1.545	1.1035	0.8466	1.08	1.671	0.5851	0.4114	1.253	0.6892	1.595	0.9866	0.60535	1.5545	1.83	0.76095	1.445	1.233	0.7179	0.6884	1.078	1.395	0.8603
ENSG00000107625.8	DDX50	41.505	34.16	22.91	47.21	45.1	59.33	45.33	11.005	12.29	12.91	35.54	28.03	15.215	17.19	11.24	14.87	15.46	10.385	16.38	11.675	39.505	65.59	54.06	61.475	67.77	46.25	25.765	41.145	26.27	41.555	48.74	16.89	10.26	15.24	8.712	32.23	25.64	16.57	52.235	55.27	16.01	43.72	36.555	31.29	30.25	26.48	30.68	21.065
ENSG00000228474.1	OST4	196.4	221.4	220.25	304.8	313.6	277.6	235	89.475	85.26	90.36	70.51	65.56	73.87	81.05	76.06	93.23	108.3	73.585	130.3	104.6	203.25	395.85	487.7	243.05	277.3	232.9	174.65	214.4	177.9	206.6	187.8	198.8	124.6	150.7	91.53	213.1	173.5	112.7	195.5	274.2	84.555	152.7	217.6	162.7	162.4	162.3	225.55	139.4
ENSG00000084463.3	WBP11	69.79	56.32	60.29	68.94	64.52	88.47	68.66	27.11	30.88	30.795	60.43	57.98	40.64	42.76	26.5	36.96	39.81	24.405	45.47	30.495	67.995	128.2	71.03	70.665	71.57	59.97	47.935	59.43	48.31	57.9	77.69	37.16	28.9	31.66	19.91	73.52	50.33	51.97	89.355	79.85	22.13	43.27	57.49	63.92	68.76	52.06	65.6	42.04
ENSG00000117174.6	ZNHIT6	10.865	9.392	5.4405	13.77	11.78	12.24	13.02	6.083	5.963	6.8955	7.882	6.571	5.9995	7.501	6.706	8.129	7.428	5.7945	11.99	7.433	10.915	17.28	24.04	15.785	16.84	10.3	6.5605	9.3445	9.597	9.2985	12.44	3.92	2.357	3.903	2.66	8.322	8.495	3.696	17.65	12.98	2.9805	8.156	10.21	10.38	11	6.935	8.274	4.6315
ENSG00000119977.16	TCTN3	31.045	30.38	33.065	39.88	40.68	37.55	35.54	8.6415	9.832	12.695	16.605	18.27	13.085	12.41	8.389	12	13.42	9.9735	9.989	9.8305	34.72	42.05	60.58	44.905	49.82	24.21	24.195	27.035	19.88	24.645	50	14.16	7.068	21.24	12.02	35.28	34.09	6.2075	41.545	53.68	14.59	39.24	37.295	29.86	31.37	21.99	27.875	21.42
ENSG00000231395.1	AC124914.3	0.68395	0.3776	0.26415	0.524	0.3712	0.4056	0.7743	0	0.03519	0.03894	0.4007	0.7579	0.1049	0	0	0	0.0335	0	0.1231	0	0.6717	1.515	0.588	1.108	1.364	0.4205	0.4259	0.46055	0.5244	0.4109	0.9882	0.2115	0.1091	0.146	0.1119	0.8855	1	0.18765	1.388	1.108	0.24845	0.3151	0.6297	1.056	1.01	0.4944	0.2284	0.3729
ENSG00000237296.5	SMG1P1	0.50515	0.4245	0.2033	0.5153	0.414	0.5406	0.6668	0.07589	0.08609	0.09381	0.5543	0.6042	0.13335	0.1133	0.09139	0.09425	0.09821	0.077805	0.1673	0.087165	0.4833	0.98705	0.426	0.61255	0.7234	0.3999	0.2992	0.40905	0.261	0.3564	0.4374	0.1868	0.09008	0.1554	0.08758	0.4879	0.4831	0.30485	0.54735	0.4898	0.13915	0.2365	0.38835	0.5415	0.5059	0.344	0.2549	0.2462
ENSG00000130332.10	LSM7	45.915	50.99	37.475	59.62	58.85	52.48	49.84	34.295	33.79	40.07	61.365	53.09	31.605	37.33	29.82	40.32	40.34	37.235	51.33	37.84	55.96	132.65	91.74	78.13	90.38	51.76	56.05	44.285	64.71	41.975	73.64	24.02	17.97	36.91	25.88	55.31	44.19	22.17	61.695	81.34	20.145	86.08	70.575	55.33	51.72	62.08	94.09	37.58
ENSG00000141522.7	ARHGDIA	273.1	273.4	155.65	343.4	300.3	297.7	209.9	88.435	115.5	104.5	89.04	102.7	133.7	142.7	87.45	120.9	127.1	84.63	154.7	95.26	249.95	376.75	400	290.7	312.9	183.8	192.65	201.05	225.7	193.65	255.5	92.21	54.3	147.4	74.31	321.5	189.3	61.245	305.7	226.6	81.825	198.4	217.3	187.9	199.3	228.5	254.25	153.4
ENSG00000140829.7	DHX38	54.265	40.2	26.885	49.37	48.4	56.72	49.26	12.89	14.36	15.395	56.48	55.5	20.53	19.51	14.45	15.94	16.46	13.485	24.1	16.03	51.325	61.895	52.87	59.265	57.62	46.51	38.545	47.765	38.96	45.92	58.56	21.23	16.97	20.09	14.91	55.83	38.04	32.26	71.75	72.74	15.615	39.08	45.1	50.72	55.18	46.52	59.36	30.13
ENSG00000118873.11	RAB3GAP2	12.41	10.89	8.598	14.02	13.28	15.2	12.53	4.767	5.52	5.4825	16.315	13.29	6.1085	9.022	5.348	7.349	6.551	4.369	7.712	5.4625	11.95	32	19.13	12.15	13.18	10.27	7.528	10.115	9.084	9.836	10.89	5.309	3.398	4.649	4.274	12.06	9.601	6.001	15.895	12.66	3.9135	11.39	9.4715	8.739	9.24	8.58	8.2105	6.427
ENSG00000235354.1	CTA-276O3.4	2.0345	1.255	0.937	1.771	1.215	1.838	1.31	0.3999	0.3383	0.3846	1.2675	1.42	0.49795	0.3668	0.3261	0.4336	0.448	0.3213	0.7666	0.5219	2.1005	3.7865	1.915	1.68	1.058	1.148	1.0495	1.216	1.145	1.036	1.552	0.7127	0.4097	0.5365	0.4374	2.421	1.557	0.91515	3.6595	3.597	0.69685	1.333	1.26	2.096	2.639	1.631	1.395	0.99465
ENSG00000140694.12	PARN	24.955	18.69	24.3	27.58	26.09	33.1	35.37	8.1555	8.481	9.71	20.505	16.76	10.57	13.45	8.414	13.86	10.76	7.828	15.83	9.8525	24.785	38.815	31.29	29.635	34.05	27.39	18.69	27.025	18.49	28.67	30.91	11.29	7.542	12.04	9.199	25.48	19.82	10.44	30.52	29.83	9.475	26.29	25.975	23.25	25.32	19.83	23.555	16.63
ENSG00000122406.8	RPL5	1589.5	1429	973.7	1451	1478	1788	1770	365.4	340.1	370.95	737.85	581.8	308.7	388.2	348.9	449.9	470.6	319.9	714.8	472.45	1739.5	3079.5	2357	2301.5	2521	1813	1087.5	1661.5	1279	1511.5	1738	598.8	381.2	630.3	334.3	1156	1220	588.65	1477.5	4618	1123	1230	1444	1585	1517	1078	1152	983.25
ENSG00000198146.4	ZNF770	12.96	12.39	11.395	11.34	11.5	12.99	20.49	4.9265	6.463	6.395	19.575	16.44	7.462	9.621	4.419	5.593	9.194	4.2275	7.263	4.721	11.275	40.95	31.84	16.38	15.32	9.487	7.707	9.5655	31.8	9.467	16.93	7.216	5.716	6.711	5.964	12.4	14.19	15.565	12.815	17.95	5.084	10.58	9.455	23.96	27.11	9.062	8.088	6.976
ENSG00000205578.4	POM121B	1.0765	1.098	0.79635	0.9174	0.9933	1.064	0.9962	0.25165	0.342	0.32185	1.44	1.539	0.6278	0.6102	0.2763	0.3613	0.4518	0.25185	0.3374	0.32095	1.0225	2.354	1.412	1.327	1.245	0.9859	0.7367	0.93685	0.8549	0.9264	1.756	0.4362	0.2413	0.3765	0.3844	0.9663	0.9335	0.5603	1.1135	1.619	0.4013	1.075	0.94125	1.021	1.091	1.09	0.9101	0.7584
ENSG00000151233.6	GXYLT1	6.4685	6.879	4.832	5.134	5.568	4.299	6.95	2.4935	2.377	2.3845	6.2385	5.333	2.5185	2.717	2.226	3.158	2.566	2.1015	4.493	3.089	6.53	9.086	13.8	7.8865	9.524	4.293	3.9055	4.9735	4.853	4.6365	8.753	2.61	1.657	3.361	4.185	8.46	6.139	1.9395	11.79	9.568	2.5425	7.824	5.949	4.699	4.93	5.111	6.554	3.9485
ENSG00000132466.13	ANKRD17	23.395	20.29	17.33	20.26	21.98	24.95	26.4	10.185	12.23	12.09	33.59	29.5	15.78	17.56	10.68	13.89	13.89	9.4275	14.17	10.825	22.875	37.36	36.64	24.01	27.69	21.35	18.625	18.53	21.13	19.135	25.17	11.54	8.529	10.37	8.519	23.77	22.43	15.265	29.155	27.29	10.945	25.41	23.415	21.9	24.4	18.89	17.31	14.75
ENSG00000115806.8	GORASP2	52.41	43.33	55.83	76.72	65.9	68.21	54.79	17.285	18.73	21.51	38.19	37.45	26.555	26.98	17.25	26.12	23.65	17.15	33.15	19.785	51.31	79.38	82.46	71.9	74.8	48.69	43.415	45.32	55.4	45.285	60.63	30.4	21.69	27.58	25.03	53.02	59.86	26.465	55.1	52.88	33.455	78.3	49.695	48.33	55.82	42.14	44.615	40.69
ENSG00000142937.7	RPS8	961.5	943.8	744.6	815.1	878.8	866.2	945.3	234.25	196.8	206.65	390.7	332.9	181.75	212.2	209.7	241.8	263	180.35	416.7	269.25	1126	1915	1321	1363.5	1553	819.2	655.4	780.8	1018	693.4	1184	295	183.5	375.5	234.3	727.9	702.3	364.75	993.35	3106	547.35	639.1	935.7	1383	1219	633.3	908.05	539.65
ENSG00000196417.8	ZNF765	2.7165	2.668	3.868	2.257	2.549	2.109	3.981	0.80445	0.686	0.87205	1.4825	1.476	0.71325	0.6965	0.8076	1.005	0.8885	0.76475	1.807	0.99045	2.84	5.7375	3.571	3.6005	3.417	2.563	2.385	2.439	2.24	2.487	3.788	0.9936	0.7071	1.447	0.8471	3.247	2.946	0.91515	3.6825	7.304	1.833	2.178	3.9095	2.395	2.49	2.703	3.0965	2.401
ENSG00000257103.4	LSM14A	73.775	61.04	52.575	81.65	76.16	98.52	80.08	30.575	27.89	31.185	82.79	65.58	27.595	33.35	30.16	35.91	31.49	27.57	54.55	33.655	73.81	102.2	80.78	103.15	103.9	85.69	53.62	78.83	54.14	81.945	93.46	32.06	21.75	37.01	24.91	74.12	55.97	48.915	90.585	110.1	23.16	54.85	72.21	70.9	73.4	56.8	66.94	36.53
ENSG00000153046.13	CDYL	19.015	12.91	6.5975	15.57	14.32	22.41	19.25	4.22	4.281	4.9945	5.5905	5.649	5.0635	5.755	4.223	4.801	5.422	4.155	5.769	4.4565	16.195	24.76	15.03	21.9	22.72	17.4	12.17	15.875	14.17	16.07	19.07	5.228	4.291	4.626	2.489	12.95	10.97	10.565	17.975	12.99	2.639	7.659	10.5	19.68	22.74	10.62	12.105	7.248
ENSG00000168303.6	MPLKIP	6.0825	5.195	6.419	5.554	5.976	5.817	5.442	2.962	3.213	2.968	7.506	5.78	3.1825	4.17	3.147	3.858	3.351	2.626	4.837	3.14	6.183	8.956	11.68	6.925	7.454	4.541	4.9625	4.541	5.215	4.774	6.77	2.21	1.389	4.578	5.459	5.03	4.855	2.0555	6.7485	6.965	2.3765	6.697	5.8535	5.708	5.78	4.481	6.597	3.6375
ENSG00000177954.7	RPS27	1726	1523	789.45	1605	1555	1760	1858	463.95	342	602.9	440.05	426.4	347.05	360.9	388.1	444.7	739.3	558.85	627.2	592.5	1937.5	2971.5	1747	2495	2790	1548	1139.5	1445.5	1209	1239.5	1980	581.5	348	682.4	432.7	1489	1233	673	1663	4299	925.35	1296	1662	2125	2087	1285	2086.5	1159.5
ENSG00000221170.1	MIR1304	2.48	2.64	1.3985	2.76	2.607	1.861	3.632	0.57935	0.8033	0.7243	2.9995	3.815	1.601	1.651	0.7431	0.9112	1.011	0.5874	1.315	0.8151	2.819	5.447	3.78	3.325	4.639	2.275	2.031	1.936	2.83	1.8215	2.917	1.247	0.4805	1.296	1.038	4.173	2.144	0.9202	4.769	4.756	1.273	3.238	3.0135	1.902	1.849	1.772	2.4515	1.4265
ENSG00000165288.10	BRWD3	6.107	4.157	3.3045	5.849	5.945	6.459	6.874	1.29	1.159	1.598	7.383	6.915	1.31	1.478	1.477	1.955	1.7	1.2625	2.346	1.573	5.9805	12.545	5.184	7.184	6.384	4.954	4.599	4.752	6.976	4.3875	7.424	1.765	1.014	1.755	1.576	6.822	5.497	1.1435	7.974	10.19	2.2875	6.054	4.978	7.749	8.169	6.526	6.3455	3.8615
ENSG00000229022.1	RP11-553N16.1	0.07541	0.058	0.04488	0.05716	0.06032	0.07736	0.05878	0	0	0.007535	0	0	0	0.02672	0	0	0	0	0.03806	0	0.073305	0.1417	0.1263	0.11825	0.2097	0.05752	0.046835	0.05992	0.06116	0.048325	0.1867	0.02011	0.02021	0.02689	0	0.05893	0.05088	0.036925	0.06196	0.1665	0.03765	0.06976	0.053395	0.05591	0.08485	0.04984	0.048095	0.042775
ENSG00000178429.9	RPS3AP5	2.0905	2.09	0.9788	1.817	1.999	2.668	1.359	0.75075	0.5442	0.4832	1.152	0.9779	0.5435	0.5988	0.5559	0.6421	0.6404	0.41525	0.9721	0.731	2.5605	3.5595	2.204	2.4235	2.624	2.054	1.3565	1.8745	1.736	1.492	2.416	0.773	0.5102	0.954	0.4757	2.061	1.626	0.8983	2.4135	5.246	1.4055	1.602	2.231	2.947	2.597	1.467	2.1115	1.286
ENSG00000225067.3	RPL23AP2	1.484	1.479	0.7727	1.556	1.53	1.906	1.862	0.572	0.3874	0.46065	0.5641	0.5546	0.4281	0.4474	0.4414	0.5042	0.4662	0.422	0.8583	0.6287	1.629	2.8705	1.575	1.556	2.267	1.414	0.9528	1.117	1.118	0.9201	1.677	0.5836	0.4159	0.678	0.3501	1.354	1.113	0.80935	1.4815	3.732	0.63495	1.206	1.5485	1.946	2.009	0.9252	1.443	0.86265
ENSG00000116212.10	LRRC42	17.695	18.09	33.56	26.98	20.57	24.39	24.95	6.277	6.302	7.0765	9.1175	9.032	7.4665	7.371	5.599	7.712	8.736	5.7535	9.547	6.142	19.63	38.145	46.42	26.485	27.81	21.1	15.63	23.05	23.57	24.49	27.27	9.708	6.619	11.45	9.426	22.82	19.33	9.498	35.665	25.78	6.286	33.47	22.06	26.02	26.79	13.49	12.5	15.345
ENSG00000114391.8	RPL24	969.8	918.6	522.8	996.3	977.1	1096	956.8	423.7	381.3	376.1	723.3	604.5	327.35	392.7	340.5	427.9	473.9	347.35	534.6	439.45	1105.5	1689.5	1250	1443	1492	1020	652.6	905.95	780.2	827.85	1100	468.5	333.9	491.2	301.8	857.4	731	504.05	989.95	2391	644.6	1001	942.95	1003	972.8	622.3	763.25	656.35
ENSG00000214026.6	MRPL23	30.705	28.55	44.525	35	33.59	30.34	28.08	17.535	18.76	18.455	20.305	19.39	17.86	19.62	16.96	22.59	21.49	17.14	20.04	19.18	30.705	67.16	55.28	35.33	38.85	24.83	27.71	28.26	40.36	27.235	30.53	27.17	23.8	31.87	26.13	33.86	36.29	30.9	37.575	51.81	20.82	47.17	38.375	49.42	49.44	28.3	36.945	30.915
ENSG00000186918.9	ZNF395	53.075	44.75	26.12	47.22	38.53	73.52	57.55	12.515	12.44	12.845	21.49	23.22	15.425	13.98	10.49	11.23	18.22	10.78	11.83	11.12	55.085	83.825	61	53.295	50.3	44.09	32.175	49.55	63.4	47.945	54.46	18.89	9.655	20.92	22.76	37.64	40.12	9.3035	65.19	107.5	32.715	34.58	47.3	68.42	71.72	35.64	35.105	30.705
ENSG00000138442.5	WDR12	5.008	5.512	7.7595	4.277	5.026	4.001	5.88	2.727	3.547	4.06	6.63	5.202	4.1545	6.058	2.836	4.467	4.716	2.9285	4.395	3.2715	5.222	16.265	15.79	7.089	7.675	4.349	5.0065	4.0535	6.777	4.0875	7.471	4.144	3.054	3.614	3.102	4.555	4.531	4.7595	6.256	6.847	2.2015	5.432	4.549	5.467	5.318	4.756	5.321	4.1395
ENSG00000140157.10	NIPA2	22.74	24.91	27.585	23.08	23.77	20.19	23.08	9.4685	12.23	11.34	20.225	18.86	14.71	18.39	8.704	13.46	13.01	8.336	11.93	10.08	22.575	91.655	59.95	25.635	26.74	18.92	25.655	18.5	26.51	18.825	24.41	10.67	6.733	15.78	8.99	30.74	22.78	11.76	25.73	21.32	11.155	25.1	21.785	18.93	18.67	28.16	31.05	19.87
ENSG00000130810.15	PPAN	27.49	29.98	19.4	19.89	23	22.03	31.27	10.63	13.92	12.85	34.3	31.18	17.705	20.42	11.63	14.44	14.99	11.865	13.6	10.995	32.83	130.6	45.22	32.075	37.59	28.7	25.33	25.795	34.2	25.425	44.17	11.97	8.961	13.79	12.6	26.23	24.87	22.13	35.655	38.01	14.24	23.52	33.7	40.07	40.23	26.33	42.475	20.525
ENSG00000198040.6	ZNF84	0.59985	0.5831	0.39325	0.522	0.5469	0.5941	0.7874	0.2906	0.2254	0.29955	0.4621	0.474	0.28445	0.2828	0.2923	0.3276	0.2687	0.2513	0.6195	0.337	0.67175	1.181	0.9759	0.66495	0.8494	0.5984	0.40635	0.54525	0.3325	0.51575	0.6736	0.3388	0.2007	0.3282	0.1769	0.5455	0.5251	0.2819	0.83145	1.078	0.25315	0.8016	0.5964	0.4552	0.4198	0.4522	0.44805	0.35825
ENSG00000167562.7	ZNF701	3.31	2.485	2.3595	3.063	2.991	2.354	3.812	0.7251	0.6852	0.9472	2.0825	2.285	0.82175	0.7865	0.8419	0.9303	1.045	0.73695	1.379	0.95555	3.442	5.221	3.902	3.633	4.528	2.718	2.874	2.7	2.217	2.689	4.205	1.193	0.8343	1.7	0.5198	3.066	3.361	0.74655	4.569	4.344	1.1725	2.595	4.421	2.575	2.689	3.623	3.6685	2.4625
ENSG00000170734.7	POLH	6.9285	5.691	6.212	9.169	8.39	8.633	8.115	1.633	1.824	2.1435	6.794	6.629	2.224	2.286	1.756	2.061	2.508	1.5845	3.507	1.884	6.425	39.42	29.29	8.931	10.89	6.293	5.1455	6.525	8.125	6.561	7.295	2.8	1.875	3.063	2.73	8.6	6.576	2.776	8.393	7.083	3.873	6.413	7.0575	9.145	10.33	5.705	7.975	4.799
ENSG00000239559.2	RPL37P2	1.701	1.529	0.7555	1.379	1.293	1.547	0.5856	0.6401	0.4521	0.4751	0.4784	0.5501	0.38255	0.4109	0.4925	0.4533	0.5094	0.4371	0.974	0.6941	1.8345	3.1025	1.69	1.1066	2.493	1.251	0.8537	1.0905	1.458	0.95145	1.072	0.5573	0.3735	0.6084	0.5449	1.494	0.9809	0.7843	1.651	3.081	0.80665	0.9311	1.4035	2.146	2.199	0.9943	1.309	0.94755
ENSG00000130544.7	ZNF557	1.755	1.841	2.0075	1.883	2.133	1.524	2.821	0.6978	0.7742	0.8547	3.2035	2.659	0.93875	1.138	0.8089	0.941	1.016	0.682	1.323	0.83715	1.9935	4.771	3.319	2.56	3.064	1.956	1.7095	1.833	1.756	1.838	2.907	0.7503	0.5535	1.26	1.011	2.077	1.874	0.6585	2.5465	3.016	1.0205	1.984	2.2295	1.794	1.882	1.94	2.9115	1.608
ENSG00000159377.6	PSMB4	361.45	292.4	337	426.1	389.3	408.4	331.1	155.85	176.6	163.65	315.45	272	189	243.7	154.2	234.7	181.5	146.75	242.8	191.45	332.05	506.6	437	424.45	391	351.4	253.35	343.6	243.6	334.5	381.1	168.8	151.4	229.6	186.3	326.1	242.8	206.05	371.05	363.9	112.35	340.5	336.65	303.3	329.1	253.1	348.4	203.45
ENSG00000229638.1	RPL4P4	8.2835	7.015	3.539	6.882	6.989	10.44	5.864	2.719	2.09	2.497	3.857	3.359	2.161	2.224	2.423	2.333	3.071	2.2625	4.798	2.5305	8.4335	15.105	9.747	6.6875	8.35	8.84	4.2345	6.802	6.098	5.8785	5.168	2.865	2.105	3.458	2.267	6.58	5.139	5.2525	8.2515	15.15	4.243	6.02	6.656	10.53	11.72	4.394	4.7	4.3655
ENSG00000144233.5	AMMECR1L	22.995	22.09	14.745	17.88	18.89	17.32	20.72	5.15	5.528	5.894	16.9	16.2	6.6075	6.641	5.469	6.736	6.251	5.0685	7.734	5.679	22.72	21.505	24.95	26.37	33.9	18.06	15.84	17.49	15.5	16.32	26.46	7.68	5.966	8.899	8.997	20.3	15.45	6.939	26.255	24.12	8.0435	14.58	20.785	20.61	21.28	15.47	19.425	13.095
ENSG00000029363.11	BCLAF1	52.8	44.73	32.785	45.2	46.44	54.52	60.83	16.485	19	19.695	68.74	55.19	21.375	26.95	17.05	23.84	23.39	15.585	28.53	16.96	52.68	71.74	54.77	65.415	74.04	44.95	34.62	42.205	38.67	39.915	62.27	19.01	12.02	16.81	13.7	50.33	46.09	23.685	64.65	84.18	18.275	46.74	51.4	49.56	47.39	40.05	46.57	29.835
ENSG00000225971.1	CTA-85E5.6	0.04954	0.04885	0	0.04565	0.04229	0.05471	0	0	0	0	0	0	0	0	0	0	0	0	0	0	0.055435	0.1372	0.09315	0.07438	0	0.04495	0	0	0.04984	0.02172	0.07979	0	0	0	0	0.04539	0	0	0.05825	0.1481	0.036625	0	0	0.06305	0.06055	0.04085	0.036845	0
ENSG00000145414.4	NAF1	10.085	9.993	6.915	11.55	8.973	18.15	10.53	2.4685	2.653	2.982	4.6745	4.059	3.517	3.968	2.367	3.147	4.183	2.3235	3.864	2.174	9.694	15.075	12.38	11.515	11.5	8.214	6.5615	8.3955	6.21	8.4925	14.9	4.312	2.714	3.453	2.68	8.938	6.594	9.1485	11.375	13.29	3.133	7.815	8.1265	10.57	11.11	5.029	6.324	5.161
ENSG00000092531.5	SNAP23	27.63	24.14	18.315	42.16	32.39	34.82	27.27	5.223	4.618	5.555	8.0575	7.12	4.5205	4.802	5.427	5.662	5.213	4.5275	13.88	7.248	25.02	50.675	34.49	21.85	27.77	18.3	19.52	19.07	16.12	19.585	31.74	11.61	8.258	11.69	7.305	33.05	22.55	13.985	23.595	27.53	7.663	10.34	23.965	15.09	15.73	25.64	34.23	15.83
ENSG00000130818.6	ZNF426	4.5125	4.22	3.2415	4.32	4.253	4.965	6.88	1.0325	1.17	1.391	3.577	3.145	1.356	1.427	1.138	1.329	1.44	0.9444	2.077	1.2615	4.587	7.8625	9.361	6.065	5.209	4.637	2.615	4.727	12.3	5.0435	7.001	1.946	1.513	1.501	0.4839	4.066	4.047	1.5895	4.6145	7.748	1.138	2.637	3.7335	3.508	3.756	2.576	2.5955	2.1445
ENSG00000183309.7	ZNF623	8.032	6.824	5.6865	8.903	8.899	10.2	11.54	2.965	3.694	4.119	14.785	11.13	4.2455	5.56	3.174	4.236	5.182	2.9355	4.752	3.012	7.6175	13.21	17.09	11.445	12.81	9.339	6.6155	8.521	6.96	8.659	10.84	3.85	2.874	3.363	2.943	7.988	7.781	4.114	11.755	13	3.017	7.655	7.994	8.955	9.513	7.135	8.0045	5.431
ENSG00000243746.1	EEF1A1P10	0.2764	0.237	0.1413	0.2548	0.2212	0.286	0.1981	0.06355	0.08029	0.071495	0.086425	0.09695	0.084215	0.09701	0.06225	0.09246	0.08596	0.052455	0.1539	0.074995	0.2311	0.4273	0.3283	0.1556	0.2034	0.2233	0.16865	0.20475	0.1423	0.1805	0.2265	0.1001	0.05175	0.109	0.05302	0.2668	0.1959	0.049055	0.2777	0.348	0.1152	0.1551	0.1869	0.1992	0.2178	0.1805	0.22805	0.1278
ENSG00000169519.15	METTL15	4.9285	4.119	6.513	5.019	5.133	6.646	6.262	2.651	2.846	2.8175	7.923	5.23	2.9835	4.456	2.678	3.504	3.078	1.9505	4.427	2.6655	5.17	11.82	11.15	5.484	6.221	4.8	5.0305	4.227	4.203	4.2545	6.225	2.704	2.453	3.31	2.889	4.684	4.328	3.783	6.952	6.4	2.106	6.317	5.472	4.274	4.17	3.933	3.9475	3.2975
ENSG00000119778.10	ATAD2B	6.7095	4.899	3.132	5.452	5.518	6.031	5.559	1.34	1.236	1.5355	6.3535	6.109	1.478	1.422	1.47	1.805	1.54	1.2255	3.109	1.518	6.4325	12.45	3.886	7.5005	9.514	4.843	4.697	5.03	6.378	4.803	6.894	2.382	1.384	2.177	2.077	7.129	5.805	2.525	9.2285	8.77	2.1755	5.611	6.4085	9.756	9.638	5.978	5.8695	3.527
ENSG00000236735.2	RPL31P63	0.31455	0.2896	0.192	0.2453	0.2798	0.3706	0.2571	0.15765	0.1779	0.13275	0.099855	0.1097	0.1907	0.1782	0.1143	0.1495	0.178	0.12705	0.1807	0.15095	0.33835	0.60045	0.4058	0.19165	0.3624	0.2666	0.19975	0.2701	0.2555	0.26815	0.3228	0.1547	0.1097	0.111	0.07135	0.3001	0.2275	0.1543	0.30065	0.6651	0.1556	0.2644	0.26425	0.3479	0.3507	0.2344	0.2572	0.21545
ENSG00000135535.10	CD164	181.7	179.6	114.8	216.1	188.2	198	202	29.755	27.5	33.865	41.28	35.37	25.245	37.1	32.53	49.32	33.92	25.405	118.5	48.455	180.9	255.45	294.9	149.3	188.7	125.9	170.5	140.85	96.49	126.3	159.4	60.57	35.63	88.98	81.97	161.3	217.2	61.16	150.85	168.1	75.495	146.1	130.55	128	124.3	173	134.6	144.75
ENSG00000212664.4	RP11-592N21.1	1.585	1.469	1.0345	1.414	1.495	1.83	1.317	0.4786	0.4298	0.4216	0.93405	0.8065	0.4337	0.4625	0.4412	0.5658	0.5217	0.32635	0.7358	0.50515	1.8815	2.3535	2.144	1.328	2.497	1.684	1.1285	1.505	1.348	1.2925	1.675	0.606	0.4133	0.8216	0.533	1.717	1.403	0.52775	1.593	3.699	1.276	1.421	1.7035	1.768	1.78	1.186	1.429	1.1795
ENSG00000269825.1	CTD-3099C6.9	1.6555	1.601	1.0855	3.051	2.304	1.994	2.253	0.3124	0.2995	0.51645	2.25	2.425	0.35485	0.3218	0.3534	0.5702	1.251	0.3767	1	0.47275	1.8115	4.253	2.726	2.99	3.395	1.662	1.1305	1.8855	2.116	1.806	2.409	0.8174	0.543	1.411	0.1552	2.546	2.271	0.2259	2.5105	2.991	0.91795	1.849	2.8935	1.896	1.84	1.386	1.6985	0.8914
ENSG00000196455.3	PIK3R4	17.31	13.78	13.78	16.93	16.39	17.52	18.56	4.3965	5.841	6.831	12.595	12.23	9.133	9.413	4.967	7.163	6.731	5.408	7.481	5.2825	16.425	17.625	20	18.845	21.36	15.07	10.995	15.105	11.39	14.91	20.78	6.489	4.481	6.553	7.483	16.9	12.79	6.4715	21.645	20.15	5.364	16.42	13.365	15.05	16.93	11.96	14.97	10.34
ENSG00000231369.1	RP1-40G4P.1	0.47075	0.4093	0.29325	0.6042	0.4664	0.5642	0.347	0.1471	0.1127	0.13365	0.1762	0.1813	0.12875	0.1431	0.1226	0.157	0.1821	0.11455	0.1943	0.1224	0.47875	0.7194	0.4926	0.5173	0.8392	0.4026	0.2983	0.4103	0.3884	0.3883	0.5511	0.1598	0.1226	0.1984	0.1197	0.4589	0.3735	0.21165	0.46555	0.9012	0.22205	0.4618	0.4945	0.5596	0.6236	0.3975	0.62575	0.26925
ENSG00000235173.2	FAM203A	0.93175	0.8777	1.487	1.021	1.006	0.8786	1.01	0.38945	0.4278	0.3989	0.57505	0.5677	0.5044	0.4701	0.3121	0.406	0.4636	0.3387	0.485	0.4033	0.93795	1.785	1.599	1.0805	1.453	0.6432	0.737	0.7329	1.083	0.71165	1.112	0.4019	0.4001	0.6747	0.7105	0.8717	0.8457	0.90515	1.694	1.112	0.5539	0.6395	0.9705	1.073	1.042	0.7032	1.117	0.8607
ENSG00000130713.11	EXOSC2	12.72	12.86	9.52	11.65	12.6	12.61	15.7	5.236	6.688	6.5215	25.23	22.48	9.053	9.736	5.534	6.718	7.807	4.941	7.539	5.2525	15.28	30.025	21.72	19.04	22.19	12.6	10.98	13.195	12.9	12.05	20.6	5.697	4.19	6.06	6.73	13.39	11.45	6.3315	20.19	24.02	5.8385	11.05	17.67	15.05	14.72	12.44	17.53	10.66
ENSG00000146143.13	PRIM2	5.428	3.884	2.974	5.035	4.605	5.944	7.62	1.5715	1.565	2.028	3.8395	3.352	1.568	1.692	1.317	1.753	2.04	1.7085	2.264	1.4715	5.071	20.125	25.28	6.1415	7.189	6.195	4.8835	4.359	4.268	4.638	6.424	1.815	1.093	1.662	1.273	4.523	3.949	1.162	5.578	6.469	1.642	2.644	12.76	4.915	5.558	4.451	6.19	3.282
ENSG00000119318.8	RAD23B	84.19	83.64	56.585	64.08	65.64	70.2	87.53	31.845	37.43	30.04	87.59	64.19	38.17	57.55	30.15	40.3	34.48	23.27	45.17	32.37	76.16	114.85	172.7	84.865	74.77	74.28	52.36	67.715	89.42	75.115	70.44	37.37	31.69	35.59	54.11	74.05	58.18	108.5	78.03	66.63	33.425	57.56	64.155	101.9	99.72	44.83	41.025	38.76
ENSG00000118579.7	MED28	16.89	16.3	10.655	19.8	19.01	20.2	23.62	8.872	9.71	9.5795	24.96	22.25	10.835	12.87	8.74	10.98	11.56	7.6525	13.7	9.7295	19.74	43.065	21.48	31.135	34.67	21.33	15.36	20.24	15.96	19	26.07	7.356	4.835	8.928	5.845	24	18.98	13.595	25.11	39.31	6.494	22.57	21.635	17.42	18.59	17.37	23.175	14.06
ENSG00000122068.8	FYTTD1	22.035	20.73	12.53	24.74	24.45	30.97	23.52	8.7335	9.353	9.4105	23.795	16.85	8.7345	11.8	8.854	11.52	10.46	7.528	15.79	9.4235	20.03	37.68	24.77	27.23	25.57	25.92	13.575	23.35	20.81	24.115	24.42	12.66	10.89	8.959	6.697	21.78	15.29	29.415	26.05	23.73	9.287	18.37	18.54	22.83	22.12	13.04	15.87	10.345
ENSG00000140521.7	POLG	36.495	30.23	24.36	35.06	32.74	33.6	36.1	8.7005	11.51	10.66	36.925	37.41	17.595	16.18	10.27	10.61	12.62	8.9165	17.22	10.565	34.525	45.8	36.52	38.75	40.98	32.5	31.22	32.2	32.85	32.04	38.07	14.95	13.73	19.12	15.88	41.65	29.82	23.275	51.42	36.74	13.105	26.84	35.165	36.69	39.16	34.9	47.235	25.17
ENSG00000231767.2	MIR4426	4.7195	4.486	2.8205	4.765	4.321	6.005	3.742	1.7885	1.512	1.5335	2.5395	2.447	1.5715	1.682	1.834	1.783	1.737	1.288	2.62	1.956	5.714	7.485	4.778	4.9625	5.744	5.035	3.2905	4.451	4.043	3.6615	5.41	1.718	1.219	2.435	1.513	4.555	3.492	1.788	5.3355	10.26	2.609	3.806	4.7095	5.283	5.307	3.886	5.174	3.3835
ENSG00000238862.1	SNORD19B	0.51965	1.015	0.38325	0.5289	0.5347	0	1.115	0	0	0	0.3773	0.3637	0	0	0	0	0	0	0	0	0.94175	1.7255	0.7042	0.67695	1.193	0.3295	0.47025	0.37925	0.7487	0	1.22	0	0	0	0.3522	0.5974	0.6501	0	0.64065	1.006	0.49555	0.789	0.89795	0.7745	0.5405	0.5563	0.75415	0.49915
ENSG00000173575.14	CHD2	27.955	21.95	16.975	25.04	22.89	29.17	28.87	9.498	9.962	11.215	36.84	32.62	12.51	13.42	10.36	12.47	12.87	9.377	16.44	11.915	27.98	43.11	32.66	29.28	35.22	27.75	19.73	25.425	21.86	24.455	29.19	10.08	5.979	11.16	9.037	38.15	24.46	13.985	33.05	38.95	9.2465	25.67	29.59	29.4	32.97	26.36	33.44	18.65
ENSG00000070831.11	CDC42	127.7	117	86.96	120	107.5	125.6	130.3	48.025	57.74	43.89	108.9	81.06	53.595	80.84	52.67	78.88	46.57	36.745	124.1	61.645	122.05	238.05	177.2	150.8	143.4	109.8	107.4	97.295	133.3	100.45	129.6	48.44	38.26	54.41	38.56	140	102.9	39.945	123.85	112.9	32.09	69.83	90.955	130	131.3	109.9	122.25	82.755
ENSG00000143633.8	C1orf131	5.8175	4.775	4.8175	4.867	5.26	4.25	5.497	2.021	2.034	2.3225	7.0935	6.692	2.426	2.402	2.023	2.485	2.676	1.8435	3.945	2.415	5.7745	9.831	7.119	5.447	6.984	5.246	5.8475	4.8865	5.239	4.9935	6.154	2.225	1.684	2.259	3.495	4.843	6.926	2.7865	7.2115	6.726	2.2495	5.362	6.5355	5.532	5.681	7.258	7.237	5.038
ENSG00000256338.1	RPL41P2	2.9735	2.881	2.6795	2.753	2.774	3.291	3.123	1.219	1.171	0.85575	1.0795	1.151	1.1765	1.123	0.8775	1.28	1.08	0.6821	1.375	1.24	3.4515	5.0975	4.28	4.915	4.866	3.177	2.475	3.0605	3.227	2.61	3.182	1.335	0.896	1.63	1.247	3.057	2.828	1.816	3.1905	7.804	2.656	2.925	3.345	4.282	4.225	2.528	3.116	2.476
ENSG00000176142.8	TMEM39A	17.01	17.79	11.765	18.5	18.16	13.08	12.99	2.722	2.406	3.063	9.5665	9.07	2.7995	2.864	2.597	3.598	2.917	2.507	5.23	3.291	17.75	21.42	39.69	22.705	28.33	11.2	10.525	10.665	9.853	9.3575	20.95	8.95	4.195	5.851	7.655	23.15	16.57	3.9335	24.105	24.33	16.065	27.12	15.77	11.65	13.12	11.8	16.615	11.305
ENSG00000200084.1	SNORD68	3.181	2.793	0.783	2.637	2.686	2.598	2.988	0.39005	0.3513	0.3213	0.9353	0.9848	0.44075	0.4885	0.4561	0.5873	0.3794	0.34665	0.591	0.3951	3.737	3.7705	2.245	3.172	2.84	1.926	1.4005	1.765	1.821	1.4975	5.996	0.8781	0.3791	0.803	0.6592	3.257	1.354	0.81	3.2055	3.844	1.1175	1.608	2.442	4.112	3.272	1.591	2.289	1.4225
ENSG00000196968.6	FUT11	13.39	12.24	6.9305	19.26	15.69	14.7	10.79	3.6725	4.552	4.107	10.965	10.1	5.592	6.411	4.156	6.07	4.451	3.6635	8.072	5.103	11.05	35.34	18.71	15.605	14.44	8.724	5.8585	9.775	11.1	9.6775	10.98	8.463	5.371	6.521	2.622	15.34	7.313	2.933	13.44	10.77	2.8595	9.333	8.6245	6.795	7.733	7.301	15.82	4.4735
ENSG00000236976.1	RP11-165H4.2	0.1531	0.1377	0.10635	0.1241	0.1417	0.1606	0.1227	0.050115	0.03974	0.042165	0.073445	0.08339	0.040675	0.04845	0.05084	0.05429	0.06239	0.02737	0.06872	0.052065	0.16905	0.3537	0.3358	0.1219	0.173	0.1596	0.09744	0.1499	0.1525	0.1341	0.06987	0.05616	0.03582	0.07039	0.02351	0.1267	0.1282	0.08882	0.12915	0.3587	0.088915	0.1262	0.09303	0.1609	0.1829	0.08747	0.09325	0.09708
ENSG00000171720.5	HDAC3	56.42	41.75	76.72	60.37	54.19	58.54	65.87	18.31	23.12	22.19	78.525	78.93	34.46	32.64	18.01	25.29	28.81	18.705	20.4	20.72	55.555	114.9	78.19	77.155	75.9	57.76	45.86	57.765	64.05	55.42	71.24	23.97	21.16	32.62	30.88	57.56	54.43	33.215	68.92	81.82	25.985	67.52	65.515	78.71	85.2	50.15	79.61	41.995
ENSG00000146457.10	WTAP	45.025	45.36	28.81	38.28	37.59	40.37	40.45	11.93	13.52	13.155	36.535	27.65	13.605	16.6	11.28	16.6	14.91	10.44	18.66	14.525	45.875	34.1	46.92	45.77	49.07	30.48	26.625	32.455	30.99	30.65	46.02	15.14	10.2	19.9	11.66	45.54	33.16	34.605	45.11	50.38	14.68	34.8	44.225	40.11	39.27	30.07	43.95	23.265
ENSG00000134900.7	TPP2	24.91	19.39	12.165	20.64	22.29	24.16	25.78	6.458	7.141	7.9655	29.4	26.54	9.7225	10.72	7.598	7.677	7.922	6.964	12.7	7.266	24.16	53.975	35.34	28.155	30.19	20.18	19.195	19.01	15.32	18.36	26.65	11.18	7.958	8.6	11.6	29.07	17.5	19.32	30.11	32.07	8.5295	17.36	19.67	18.16	18.62	19.65	27.915	14.905
ENSG00000221184.1	MIR1254-1	1.3675	1.029	1.219	1.222	1.125	0.7978	2.464	0	0.2373	0.24615	0.98815	1.142	0.2974	0.2811	0.2111	0.2997	0.2813	0	0.3587	0.28035	1.603	2.76	1.975	1.7585	2.914	1.067	1.2075	1.165	0.941	1.0635	0.6596	0.4003	0.2507	0.557	0.3856	1.746	1.472	0.3173	1.5885	2.1	0.78085	1.35	1.135	1.569	1.343	1.774	1.662	1.0465
ENSG00000198824.4	CHAMP1	11.085	11.44	11.28	12.39	13.4	10.01	13.61	4.2245	4.818	4.6585	19.85	15.55	5.0635	6.896	4.361	6.025	5.445	3.5615	6.19	4.357	10.665	37.69	39.13	8.1635	13.45	11.54	10.035	10.79	8.478	10.7	20.41	3.953	3.382	5.311	6.179	10.6	9.562	5.953	12.66	12.66	5.85	6.815	10.405	9.535	9.624	12.03	13.515	9.4485
ENSG00000076003.4	MCM6	20.205	14.79	9.069	21.9	17.57	24.5	14.84	5.251	5.89	4.806	22.735	16.92	7.2325	8.506	4.46	6.151	5.888	3.9135	7.718	4.5555	18.23	83.495	31.54	24.905	24.08	11.03	12.315	13.79	16.65	12.63	20.43	5.486	2.287	7.123	2.409	17.25	10.69	6.5325	25.625	21.75	2.937	6.124	11.585	13.87	15.47	15.83	18.855	9.1315
ENSG00000196656.6	AC004057.1	1.1	0.948	1.1675	0.9627	1.048	1.136	0.8317	0.4483	0.3404	0.35635	0.4531	0.3872	0.3867	0.3611	0.3612	0.4059	0.4015	0.33615	0.6714	0.4286	1.158	2.5475	0.8635	0.58355	1.757	0.9408	0.78945	0.7714	1.034	0.77925	1.454	0.5223	0.4277	0.5219	0.5324	1.053	0.7232	0.5336	1.1845	1.952	0.60345	0.8267	1.00345	1.257	1.319	0.9508	1.227	0.7362
ENSG00000172315.5	TP53RK	8.3665	9.637	9.401	11.32	11.08	9.228	15.04	4.15	4.266	4.153	7.661	6.464	4.4065	5.27	4.664	6.521	4.609	3.578	7.992	4.836	10.295	17.495	18.84	13.705	15.05	10.86	7.9295	11.15	11.53	11.04	14.14	4.185	3.037	5.303	4.844	10.3	10.71	4.632	11.415	11.53	3.751	12.1	14.205	14.44	13.57	9.29	12.215	8.515
ENSG00000197989.9	SNHG12	19.885	15.74	5.661	19.06	22.3	24.01	22.04	4.788	4.485	4.47	18.105	16.14	5.115	5.108	5.011	6.401	5.149	3.869	11.08	5.9355	23.535	42.945	13.57	32.885	32.1	18.22	17.875	16.71	24.3	15.715	23.03	5.881	2.519	9.709	4.475	33.94	22.52	4.555	27.455	36.98	7.913	15.36	24.105	18.72	17.92	21.46	32.67	12.955
ENSG00000124541.6	RRP36	34.46	28.95	30.445	38.17	37.89	35.89	34.58	13.605	15.74	14.89	26.655	24.01	18.805	20.87	14.22	19.55	16.56	12.64	19.65	16.875	32.985	37.305	53.44	38.19	38.19	33.08	26.07	32.2	34.91	32.23	37.96	14.86	11.38	21.47	16.43	34.39	27.93	21.83	36.135	26.27	16.56	41.34	38.65	34.65	37.66	25.99	38.9	25.175
ENSG00000086598.6	TMED2	95.93	92.73	85.75	123.5	112.8	116.5	102.5	25.935	27.5	27.565	43.045	34.91	25.5	37.11	26.15	35.92	31.78	22.91	58.8	30.59	97.975	114.65	212.7	119.35	152.2	84.32	85.155	77.45	117.8	76.885	111.6	50.19	31.11	41.18	96.5	105.2	120.4	44.66	96.145	115.4	98.17	97.34	96.855	89.25	92.26	76.98	64.78	86.45
ENSG00000230734.1	RPL10P3	2.999	2.693	1.8635	3.12	2.76	2.845	2.518	0.56575	0.5823	0.7318	0.9732	1.072	0.6259	0.6157	0.5522	0.7428	0.7909	0.60165	1.031	0.7768	2.953	5.036	3.679	2.2945	1.944	2.675	2.204	2.692	2.427	2.346	3.128	1.525	0.9128	1.148	1.143	2.792	2.298	1.9785	2.7845	6.643	2.526	1.571	2.8895	3.499	3.437	2.193	2.447	2.061
ENSG00000090060.13	PAPOLA	43.91	43.12	39.675	42.28	45.56	47.16	55.04	20.94	21.11	22.27	53.54	41.56	18.955	25.99	21.29	25.25	24.28	18.13	33.57	22.71	44.4	62.825	57.15	63.765	70.35	49.97	39.51	45.39	41.63	46.53	60.33	25.69	17.81	21.96	19.46	48.94	41.36	18.77	51.57	70.5	25.105	49.55	48.495	39.29	38.08	40.21	50.62	34.33
ENSG00000100220.7	RTCB	76.445	56.5	64.845	85.9	75.71	87.58	82.85	23.905	28.22	28.725	63.39	58.77	43.51	45.44	25.74	39.82	33.32	25.27	49.54	34.49	76.63	114.55	87.71	82.47	79.77	68.08	77.325	71.385	68.86	69.21	81.36	36.97	30.03	53.76	35.18	73.2	69.41	48.605	79.68	79.56	30.73	73.94	70.22	115.6	122.9	91.25	77.83	62.735
ENSG00000272779.1	LL22NC03-80A10.6	23.575	22.33	19.62	25.85	24.72	24.1	24.39	10.985	14.68	10.565	35.635	32.41	17.985	19.53	11.43	12.05	12.65	8.8995	18.66	12.605	24.425	47.025	37.42	28.02	30.39	23.23	16.235	22.45	31.73	21.955	23.89	13.34	8.129	15.43	8.556	27.71	23.76	12.01	42.895	30.35	10.785	26.36	23.005	23.02	22.62	18.74	27.455	16.165
ENSG00000146282.13	RARS2	36.43	29.4	45.7	31.1	31.55	33.67	32.25	7.34	7.864	7.9735	22.97	20.6	9.2275	9.48	8.628	10.33	8.055	7.5045	15.65	9.251	33.14	33.7	47.54	39.16	41.06	26.12	23.385	24.385	22.36	23.07	36.2	13.78	9.572	16.21	12.47	33.11	27.25	13.035	38.485	35.03	13.92	30.16	32.24	26.38	27.58	31.19	28.54	20.76
ENSG00000228007.1	AC011933.2	0.13735	0.1394	0.08414	0.1231	0.141	0.1475	0.1803	0.07053	0	0	0.07821	0	0	0	0	0	0.0821	0	0.136	0	0.146	0.3302	0.1502	0.32635	0.1561	0.1292	0.1086	0.118	0.1448	0.1121	0.1778	0	0	0.0582	0	0.214	0.1294	0	0.17145	0.2667	0.08402	0.08533	0.15015	0.1693	0.1564	0.1256	0.18945	0.104
ENSG00000143570.13	SLC39A1	83.24	75.32	79.595	103.6	87.11	78.85	81.91	15.05	13.42	17.485	18.43	21.78	16.52	15.25	14.01	17.36	15.31	15.815	30.16	19.625	81.21	92.64	106.7	86.65	91.92	64.74	52.18	64.54	49.68	63.335	82.1	38.62	23.9	57.5	36.24	126.5	58.91	22.875	90.57	80.69	22.59	36.77	77.03	66.14	75.65	52.53	72.865	52.295
ENSG00000151876.8	FBXO4	12.89	6.901	8.1715	8.911	8.38	8.52	8.035	2.5295	2.412	2.405	5.5165	4.776	2.481	2.712	2.412	3.399	2.987	2.1895	4.676	2.682	10.98	11.865	12.18	7.826	8.486	5.416	5.1535	5.7075	6.191	5.5135	10.65	3.11	1.804	3.526	3.976	8.152	7.83	1.935	12.595	9.414	6.1825	6.452	8.6755	6.815	8.527	6.959	10.165	5.575
ENSG00000156261.8	CCT8	90	87.74	121.1	123.3	120.8	131.8	107.5	35.725	44.75	40.565	120.1	92.26	52.17	74.03	34.96	59.78	47.82	31.065	48.18	40.63	92.18	363.8	168.1	108.75	102.5	76.97	71.975	78.885	98.09	82.99	106.2	60.38	48.24	50.44	35.26	100.7	77.42	71.84	90.945	115.2	55.14	90.37	80.905	92.45	97.42	71.81	99.61	72.47
ENSG00000176108.5	CHMP6	21.92	16.45	15.5	21.97	21.17	21.39	21.86	8.0165	9.891	8.499	13.205	13.36	11.565	11.72	8.312	9.359	10.06	7.775	13.64	8.5955	22.305	23.265	24.61	27.595	28.94	20.06	20.115	20.535	21.49	19.755	24.08	10.27	9.159	14.42	13.7	23.92	17.1	21.34	27.35	21.85	8.332	18.63	22.745	21.57	23.6	19.14	27.875	14.675
ENSG00000099783.7	HNRNPM	111.5	108.6	77.835	125.4	115.9	132.6	117.9	45.675	43.27	49.465	179.1	153.6	50.88	59.4	44.71	55.43	52.75	46.72	80.4	52.945	119.85	181.25	132.3	166.8	172.5	116.1	99.265	104.55	120.3	101.15	134	56.68	37.71	56	45.54	131	96.25	64.905	150.55	182.2	37.995	104	118	122.9	125.1	102.9	144.85	78.02
ENSG00000225912.1	RP13-258O15.1	0.3117	0.2641	0.2007	0.2047	0.1815	0.3131	0.115	0.1546	0.06901	0.07772	0.1476	0.1434	0.07852	0.08997	0.09134	0.06832	0.1055	0.062755	0.1053	0.10405	0.306	0.6955	0.3968	0.26085	0.1391	0.2266	0.20525	0.2286	0.219	0.1949	0.1309	0.1084	0.1018	0.1335	0.07274	0.2685	0.2454	0.1649	0.26555	0.5947	0.15965	0.175	0.18085	0.317	0.303	0.2292	0.1966	0.17095
ENSG00000228205.1	RP11-778D9.4	2.5375	2.6	1.413	2.572	2.348	2.754	2.531	0.80865	0.4986	0.72725	1.5785	1.334	0.63835	0.6222	0.6868	0.7787	0.8033	0.62385	1.328	0.80145	3.275	5.464	3.888	3.1125	3.958	2.699	2.1745	2.41	2.914	2.0375	2.625	1.219	0.7618	1.123	0.7657	2.903	2.032	1.132	3.382	8.526	1.64	2.706	2.925	3.917	4.074	2.321	3.187	1.9575
ENSG00000100796.13	SMEK1	41.855	34.91	21.515	42.08	39.64	47.25	46.82	11.765	11.84	13.73	52.1	43.02	14.29	15.53	12.19	14.44	14.61	11.225	19.03	12.59	43.215	64.12	37.32	51.365	54.58	41.42	36.01	39.155	37.31	36.81	53.62	15.82	11.58	18.83	20.86	49.05	38.87	20.035	51.4	52.64	17.24	35.06	45.475	50.32	53.5	41.21	53.74	31.085
ENSG00000028116.12	VRK2	8.364	6.688	6.214	8.072	8.143	9.773	7.254	2.1955	0.9271	1.8165	0.5428	0.5785	1.08	1.079	2.861	2.146	1.313	1.995	7.279	3.519	7.859	33.505	11.03	8.4405	8.982	6.111	5.124	6.64	9.476	6.9965	8.087	4.087	3.343	2.772	2.054	7.897	8.068	5.265	7.495	6.76	3.431	5.01	6.909	5.383	5.479	4.698	6.2005	4.1085
ENSG00000228981.3	RP11-364L4.1	0.4255	0.3842	0.21465	0.3394	0.3387	0.3494	0.335	0.11285	0.06922	0.1157	0.08819	0.1595	0.1101	0.1028	0.1068	0.08608	0.09325	0.089825	0.1908	0.1257	0.4359	1.054	0.6704	0.6645	1.248	0.3844	0.32025	0.33895	0.4236	0.35755	0.3581	0.2028	0.1598	0.1923	0.1232	0.4292	0.4263	0.26645	0.6172	0.9401	0.3082	0.2807	0.36475	0.7017	0.7159	0.3391	0.4076	0.2731
ENSG00000254685.2	FPGT	8.5935	7.021	7.3825	8.444	9.452	7.921	8.045	2.143	2.089	2.4065	3.228	3.572	2.1655	2.685	2.298	3.031	2.53	1.977	5.752	3.081	8.22	8.216	11.94	8.768	10.75	6.813	6.503	6.45	7.495	6.031	8.352	4.102	3.166	4.603	3.904	6.582	7.152	2.411	11.905	10.41	3.692	8.104	7.5415	5.612	5.972	6.408	7.113	5.4375
ENSG00000090487.6	SPG21	49.815	42.89	43.78	44.45	45.82	46.19	63.44	17.89	18.04	20.99	21.325	18.52	16.87	21.91	19.05	24.33	23.6	17.025	35.32	23.745	45.615	62.065	76.22	65.975	77.22	49.5	33.855	46.325	31.71	46.625	54.09	20.49	13.94	31.9	27.51	53.16	33.08	24.81	50.21	54.33	15.515	44.42	47.25	45.15	47.09	34.62	46.775	33.89
ENSG00000237493.3	RP11-603J24.7	1.305	1.246	0.8295	1.16	1.179	1.255	1.143	0.2588	0.2301	0.25685	0.33395	0.3407	0.19265	0.2566	0.2901	0.3403	0.2089	0.21225	0.5827	0.36275	1.316	1.053	1.631	1.431	1.27	1.165	0.9043	1.078	1.155	0.98855	1.546	0.4353	0.2942	0.7979	0.3429	1.625	1.12	0.21845	1.5615	1.495	0.55955	0.5235	1.264	1.312	1.194	1.052	0.97445	0.9976
ENSG00000241352.2	RP11-392P7.1	0.4368	0.4018	0.17515	0.3413	0.3097	0.4554	0.3303	0.13785	0.0864	0.09806	0.13685	0.138	0.09114	0.1013	0.1207	0.1177	0.1051	0.085975	0.2463	0.12455	0.45525	0.78975	0.4166	0.3368	0.2793	0.3354	0.25685	0.32495	0.3384	0.26195	0.2098	0.1293	0.1009	0.2016	0.102	0.4139	0.3129	0.16345	0.4525	0.7237	0.2541	0.265	0.3678	0.5886	0.5581	0.2434	0.29695	0.25725
ENSG00000251994.1	RNU2-27P	0.80515	0.6349	0.2892	0.4393	0.4615	0.6149	0.9734	0.0579	0	0.15515	0.25525	0.1931	0.1731	0.1949	0.1786	0	0.1266	0.1532	0.2745	0.2059	0.9765	2.3435	1.038	1.4315	0.9953	0.3929	0.3411	0.3365	0.9509	0.3186	0.4506	0.186	0	0.2997	0	0.7612	0.8773	0	0.88455	0.9397	0	0.3014	0.4942	1.78	1.347	0.303	0.34375	0.26455
ENSG00000088247.11	KHSRP	68.345	66.67	67.055	64.58	63.6	74.34	101.1	35.895	42.05	44.005	133.5	125.3	45.84	52.65	37.93	42	46.74	33.71	58.07	34.075	71.16	179.5	136.5	133.7	137.1	82.1	71.175	78.26	85.06	76.205	126.9	31.65	20.25	38.74	30.7	79.59	64.69	43.585	91.025	137.2	32.48	79.98	78.61	78.9	78	74.71	77.05	51.635
ENSG00000005059.11	CCDC109B	20.45	17.95	2.3555	7.771	13.2	8.059	8.07	2.6705	3.135	1.5935	0.3134	0.3538	1.648	1.98	2.29	3.484	1.61	1.5565	9.253	2.173	14.985	47.85	16.82	17.835	19.9	6.955	5.612	8.8895	9.712	7.6525	13.35	10.24	1.702	1.908	0.8261	12.37	8.181	1.087	12.97	11.92	1.122	6.191	5.7525	11.08	12.45	11.03	19.295	3.5575
ENSG00000237842.2	RP11-110J1.2	0.074255	0.06463	0.053215	0.06625	0.06538	0.09771	0.06557	0.01748	0.02327	0.022025	0.06235	0.04852	0.027265	0.02828	0.02204	0.02152	0.01935	0.013405	0.04484	0.022075	0.076295	0.12185	0.07843	0.088135	0.09231	0.06436	0.051535	0.060465	0.05884	0.050005	0.04382	0.03494	0.0198	0.027	0	0.07082	0.06274	0.04389	0.082235	0.09188	0.01375	0.042	0.048765	0.06478	0.07953	0.04809	0.048305	0.035355
ENSG00000144744.12	UBA3	47.035	40.28	44.615	50.85	50.01	50.75	51.87	24.76	26.5	28.99	65.835	55.95	30.245	37.57	26.74	32.88	29.75	24.8	52.06	30.99	45.75	79.555	75.21	57.86	61.18	47.47	36.145	46.2	47.36	48.66	57.13	28.85	32.06	19.67	14.86	50.35	51.07	25.295	55.18	52.73	13.235	44.34	46.205	47.03	46.3	40.4	63.355	27.94
ENSG00000115268.5	RPS15	578.15	566.5	368.25	515.5	547.8	546	563.6	289.2	252.3	228.75	451.65	409.5	241.75	259.8	238.2	254.1	267.9	221.45	363.6	286	644.15	977.8	730.1	760.1	768.8	596.2	430.3	547.2	602	506	659.6	238.1	161.8	293.8	170.9	484.5	516.6	322.85	645.25	1271	367.45	595.3	713.35	1004	932.6	424.7	637.55	404.25
ENSG00000143179.8	UCK2	10.645	9.934	4.91	11.34	8.605	8.566	8.743	2.5805	3.081	2.8235	10.745	10.79	4.368	4.494	3.218	4.172	3.011	2.38	6.277	3.7975	14.005	41.115	38.83	11.128	7.484	6.739	11.275	6.782	15.51	7.322	9.763	3.377	2.276	3.033	3.761	9.618	13.05	6.415	12.67	6.768	6.369	8.528	8.4035	13.55	13.41	13.35	6.47	8.7725
ENSG00000130803.10	ZNF317	19.05	16.99	13.07	15.56	16.62	17.87	24.13	6.4945	7.384	7.7785	22.635	21.51	10.72	10.37	6.995	8.199	8.35	6.285	11.75	7.2	18.89	33.455	19.02	19.83	24.15	19.69	15.615	17.815	15.16	18.51	22.52	6.822	5.168	9.244	6.885	20.37	15.53	8.271	21.475	24.99	7.6305	17.88	20.86	23.09	24.36	17.28	25.06	13.705
ENSG00000254170.1	CTD-2073O6.1	0.13255	0.1356	0.0736	0.1142	0.1143	0.1417	0.07319	0.042165	0.02876	0.037135	0.06862	0.06505	0.038765	0.04236	0.03546	0.04587	0.04853	0.028	0.05573	0.046815	0.148	0.3142	0.1861	0.168	0.1787	0.1356	0.1112	0.1224	0.1397	0.117	0.2013	0.05118	0.03253	0.08343	0.03277	0.1184	0.1197	0.05747	0.1502	0.4424	0.1008	0.1293	0.1525	0.1925	0.1601	0.1299	0.15835	0.10035
ENSG00000172123.8	SLFN12	5.264	5.429	5.248	5.89	5.072	2.865	3.416	0.4365	0.3035	0.4604	0.21205	0.3712	0.4537	0.3543	0.4658	0.5239	0.3319	0.42805	1.106	0.72645	5.278	9.9385	13.34	2.4755	5.638	3.885	2.183	2.957	2.22	3.145	5.405	1.679	1.047	1.526	0.4351	6.321	3.581	0.42875	7.392	5.149	0.69195	1.08	3.0415	1.525	1.446	3.004	7.9205	1.939
ENSG00000168894.5	RNF181	83.855	74.55	77.145	112.9	100.2	102	82.5	50.245	48.86	43.295	49.45	45.33	46.89	53.02	44.26	55.18	50.98	39.805	81.26	56.74	81.755	144.4	108.8	89.9	101.7	73.49	58.905	75.56	72.35	74.91	79.59	52.02	35.09	79.7	51.1	99.62	72.65	50.87	91.64	79.37	47.4	51.96	92.53	68.29	71.97	61.85	81.685	66.03
ENSG00000170855.3	TRIAP1	27.2	26.57	28.445	24.63	26.9	19.67	20.59	10.88	12.04	11.205	19.505	16.06	13.76	17.44	10.95	11.07	12.45	9.933	17.36	10.97	26.2	70.995	71.09	20.185	20.07	23.56	20.22	21.305	27.92	21.86	23.52	9.582	10.11	15.01	25.52	25.06	24.22	28.38	26.38	18.07	22.385	19.58	27.045	35.67	35.86	19.52	23.765	21.23
ENSG00000198160.10	MIER1	14.855	12.54	11.525	19.16	16.51	20.26	14.2	4.677	4.771	5.1125	11.86	7.903	3.8905	6.291	4.829	5.877	5.478	4.28	8.45	5.175	13.145	22.025	15.86	17.72	19.59	14.3	14.445	13.085	8.776	12.67	13.97	4.425	2.786	5.148	5.682	15.45	8.209	3.8415	15.455	17.42	3.333	9.01	12.385	10.61	10.27	11.1	11.655	7.5055
ENSG00000233668.1	RP11-571F15.3	0.33875	0.3066	0.26175	0.1943	0.201	0.2121	0.3113	0.1111	0.1068	0.12935	0.2782	0.2757	0.07857	0.1201	0.08881	0.1281	0.133	0.11645	0.1703	0.1157	0.37655	0.69765	0.3427	0.5172	0.3884	0.2684	0.2529	0.25345	0.3185	0.2173	0.3121	0.093	0.0756	0.1563	0.07351	0.3725	0.2261	0.14235	0.38855	0.8155	0.21045	0.355	0.28125	0.4486	0.4253	0.2937	0.3672	0.21295
ENSG00000120314.14	WDR55	24.435	18.75	15.255	19.15	18.3	17.81	26.55	5.2875	6.751	5.955	20.955	22.43	10.41	9.051	5.755	8.445	6.458	4.9545	9.781	7.4875	23.745	31.765	24.77	22.95	26.22	17.08	21.255	16.59	25.37	16.55	25.22	8.358	6.264	12.83	10.28	26.42	22.56	9.4485	24.4	22.02	10.86	21.68	22.89	23.86	25.94	24.33	31.345	18.135
ENSG00000113712.12	CSNK1A1	46.89	48.05	38.195	60.06	54.55	57.92	59.51	13.6	16.02	14.995	43.46	31.71	16.115	21.86	14.53	18.52	17.4	12.135	29.76	17.87	50.975	57.53	100.8	56.325	54.56	52.55	36.445	51.805	75.26	58.845	49.99	32.25	17.7	16.57	11.86	51.53	47.28	31.36	47.21	40.83	12.77	32.29	47.84	68.49	68.35	34.55	26.23	28.99
ENSG00000107371.8	EXOSC3	9.8655	10.07	11.2	12.05	12.02	11.37	12.46	4.2045	4.76	4.5115	9.897	9.407	4.892	6.119	4.648	5.734	5.163	3.5665	6.77	4.717	10.62	29.535	18.87	12.325	15.2	10.53	8.4885	9.9895	12.01	9.5895	11.97	4.024	2.647	5.887	4.365	9.901	9.562	3.859	14.68	15.22	4.17	10.32	12.665	8.399	8.63	8.445	12.75	7.35
ENSG00000236111.4	RP11-630I5.1	0.1165	0.06875	0.063905	0.08601	0.07679	0.1145	0.144	0.032305	0.03048	0.032655	0.068155	0.0472	0.037735	0	0.03377	0	0	0.027875	0.05109	0.03892	0.07925	0.19325	0.1291	0.079385	0.07357	0.1002	0.05999	0.08423	0.07852	0.069615	0.07795	0.03383	0.02972	0.0612	0	0.07888	0.06332	0.057145	0.092145	0.1942	0.0532	0.07799	0.072255	0.09672	0.1306	0.05832	0.06643	0.063725
ENSG00000174840.8	PDE12	6.417	6.86	9.462	6.919	7.105	6.943	8.136	3.142	3.569	3.692	8.022	7.222	4.0185	5.076	3.44	4.393	4.135	3.0695	5.326	3.305	6.317	11.125	10.13	7.662	7.985	6.423	6.047	6.9595	8.254	6.9405	8.131	2.977	2.52	3.382	4.788	6.783	6.979	3.9215	6.861	6.595	2.9285	7.205	6.835	5.775	5.81	6.223	6.506	5.753
ENSG00000175768.8	TOMM5	21.075	25.1	20.63	24.52	25.49	23.37	16.45	11.995	15.38	14.74	23.325	20.05	14.645	19.06	11.95	16.89	16.82	12.53	13.11	14.815	21.21	45.135	46.69	20.495	21.96	25.62	20.005	18.57	21.89	17.155	23.36	11.64	8.959	18.38	9.968	19.83	16.54	16.145	21.385	22.99	11.235	23.47	19.075	18.55	16.7	17.56	23.99	16.42
ENSG00000234851.3	RP11-3P17.3	8.1505	8.443	4.199	9.011	8.689	12.06	6.693	2.941	2.15	2.121	2.9525	2.658	2.3715	2.488	2.588	3.009	2.883	2.166	4.535	3.6935	9.4125	15.545	8.345	11.095	12.04	8.13	5.589	7.0805	6.397	5.9675	7.865	3.044	2.135	3.531	1.721	7.711	5.998	4.353	9.609	18.86	3.8025	6.845	8.273	11.87	11.72	5.909	8.6465	4.8745
ENSG00000145241.6	CENPC	12.06	10.41	7.7175	10.98	10.59	11.57	13.73	2.3705	2.509	3.4835	8.214	8.459	3.3495	3.477	3.029	3.725	3.865	2.7335	6.337	3.37	12.67	20.86	8.956	13.225	16.13	10.17	8.238	10.415	10.04	9.0795	13.38	4.163	2.138	4.469	3.305	10.88	11.08	1.9815	17.96	20.47	7.8135	11.66	12.16	9.692	9.621	10.44	12.555	8.7315
ENSG00000111361.8	EIF2B1	49.855	40.37	38.095	50.17	50.34	55.24	54.01	16.415	17.26	20.24	58.19	54.59	24.15	25.75	18.05	21.4	21.8	16.815	30.08	18.405	48.28	61.485	53.5	58.375	57.75	48.61	35.185	44.915	41.68	44.295	57.39	17.11	13.49	22.56	16.58	42.52	38.1	23.415	54.475	58.36	18.735	44.06	47.875	46.2	47.24	36.63	48.68	29.775
ENSG00000176018.8	LYSMD3	12.175	12.62	9.275	13.61	13.85	15.11	9.728	3.9045	3.685	4.534	12.65	10.06	3.4435	5.143	4.48	5.223	4.913	3.5355	7.018	4.472	11.67	17.755	22.74	10.684	16.29	11.17	10.355	10.205	9.664	10.055	14.08	7.987	5.149	6.028	9.58	14.31	11.58	7.2545	11.95	17.14	5.2265	15.22	12.375	5.935	6.094	10.26	10.315	6.393
ENSG00000205302.2	SNX2	67.18	53.84	43.585	66.24	67.15	82.57	67.26	15.08	16.99	17.24	32.79	34.02	20.615	23.16	16.6	20.5	20.32	13.155	34.53	18.485	56.18	88.725	72.71	55.755	62.5	52.73	41.855	56.9	41.02	57.615	60.4	19.11	13.23	35.8	16.78	67.3	42.01	21.17	65.205	71.93	18.02	42.39	43.37	43.12	47.36	49.33	91.22	35.585
ENSG00000141076.13	CIRH1A	16.54	15.83	10.465	14.26	14.44	17.32	18.21	5.909	8.795	8.099	12.975	11.24	10.605	13	6.048	7.546	9.166	6.489	6.572	5.661	16.415	33.445	28.92	16.325	16.23	15.84	11.015	14.45	15	14.64	20.78	7.039	5.156	13.36	5.31	14.45	11.73	20.765	17.55	17.52	7.402	11.43	14.13	13.58	14.9	9.602	11.295	9.6615
ENSG00000155729.8	KCTD18	17.56	11.39	13.29	16.73	16.8	21.71	20.32	7.522	6.24	7.511	10.635	9.271	6.349	7.084	7.365	7.843	7.737	7.0385	15.61	9.1405	14.8	22.63	24.81	14.66	17.42	17.28	10.625	16.75	13.01	18.335	17.62	6.122	4.559	6.393	5.259	11.54	13.17	7.447	19.005	16.83	7.082	11.79	14.715	11.8	12.5	11.55	12.85	10.545
ENSG00000146677.6	AC004453.8	7.272	6.635	3.021	5.411	6.085	8.301	4.521	3.1585	2.245	1.9535	2.812	2.77	2.219	2.385	2.599	2.322	2.448	1.7855	3.988	2.8715	8.6535	10.915	6.79	4.8145	7.731	5.464	4.014	4.8605	4.991	4.4085	7.021	2.488	1.783	3.134	1.621	6.058	4.379	4.383	7.572	13.66	3.94	3.831	5.1365	8.675	9.105	3.987	4.922	3.696
ENSG00000110958.11	PTGES3	135.45	134.8	99.53	183.8	168.1	203.9	162.7	88.305	89.13	81.87	145.7	117.6	87.04	116.3	88.06	119.4	95.18	65.14	184.9	109.1	147.5	297.05	166.2	223.35	229.3	151.9	128.4	127.9	142.1	120.7	184.4	67.28	43.06	87.11	71.71	155.5	107.8	91.095	169.5	256.7	54.05	125.9	135	123.8	119.3	107.8	123.25	83
ENSG00000102317.13	RBM3	271.15	153.9	91.635	151.9	175.3	192.1	113.4	23.685	26.06	22.555	54.635	50.3	31.575	31.98	23.81	31.11	26.45	22.115	58.27	31.715	210.4	174.1	257.1	141.75	131.3	98.96	99.36	108.3	130.5	109.3	174.3	60.49	32.58	56.38	30.07	170.3	125	46.75	186.2	141.6	85.06	111.4	109.15	164.2	196.6	99.13	162.85	88.385
ENSG00000132128.12	LRRC41	30.845	29.08	28.665	36.13	32.54	36.85	43.93	9.7115	12.59	10.925	31.25	34.68	19.29	16.54	10.2	14.41	13.94	8.745	14.55	10.88	31.97	40.3	51.29	48.825	50.93	33.7	23.33	33.595	29.05	32.325	53.55	14.96	10.1	17.9	11.56	33.29	28.72	17.99	40.605	49.74	13.995	42.2	42.02	31.45	32.23	21.98	25.555	20.21
ENSG00000135624.11	CCT7	136.2	135.5	166.05	173.5	163.9	174.5	143.2	58.57	68.79	69.805	206.75	171.9	88.795	112.1	57.06	89.74	83.44	55.305	101.7	71.95	143.2	303	247	190.4	202.7	151.6	114.5	158.3	135.5	164.15	187.2	95.83	84.47	73.81	46.8	129.5	105.9	143.2	170.4	197.1	58.785	143.8	136.6	127.2	127.4	99.69	134.1	96.2
ENSG00000111786.4	SRSF9	116.15	121.3	170.5	122.5	122.6	114.3	116.9	61.505	69.82	62.06	126.15	115.9	74.95	87.82	60.15	80.79	70.38	55.69	87.36	77.675	129.55	285.9	227.8	159.3	159.2	91	107.65	91.42	181.6	83.86	156.5	38.94	24.93	104.8	64.9	153	130.9	27.27	144.9	170.5	83.405	164.7	145.35	147.9	147.4	114.2	188.3	106.05
ENSG00000092201.5	SUPT16H	47.67	36.63	31.5	46.55	44.71	60.49	55.32	15.385	20.39	18.66	87.455	72.06	25.24	29.49	16.28	24.81	21.37	15.125	24.37	18.33	44.41	118.05	75.96	65.735	72.15	53.31	39.055	49.99	37.64	48.355	68.44	17.66	11.31	17.13	11.11	42.15	35.76	18.655	61.2	68.08	14.9	41.65	43.06	45.1	49.18	40.45	47.11	28.61
ENSG00000110768.7	GTF2H1	18.915	16.7	13.96	18.14	19.48	21.64	19.78	6.5995	7.784	7.4235	22.005	18.37	10.06	12.66	6.697	8.555	9.647	6.2105	10.99	7.0555	17.995	25.715	36.33	18.965	21.57	17.51	11.395	15.98	16.11	16.29	16.74	6.715	5.197	8.632	5.81	15.86	16.19	7.2705	22.195	20.43	6.6265	12.68	15.975	17	18.47	11.82	15.065	10.21
ENSG00000102738.6	MRPS31	15.64	15.85	16.87	15.82	16.92	17.46	20.32	9.1705	9.261	10.18	22.855	18.73	9.481	12.42	9.505	13.1	11.15	8.698	14.61	10.87	17.675	48.005	20.17	22.865	22.9	17.32	14.835	16.205	17.25	16.125	23.87	12.04	12.79	12.65	13.18	16.73	14.4	14.405	19.88	27.81	6.908	19.04	16.87	13.7	13.58	15.11	20.16	12.555
ENSG00000134049.3	IER3IP1	52.12	51.49	43.425	52.61	53.68	49.74	47.69	18.4	20.03	18.835	64.995	40.76	17.115	28.47	17.27	26.67	21.06	16.42	24.2	20.305	51.04	65.78	105.8	51.585	56.48	39.21	38.215	33.975	43.87	31.935	49.56	28.79	22.88	46.13	32.61	61.09	51.29	43.04	48.33	50.38	21.565	71.54	48.405	47.9	45.48	35.11	41.89	36.55
ENSG00000240036.3	RP11-587D21.1	1.267	1.211	0.76305	1.067	1.078	1.511	1.201	0.47135	0.3585	0.436	0.5973	0.5412	0.39555	0.3577	0.3911	0.4651	0.4737	0.32535	0.7291	0.4953	1.4225	1.9835	1.238	0.9272	1.199	1.127	0.80695	1.141	0.905	0.89235	1.091	0.5691	0.4388	0.4951	0.3701	1.206	0.941	1.039	1.4165	2.727	0.6251	1.097	1.1265	1.331	1.294	0.7397	1.0475	0.8241
ENSG00000237991.2	RPL35P1	1.5785	1.488	0.8217	1.454	1.315	1.768	0.9337	0.66755	0.5435	0.4885	0.65535	0.581	0.5505	0.5781	0.4435	0.5259	0.6266	0.36475	0.8231	0.6776	1.8725	2.7405	1.457	1.464	2.09	1.405	0.9306	1.1275	1.488	1.1125	1.204	0.6866	0.4849	0.7079	0.5195	1.471	1.169	1.047	1.975	2.66	1.0825	1.157	1.4	2.583	2.527	0.9357	1.2345	0.8469
ENSG00000085719.7	CPNE3	40.22	31.89	30.03	49.38	42.92	51.91	49.43	14.03	11.72	13.375	24.165	21.03	11.085	11.64	11.66	15.93	15.36	10.17	18.35	13.58	37.245	53.25	61.18	50.27	50.52	30.39	26.095	31.23	75.11	29.54	42.67	19.62	15.82	17.48	12.53	33.85	38.61	10.97	49.615	44.82	15.425	26.9	35.255	38.54	39.06	24.26	22.18	23.745
ENSG00000158092.2	NCK1	37.765	26.58	13.625	22.83	22.69	27.21	24.25	5.2405	6.02	6.0725	16.31	12.99	6	7.485	5.791	7.796	6.371	4.9775	9.334	6.8425	31.145	21.875	39.27	33.89	30.26	20.37	16.16	20.975	33.46	21.38	20.78	9.34	5.593	6.766	9.639	25.68	25.03	12.085	30.025	23.11	5.772	16.19	20.665	29.48	31.48	14.46	18.345	9.1695
ENSG00000130255.8	RPL36	470.55	499.2	568.95	441.5	473.1	438.2	463.3	238.3	214	152.55	245.25	216.2	179.15	199.1	185.8	207.6	199.1	144.35	206.4	206.65	607.95	1132	801	666.05	729.3	430	387.95	446.85	593	383.25	647.8	192.1	117.5	235.6	164.4	413.7	497.8	173.05	502.55	1520	430.9	453.6	600.9	902.8	838.9	373.5	542	398.25
ENSG00000270890.1	RP3-468K18.6	2.0745	2.552	2.061	1.891	1.989	0.9124	2.264	0.4185	0.4179	0.6143	2.5095	2.951	0.6593	0.6307	0.5586	0.6981	0.6574	0.4292	1.134	0.7441	2.112	4.059	2.643	2.032	3.073	1.989	1.8895	2.0585	2.261	1.8605	2.122	0.9141	0.4872	0.8577	1.077	2.638	2.12	0.2919	2.9245	3.81	1.3465	2.08	2.467	3.315	2.478	1.883	2.2295	1.621
ENSG00000236184.1	TCEA1P4	1.405	1.274	1.054	1.581	1.365	1.277	1.455	0.2718	0.3465	0.36885	1.05	1.012	0.38855	0.4227	0.3299	0.3762	0.3239	0.26395	0.6035	0.33225	1.536	1.7655	1.923	1.883	1.872	1.132	0.9276	1.1635	1.264	1.0595	1.31	0.7515	0.4626	0.5897	1.229	2.097	1.382	0.33195	2.2455	1.897	0.60245	1.497	1.9105	2.238	2.184	0.8944	1.176	0.795
ENSG00000200090.1	Y_RNA	6.59	2.977	3.1755	4.411	3.794	4.753	4.188	0.5596	0.8037	0.895	5.3835	5.594	1.0595	0.9522	0.774	1.065	0.8109	0.66165	1.655	0.9904	5.978	7.2225	6.157	8.6015	9.279	3.637	3.15	3.885	3.279	3.4355	7.455	1.645	0.999	0.963	0.9761	5.593	3.98	1.129	9.1885	8.074	2.633	3.809	3.89	5.23	6.784	4.574	3.7	3.046
ENSG00000213189.4	BTF3L4P2	0.44435	0.4543	0.4617	0.4112	0.441	0.4037	0.3147	0.192	0.1676	0.14505	0.28885	0.2342	0.15565	0.2299	0.1854	0.1899	0.1335	0.11265	0.305	0.21805	0.4317	0.61725	0.4951	0.62955	0.4188	0.2834	0.18885	0.2944	0.3942	0.2917	0.3207	0.2442	0.1506	0.2418	0.1476	0.4069	0.3258	0.32045	0.4052	0.5918	0.18775	0.4498	0.44255	0.3615	0.4194	0.1829	0.2604	0.21845
ENSG00000151292.13	CSNK1G3	16.94	14.27	8.56	16.23	14.49	15.04	16.97	5.798	6.781	6.44	19.67	13.27	6.2075	9.79	6.407	9.259	8.773	5.047	10.2	5.9575	15.61	18.85	26.6	17.335	19.17	12.64	12.765	11.42	11.27	11.125	15.84	5.448	3.402	5.855	6.457	14.42	10.16	3.688	23.195	16.92	4.3755	11.03	11.8	9.831	9.614	12.54	10.705	8.301
ENSG00000223416.3	RP11-393I23.2	0.13075	0.1289	0.191	0.1395	0.1343	0.1489	0.161	0.048575	0.03745	0	0.070545	0	0	0	0	0.05968	0.06607	0	0	0	0.1291	0.2903	0.1521	0.1449	0.1714	0.1266	0.1122	0.1263	0.1416	0.1084	0.2892	0.07347	0.05011	0.107	0.0605	0.1414	0.1066	0.08535	0.1557	0.2135	0.08925	0	0.1334	0.145	0.1472	0.1277	0.14465	0.11485
ENSG00000240445.3	FOXO3B	1.344	1.314	0.81685	1.203	1.214	1.272	1.975	0.33815	0.3044	0.3878	1.0795	0.9	0.3816	0.3742	0.3674	0.4637	0.4216	0.3042	0.8584	0.4522	1.469	1.8855	3.632	1.904	3.036	1.158	0.7612	1.2165	0.6679	1.186	1.915	0.507	0.2291	0.3462	0.2213	0.988	0.9974	0.4382	1.8225	3.903	0.3857	1.14	1.2965	1.181	1.301	0.7427	0.8043	0.47745
ENSG00000116350.11	SRSF4	120.3	114.3	68.2	103.1	104	119.1	127.4	35.205	37.03	42.08	116.45	94.95	42.895	50.99	36.87	47.49	43.98	35.205	54.38	39.99	123.55	145.9	101.7	159.35	159.6	128.9	93.62	114.85	89.51	110.35	125.1	46.43	30.78	57.7	56.65	137.6	86.62	59.955	130.1	155.6	35.855	91.97	125.9	106.5	106.7	97.49	124.95	70.085
ENSG00000163714.13	U2SURP	32.14	24.64	16.31	27.93	29	34.47	34.03	10.07	10.67	12.18	44.005	39.96	12.445	14.14	11.5	13.57	13.81	9.452	20.15	11.41	31.115	58.335	36.86	42.035	45.39	29.85	21.025	29.39	20.15	27.27	38.28	11.65	7.823	10.43	9.272	27.97	21.12	14.73	49.855	55.12	12.23	32.5	30.62	24.69	25.65	24.76	29.33	17.315
ENSG00000109917.6	ZNF259	33.165	36.19	17.22	34.67	33.11	36.57	31.59	10.895	11.63	10.43	17.755	16.18	13.625	15.61	11.12	14.89	12.29	8.5385	21.33	12.465	31.965	60.145	54.02	30.035	34.39	25.68	20.88	27.265	26.25	28.055	32.91	12.3	8.307	15.36	17.98	31.93	21.09	22.83	35.69	35.15	15.845	23.66	28.89	27.01	27.75	24.07	27.26	22.15
ENSG00000249014.2	HMGN2P4	0.68895	0.5422	0.46685	0.7099	0.7614	1.048	0.7895	0.26745	0.2979	0.67145	0.449	0.4144	0.2633	0.2951	0.235	0.4732	0.6917	0.57045	0.6582	0.4537	0.74765	2.164	1.078	1.134	1.591	0.6859	0.63705	0.63855	0.672	0.51665	1.345	0.2516	0.1368	0.4147	0.1637	0.7558	0.564	0.33695	0.9236	1.293	0.24305	0.803	0.77845	0.6193	0.597	0.6576	0.73475	0.47905
ENSG00000137970.7	RP11-122C9.1	11.185	11.33	5.1355	9.16	9.807	13.12	10.01	2.979	2.436	2.273	4.661	4.449	2.501	2.63	2.506	2.777	3.022	1.976	4.957	3.113	13.035	15.475	10.08	13.065	12.14	9.464	6.422	9.847	8.528	8.061	10.09	3.502	2.588	5.3	2.544	9.125	7.911	5.209	13.765	22.68	6.8975	7.587	10.415	15.08	14.63	6.618	8.2325	7.2775
ENSG00000186666.4	BCDIN3D	4.8535	4.289	6.267	4.648	5.4	3.85	7.583	2.4615	2.417	2.3885	7.037	5.787	2.5195	3.032	2.272	2.889	2.38	2.1415	3.885	2.6965	5.3295	11.265	8.524	6.3675	7.487	5.879	4.7515	5.649	6.543	5.918	7.352	1.902	1.662	3.258	4.074	4.703	6.358	2.366	6.7185	6.512	4.041	7.004	8.0365	5.421	5.9	5.523	8.0245	5.9355
ENSG00000257218.1	GATC	14.41	13.91	13.185	10.71	12.14	11.69	16.05	6.2605	8.139	6.446	19.995	17.9	8.056	10.31	7.582	8.089	7.569	5.0375	16.36	8.539	14.015	30.37	31.36	14.36	18.23	10.8	10.49	10.135	11.78	10.38	13.98	5.267	3.42	8.613	6.27	14.67	11.27	6.324	15.69	15.94	11.89	9.259	11.83	11.6	12.66	11.51	12.16	8.9575
ENSG00000254198.1	RP11-598P20.3	2.1195	1.787	1.799	1.542	1.879	1.35	3.007	0.88105	0.896	1.027	4.526	3.802	0.94305	1.639	0.8446	1.44	1.144	0.6717	2.217	1.0075	1.7165	6.276	6.329	2.7255	3.292	1.719	2.1455	1.614	3.116	1.682	2.691	0.6856	0.5589	0.5122	0.6402	2.811	2.857	1.162	2.412	2.561	1.3555	2.094	1.7245	2.302	2.374	2.415	2.39	1.5165
ENSG00000160201.7	U2AF1	75.465	72.79	48.375	82.48	70.92	87.59	79.26	32.79	32.76	37.465	80.13	64.79	33.19	40.28	35.12	40.7	40.12	35.28	57.41	37.93	78.835	132.25	92.1	100.425	85.08	96.19	68.27	84.75	65.45	79.54	96.18	30.89	22.45	38.15	26.69	86.23	58.03	39.74	100.01	99.54	32.745	98.31	71.93	59.89	61.45	69.86	90.38	48.86
ENSG00000270956.1	RP11-65L3.4	1.287	0.8122	0.4058	0.8071	0.7094	0.7113	0.6907	0	0	0.051315	0	0	0	0	0	0.07593	0	0	0.1478	0.06923	1.0165	1.8485	1.161	0.8292	0.6646	0.5278	0.40025	0.596	0.5289	0.5236	1.253	0.2232	0.1162	0.2823	0.1711	1.055	0.5727	0.15635	1.1695	0.9915	0.19785	0.5036	0.66525	0.8075	0.9306	0.5548	1.353	0.43355
ENSG00000101557.10	USP14	32.99	27.79	23.525	31.25	33.7	37.09	30.55	13.505	17.14	15.91	37.545	29.19	19.7	28.48	15.48	23.44	20.95	13.125	24.83	16.95	28.63	51.045	53.35	30.59	29.73	29.1	19.86	26.58	25.73	27.745	31.13	14.54	12.05	12.74	11.18	27.61	22.35	29.97	40.015	30.16	8.878	25.39	30.29	24.98	26.76	18.24	20.175	16.345
ENSG00000272269.1	RP11-500C11.3	6.498	6.506	3.2815	4.316	4.483	4.841	6.227	1.203	1.348	1.1885	2.987	2.85	1.446	1.719	1.229	1.37	1.283	0.8553	2.015	1.167	5.6785	30.965	12.25	6.0855	5.945	3.975	3.33	4.149	4.956	3.9145	5.627	2.125	1.37	2.104	2.149	5.349	4.345	4.205	5.824	5.741	1.639	3.016	3.941	3.512	3.914	4.165	7.6705	2.614
ENSG00000232176.1	RP11-146N23.1	2.508	2.401	1.294	2.028	1.942	2.239	2.394	1.1135	0.9002	1.021	2.063	1.845	0.8866	0.8854	0.9269	1.041	1.064	0.81545	1.54	1.091	2.917	4.9105	2.983	2.0455	2.815	2.408	1.8085	2.0215	2.242	1.7845	2.162	1.245	0.6633	1.382	0.5791	2.177	1.866	0.898	2.4145	5.818	1.4415	2.906	2.4445	3.464	3.256	1.646	1.9755	1.686
ENSG00000225920.2	RIMKLBP2	2.43	0.9981	1.72	1.893	1.557	1.543	3.487	0.12135	0.1202	0.12725	0.31255	1.231	0.4717	0.132	0.1364	0.1467	0.1438	0.12095	0.2364	0.10575	2.208	5.5065	2.726	3.5805	5.284	1.342	0.96785	1.2695	1.398	1.161	1.833	0.8487	0.549	0.8076	0.535	1.919	2.381	0.50505	4.713	4.308	1.6755	1.935	1.544	3.278	3.84	1.761	0.81485	0.9725
ENSG00000218896.1	TUBB8P2	0.30315	0.1672	0.2062	0.1933	0.1649	0.1278	0.3039	0	0	0	0.13455	0.2218	0	0	0	0	0	0	0	0	0.34355	0.70875	0.2245	0.4566	0.4048	0.142	0.1599	0.14805	0.3096	0.17185	0.1072	0.02351	0	0	0.05309	0.3156	0.2885	0.05335	0.4682	0.2539	0.1435	0.1876	0.1607	0.4014	0.3751	0.1593	0.094895	0.1814
ENSG00000156958.10	GALK2	5.3685	5.706	8.5595	4.714	5.097	5.42	5.872	1.8365	1.817	1.9235	2.1925	2.066	1.927	2.408	2.238	2.552	2.307	1.696	4.502	2.5905	5.5515	10.17	6.963	6.7925	8.147	4.534	4.9515	4.3755	3.938	4.376	5.647	3.107	2.978	4.647	3.781	6.386	4.775	2.509	9.168	5.963	2.8665	5.909	4.458	4.745	4.55	4.535	4.7705	4.1825
ENSG00000227615.1	RP11-864N7.2	20.275	19.21	9.064	13.69	17.01	18.16	11.98	5.957	4.249	4.0585	5.095	4.385	4.0585	4.355	5.516	5.409	4.903	4.0935	10.23	7.0835	21.87	26.09	21.68	21.455	25.87	15.12	11.53	14.22	17.35	13.32	21.97	5.882	3.639	9.039	4.888	18.56	14.82	6.7685	20.055	38.8	11.97	8.763	16.065	31.14	30.69	13.51	18.52	11.11
ENSG00000236058.2	RP11-215A21.2	0.56615	0.5189	0.35485	0.472	0.4899	0.6277	0.5098	0.15605	0.1805	0.1583	0.30415	0.3125	0.1552	0.1611	0.1371	0.1583	0.2039	0.13185	0.2523	0.16175	0.6192	0.7858	0.6848	0.77995	0.8708	0.5743	0.41925	0.5074	0.4899	0.48895	1.023	0.2266	0.1607	0.2852	0.1767	0.5597	0.4261	0.19645	0.54625	1.353	0.4276	0.5476	0.5042	0.6307	0.6359	0.3857	0.525	0.3833
ENSG00000170889.9	RPS9	397.25	381.5	273.4	329.4	357.6	341.6	363.7	121.75	95.94	98.865	130.15	117.8	94.215	100.2	115.6	119	125.4	100.9	218.1	148.1	456.4	588.45	486	514.1	570.1	342.8	277.75	335.75	376.4	302.2	445.3	151.4	97.16	203.2	152.9	381.6	319.4	156.95	394.15	949.5	326.35	243.8	404.1	556.1	524.1	281.7	460.1	291.85
ENSG00000232341.2	RPL4P2	0.15295	0.1505	0.079275	0.1309	0.1379	0.186	0.1955	0.05787	0.05066	0.07416	0.096345	0.08562	0.06004	0.05463	0.05651	0.05539	0.08121	0.068685	0.09781	0.047495	0.1771	0.2948	0.239	0.1781	0.1563	0.2163	0.1086	0.1495	0.1544	0.1404	0.09821	0.05624	0.05425	0.08913	0.05488	0.129	0.1328	0.11315	0.16515	0.3507	0.09219	0.1572	0.15825	0.2268	0.2425	0.1085	0.13095	0.1032
ENSG00000111445.9	RFC5	8.8895	6.916	6.943	7.306	8.233	8.603	13.08	3.975	4.735	4.291	11.155	10.41	6.3245	6.55	5.388	4.538	4.969	3.4025	6.416	4.5875	9.561	37.375	10.73	14.645	15.83	8.739	8.4325	8.074	10.56	7.399	13.74	3.047	1.892	4.717	5.02	8.383	7.699	2.4065	12.235	18.74	4.2135	8.78	10.465	8.95	9.011	9.071	10.725	7.033
ENSG00000146833.11	TRIM4	26.395	20.86	24.1	26.92	25.08	31.54	28.12	5.358	5.658	6.643	17.33	14.58	6.307	6.753	4.98	7.2	7.142	5.079	7.119	5.76	27.475	25.775	31.95	27.37	36.32	20.56	16.465	19.935	16.65	17.645	26.67	6.952	3.707	9.573	9.242	21.79	20.99	4.4135	31.905	43.2	11.065	24.3	24.255	24.94	26.72	18.8	23.245	16.835
ENSG00000127589.4	TUBBP1	0.73845	0.5725	0.3124	0.5429	0.5273	0.7504	0.2978	0.1296	0.2033	0.11945	0.3319	0.3059	0.22325	0.2531	0.1232	0.2905	0.1421	0.096305	0.252	0.17445	0.59995	1.4205	0.9765	0.6922	0.5581	0.6239	0.31225	0.58395	0.3189	0.54345	0.5737	0.2337	0.1764	0.2868	0.2838	0.6858	0.3224	0.19195	1.409	1.043	0.14235	0.214	0.3844	0.2649	0.3153	0.2725	0.29485	0.2455
ENSG00000100519.7	PSMC6	28.24	24.01	22.565	31.27	30.25	32.16	26.9	12.715	14.1	12.87	33.245	26.48	16.285	22.06	13.06	17.29	13.98	10.47	22.89	15.695	27.36	35.175	28.58	33.09	30.57	24.2	20.855	24.01	30.4	23.48	30.83	16.6	14.55	14.48	16.15	29.88	22.36	28.62	31.81	34.14	10.395	25.53	25.025	24.53	23.71	22.23	28.415	20.035
ENSG00000197785.9	ATAD3A	15.67	14.62	17.21	14.84	15.24	13.53	18.17	7.966	10.18	8.0225	16.78	17.48	13.115	12.84	8.461	9.505	9.263	7.3925	10.17	8.171	16.625	32.575	27.1	19.14	21.69	15.01	15.16	15.31	22.88	16.215	22.98	10.37	8.903	10.79	13.09	18.85	17.24	16.655	20.835	16.89	11.095	28.85	20.34	19.39	21.22	14.92	21.515	13.655
ENSG00000241975.1	TCEB1P19	8.4475	4.55	3.901	4.392	4.368	4.988	7.121	0.20505	0.2421	0.26285	0.8247	4.153	0.97515	0.3303	0.2885	0.3278	0.3363	0.21765	1.019	0.3487	7.9205	9.8415	5.884	9.162	7.809	4.011	4.906	4.253	6.014	3.586	5.724	1.773	0.8676	1.344	1.386	8.232	7.567	0.9129	10.26	11.37	3.0135	4.177	4.7005	8.661	8.667	8.498	3.7225	3.93
ENSG00000054611.9	TBC1D22A	18.545	15.27	13.265	16.43	16.71	17.93	16.08	7.04	8.312	6.7905	7.692	8.345	10.28	10.33	7.141	9.469	8.363	5.896	13.35	8.459	16.455	40.49	15.14	18.765	19.01	12.89	13.905	12.865	17.81	13.56	15.97	6.886	5.686	10.38	5.742	19.05	16.64	9.4875	21.885	15.54	7.7315	15.36	13.595	20.06	21.76	16.92	26.02	12.875
ENSG00000205871.4	RPS3AP47	1.044	1.046	0.50285	0.9927	1.066	1.19	1.261	0.32175	0.2556	0.24605	0.6075	0.57	0.2585	0.3048	0.2581	0.3186	0.3449	0.20695	0.4406	0.3157	1.296	1.663	1.116	1.311	2.044	1.328	0.77975	1.2225	0.8907	1.0315	1.225	0.3603	0.2114	0.4767	0.2114	1.043	0.8462	0.3861	1.1245	2.43	0.63515	0.7946	1.277	1.243	1.124	0.8076	1.042	0.6691
ENSG00000120889.8	TNFRSF10B	48.165	49.95	44.17	52.98	33.45	22.79	39.32	4.6865	4.21	5.564	2.0595	2.956	5.469	5.015	5.995	5.868	4.114	4.3425	8.555	7.189	44.355	126.95	114.6	25.56	35.66	26.6	29.69	22.84	22.37	21.365	42.51	18.27	10.97	28.54	37.3	66.77	31.35	9.4735	34.465	50.19	25.985	18.4	41.045	17.24	18.33	56.41	56.645	26.32
ENSG00000237729.2	AC002075.4	0.4687	0.4112	0.261	0.4206	0.4083	0.514	0.2742	0.13825	0.1009	0.1752	0.1095	0	0.102	0.09823	0.1038	0.1259	0.1901	0.1084	0.1381	0.2001	0.4885	0.88535	0.5545	0.704	0.4733	0.4387	0.34005	0.3888	0.3749	0.34995	0.4213	0.1971	0.1236	0.2144	0.1475	0.4499	0.3758	0.2101	0.49045	1.252	0.24475	0.3477	0.4239	0.4981	0.5883	0.449	0.54515	0.34965
ENSG00000175354.14	PTPN2	11.675	14.25	8.14	10.55	12.3	10.77	16.95	3.49	3.814	4.022	18.505	18.25	4.402	5.313	3.817	3.927	4.837	3.1115	7.327	3.779	13.555	26.57	18.13	14.015	17.34	7.919	9.4125	7.216	11.13	6.6705	14.21	4.967	2.545	6.075	6.388	20.14	16.49	4.2605	12.715	20.69	8.035	15.34	12.925	12.49	11.64	10.44	19.855	7.8545
ENSG00000112343.8	TRIM38	18.83	17.49	12.27	26.63	21.73	23.74	21.1	1.063	0.9264	1.2695	0.52425	0.7137	1.1015	0.8741	1.237	1.46	0.9881	1.1805	3.812	2.2055	16.97	35.63	28.34	22.025	22.85	13.35	12.175	11.68	17.82	9.6985	25.02	4.721	2.266	14.68	5.049	26.34	14.13	5.2625	18.08	15.11	3.3485	4.632	20.02	10.44	11.15	16.82	30.83	9.53
ENSG00000257851.2	HNRNPA3P10	0.19555	0.2111	0.1668	0.1888	0.1759	0.2134	0.1969	0.092285	0.109	0.13545	0.38135	0.3718	0.10395	0.1516	0.09504	0.09993	0.09281	0.095565	0.1392	0.08537	0.217	0.6777	0.3947	0.22925	0.212	0.2028	0.18775	0.2207	0.3251	0.1918	0.2799	0.1054	0.06851	0.1072	0.09496	0.3233	0.2439	0.11945	0.2594	0.3703	0.086405	0.2598	0.19105	0.2678	0.2969	0.2308	0.24555	0.155
ENSG00000136149.6	RPL13AP25	7.555	8.093	5.579	7.768	8.013	8.106	9.113	2.484	1.921	2.245	4.121	3.729	1.947	1.948	2.111	2.184	2.582	2.1295	3.585	2.4335	9.805	12.13	9.853	10.915	12.59	7.947	6.7045	7.486	8.103	6.692	11.64	3.019	2.199	4.097	3.25	7.34	7.037	3.9925	8.3025	21.83	5.971	5.669	11.03	11.77	11.23	6.542	9.876	6.2345
ENSG00000167325.10	RRM1	22.45	17.45	32.785	25.4	22.63	30.63	27.31	6.634	7.478	7.243	28.885	22.39	9.355	10.91	6.491	9.315	8.738	5.949	13.14	8.302	21.59	100.5	42.86	26.95	28.05	20.77	18.575	22.965	32.42	23.525	21.15	10.2	8.015	6.896	5.03	19.54	21.43	18.795	24.21	23.86	7.911	15.36	18.565	41.1	45.72	18.29	16.46	15.95
ENSG00000168806.6	LCMT2	6.1235	6.661	8.1495	8.217	8.241	5.577	8.383	3.089	3.597	3.4125	8.292	7.944	4.275	4.819	2.628	4.569	3.901	2.734	3.162	3.0195	6.9385	12.765	11.95	8.1425	12.18	6.168	5.8	7.779	8.571	7.6145	11.95	3.413	2.797	3.862	3.098	5.659	6.685	3.265	8.2745	8.551	2.9255	9.227	8.114	5.495	5.92	6.964	8.821	6.2565
ENSG00000117713.13	ARID1A	29.65	24.99	24.485	31.97	29.5	35.3	43.12	11.3	12.13	12.62	34.255	37.07	15.645	14.7	10.02	12	14.79	9.9855	15.88	11.07	30.125	55.695	26.67	36.965	43.35	30.72	25.815	27.165	32.38	26.29	42.28	12.89	10.69	12.34	11.67	35.55	29.97	15.83	44.125	42.58	12.19	27.92	29.635	32.25	32.84	29.67	45.755	25.655
ENSG00000165494.6	PCF11	24.085	22.79	13.3	19.85	22.93	23.38	28.83	5.501	5.551	6.541	28.26	28.47	7.8075	7.24	5.836	6.846	7.275	5.2675	11.27	6.799	22.11	34.395	19.58	23.345	30.74	21.74	18.185	20.235	19.44	18.315	35.48	7.936	5.672	7.796	6.847	25.7	17.98	14.78	29.705	31.54	9.855	20.36	23.91	29.54	29.1	23.1	30.84	15.055
ENSG00000214717.5	ZBED1	41.455	27.57	28.46	35.92	34.38	33.61	28.92	13.85	15.11	15.28	24.33	24.97	17.815	16.87	12.8	21.16	16.76	12.77	20.5	17.765	33.57	60.535	39.95	33.565	51.26	27.24	27.845	30.07	19.98	28.46	33.69	21.56	24.83	17.34	25.39	29.02	28.96	50.8	38.865	30.38	17.02	22.69	33.815	37.21	42.16	29.33	32.795	21.925
ENSG00000204620.2	AC115618.1	1.0745	1.107	0.65885	0.6538	0.6986	0.5258	0.8727	0.1481	0.1866	0.1821	0.6318	0.6752	0.2249	0.2178	0.1536	0.2185	0.21	0.15245	0.3117	0.2088	1.12	0.8329	1.144	0.7592	0.8891	0.553	0.60195	0.6341	0.6074	0.59165	1.129	0.4087	0.2297	0.3573	0.2435	1.215	0.7149	0.25275	1.0815	1.375	0.4887	0.9683	0.70255	0.9339	0.7609	0.6666	0.7662	0.57005
ENSG00000166855.5	CLPX	20.1	17.76	24.91	16.93	18.31	22.3	29.11	9.999	11.12	11.4	23.9	19.09	11.685	14.46	10.74	11.02	12.26	9.7605	15.07	11.255	20.525	36.405	30.45	27.735	25.11	23.43	18.405	22.86	30.09	23.19	25.14	11.26	12.45	12.42	25.38	20.57	19.28	27.615	24.395	26.48	8.7225	12.92	19.61	31.27	32.82	19.08	19.13	17.24
ENSG00000213942.3	RP1-102E24.1	0.58415	0.5743	0.4134	0.4265	0.5246	0.5492	0.5499	0.26495	0.186	0.21345	0.1579	0.1953	0.2048	0.2594	0.1854	0.1764	0.2387	0.16455	0.2876	0.2201	0.75055	0.86995	0.8633	0.45915	0.3749	0.6602	0.4107	0.4643	0.5412	0.45245	0.6798	0.2434	0.1513	0.2828	0.5377	0.694	0.5603	0.32465	0.66945	1.206	0.3301	0.4372	0.60455	0.6186	0.6065	0.5638	0.48265	0.3194
ENSG00000120539.10	MASTL	9.647	7.059	5.3615	8.031	7.856	8.431	8.622	1.7085	2.206	1.8325	4.085	3.452	2.7885	3.522	1.784	2.687	2.205	1.7045	3.592	2.1635	8.688	39.39	11.83	8.791	8.14	4.548	5.23	4.8235	9.067	4.7295	6.573	2.288	1.283	3.15	2.495	8.433	6.78	1.7225	9.96	7.249	2.0565	6.132	5.908	9.335	10.48	6.524	7.6855	4.393
ENSG00000238975.1	snoU13	2.241	1.51	0.79615	1.256	1.222	1.093	1.489	0	0.2321	0.2355	0.4392	0.5561	0.25835	0	0	0	0.2234	0	0.3859	0.2914	2.4605	4.0505	1.769	2.1395	1.984	0.9067	1.5435	1.013	2.136	0.92325	2.102	0.3876	0.237	0.5186	0.3426	3.354	1.603	0.2869	2.4295	1.962	1.0185	0.9111	1.1625	3.606	3.827	2.281	2.2295	1.256
ENSG00000171681.8	ATF7IP	13.66	11.57	8.394	11.07	11.07	11.65	14.49	2.3325	2.622	3.251	10.405	9.941	3.6565	3.594	2.943	2.964	3.467	2.376	5.286	2.824	12.075	21.965	16.47	13.575	12.62	9.756	6.9575	8.7235	11.89	8.3315	11.66	6.529	4.643	4.492	3.949	12.44	9.914	7.7705	14.5	14.76	3.3905	8.582	9.4655	10.69	10.21	9.744	12.45	5.3085
ENSG00000095951.12	HIVEP1	9.3975	7.66	2.6275	7.83	7.716	8.652	6.642	1.9975	3.092	1.822	5.3265	5.632	4.511	4.564	1.642	2.534	1.987	1.4625	1.792	1.6635	8.036	18.765	4.895	8.072	8.475	6.411	4.8645	5.1515	6.718	5.97	7.382	2.695	1.58	2.4	3.962	7.575	6.084	2.4445	7.341	8.154	1.913	8.395	6.0035	7.851	8.529	5.767	6.078	3.1775
ENSG00000239470.2	RP11-16F15.2	0.4383	0.3952	0.20085	0.4081	0.4448	0.5919	0.3012	0.20555	0.1569	0.1717	0.28415	0.2655	0.14665	0.1425	0.2244	0.2195	0.1815	0.14455	0.2909	0.231	0.54135	0.66385	0.4269	0.38645	0.6332	0.4842	0.2619	0.47385	0.2878	0.3824	0.6456	0.2043	0.1437	0.2184	0.1231	0.494	0.3324	0.2451	0.5692	0.8113	0.26665	0.3275	0.4143	0.4909	0.5342	0.3519	0.4871	0.28025
ENSG00000151116.12	UEVLD	13.59	10.43	9.002	12.1	12.55	13.83	14.75	4.887	4.687	5.334	7.1765	5.843	4.3935	5.478	5.065	5.911	5.397	4.4835	13.82	6.0985	11.92	14.01	16.49	13.495	14.85	12.18	10.79	11.845	10.28	12.62	12.5	5.339	4.032	5.747	3.661	11.03	10.06	7.1615	13.755	10.4	3.303	6.964	10.56	12.82	14.93	8.326	7.404	7.3535
ENSG00000188994.8	ZNF292	10.905	7.879	6.4135	10.52	9.63	11.64	14.79	3.387	3.545	3.4415	12.57	15.82	5.761	4.62	3.554	4.238	3.829	2.6775	5.828	3.2115	10.83	36.46	12.57	12.14	14.74	11.12	8.297	10.065	7.473	9.4	12.39	4.619	2.493	4.566	3.374	8.853	11.51	3.3855	15.46	15.69	4.077	13.83	12.78	12.37	12.36	11.55	9.703	7.001
ENSG00000124275.10	MTRR	14.725	14.83	10.875	16.4	16.96	17.67	17.1	6.1845	6.143	7.3695	17.945	17.87	8.358	9.029	8.062	8.913	8.301	5.9775	17.12	8.779	15.695	21.58	22.53	17.48	18.98	15.73	12.52	13.95	8.87	14.195	19.66	7.418	5.747	10.01	8.976	24.36	12.17	14.9	20.745	19.94	5.147	16.37	16.59	13.23	12.48	13.03	14.635	8.279
ENSG00000181090.13	EHMT1	14.285	11.26	11.565	11.72	12.19	13.29	17.02	4.4205	4.465	5.7755	14.595	15.75	6.1985	5.189	4.271	5.201	5.784	4.979	6.182	4.824	14.565	35	12.11	18.18	18.67	15.09	11.67	13.88	12.09	14.015	20.59	4.957	3.604	5.392	5.863	14.79	11.39	8.243	16.76	19.68	4.308	13.3	16.815	14.08	14.24	12.74	19.82	9.435
ENSG00000137055.10	PLAA	17.135	14.17	19.35	18.84	18.5	22.16	17.5	5.4025	6.34	6.207	15.22	13.37	7.7465	9.522	5.83	7.66	6.857	5.1495	8.905	6.415	15.365	25.99	22.71	19.085	18.56	15.23	12.97	15.045	16.28	15.485	17.65	10.24	9.583	7.793	7.082	15.82	13.78	28.325	17.67	14.1	5.832	12.87	13.38	15.53	16.42	11.65	13.67	10.72
ENSG00000171763.13	SPATA5L1	9.7055	7.583	6.778	7.782	8.714	9.432	13.18	2.6965	2.745	3.1335	15.2	12.9	3.3835	3.659	2.652	3.264	3.683	2.6175	3.919	2.675	9.7575	15.36	12.45	15.475	14.78	9.372	8.4985	8.042	15.2	8.4845	10.57	3.602	3.253	4.498	4.042	7.385	9.207	7.122	14.425	15.33	4.162	5.593	9.119	13.36	16.04	7.845	7.9725	5.7765
ENSG00000099290.11	FAM21A	6.3885	4.726	5.112	5.807	5.356	7.217	6.876	1.5675	1.895	2.135	5.5895	6.57	2.8705	3.048	2.017	2.395	2.271	1.758	3.454	2.09	5.899	6.5145	10.46	7.566	8.116	5.669	5.755	5.163	4.101	5.2975	6.188	5.78	1.806	2.374	1.404	7.107	4.804	2.417	7.9525	7.67	1.702	5.01	5.0425	5.227	5.896	5.946	6.0055	3.24
ENSG00000147403.12	RPL10	1568.5	1412	733.15	1612	1507	1542	1444	269.3	228.4	258.85	424.3	379.9	231	246.5	245.9	291.8	322.3	226.8	539.7	331.85	1640	2010	1876	2123.5	2287	1238	945.65	1190.5	1088	1088.5	1766	603.9	384.9	589.5	404.2	1245	1191	798.5	1393.5	3505	1327.5	605.5	1324	1727	1669	918	1323	1016
ENSG00000142002.12	DPP9	24.795	21.83	15.495	29.1	26.12	25.74	32.23	6.2015	6.954	7.381	19.755	20.08	9.568	9.312	7.104	7.687	7.262	6.4825	12.03	8.067	25.075	34.275	37.62	30.535	32.58	27.19	25.615	26.38	24.27	28.515	27.17	13.01	13.77	12.18	27.11	36.97	19.71	34.58	26.465	25.4	9.67	16.99	27.02	26.16	27.73	29.57	36.33	19.095
ENSG00000225091.3	SNORA71A	1.084	1.521	0.42995	0.4521	0.48	0.2888	0.5946	0	0	0	0.5831	0.5543	0	0	0	0	0	0	0	0	1.356	1.4755	1.023	1.03	2.25	0.3922	0.65565	0.39315	0.9971	0.35365	1.91	0.3117	0	0.2807	0.3393	1.218	0.8824	0	1.7015	1.845	0.38745	0.5842	1.027	1.489	1.151	0.6422	0.8441	0.4209
ENSG00000213051.3	RPL5P5	0.1247	0.1189	0.088185	0.1138	0.1121	0.1643	0.1684	0.03048	0.02422	0.037355	0.076045	0.04791	0	0.03327	0.02732	0.03019	0.0431	0.023615	0.06847	0.04532	0.1512	0.2312	0.1496	0.267	0.2026	0.1618	0.09194	0.12485	0.1047	0.1106	0.1783	0.05753	0.04288	0.0575	0.03251	0.1165	0.1003	0.05328	0.15915	0.363	0.09254	0.09571	0.10995	0.1297	0.1224	0.08415	0.10315	0.09403
ENSG00000113812.9	ACTR8	10.93	8.608	7.2075	11.63	10.69	11.77	14.23	5.5695	6.141	6.2435	12.89	10.86	6.59	7.385	5.475	7.185	7.278	5.048	10.06	7.1555	10.47	24.855	21.64	12.63	15.41	9.762	9.105	9.3785	9.558	9.563	10.76	7.787	6.218	7.675	3.8	10.99	10.35	4.983	13.76	12.34	5.394	10.75	10.435	9.345	10.81	8.925	11.305	7.9305
ENSG00000232956.4	SNHG15	13.62	25.24	8.457	12.89	13.76	9.008	9.745	5.59	6.168	5.7305	16.655	16.48	7.2695	7.498	5.541	7.914	7.421	5.2	8.898	6.523	18.88	47.08	15.93	13.735	12.74	9.473	10.15	10.515	16.31	9.5315	25.83	5.767	2.327	6.834	3.669	22.14	8.793	2.2635	26.005	28.06	5.7095	14.33	15.41	18.36	13.89	11.44	20.66	8.669
ENSG00000227525.3	RP11-282K24.1	0.18945	0.1949	0.10555	0.1643	0.1538	0.235	0.1002	0.04638	0.04054	0.050455	0.09387	0.09225	0.041205	0.04581	0.05378	0.04898	0.06853	0.04508	0.07768	0.051185	0.2041	0.26945	0.183	0.1903	0.225	0.1669	0.13955	0.1488	0.1627	0.13655	0.1584	0.07639	0.06349	0.1245	0.04351	0.1707	0.1372	0.10445	0.22645	0.3738	0.1056	0.1466	0.16095	0.2543	0.2387	0.1634	0.1288	0.1246
ENSG00000157593.12	SLC35B2	38.325	35.29	61.94	49.91	49.92	43.5	52.78	19.7	17.68	19.25	35.77	42.07	22.715	20.86	19.19	18.58	17.34	18.335	47.63	22.48	41.665	84.825	137.9	50.5	60.51	45.75	42.215	42.675	26.09	41.62	50.79	21.75	16.64	38.4	22.28	49.07	61.64	17.66	63.345	48.99	28.155	29.58	46.725	36.13	40.53	41.11	49.01	41.24
[truncated: 41,331 more rows]
[truncated: 6 more columns]
