# Supplementary material for: Gene Co-Expression Analysis of Human RNASEH2A Reveals Functional Networks Associated with DNA Replication, DNA Damage Response, and Cell Cycle Regulation
Source: Biology (Basel). 2021 Mar 13;10(3):221. doi: 10.3390/biology10030221 (PMC7998727; doi:10.3390/biology10030221)
Supplement: Supplementary file 1 [file biology-10-00221-s001.zip › Table S3.xlsx]

## Sheet: S3a
10 Proteins having high correlation coefficients with RNASEH2A in GTEx tissues that also have at least 20 coexpressed proteins in String DB
Genes with high co-expression correlation with RNASEH2A(GTEx)	RNASEH2A	KIF20B	NCAPG2	PRIM1	POLE2	KNTC1	SMC2	KIAA1524	POLR1B	NDC1
Top 20 coexpressed proteins based on String Protein association network	ASF1B	ASPM	BUB1	CDC45	CDC45	ARHGAP11A	ASPM	BUB1	BOP1	ASPM
	AURKB	AURKA	BUB1B	DSCC1	CDC6	ASPM	CDK1	CCNA2	DDX18	BUB1
	CCNB2	BUB1	ESPL1	MCM2	CHTF18	BUB1	CENPE	CCNB1	DDX55	CCNA2
	CDC20	BUB1B	KIF11	MCM3	KIF11	BUB1B	DLGAP5	CDCA8	DKC1	CCNB1
	DUT	CCNA2	KIF20A	MCM4	MCM2	CCNB1	INCENP	CDK1	GRWD1	CCNB2
	FEN1	CCNB1	KIF23	MCM5	MCM3	CDK1	KIF11	CENPE	GTPBP4	CDCA8
	GINS2	CCNB2	LIG1	MCM6	MCM4	CENPE	KIF15	DLGAP5	HEATR1	CDK1
	MCM2	CENPE	MCM3	MCM7	MCM5	CENPF	MCM4	HMMR	IPO4	CHEK1
	MCM3	CENPF	MCM4	PCNA	MCM7	DLGAP5	NCAPD2	KIF11	NAT10	DLGAP5
	MCM4	DLGAP5	MCM5	POLA1	MUTYH	KIF11	NCAPG	KIF15	NOL6	HMMR
	MCM5	HMMR	MCM7	POLA2	NCAPG	KIF15	NCAPH	KIF4A	NOP56	KIF2C
	MCM7	KIF11	NCAPG	POLE2	NDC80	MCM3	NDC80	NCAPD2	NOP58	MAD2L1
	PCNA	MCM3	NCAPH	PRIM2	POLA1	MCM6	NUF2	NCAPG	PDCD11	MELK
	POLA2	MCM5	NDC80	RFC3	POLA2	NCAPG	NUSAP1	NCAPH	PES1	NCAPG
	PRIM1	NCAPG	POLA1	RFC4	PRC1	PRIM1	POLA1	NUF2	POLR1A	OIP5
	RFC3	NCAPG2	POLE	RFC5	PRIM1	RFC4	SMC4	PBK	RRP12	RAD51AP1
	RFC4	NDC80	SMC2	RNASEH2A	PRIM2	SMC2	TOP2A	SMC2	TSR1	RFC3
	RRM2	PLK4	SMC4	RRM1	SMC2	TOP2A	TPX2	SMC4	WDR12	RFC4
	TIPIN	SMC2	TTK	TYMS	TYMS	TTK	TTK	TTK	WDR3	TPX2
	TYMS	TTK	WDHD1	WDHD1	WDHD1	ZWILCH	WDHD1	UBE2C	WDR36	TTK

## Sheet: S3b
Corresponding transcript correlation coefficient in GTEx of unique proteins from Table 3A
List of Unique Proteins from Table 3A	Pearson correlation coefficient(PCC) with RNASEH2A in GTEx Tissue dataset
RNASEH2A	1
NCAPG2	0.95675
PRIM1	0.956549
POLE2	0.949388
SMC2	0.946378
PRC1	0.931632
WDHD1	0.930859
NDC80	0.930338
PCNA	0.925765
TIPIN	0.923806
MCM4	0.922121
SMC4	0.920732
MCM6	0.918825
NCAPD2	0.918446
CDC6	0.917426
KIF20A	0.916332
CCNB1	0.912605
DKC1	0.912434
TPX2	0.91242
TOP2A	0.909364
CENPF	0.908017
KIF11	0.907215
MELK	0.906429
RAD51AP1	0.904609
RFC4	0.903572
CDCA8	0.903332
KIF23	0.90234
GINS2	0.901985
AURKA	0.901304
RFC3	0.900655
PLK4	0.899556
PDCD11	0.896142
CHEK1	0.89546
HMMR	0.89435
BUB1B	0.8943
MCM7	0.893026
NCAPG	0.890493
CENPE	0.890368
NCAPH	0.889971
NAT10	0.888139
BUB1	0.887828
CDK1	0.887159
CDC20	0.886785
DLGAP5	0.886262
ARHGAP11A	0.884723
TYMS	0.883972
ASF1B	0.882432
MCM5	0.882052
ASPM	0.87968
FEN1	0.876556
POLA2	0.875309
CCNA2	0.874391
MCM2	0.872307
GTPBP4	0.871386
KIF15	0.865747
UBE2C	0.864343
MAD2L1	0.863777
KIF4A	0.862577
LIG1	0.859191
CCNB2	0.85645
RFC5	0.855619
DSCC1	0.850146
NUF2	0.849383
WDR3	0.848865
HEATR1	0.848778
TTK	0.848518
INCENP	0.844679
MCM3	0.843413
NUSAP1	0.837843
RRM1	0.833042
WDR12	0.823322
ZWILCH	0.820804
RRM2	0.807177
OIP5	0.803795
NOP58	0.800898
CDC45	0.800197
TSR1	0.796063
WDR36	0.791836
AURKB	0.784503
PES1	0.780655
PBK	0.750835
POLA1	0.749678
NOP56	0.742725
DDX18	0.735663
PRIM2	0.733893
POLR1A	0.707414
ESPL1	0.696122
KIF2C	0.695531
CHTF18	0.683688
DUT	0.679592
BOP1	0.67762
DDX55	0.664474
IPO4	0.645058
GRWD1	0.624781
NOL6	0.617597
POLE	0.439645
RRP12	0.431978
MUTYH	0.361466

## Sheet: S3c
Overlap of coexpressed proteins(Suppl. Table 3B) with distribution of transcript coexpression coefficient with RNASEH2A
Distribution Statistics	Variable(Pearson correlation coefficient with RNASEH2A from GTEx dataset)	Number of proteins from table 3B above the respective percentile cutoff	Observation
min	-0.540752
5th percentile	-0.143996
10th percentile	-0.0844914
25th percentile	0.0474931
Mean	0.2525
50th percentile	0.277348	98	all 98 proteins are above mean
75th percentile	0.402424	97	97 out of 98 proteins are above 75th percentile
90th percentile	0.573948	95	95 out of 98 proteins are above 90th percentile
95th percentile	0.695676	87	87 out of 98 proteins are above 95th percentile
99th percentile	0.841549	68	68 out of 98 proteins are above 99th percentile
max	1

## Sheet: GTEx v.7_Tissues
GTEx v7 Tissue dataset showing Pearson correaltion coefficient(PCC) of each transcript with RNASEH2A
Ensemble ID	Gene ID	Adipose - Subcutaneous	Adipose - Visceral (Omentum)	Adrenal Gland	Artery - Aorta	Artery - Coronary	Artery - Tibial	Bladder	Brain - Amygdala	Brain - Anterior cingulate cortex (BA24)	Brain - Caudate (basal ganglia)	Brain - Cerebellar Hemisphere	Brain - Cerebellum	Brain - Cortex	Brain - Frontal Cortex (BA9)	Brain - Hippocampus	Brain - Hypothalamus	Brain - Nucleus accumbens (basal ganglia)	Brain - Putamen (basal ganglia)	Brain - Spinal cord (cervical c-1)	Brain - Substantia nigra	Breast - Mammary Tissue	Cells - EBV-transformed lymphocytes	Cells - Transformed fibroblasts	Cervix - Ectocervix	Cervix - Endocervix	Colon - Sigmoid	Colon - Transverse	Esophagus - Gastroesophageal Junction	Esophagus - Mucosa	Esophagus - Muscularis	Fallopian Tube	Heart - Atrial Appendage	Heart - Left Ventricle	Kidney - Cortex	Liver	Lung	Minor Salivary Gland	Muscle - Skeletal	Nerve - Tibial	Ovary	Pancreas	Pituitary	Prostate	Skin - Not Sun Exposed (Suprapubic)	Skin - Sun Exposed (Lower leg)	Small Intestine - Terminal Ileum	Spleen	Stomach
ENSG00000104889.4	RNASEH2A	16	12.1	9.79	9.24	10.5	8.64	16	7.48	6.33	6.19	17.5	16.2	6.81	6.77	6.66	7.45	7.16	5.6	13.5	7.43	16.4	79.9	34	24.6	19	10	12.5	8.36	24.6	8.69	13.3	5.97	4.26	6.63	3.95	14.5	13.2	5.95	19.2	19.5	6.44	11	11.5	18.3	18.8	14.1	25.7	9.4
ENSG00000138182.10	KIF20B	2.4	1.28	0.976	1.41	1.81	2.03	1.85	0.385	0.4	0.563	2.57	2.38	0.451	0.483	0.432	0.486	0.765	0.466	0.742	0.49	1.97	21.3	6.6	2.24	2.32	1.34	1.72	1.23	3.92	1.11	2.25	0.547	0.318	0.641	0.508	1.65	1.56	0.331	2.3	2.98	0.402	1.08	1.11	2.87	3.04	2.52	3.17	1.11
ENSG00000146918.15	NCAPG2	4.49	3.07	2.35	2.96	3.17	3.21	3.78	1.54	1.5	1.78	4.08	3.53	1.79	1.86	1.78	1.61	1.79	1.67	2.82	1.5	4.01	33.7	14.2	4.08	3.98	2.82	3.35	2.62	6.21	2.6	3.64	1.58	0.895	1.27	0.89	3.49	3.45	1.5	5.82	3.52	1.02	4.7	2.76	3.79	4.12	3.6	4.85	2.5
ENSG00000198056.9	PRIM1	5.09	4.05	3.5	3.14	3.23	3.23	5.44	1.77	2	1.96	11.4	10.1	2.71	3.07	1.73	2.17	2.07	1.59	3.32	1.78	5.53	37.7	7.75	7.68	6.36	3.77	4.33	3.21	6.14	3.12	6.56	1.54	1.14	1.46	1.99	5.34	5.35	2.33	6.2	9.05	3.53	4.49	4.04	6.87	6.24	5.59	8.92	3.65
ENSG00000205208.4	C4orf46	4.02	3.55	2.98	4.33	4.14	3.64	3.81	1.48	1.38	1.46	5.09	3.99	1.47	1.79	1.62	1.76	1.45	1.31	4.18	1.69	3.65	26.2	13.1	5.23	5.3	3.82	3.18	3.1	3.38	2.69	4.43	1.69	1.69	1.64	0.816	4.47	2.89	0.997	5.07	5.67	1.89	2.63	3.48	2.82	2.8	3.1	4.32	2.56
ENSG00000168411.9	RFWD3	9.2	7.34	5.33	8.1	8.24	8.52	11.7	2.03	2.09	2.9	10.8	8.56	2.43	2.91	2.24	2.79	2.95	2.39	4.52	2.78	9.64	40.8	16.5	13.4	12.9	6.77	7.48	6.57	14	6.48	10.4	2.66	1.62	4.51	2.91	10.2	9.94	2.46	10.7	11.6	4.8	7.75	9.37	14.2	15.3	8.9	12.9	6.28
ENSG00000163781.8	TOPBP1	15.1	12.1	7.5	11.5	12.3	12.4	15.5	4.33	5.29	5.12	16.9	14.2	7.55	8.47	4.78	5.25	5.89	4.24	7.39	5.03	14.6	53.5	18.1	14.5	15.2	11.9	10.9	10.6	14.4	10.7	14.4	5.26	3.46	4.19	3.85	14.1	12.9	5.44	15.7	14.3	5.99	7.45	12.6	15.3	15.3	13.1	17	9.75
ENSG00000100479.8	POLE2	1.49	1.03	0.941	0.992	1.15	0.877	1.53	0.319	0.277	0.266	1.12	0.98	0.336	0.396	0.302	0.457	0.261	0.227	0.775	0.375	1.77	12.9	3.2	3.39	2.24	0.918	1.91	0.765	4.17	0.679	1.74	0.478	0.259	0.549	1.13	1.55	1.34	0.28	1.66	2.22	0.61	0.946	1.67	2.05	2.14	2.31	2.19	1.26
ENSG00000184445.7	KNTC1	4.86	3.95	3.42	3.31	3.46	3.4	4.12	0.722	0.836	0.81	2.54	2.71	1.11	1.11	0.803	0.935	0.855	0.649	1.56	0.977	5	35	5.6	5.93	5.47	3.22	4.53	3.19	5.96	2.94	5.75	1.27	0.677	1.92	1.21	5.38	4.46	0.715	5.54	6.59	1.46	3.69	4.7	5.71	5.32	6.79	9.4	2.91
ENSG00000196081.5	ZNF724P	0.36	0.228	0.178	0.147	0.174	0.118	0.432	0.118	0.137	0.134	0.469	0.394	0.156	0.199	0.108	0.196	0.145	0.0818	0.203	0.128	0.333	2.74	0.661	0.237	0.323	0.107	0.208	0.125	0.409	0.116	0.192	0.107	0.0658	0.112	0.0814	0.346	0.331	0.0308	0.249	0.296	0.0838	0.137	0.222	0.354	0.326	0.26	0.32	0.114
ENSG00000136824.14	SMC2	6.45	4.71	4.4	4.99	5.17	6.18	6.43	2.43	2.67	2.52	6.29	4.98	2.9	3.87	2.71	3.78	2.88	2.07	5.78	3.45	5.74	43.5	17.5	7.43	6.41	4.56	4.76	4.4	7.78	5.06	5.56	3.12	2.56	2.14	1.26	4.69	4.29	1.62	6.33	5.38	1.47	2.97	3.4	5.31	5.84	5.04	6.69	3.62
ENSG00000146263.7	MMS22L	1.49	1.11	1.05	0.968	1.12	1.13	1.68	0.631	0.594	0.751	0.709	0.69	0.707	0.809	0.705	0.931	0.737	0.639	2.19	1.12	1.6	7.21	2.63	2.04	2.44	1.16	1.16	0.878	1.79	0.907	1.54	0.442	0.244	0.553	0.217	1.48	1.54	0.199	2.31	1.88	0.56	1.05	1.35	2.08	2.21	1.38	1.73	0.859
ENSG00000163507.9	KIAA1524	1.72	1.23	1.41	1.57	1.8	1.71	2.09	0.608	0.899	0.971	3.59	4.09	1.22	1.26	0.733	0.675	1.4	0.737	1.02	0.611	1.54	22.6	5.87	2.46	2.14	1.42	1.59	1.34	2.98	1.41	1.87	0.864	0.374	0.635	0.22	1.38	1.53	0.453	1.99	3.21	0.343	1.65	1.85	1.14	1.28	1.82	3.32	0.893
ENSG00000143493.8	INTS7	5.11	5.03	6.19	5.34	6.27	6.48	6.41	2.6	2.88	4.23	5.65	4.9	3.59	3.91	3.07	4.05	5.24	3.34	5.51	3.66	5.37	28	13.1	7.71	7.74	4.94	5.15	4.49	9.35	4.85	5.41	2.98	2.39	2.62	4.44	7.08	5.65	3.49	5.88	6.12	2.82	8.34	7.35	7.72	7.7	5.4	7.3	3.64
ENSG00000120334.11	CENPL	2.26	1.45	1.27	1.46	1.45	1.51	1.77	0.7	0.662	0.748	0.988	0.822	0.649	0.754	0.719	0.876	0.78	0.663	1.53	0.837	1.78	8.35	4.02	1.9	2.4	1.27	1.35	1.22	1.77	1.3	1.39	0.652	0.41	0.666	0.279	1.64	1.37	0.857	2.16	1.58	0.37	0.731	1.51	1.48	1.65	1.39	1.87	1.08
ENSG00000125630.11	POLR1B	5.82	6.21	6.84	5.04	5.75	4.61	8.02	2.22	2.34	2.46	6.51	5.71	3.05	3.05	2.09	2.94	3.09	1.88	2.68	2.12	6.3	25.1	13.9	6.77	6.9	5.17	5.37	5.27	7.95	5.41	8.85	2.26	2	3.13	3.88	6.21	5.99	4.87	7.24	7.79	4.34	8.29	5.94	6.82	6.86	5.5	8.73	4.74
ENSG00000058804.10	NDC1	7.6	6.53	6.98	6.61	7.02	6.29	8.75	2.58	2.79	2.56	6.87	5.55	3.41	4.18	2.69	2.86	2.83	2.31	4.86	2.73	8.19	35.4	16.3	9.59	9.2	5.8	7.52	5.1	11	4.96	8.92	3.06	2.24	3.66	3.37	6.55	7.19	3.47	9.97	8.39	3.28	3.53	6.26	8.64	8.38	7.47	8.83	5.63
ENSG00000042088.9	TDP1	3.79	3.3	3.07	3.03	3.13	2.9	4.42	1.87	2.02	2.42	6.99	6.07	2.95	3.24	1.99	2.9	2.83	1.94	3.05	2.45	4.68	25.4	6.21	4.46	5.03	2.83	3.33	2.74	5.41	2.76	3.92	0.937	0.474	2.47	1.32	3.76	4.54	0.598	3.69	5.2	1.93	4.89	4.23	4.95	5.38	3.75	7.75	2.94
ENSG00000136122.11	BORA	3.39	3.18	2.1	2.95	3.48	2.01	3.9	0.9	0.918	1.34	4.69	4.24	1.26	1.23	1.05	1.14	1.33	1.03	2.17	1.17	3.52	34.5	8.4	4	4.17	2.61	5.31	2.25	5.65	2.26	3.89	0.98	0.638	1.73	1.27	4.36	3.97	0.922	3.86	3.04	1.5	3.63	3.71	4.16	3.83	6.19	8.31	2.9
ENSG00000140525.13	FANCI	5.06	3.08	2.88	2.16	2.59	2.49	4.96	0.988	1.03	0.982	3.06	2.89	1.6	1.69	1.03	1.05	0.988	0.854	2	1.3	4.28	59.6	9.74	4.52	4.32	2.93	4.45	2.36	9.81	2.6	3.71	1.07	0.582	1.06	0.726	4.9	3.71	0.534	3.98	4.57	1.22	1.26	4.18	6.72	7.33	5.97	7.77	3.77
ENSG00000182405.4	PGBD4	1.04	1.16	1.57	1.41	1.72	0.964	2.07	0.57	0.705	0.808	2.02	1.93	1.05	1.3	0.661	1.04	1.03	0.596	1.51	0.882	1.35	9.7	4.61	1.16	1.66	1.07	1.55	1.13	1.68	1.18	2.5	0.928	0.702	1.09	1.14	1.41	1.55	0.742	2.26	1.28	0.919	1.37	1.61	1.15	1.03	2.16	3.09	1.85
ENSG00000071564.10	TCF3	22	17.9	10.9	19.3	20.5	28.4	26.9	7.85	7.45	8.48	12.9	14.5	9.13	7.63	6.97	7.31	7.81	7.49	10.2	6.56	23.7	107	39.4	34.8	36.5	25.1	23.2	17	18.3	16.9	31	7.5	5.28	13.2	5.67	24.8	20.3	7.27	29.5	36.6	8.97	22.9	26.7	26.8	26.5	29.9	51.3	16.1
ENSG00000198901.9	PRC1	4.65	2.62	2.43	4.91	3.64	5.91	2.88	1.55	2.36	1.5	15.8	12.4	3.43	4.97	1.52	2.76	2.01	1.22	2.79	1.75	3.91	58.8	19.2	4.44	3.48	2.18	5.48	2.51	16.9	2.3	4.35	1.84	0.889	1.1	0.463	4.72	4.28	1.01	5.1	5.02	1.75	1.66	2.68	10.2	11.3	6.13	5.25	3.53
ENSG00000198554.7	WDHD1	1.81	1.25	1.16	1.22	1.22	1.17	1.51	0.619	0.746	0.968	2.58	2.08	0.976	1.19	0.718	0.648	1.3	0.768	1	0.566	1.69	21.9	5.62	2.5	1.78	1.11	1.38	1.01	3.24	1.02	2.35	0.563	0.308	0.588	0.261	1.69	1.3	0.416	2.15	2.23	0.378	0.894	1.03	2.3	2.41	1.45	2.14	0.899
ENSG00000080986.8	NDC80	0.877	1.17	0.466	0.864	1.02	0.94	0.76	0.0515	0.0388	0.0574	0.0335	0.0311	0.0437	0.0422	0.0413	0.0731	0.0435	0.0491	0.103	0.0781	0.509	35.4	7.04	2.68	1.67	0.413	1.85	0.712	4.61	0.533	1.38	0.245	0.165	0.469	0.176	1.07	0.82	0.129	1.58	0.467	0.126	0.127	3.26	1.31	1.34	2.56	5.06	0.75
ENSG00000183684.6	ALYREF	53.3	55.4	36.9	62.5	58.8	58.2	46.7	21.9	23.2	21.8	39.4	35.7	23.7	27.4	21.1	25.9	25.2	18.4	34.4	25.1	58.2	176	88.6	69.3	56	47.1	49.1	47.3	74	44.9	66	28.6	19.6	25.7	16.7	65.4	43.6	32.2	66.2	61.5	16.5	51	54.6	70.2	66.5	47.2	73.6	36
ENSG00000234129.3	RP11-120D5.1	0.0712	0.0453	0.0499	0.0419	0.0586	0.059	0.113	0.0287	0.019	0.0328	0.0364	0.0285	0.0192	0.0194	0.0321	0.0414	0.0239	0.0266	0.0629	0.0416	0.0797	0.827	0.362	0.149	0.114	0.0745	0.0773	0.0543	0.125	0.0612	0.039	0.0194	0.00768	0.0404	0.0225	0.0653	0.133	0.0308	0.0888	0.116	0.0392	0.0876	0.0838	0.114	0.127	0.0879	0.0845	0.0723
ENSG00000226419.2	RP11-31F15.1	1.31	1.25	0.707	1.74	1.13	1.41	0.991	0.359	0.333	0.424	1.57	1.52	0.43	0.46	0.509	0.487	0.455	0.383	0.974	0.486	1.27	6.69	3.25	2.39	1.92	1.71	0.768	0.928	1.04	0.891	1.67	0.845	0.365	0.277	0.337	1.34	0.587	0.568	2.32	2.27	0.0687	0.946	0.926	1.51	1.54	1.04	1.43	0.348
ENSG00000179021.5	C3orf38	9.35	8.25	6.83	9.03	9.17	7.01	7.96	4.28	4.35	4.84	7.58	6.37	4.58	5.83	4.04	5.28	5.66	4.2	6.41	4.78	8.84	30.3	17.7	7.1	7.84	7.06	7.01	6.97	9.43	6.95	9.31	3.55	2.76	3.61	3.5	9	7.18	3.14	9.5	8.89	2.78	7.56	7.13	8.24	8.2	7.59	10.7	5.44
ENSG00000139133.2	ALG10	2.39	2.05	2.13	1.76	2.04	1.53	2.52	0.408	0.431	0.487	1.22	1.52	0.502	0.565	0.364	0.617	0.567	0.367	0.853	0.543	2.4	10.2	3.73	2.44	2.38	1.26	1.44	1.35	1.99	1.28	2.4	0.821	0.537	0.794	0.758	2.19	2.47	0.677	2.75	3.07	1.27	1.89	1.75	1.88	1.92	1.86	2.18	1.52
ENSG00000167670.11	CHAF1A	7.04	4.33	5.38	4.13	4.31	4.8	8.04	2.94	3.09	2.59	7.03	6.31	4.97	5.61	3.4	3.01	2.78	3.06	4.61	3.36	7.01	33.4	9.99	6.52	6.21	4.55	6.37	5.03	11.5	5.21	6.89	2.44	1.92	2.06	1.73	6.57	6.91	6.74	6.13	6.04	2.16	5.52	7.94	13.1	13.6	7.53	9.53	4.59
ENSG00000012048.15	BRCA1	1.65	1.26	1.1	1.25	1.41	1.21	2.07	1.11	0.691	1.25	0.777	0.855	0.924	0.956	1.22	1.27	1.04	1.26	2.95	1.66	1.48	20	6.32	1.87	2.03	2.32	2.17	1.87	2.95	1.92	2.25	1.31	0.958	0.531	1.04	1.91	1.41	1.01	2.72	1.69	0.58	2.23	1.49	2.11	1.86	2.28	2.68	1.25
ENSG00000122483.13	CCDC18	3.05	2.42	1.42	1.34	1.72	1.15	2.11	0.565	0.562	0.906	1.87	1.78	0.632	0.646	0.586	0.869	1.16	0.689	1.02	0.646	2.3	16.6	3.96	2.07	1.97	1.3	1.58	1.38	1.95	1.34	1.7	1.01	0.591	0.715	1.28	2.76	1.38	1.64	2.44	2.51	0.381	1.84	1.53	1.4	1.32	2.12	4.45	0.992
ENSG00000100749.3	VRK1	7.45	5.26	3.99	4.59	5.25	6.66	8.32	3.84	4.89	6.11	6.27	4.74	5.09	7.28	4.21	4.98	7.84	4.99	4.81	4.43	7.58	55.2	10.1	8.83	6.79	5.72	6.31	5.33	8.63	5.45	9.62	2.81	1.73	2.73	1.37	5.99	4.88	2.04	7.71	7.5	1.69	4.7	4.96	6.52	6.35	6.72	13.6	6.61
ENSG00000162775.10	RBM15	4.86	5.1	3.33	3.63	3.58	3.83	4.25	1.16	1.26	1.29	4.09	4.56	1.48	1.66	1.19	1.43	1.4	1.12	1.97	1.24	4.69	21.2	6.49	3.2	4.28	3.37	3.7	3.38	3.65	3.16	5.15	2.46	1.79	1.93	2.49	6.41	3.55	4.32	4.75	5.08	1.57	2.83	3.2	3.88	3.4	4.89	7.06	3.48
ENSG00000247240.3	UBL7-AS1	4.04	2.61	1.9	3.08	3.07	3.48	5.48	0.947	0.785	0.936	1.76	1.54	0.825	0.817	0.84	0.977	0.846	0.826	2.6	1.24	4.06	18.3	3.04	3.82	3.05	2.44	2.92	2.15	3.32	2.11	3.09	1.35	0.632	1.59	1.17	3.56	3.62	2.09	4.02	2.95	1.41	2.13	3.35	4.78	5.13	3.82	4.94	3.03
ENSG00000099901.12	RANBP1	31.5	33.8	32.8	37.9	37.5	35.9	34.7	21.2	26.2	18.8	56.2	49	26.8	36.6	20.8	29.4	20.8	16.3	29.8	24.9	35.8	123	68.8	46.5	45.5	36.5	31.8	33.2	42.6	31.9	48.5	12.8	9.31	21.3	21.8	36.3	27.7	13	45.1	44.3	13.3	35.5	35.2	33.6	31.4	31	44.8	24
ENSG00000132646.6	PCNA	45	38.9	63	51.3	49.8	44.3	51.7	19.4	19.3	22.3	67.3	52.7	21	25.2	20.4	24.1	20.9	20.1	48.1	22.7	49.5	455	144	66.1	56.3	41.7	57.1	41	99.7	42.4	64.1	20.5	16	27.3	20.4	59.1	58.4	18	53.8	61.3	21.5	45	43.3	55.7	51.9	64.9	82.4	39.9
ENSG00000171960.6	PPIH	14.1	10.9	11	12.7	12.6	13.5	13.8	6.69	7.33	6.93	15.6	13	8.53	10.5	6.08	7.55	8.38	6.16	8.35	6.06	14.8	44.1	19.1	17.2	15.8	12.5	12.3	11	16	10.8	15.9	7.51	5.08	7.1	3.73	15	12.8	4.61	17.7	19	4.52	8.93	14.1	14.8	15	13.5	19.4	10.3
ENSG00000153044.5	CENPH	7.22	3.85	2.47	3.42	3.52	3.49	5.09	2.13	2.27	2.32	3.13	2.42	1.87	2.53	1.93	2.23	2.85	1.92	3.3	2.38	5.93	84.6	11.6	6.82	7.07	4.04	4.63	3.12	10.1	2.85	5.2	2.44	1.87	1.72	0.957	4.22	4.32	2.71	4.91	6.6	0.988	2.68	4.46	7.78	7.78	5.8	8.57	2.97
ENSG00000106462.6	EZH2	3.55	2.82	2.53	1.85	2.33	1.37	2.7	0.712	0.699	0.82	7.99	7.54	1	0.897	0.793	0.77	0.923	0.697	1.32	0.772	3.99	52.6	8.66	5.05	4.51	1.44	7.25	1.41	16	1.28	2.91	1.09	0.772	1.76	2.19	6.48	5.23	2.06	4.27	5.42	3.34	1.39	3.22	14.8	14.5	8.91	9.63	3.37
ENSG00000075131.5	TIPIN	3.76	3.37	3.8	3.61	3.57	3.08	3.19	2.63	2.58	2.41	5.26	4.3	2.33	2.99	2.34	3.42	2.73	1.87	3.73	2.71	3.81	23.1	11	4.25	4.57	2.95	2.68	2.7	4.57	2.76	4.69	1.68	0.844	2.1	1.64	3.44	3.2	1.87	5.36	5.46	1.62	4.01	3.57	3.13	3.18	2.59	3.93	2.34
ENSG00000062822.8	POLD1	9.72	8.89	7.1	10.6	9.58	7.91	12.1	2.6	2.43	2.91	11.3	12.1	3.26	2.99	2.57	3.23	2.87	2.66	5.91	3.16	11.5	57.5	11.4	17.5	13.7	11.7	12.3	8.96	14.1	9.39	13.9	3.89	3	6.05	4.05	19.9	11.6	3.66	15.2	14.7	4.67	9.32	11.9	13.5	12.9	13.8	23.2	7.01
ENSG00000171467.11	ZNF318	11.8	9.44	7.89	12.8	12.6	13.5	14.1	3.5	3.79	4.35	20.2	21.6	5.76	5.52	3.85	4.52	4.88	3.6	5.47	4.12	11.3	91.4	13.4	19	20.4	12.1	8.44	10.9	7.61	10.7	15.6	4.71	3.7	4.77	4.57	11.7	9.71	5.01	17.8	18.9	4.72	10.7	14	10.9	11.4	10.7	16.4	6.2
ENSG00000262703.1	RP11-485G7.6	0.0416	0.0286	0.0502	0	0	0	0.169	0	0	0	0	0	0	0	0	0	0	0	0	0	0.0372	1.54	0.307	0.18	0.0582	0.0407	0.17	0	0.289	0	0	0	0	0.0634	0	0.173	0.11	0	0.118	0.244	0.0284	0	0.0751	0.238	0.27	0.286	0.341	0.0935
ENSG00000104738.12	MCM4	9.14	6.11	12.4	5.74	6.66	7.51	18.4	5.91	7.84	8.26	25.3	20.2	10.2	13.2	5.37	7.84	9.55	5.45	8.64	5.21	11	112	28.3	11	10.4	5.66	12	5.05	31	5.04	8.81	7.14	4.67	6.23	3.07	7.49	12.3	6.8	9.54	10.1	3.72	7.67	7.23	28.1	29.6	12.9	13	6.6
ENSG00000063438.12	AHRR	0.761	0.962	0.508	0.642	0.706	0.551	5.09	0.857	1.58	0.364	0.475	0.679	2.46	1.84	0.895	1.1	0.637	0.296	0.456	0.344	0.907	45.3	20.3	4.37	2.63	1.07	2.13	0.689	2.57	0.661	1.13	0.226	0.142	0.565	0.281	1.94	0.767	0.106	1.98	3.11	0.352	1.97	1.01	4.35	4.78	2.18	8.59	0.836
ENSG00000151503.8	NCAPD3	5.62	4.46	5.7	5.59	6.04	5.75	6.22	2.06	2.12	2.65	8.62	8.71	3.12	2.99	2.4	2.95	2.82	2.13	4.24	2.55	6.04	33.3	10.4	6.23	6.16	4.48	4.78	4.43	7.43	4.34	5.65	2.41	1.83	2.62	3.75	7.39	5.69	1.84	7.06	5.3	2.31	9.65	10.3	8.82	9.17	6.1	8.76	4.6
ENSG00000113810.11	SMC4	8.78	6.99	7.24	12.3	21.9	11.3	11.4	1.24	0.848	1.36	3.9	3.99	1.34	1.19	1.27	1.18	1.51	1.05	2.41	1.36	7.51	89.9	36.8	8.33	9.65	9.49	10.9	8.56	33	7.07	10.3	4.88	3.17	2.76	3.42	17.8	7.65	3.53	6.97	8.95	3.54	8.08	6.47	9.82	9.51	12.2	16.2	8.24
ENSG00000138658.11	C4orf21	2.16	1.47	1.21	1.43	1.4	1.48	2.34	0.735	0.694	0.833	3.38	3.92	1.1	0.838	0.982	0.841	0.665	0.783	2.19	1.08	2.18	11.7	1.7	2.84	2.23	1.9	1.62	1.89	1.83	1.86	2.37	0.611	0.453	0.718	0.664	2.72	1.67	0.799	3.8	2.92	0.744	2.57	2.29	1.89	1.86	2.59	4.18	1.54
ENSG00000138780.10	GSTCD	3.1	2.39	2.12	2.82	2.74	2.64	2.88	1.6	1.59	1.78	4.98	4.19	1.68	2	1.51	2.17	2.07	1.31	2.98	1.76	3.64	11.4	5.91	3.74	3.52	2.47	2.31	3	3.73	3.15	3.83	1.22	0.68	1.79	0.939	3.18	2.96	1.05	4.73	3.68	0.947	3.68	3.26	2.93	3.02	2.36	2.37	1.86
ENSG00000076003.4	MCM6	20.2	14.8	9.07	21.9	17.6	24.5	14.8	5.25	5.89	4.81	22.7	16.9	7.23	8.51	4.46	6.15	5.89	3.91	7.72	4.56	18.2	83.5	31.5	24.9	24.1	11	12.3	13.8	16.7	12.6	20.4	5.49	2.29	7.12	2.41	17.3	10.7	6.53	25.6	21.8	2.94	6.12	11.6	13.9	15.5	15.8	18.9	9.13
ENSG00000010292.8	NCAPD2	13.2	11.1	12.3	22	17.5	16	22.2	4.87	4.2	6.23	12.1	11.8	6.16	5.89	6	5.77	5.48	5.6	16.6	6.78	14.2	118	31.6	19.7	20.6	14.6	15.8	16.6	24.9	15.6	18.4	5.66	3.87	6.36	3.63	16.3	17	5.68	18.9	14.9	5.03	11.9	16.9	17.9	18.4	20.2	27.7	12.5
ENSG00000187951.6	ARHGAP11B	0.511	0.468	0.427	0.327	0.46	0.26	0.715	0.282	0.146	0.2	0.239	0.22	0.14	0.164	0.295	0.267	0.17	0.275	0.742	0.412	0.475	11.3	2.75	0.485	0.493	0.416	1.25	0.309	2.06	0.368	0.498	0.223	0.108	0.183	0.169	0.909	0.64	0.253	0.424	0.432	0.237	0.416	0.528	1.45	1.36	1.79	1.68	0.555
ENSG00000103995.9	CEP152	2.36	2.63	1.47	2.15	2.91	1.64	2.23	0.5	0.445	0.805	1.62	1.68	0.721	0.646	0.492	0.465	0.661	0.621	1.02	0.637	2.42	17.9	3.6	2.75	2.18	2.03	2.42	2.17	2.9	2.21	2.35	1.42	0.519	1.68	0.565	3.36	2.99	0.399	6.56	3.86	1.54	1.36	2.34	2.4	2.28	3.03	3.2	2.05
ENSG00000094804.5	CDC6	0.96	1.57	1.49	0.709	1.12	0.49	0.766	0.623	1.1	0.806	1.21	1.18	1.98	2.11	0.521	0.658	0.855	0.573	0.356	0.397	0.993	32.1	7.24	1.35	0.976	0.468	2.25	0.552	5.9	0.54	1.12	0.623	0.302	0.362	0.959	1.77	1.71	0.236	0.963	1.09	1.08	0.845	0.922	1.69	1.65	2.74	5.89	1.02
ENSG00000196584.2	XRCC2	0.444	0.271	0.396	0.159	0.256	0.165	0.358	0.256	0.238	0.275	0.807	0.85	0.349	0.351	0.258	0.279	0.295	0.205	0.529	0.291	0.579	12.4	1.89	0.433	0.547	0.273	0.601	0.251	1.53	0.268	0.47	0.173	0.123	0.183	0.118	0.531	0.597	0.111	0.603	0.592	0.137	0.341	0.601	0.607	0.674	0.909	0.976	0.408
ENSG00000180198.11	RCC1	12.1	13.9	10.3	7.06	8.57	6.56	25	2.29	2.55	3	7.05	6.33	3.03	3.2	2.44	3.1	3.38	2.37	4.4	2.92	16	64.7	43.5	18.4	25.7	9.95	14.8	7.43	31.2	8.42	14.2	3.27	2.18	6.06	8.34	17.6	21.5	6.08	11.1	23.3	6.85	5.3	13.3	14.3	14.1	17	20.6	9.34
ENSG00000156876.8	SASS6	2.81	2.12	2.04	2.46	2.73	2.56	3.5	1.03	0.989	1.18	7.4	6.03	1.16	1.29	1.15	1.33	1.05	0.989	2.99	1.38	3.14	17.3	3.2	4.06	4.7	3.74	2.88	2.66	3.5	2.57	3.82	1.11	0.799	1.17	0.968	2.62	3.05	1.17	3.4	4.42	1.2	3.84	3.58	2.48	2.33	3.35	4.36	2.27
ENSG00000112984.7	KIF20A	0.369	0.306	0.793	0.361	0.538	0.19	0.447	0.037	0.0317	0.0344	0.0531	0.0644	0.0395	0.0382	0.0528	0.0528	0.0412	0.0315	0.0801	0.05	0.309	36.9	13.4	0.143	0.275	0.167	1.99	0.174	8.71	0.175	0.189	0.155	0.127	0.23	0.129	0.902	1.07	0.0493	0.377	0.251	0.073	0.114	0.271	2.27	2.23	2.39	2.5	0.555
ENSG00000213024.6	NUP62	24.1	20.2	26.6	24.4	24.3	26.8	31.5	8.35	9.76	9.16	36.2	31.9	11.9	13	8.52	12.7	10.7	7.42	14.5	8.88	23.3	94.6	36	28.7	39.7	26.6	21.5	23.8	23.8	24.4	33.3	9.53	8.59	14.4	12.8	25.1	21.6	16.2	25.1	29.3	9.59	30.8	27.3	23.3	24.6	24.4	35.1	15.8
ENSG00000170734.7	POLH	6.93	5.69	6.21	9.17	8.39	8.63	8.12	1.63	1.82	2.14	6.79	6.63	2.22	2.29	1.76	2.06	2.51	1.58	3.51	1.88	6.43	39.4	29.3	8.93	10.9	6.29	5.15	6.53	8.13	6.56	7.3	2.8	1.88	3.06	2.73	8.6	6.58	2.78	8.39	7.08	3.87	6.41	7.06	9.15	10.3	5.71	7.98	4.8
ENSG00000108064.6	TFAM	11.1	11.9	12.2	8.36	9.33	9.44	12.2	4.24	4.75	5.2	15.8	11.2	5.02	6.99	4.43	6.26	5.21	4.2	6.25	4.83	12.7	40.7	18.3	11.9	12.5	10.4	10.6	9.73	10.2	9.6	14.9	4.81	4.75	7	6.91	9.69	11.3	6.06	10.4	14.8	4.57	8.97	10.8	8.16	7.97	9.73	11	8.8
ENSG00000233514.1	RP11-570P14.1	0.253	0.261	0.177	0.248	0.239	0.268	0	0.158	0.156	0.161	0.292	0.234	0.184	0.179	0.167	0.189	0.157	0.114	0.163	0.146	0.277	1.22	0.507	0.165	0.168	0.232	0.206	0.144	0.327	0.19	0.317	0.062	0.0732	0.194	0.0966	0.302	0.207	0.148	0.349	0.346	0	0.297	0.207	0.259	0.242	0.197	0.268	0.16
ENSG00000075218.14	GTSE1	0.618	0.457	0.857	0.481	0.527	0.291	0.41	0.0929	0.0935	0.146	0.488	0.466	0.152	0.163	0.102	0.124	0.202	0.112	0.269	0.121	0.523	37.8	7.52	0.531	0.468	0.229	2.29	0.24	5.92	0.266	0.349	0.359	0.172	0.278	0.21	0.977	0.925	0.0908	0.432	0.489	0.125	0.316	0.456	1.85	1.9	2.96	3.93	0.791
ENSG00000144554.6	FANCD2	1.87	1.31	0.989	0.906	1.14	0.953	2.34	0.333	0.331	0.485	1.35	1.29	0.542	0.501	0.337	0.48	0.724	0.389	0.781	0.502	2.27	29.4	2.25	1.71	1.57	1.07	2.23	1.13	3.77	1.12	2.6	0.412	0.212	0.604	0.308	2.5	2.35	0.248	2.29	3.54	0.662	1.09	2.47	3.18	3.15	3.99	7.89	1.47
ENSG00000165244.6	ZNF367	2.14	1.27	0.732	1.89	2.09	3.11	1.48	0.812	0.819	1.75	2.43	2.06	0.8	1.14	1.02	1.04	2.09	1.31	2.67	1.54	1.4	15.4	3.53	2.04	1.3	1.15	1.75	1.5	3.15	1.65	1.76	0.848	1.18	1.12	1.36	2.23	1.12	1.04	2.86	1.92	0.558	0.658	0.998	2.22	1.92	2.17	1.97	1.21
ENSG00000080839.7	RBL1	3.41	2.59	2.11	2.53	2.81	2.93	3.7	1.09	0.948	1.21	5.31	4.33	0.925	1.08	1.03	1.46	1.19	0.982	2.31	1.18	2.99	13	6	4.71	4.97	2.87	2.32	2.47	3.96	2.29	3.23	1.26	0.857	0.839	0.724	3.06	2.72	2.86	5.82	5.78	1.55	2.35	3.02	3.13	3	3.12	4.34	1.76
ENSG00000136492.4	BRIP1	0.348	0.191	0.247	0.186	0.181	0.184	0.485	0.0722	0.111	0.163	0.112	0.098	0.152	0.196	0.0618	0.0775	0.328	0.0927	0.0536	0.0425	0.358	9.2	2.91	0.291	0.144	0.107	0.534	0.162	1.44	0.128	0.24	0.0371	0.0166	0.0856	0.279	0.391	0.435	0.029	0.403	0.957	0.126	0.0416	0.289	0.788	0.885	0.904	0.493	0.321
ENSG00000123219.8	CENPK	0.808	0.609	0.393	0.54	0.674	0.344	0.455	0.179	0.178	0.324	0.4	0.315	0.166	0.231	0.22	0.231	0.369	0.226	0.337	0.243	0.828	23.2	4.89	0.784	0.701	0.3	1.87	0.272	3.57	0.26	0.762	0.171	0.113	0.338	0.16	1.41	0.868	0.0633	0.661	0.74	0.164	0.262	0.687	1.14	0.962	2.98	3.31	0.577
ENSG00000250645.1	CTD-2228K2.1	0	0	0.0851	0	0	0	0	0	0	0	0	0	0	0	0	0	0	0	0	0	0	2.14	0.796	0	0.246	0	0.0994	0	0.125	0	0	0	0	0	0	0	0	0	0.0868	0	0	0	0	0	0.0914	0.0759	0.228	0
ENSG00000169607.8	CKAP2L	0.152	0.106	0.186	0.143	0.185	0.0748	0.157	0.0646	0.0579	0.0358	0.178	0.15	0.0888	0.1	0.0528	0.0353	0.0439	0.0423	0.0613	0.0436	0.0996	16.2	4.56	0.0591	0.0702	0.0605	0.676	0.0798	3.41	0.0957	0.0718	0.0369	0.0208	0.0857	0.0731	0.408	0.312	0.022	0.107	0.0519	0.0304	0.0342	0.0914	0.916	0.973	0.745	0.914	0.192
ENSG00000125885.9	MCM8	5.48	3.86	4.48	6.12	4.85	5.76	7.93	1.02	0.883	1.24	5.37	4.94	1.28	1.28	1.07	1.3	1.07	1	2.49	1.31	5.4	30.7	7.11	7.26	10.4	6.84	5	5.55	5.7	5.65	6.22	3.42	2.36	2.34	1.22	4.83	4.86	5.39	5.54	5.86	2.37	3.07	6.8	5.07	5.58	5.53	6.19	4.23
ENSG00000123473.11	STIL	0.871	0.928	0.703	0.544	0.726	0.389	1.05	0.472	0.525	0.651	1.11	1.09	0.897	0.895	0.533	0.518	0.709	0.508	0.688	0.471	1.13	20.9	3.71	0.642	0.609	0.408	2.92	0.376	3.45	0.409	0.725	0.292	0.198	0.522	0.399	1.19	2.52	0.199	0.855	0.928	0.411	0.738	1.45	2.24	1.85	2.92	2.27	0.838
ENSG00000161800.8	RACGAP1	4.56	3.87	2.47	4.85	4.53	4.45	7.67	3.08	3.24	5.64	8.04	8.56	4.9	5.17	3.43	3.93	7.28	4.31	5.86	4.58	4.27	61.4	19	5.67	4.32	9.55	9.47	5.95	18.4	5.34	3.76	1.76	1.04	3.89	0.883	8.03	3.91	2.03	6.25	2.88	0.943	1.76	3.28	10.5	10.9	8.88	7.02	5.23
ENSG00000134057.10	CCNB1	3.08	2.77	4.34	2.33	2.81	1.99	4.21	1.96	2.66	3.03	10.7	8.62	4.14	5.67	2.23	4	3.64	2.15	2.63	2.54	3.74	120	29.4	5.25	4.97	2.37	8.64	1.98	30.7	2.1	3.81	1.17	0.938	2.46	0.767	3.78	4.08	1.14	3.64	5.48	1.57	3.9	3.35	7.17	7.07	9.38	9.65	3.34
ENSG00000130826.11	DKC1	30.2	30.2	24.7	26.9	27.5	28.9	33.3	12.7	12.9	14.3	37.4	29.1	12.6	16.6	12.5	18.5	15.8	11.1	20.9	14.1	37.3	110	65.3	39.7	36.8	24.6	27.2	23.3	47.4	22.4	42.1	13.4	10.2	13.8	11.2	29.7	31.3	20.2	32.8	46.8	20.6	31	32.5	43.7	44	28.5	43.5	23.1
ENSG00000088325.11	TPX2	1.72	1.4	1.78	1.88	2.35	1.5	0.796	0.669	0.915	0.777	2.27	2.09	1.61	1.78	0.585	0.614	1.25	0.622	0.699	0.495	1.46	111	27.1	0.503	0.546	0.433	6.21	0.449	18.4	0.452	0.503	0.57	0.27	0.601	1.38	2.43	1.75	0.955	1.29	0.524	0.179	0.351	0.668	8.08	10.2	6.62	7.34	1.46
ENSG00000165480.11	SKA3	0.149	0.175	0.308	0.148	0.219	0.0782	0.136	0.195	0.16	0.244	0.249	0.196	0.193	0.28	0.335	0.245	0.27	0.2	0.244	0.201	0.208	21.6	5.23	0.13	0.204	0.0914	1.05	0.0782	3.89	0.0819	0.139	0.0697	0.0462	0.134	0.0727	0.378	0.471	0.0767	0.149	0.159	0.067	0.0799	0.176	0.935	0.901	1.2	1.46	0.278
ENSG00000203362.2	RP3-337H4.8	0.243	0.319	0.432	0.276	0.235	0.171	0.292	0.198	0.245	0.195	0.791	0.688	0.21	0.351	0.179	0.337	0.275	0.164	0.215	0.189	0.33	2.4	0.837	0.424	0.244	0.196	0.348	0.289	0.743	0.266	0.322	0.163	0.138	0.246	0.182	0.563	0.5	0.0523	0.328	0.459	0.253	0.676	0.514	0.607	0.588	0.393	0.6	0.32
ENSG00000085840.8	ORC1	0.724	0.518	0.974	0.49	0.519	0.431	0.674	0.129	0.153	0.149	1.37	1.24	0.248	0.238	0.142	0.261	0.141	0.109	0.333	0.173	0.646	28.8	2.77	0.856	0.917	0.419	1.67	0.36	3.83	0.371	0.701	0.186	0.116	0.54	0.292	1.15	0.892	0.276	0.85	1.06	0.274	0.821	0.864	1.74	1.97	2.61	2.98	0.615
ENSG00000167088.6	SNRPD1	31.4	37.3	25.8	36.5	36.3	34.6	31.6	25.5	28.4	23.8	40.3	32.5	25.5	34.3	23.6	31.7	28.2	20.9	31.8	25.7	37	168	77.6	43.2	40.5	28.8	29.6	26.1	49.1	25.1	36	14.3	11.1	19	12.8	33.5	26.6	18.5	41.2	44.6	11	43.2	34.6	34	31.1	28.6	40.4	24
ENSG00000131747.10	TOP2A	0.863	0.677	1.37	0.729	1.01	0.415	0.964	0.0644	0.0598	0.0636	0.0611	0.0641	0.0553	0.057	0.0893	0.0726	0.0648	0.0485	0.181	0.0755	0.902	147	32.7	0.295	0.649	0.532	6.6	0.367	20.9	0.334	0.495	0.262	0.153	0.302	0.27	2.42	2.47	0.0881	0.627	0.344	0.162	0.178	0.657	6.58	6.65	8.29	6.05	1.75
ENSG00000000460.12	C1orf112	2.46	1.7	1.28	1.75	1.98	2.11	2.67	0.568	0.431	0.639	3.27	3.91	0.661	0.595	0.687	0.701	0.651	0.546	1.64	0.74	2.4	10.3	2.07	3.49	3.29	2.04	1.74	1.68	2.1	1.67	2.54	0.734	0.389	0.714	0.884	1.83	1.81	0.473	4.16	3.39	0.628	1.8	2.31	1.98	2.05	1.83	2.5	1.29
ENSG00000172244.4	C5orf34	2.13	1.3	0.833	2.1	2.19	2.42	2.9	0.651	0.939	0.964	1.23	1.08	1.54	1.78	0.689	0.896	1.4	0.776	0.851	0.6	2.49	9.88	3.23	3.21	2.79	1.68	1.37	1.62	1.73	1.38	2.28	0.569	0.29	0.81	0.242	1.69	2	0.346	2.6	2.08	0.308	0.944	3.02	2.16	2.38	1.44	1.99	0.923
ENSG00000130810.15	PPAN	27.5	30	19.4	19.9	23	22	31.3	10.6	13.9	12.9	34.3	31.2	17.7	20.4	11.6	14.4	15	11.9	13.6	11	32.8	131	45.2	32.1	37.6	28.7	25.3	25.8	34.2	25.4	44.2	12	8.96	13.8	12.6	26.2	24.9	22.1	35.7	38	14.2	23.5	33.7	40.1	40.2	26.3	42.5	20.5
ENSG00000214654.5	RP11-27I1.4	1.39	0.829	2.3	0.881	1.02	0.821	2.09	0.367	0.351	0.468	0.418	0.47	0.391	0.453	0.436	0.415	0.446	0.373	0.785	0.385	1.28	7.78	4.45	0.968	1.27	0.895	1.25	0.92	1.36	1.08	1.69	0.464	0.438	0.874	0.706	1.01	1.78	0.596	1.4	1.26	0.766	1.67	1.3	1.26	1.45	1.64	1.94	1.32
ENSG00000114346.9	ECT2	4.42	4.09	3.56	2.47	3.15	2.09	3.72	1.52	1.85	1.74	5.13	3.88	2.08	3.07	1.66	2.01	1.91	1.46	2.76	1.93	4.73	22.9	16.5	2.66	3.15	3.05	5.18	2.61	8.97	3.01	2.77	1.37	1.11	2.45	0.691	6.48	5.75	0.835	3.6	1.58	0.995	1.45	2.79	4.79	4.69	4.73	4.47	3.36
ENSG00000178295.10	GEN1	2.85	2.44	2.48	1.89	2.8	1.71	2.65	1.06	1.16	1.26	2.19	2.08	1.56	1.54	1.12	1.55	1.5	1.13	1.47	1.33	2.87	31.4	6.75	3	3.59	1.43	6.42	1.34	8.45	1.3	3.04	1.43	1.28	1.67	4.48	3.76	8.05	1.24	2.38	1.83	1.51	5.68	5.04	5.79	5.21	7.77	9.45	2.39
ENSG00000185480.7	PARPBP	0.792	0.564	0.488	0.552	0.637	0.537	0.612	0.194	0.205	0.183	0.361	0.444	0.205	0.254	0.199	0.625	0.23	0.153	0.393	0.3	0.781	11.9	2.77	0.903	0.699	0.377	0.909	0.347	3.08	0.344	0.607	0.205	0.0828	0.298	0.117	0.689	0.658	0.142	0.788	0.58	0.136	0.259	0.808	1.01	0.994	1.01	1.25	0.399
ENSG00000089685.10	BIRC5	0.273	0.229	0.437	0.257	0.384	0.124	0.266	0.11	0.0663	0.11	0.561	0.561	0.0968	0.089	0.141	0.103	0.0782	0.122	0.286	0.132	0.301	25.4	7.09	0.131	0.164	0.114	1.84	0.108	7.09	0.108	0.178	0.0946	0.0664	0.265	0.391	0.926	0.662	0.0382	0.246	0.181	0.122	0.162	0.423	2.11	2.01	2.52	3.23	0.496
ENSG00000117724.8	CENPF	0.458	0.33	0.74	0.24	0.358	0.16	0.362	0.187	0.285	0.137	0.0884	0.0744	0.223	0.329	0.148	0.131	0.168	0.0867	0.226	0.0941	0.481	33	8.89	0.281	0.369	0.24	2	0.208	6.34	0.21	0.342	0.117	0.0914	0.184	0.103	0.7	0.71	0.0913	0.416	0.756	0.0688	0.113	0.265	2.04	2.01	2.64	1.72	0.429
ENSG00000111206.8	FOXM1	1.47	1.32	1.91	1.17	1.42	0.613	1.12	0.755	0.827	0.808	0.614	0.683	0.869	0.824	0.637	0.597	0.853	0.646	0.784	0.696	1.34	50.7	18.8	2.23	2.06	0.965	5.45	0.809	16.1	0.762	1	0.508	0.356	1.36	1.39	2.52	3.01	0.194	1.62	1.44	0.605	1.27	2.89	5.06	5.35	7.05	7.35	1.79
ENSG00000138160.4	KIF11	1.05	0.668	1.25	0.818	0.882	0.733	1.57	0.419	0.46	0.728	0.379	0.342	0.605	0.771	0.418	0.703	1.03	0.509	0.908	0.472	0.968	50.8	10	0.896	0.945	0.586	2.52	0.577	10.2	0.574	0.939	0.365	0.199	0.424	0.359	1.54	1.5	0.178	0.973	0.836	0.446	0.66	0.838	3.95	4.51	3.5	4.29	1.02
ENSG00000165490.8	C11orf82	0.663	0.384	0.273	0.348	0.483	0.323	0.777	0.145	0.133	0.126	0.242	0.239	0.172	0.165	0.152	0.139	0.133	0.0974	0.26	0.14	0.629	8.02	2.6	0.977	0.538	0.216	0.502	0.232	2.93	0.246	0.469	0.174	0.0799	0.137	0.215	0.758	0.925	0.482	0.287	0.336	0.114	0.151	0.372	1.23	1.11	0.673	2.75	0.223
ENSG00000131876.12	SNRPA1	30.5	27.6	18.7	36.3	31.9	29.8	31.1	14.2	17	14.1	41.8	34.7	19	23.3	14.8	16.2	14.9	12.7	18.8	14.1	34.3	98.6	34.3	35.3	36.6	27	28.1	25.6	33.9	24.5	39.2	16	12	21	13.4	40.4	31	13.9	38	36.1	14.2	25.1	33.1	38.2	38.8	36.4	46.9	25.2
ENSG00000139618.10	BRCA2	0.483	0.291	0.152	0.405	0.323	0.245	0.292	0.036	0.039	0.044	0.0687	0.0625	0.045	0.0464	0.0334	0.0498	0.0443	0.0333	0.0755	0.04	0.379	10.2	2.8	0.325	0.361	0.116	0.341	0.116	0.721	0.108	0.252	0.0702	0.0296	0.0649	0.117	0.664	0.435	0.0346	0.272	0.283	0.124	0.0757	0.183	0.441	0.471	0.675	0.945	0.259
ENSG00000123485.7	HJURP	0.376	0.271	0.509	0.341	0.412	0.14	0.547	0.0531	0.0464	0.0624	0.0247	0.0298	0.0426	0.0514	0.0508	0.0579	0.0565	0.0531	0.0753	0.055	0.303	44.3	7.33	0.153	0.138	0.146	2.54	0.114	6.31	0.114	0.172	0.109	0.0663	0.219	0.256	1.42	0.783	0.0369	0.227	0.151	0.0803	0.107	0.404	2.29	2.36	3.19	4.37	0.687
ENSG00000138180.11	CEP55	0.531	0.379	0.721	0.518	0.661	0.257	0.644	0.0398	0.0317	0.0573	0.0136	0	0.0263	0.0416	0.0449	0.0476	0.0345	0.0353	0.184	0.0834	0.378	50.7	12.6	0.261	0.328	0.221	2.18	0.193	8.66	0.217	0.275	0.103	0.0671	0.171	0.075	1.02	1.13	0.0661	0.29	0.155	0.0821	0.433	0.298	1.53	1.42	2.67	2.58	0.748
ENSG00000165304.3	MELK	0.584	0.367	0.471	0.353	0.513	0.162	0.508	0.0452	0.0404	0.046	0.012	0.0133	0.0388	0.0434	0.0413	0.0756	0.0388	0.0348	0.105	0.0541	0.315	40.1	12.5	0.132	0.0811	0.207	2.66	0.144	8.91	0.167	0.0972	0.0856	0.0478	0.188	0.147	0.994	1.03	0.0395	0.397	0.28	0.16	0.0716	0.274	2	1.84	2.72	2.34	0.65
ENSG00000198176.8	TFDP1	25.6	33.6	20.7	23.2	26.2	15.5	27.7	18.2	18.8	21.9	49.2	46.9	18.8	20.8	18.6	21	22	17.1	33	18.5	30.6	137	90.9	42.5	40.2	32.3	30	24.9	56.7	26	36.7	20.2	12.5	17.8	12	32.3	31.7	21.2	30.4	31.5	8.16	32.6	34.6	39.5	38	27.5	35.1	21.8
ENSG00000156802.8	ATAD2	5.11	4.83	4.64	10.8	11.3	12.9	8.71	2.56	3.12	3.72	3.21	3.11	3.64	4.51	2.5	4.29	4.31	2.68	3.72	2.46	5.92	52.8	13.9	7.13	7.86	3.63	4.34	5.21	10.6	4.43	5.56	3.64	3.19	1.15	3.6	8.46	7.71	3.44	6.05	13.4	1.72	7.33	10.2	7.13	6.98	7.08	6.58	5.91
ENSG00000213492.2	NT5C3AP1	0.333	0.272	0.24	0.191	0.242	0.228	0.383	0.164	0.169	0.144	0.343	0.251	0.223	0.218	0.155	0.201	0.172	0.112	0.211	0.128	0.333	1.32	0.293	0.416	0.365	0.255	0.407	0.232	0.244	0.218	0.308	0.128	0.0954	0.189	0.105	0.37	0.207	0.409	0.436	0.437	0.185	0.254	0.327	0.36	0.404	0.421	0.487	0.191
ENSG00000111247.10	RAD51AP1	1.39	0.831	1.08	1	1.2	0.793	1.43	0.551	0.564	0.761	1.98	1.82	0.576	0.788	0.665	0.642	0.728	0.649	1.82	0.931	1.4	36.3	5.11	0.964	1.04	0.832	2.46	0.625	4.54	0.646	1.2	0.441	0.273	0.577	0.306	1.77	1.51	0.452	1.39	1.18	0.321	0.687	1.28	1.82	1.9	3.38	3.55	1
ENSG00000119203.9	CPSF3	15.3	12.5	16.6	13.6	14.3	14.1	17.2	5.74	5.74	6.81	12	10.8	7.61	9.37	6.36	8.81	7.34	6.13	10.8	7.22	14.6	48.1	30.8	17.8	16.7	14.2	12.4	13.3	16.8	13.9	17.4	6.29	5.26	8.66	6.5	15.1	13	7.65	15.9	13.5	5.93	14.6	12.3	15.8	17.2	13.6	17.8	11.1
ENSG00000122952.12	ZWINT	2.63	2.25	4.29	1.97	2.55	1.43	2.48	1.45	1.66	2.02	1.43	1.41	2.2	2.57	2.01	1.69	2.49	1.75	2.87	1.96	3.36	109	14.7	1.42	1.51	1.31	9.98	0.984	19.9	1.03	1.7	0.985	0.616	3.91	1.1	3.68	5.87	0.231	2.85	2.31	1.79	2.58	3.26	8.15	7.9	10.4	10.2	3.83
ENSG00000119969.10	HELLS	0.826	0.718	0.818	0.75	0.723	0.507	1.35	0.339	0.43	0.395	8.56	5.57	0.433	0.675	0.359	0.842	0.541	0.303	0.868	0.426	1.11	30.8	3.81	2.56	2.69	0.49	1.4	0.6	4.02	0.487	1.8	0.295	0.131	1.01	0.343	1.35	1.37	0.0955	1.13	2.99	0.42	3.31	1.92	2.08	2.11	3.08	3.72	0.949
ENSG00000175643.7	RMI2	0.757	0.743	1.08	0.602	0.766	0.371	3.49	1.21	1.27	1.29	0.184	0.214	1.84	2.27	0.8	0.731	2.17	0.86	0.725	0.624	0.856	28.6	4.46	1.5	1.94	0.781	3.15	0.507	7.92	0.474	0.727	0.278	0.215	1.82	0.344	1.59	1.5	0.201	1.71	3.21	0.44	0.615	1.56	6.43	6.84	3.87	3.14	1.17
ENSG00000163918.6	RFC4	8.79	7.98	6.11	9.44	9.57	9.42	9.1	3.83	4.68	4.92	22.5	20.5	6.63	6.91	4.68	5.04	5.22	4.38	7.48	5.04	9.36	54.4	14.8	14.3	12.5	11.8	9.67	9.68	11	10.4	16.2	4.77	3.26	4.73	3.8	9.07	8.43	4.19	11.1	18.5	5.26	9.21	10.5	7.64	7.38	11	17.5	8.31
ENSG00000134690.6	CDCA8	1.51	0.953	1.47	1.08	1.23	0.786	1.15	0.529	0.597	0.905	1.16	1.13	0.918	0.939	0.592	0.78	0.961	0.754	1.09	0.701	1.58	85.4	11.4	1.57	1.17	0.791	7.13	0.776	12.3	0.85	0.992	0.376	0.253	0.621	0.603	2.26	2.21	0.289	1.51	1.03	0.581	1.22	1.25	5.42	6.01	8.13	6.9	2.33
ENSG00000146410.7	MTFR2	1.06	0.598	0.603	0.393	0.58	0.312	1.03	0.222	0.208	0.222	0.587	0.574	0.207	0.213	0.198	0.287	0.209	0.202	0.381	0.312	0.684	21.9	2.42	0.715	0.174	0.527	1.34	0.594	2.55	0.62	0.655	0.198	0.108	0.397	0.185	1.35	0.834	0.394	0.853	0.366	0.19	0.576	0.618	1.32	1.51	1.97	2.86	0.77
ENSG00000166851.10	PLK1	2.18	1.92	2.17	2.42	2.92	1.6	2.99	2.15	2.49	3.26	11.1	11.5	3.67	2.99	2.09	2.32	4.01	2.61	2.37	1.95	2.13	96.9	16.8	2.87	3.47	2.54	8.8	2.07	17.5	1.87	3.37	0.847	0.651	1.56	1.25	3.83	3.11	0.776	3.12	3.93	1.02	4.09	3.78	5.84	5.88	11.3	12.9	3.43
ENSG00000137807.9	KIF23	1.74	0.997	2.05	5.15	4.78	6.2	1.23	0.202	0.209	0.176	0.148	0.171	0.372	0.359	0.241	0.252	0.218	0.171	0.321	0.25	1.67	36.1	19.9	2.46	1.5	0.932	3.44	1.47	7.84	1.82	2.43	0.324	0.179	3	0.172	2.7	1.47	0.101	7.33	1.47	0.362	0.223	1.48	3.2	3.19	3.5	3.11	1.83
ENSG00000136108.10	CKAP2	4.42	3.27	7.97	3.62	3.76	3.17	5.51	3.03	4.13	3.76	17.3	14.3	4.34	5.83	2.92	5.08	4.51	2.63	3.37	3.09	3.58	41.8	18.3	3.77	3.12	3.17	4.82	2.08	13.1	1.98	3.27	1.77	1.29	2.24	1.04	4.69	5.07	1.71	4.63	3.42	0.823	7.5	3.8	9.95	10.6	6.36	9.3	2.16
ENSG00000131153.4	GINS2	0.56	0.438	1.01	0.443	0.542	0.317	1.11	1.15	1.04	1.23	1.23	1.21	1.04	1.01	1.37	0.753	1.46	1.06	1.48	0.882	1.31	32.5	3.89	1.29	0.875	0.482	2.22	0.547	4.7	0.52	0.866	0.294	0.173	0.509	0.51	0.809	1.34	0.854	0.936	1.6	0.437	1.13	1.95	1.99	1.71	2.87	2.89	0.784
ENSG00000129810.10	SGOL1	0.109	0.105	0.103	0.0891	0.118	0.0481	0.128	0.0239	0.0212	0.0257	0.0573	0.0782	0.0211	0.0192	0.0294	0.0346	0.0254	0.0193	0.0784	0.0357	0.0947	10.9	1.37	0.0324	0.0899	0.0655	0.561	0.0513	1.39	0.0663	0.0407	0.0359	0.032	0.0948	0.125	0.273	0.295	0.019	0.102	0.103	0.0419	0.0653	0.111	0.392	0.36	1.02	1.19	0.21
ENSG00000120539.10	MASTL	9.65	7.06	5.36	8.03	7.86	8.43	8.62	1.71	2.21	1.83	4.09	3.45	2.79	3.52	1.78	2.69	2.21	1.7	3.59	2.16	8.69	39.4	11.8	8.79	8.14	4.55	5.23	4.82	9.07	4.73	6.57	2.29	1.28	3.15	2.5	8.43	6.78	1.72	9.96	7.25	2.06	6.13	5.91	9.34	10.5	6.52	7.69	4.39
ENSG00000154839.5	SKA1	0.188	0.138	0.66	0.147	0.196	0.0993	0.283	0.0523	0.0805	0.0612	1.6	1.14	0.123	0.152	0.0572	0.103	0.0652	0.058	0.0944	0.093	0.182	24.9	3.98	0.136	0.187	0.112	0.857	0.0919	3.03	0.0925	0.13	0.0692	0.0594	0.0952	0.0595	0.466	0.341	0.023	0.122	0.101	0.199	0.0641	0.157	0.661	0.684	1.05	1.64	0.272
ENSG00000087586.13	AURKA	1.42	1.25	2	0.958	1.32	0.882	1.96	0.623	0.667	0.786	1.51	1.44	1.05	1.16	0.674	0.827	0.758	0.72	1.09	0.942	1.24	49.2	10.3	1.9	1.18	1.28	5.55	1.05	6.73	1.26	1.29	2.51	2.19	1.53	1.36	2.18	1.75	3.17	1.47	4.12	0.581	0.915	1.16	2.2	2.41	5.06	5.51	2.57
ENSG00000092208.12	GEMIN2	7.4	6.54	4.27	5.48	6.41	5.92	6.5	4.22	4.72	4.37	12.8	10.1	4.83	6.43	4.33	5.03	5.31	3.57	7.7	4.41	7.77	25.6	8.91	9.2	9.83	6.46	5.21	6.44	5.32	6.41	7.23	3	2.28	3.35	2.3	5.92	4.51	5.37	9.26	9.91	2.29	7.23	6.52	6.91	6.68	5.06	6.95	3.7
ENSG00000133119.8	RFC3	8.09	5.84	13.5	4.89	6.03	5.42	6.13	2.56	2.54	1.76	12.3	8.42	2.18	3.31	2.44	3.24	2.21	1.51	4.07	2.17	9.16	55.5	9.37	8.77	8.53	4.68	5	4.84	7.94	4.45	8.17	2.8	2	2.4	1.83	7.09	6.37	1.86	9.26	10.5	2.97	4.5	5.93	6.69	7.37	6.12	7.93	4.45
ENSG00000185130.4	HIST1H2BL	0	0	0.0869	0.219	0.161	0.162	0.103	0	0	0.0579	0.228	0.135	0	0	0	0	0.107	0	0.119	0	0	1.36	0.435	0.225	0.221	0	0.259	0.0835	0.231	0.0786	0	0.0423	0	0	0	0.207	0	0	0.095	0.271	0	0	0.237	0.113	0.144	0.206	0.279	0.0765
ENSG00000176619.6	LMNB2	11.9	15.3	13.5	14	15.2	10.6	16.1	8.64	9.47	8.36	37.6	37.2	11.9	12.1	8	12	9.76	7.32	9.4	7.78	13.9	104	79.7	24	20.3	14.7	17.8	13.7	43.4	13.8	25.5	7.84	5.46	10.1	4.01	22.1	14.4	11.1	18.9	26.9	5.43	23.8	19.5	16.8	16.7	17.6	22.1	12.2
ENSG00000093000.14	NUP50	16.1	15.1	16	9.58	12.3	8.56	17.3	6.26	8.61	7.59	19.2	15.9	9.69	13.4	6.11	8.77	9.38	6.19	7.85	6.28	14.8	49.1	35.9	16	18.7	10.8	13.4	10.8	24.9	10.5	15.9	4.57	3.26	8.62	8.85	21.4	15.2	4.91	17	19.3	8.11	10.9	17.6	18.6	19.1	16.3	29.7	14.6
ENSG00000142731.6	PLK4	1.42	0.799	0.937	0.533	0.759	0.654	1.08	0.633	0.605	0.638	0.243	0.236	0.643	0.774	0.441	0.687	0.895	0.463	0.793	0.54	1.2	29.1	4.09	1.35	1.23	0.524	1.65	0.456	4.5	0.454	1.05	0.23	0.142	0.53	0.181	1.2	1.01	0.0854	1.23	1.4	0.249	0.416	0.917	2.72	2.71	1.96	2.1	0.661
ENSG00000143476.13	DTL	0.495	0.365	0.281	0.259	0.382	0.219	0.19	0.0717	0.0856	0.0738	0.12	0.103	0.0808	0.0923	0.0661	0.0796	0.0912	0.067	0.12	0.0932	0.407	36	4.2	0.291	0.338	0.157	1.13	0.127	2.81	0.123	0.196	0.111	0.0652	0.106	0.131	0.989	0.524	0.0644	0.204	0.187	0.0824	0.429	0.349	0.951	1.01	1.43	3.49	0.322
ENSG00000111602.7	TIMELESS	8.02	7.29	7.82	4.53	5.73	3.8	11.9	1.98	1.67	1.93	7.86	8.55	2.5	2.17	2.09	3.12	1.54	1.73	5.91	3.49	8.67	48	10.5	12.1	10.5	5.56	7.67	4.64	14.4	4.57	10.2	2.44	1.58	5.45	9.76	11.3	9.12	3.38	6.7	5.96	5.59	17	9.59	8.31	7.25	11.4	18.9	6.79
ENSG00000142856.12	ITGB3BP	3.82	2.97	3.33	3.53	4.04	3.8	4.4	1.56	1.72	1.76	4.06	3.52	1.75	2.03	1.43	2.03	1.96	1.52	2.53	1.7	4.67	15.6	6.58	4.9	6.21	4.45	3.24	4.94	3.73	5.03	4.97	1.59	0.932	2.61	0.991	3.9	3.84	1.03	6.36	8.1	1.84	4.79	4.59	3.67	3.43	3.34	4.67	2.7
ENSG00000154920.10	EME1	1.1	0.53	0.626	0.484	0.599	0.385	0.547	0.284	0.221	0.342	0.444	0.507	0.323	0.265	0.423	0.292	0.29	0.326	0.74	0.358	0.81	24.1	3.14	0.905	0.955	0.487	1.08	0.435	2.18	0.358	0.809	0.3	0.165	0.274	0.172	1.06	0.812	0.217	1.71	1.53	0.186	0.537	0.728	1.19	1.26	1.53	2.35	0.608
ENSG00000197472.10	ZNF695	0.0306	0.0301	0.0278	0.0189	0.0236	0.0119	0.0664	0.0493	0.0587	0.0598	0.14	0.115	0.0857	0.0959	0.059	0.0416	0.073	0.0368	0.0246	0.0292	0.0537	1.31	0.34	0.0396	0.0332	0.0235	0.0751	0.0273	0.154	0.0171	0	0.007	0	0.039	0	0.0466	0.0453	0	0.0287	0.0998	0.0112	0.0283	0.0541	0.0303	0.0207	0.0585	0.0511	0.0352
ENSG00000092853.9	CLSPN	0.229	0.22	0.185	0.168	0.21	0.108	0.211	0.129	0.162	0.0706	0.0359	0.0358	0.34	0.359	0.179	0.105	0.15	0.0547	0.135	0.0919	0.178	11.8	2.46	0.176	0.152	0.0711	0.475	0.0653	1.1	0.0678	0.115	0.0643	0.0505	0.0661	0.0449	0.528	0.316	0.0233	0.174	0.0663	0.0582	0.0848	0.124	0.368	0.358	0.681	1.54	0.164
ENSG00000237649.3	KIFC1	0.981	0.979	1.27	0.849	0.887	0.537	1.05	0.163	0.158	0.22	0.26	0.271	0.175	0.209	0.198	0.228	0.215	0.187	0.477	0.203	1.74	88.1	13.5	1.49	1.15	0.525	5.11	0.492	14.5	0.455	1.08	0.269	0.166	0.44	0.262	3	1.9	0.149	0.912	2.84	0.323	0.835	1.18	5.93	5.73	6.3	6.65	1.33
ENSG00000141384.7	TAF4B	4.52	4.34	3.19	2.32	2.94	3.23	3.67	1.12	1.94	2.08	5.67	3.97	2.66	4.33	1.1	1.79	2.32	1.46	1.54	1.46	4.74	16.8	4.64	3.66	3.56	3.19	2.58	3.09	3.33	3.07	4.4	1.08	0.48	1.52	0.138	2.24	3.47	2.25	4.99	8.36	1.57	1.55	2.37	5.77	6.35	3.45	5.48	1.83
ENSG00000147536.7	GINS4	0.652	0.452	0.732	0.442	0.425	0.284	0.635	0.289	0.201	0.323	0.4	0.396	0.253	0.254	0.343	0.304	0.239	0.295	0.996	0.386	0.68	16.5	3.54	0.89	0.913	0.298	0.59	0.281	1.44	0.279	0.474	0.226	0.0971	0.323	0.18	0.783	0.743	0.109	0.647	0.861	0.132	0.302	0.5	0.618	0.628	1.01	1.45	0.334
ENSG00000148843.9	PDCD11	15	14.3	11.9	13.6	14.2	13	17.1	3.85	4.44	5.41	16.7	16.5	6.68	6.7	4.4	5.58	6.02	4.27	6.52	4.53	17.3	48.2	35.7	20.1	20.2	13.6	12.9	13.4	18.9	13	25.3	6.45	5.04	7.59	6.91	16.6	13.5	12.4	22	25.1	9.08	13.9	17.5	20.1	21.7	13.1	19.7	10.8
ENSG00000139343.6	SNRPF	20.9	22.6	17.6	23.6	23.4	21.6	18.9	12.9	13.3	13	21.1	16.2	11.1	15.6	11.8	16.8	15.3	11.6	15.8	13.8	24.7	79.1	42.2	25.8	25.1	20.4	19.3	19.4	33.1	17.7	22.5	11.7	8.43	14.1	13.6	24.4	17.5	9.05	24.4	29.1	7.41	28.8	20.5	22.6	22	18.8	25.6	15.9
ENSG00000149554.8	CHEK1	1.98	1.75	1.64	2.19	2.5	3.34	1.92	0.939	0.977	1.21	1.06	0.958	0.927	1.1	1.01	1.32	1.34	1.01	1.85	1.36	1.88	23.9	12.8	2.36	2.32	2.32	2.67	1.42	4.01	1.42	1.83	0.721	0.373	1.72	0.637	1.74	1.87	0.388	2.22	3.13	1.22	2.8	2.28	2.4	2.34	2.93	2.4	1.62
ENSG00000249784.1	SCARNA22	0.262	0	0.0721	0	0	0	0	0	0	0	0.481	0.556	0	0.233	0	0.237	0.176	0	0.189	0	0.285	2.72	1.05	0	0	0	0.347	0	0.36	0	0	0	0	0	0	0.365	0.241	0	0.323	0	0	0.555	0.353	0	0	0.323	0.363	0
ENSG00000174371.12	EXO1	0.187	0.14	0.216	0.166	0.188	0.147	0.201	0.0991	0.16	0.129	0.0529	0.0454	0.204	0.207	0.0818	0.0986	0.127	0.0688	0.0858	0.0648	0.156	18.1	3.4	0.15	0.169	0.0822	0.628	0.0676	2.28	0.0772	0.136	0.0492	0.0275	0.109	0.073	0.349	0.359	0.0222	0.161	0.211	0.0402	0.0737	0.134	0.573	0.611	0.88	1.33	0.163
ENSG00000132341.7	RAN	90.1	116	106	114	117	116	110	65.9	81.9	66.1	116	94.5	82.9	118	56.2	100	85.4	48.6	85.4	70.9	96.4	547	301	124	86.8	102	90.5	102	161	103	117	60	41.1	55.2	36.6	118	77.4	73.5	109	103	34.4	103	83.8	101	93.2	85.7	119	71.9
ENSG00000072571.15	HMMR	0.319	0.319	0.645	0.304	0.383	0.184	0.572	0.185	0.216	0.148	0.114	0.133	0.232	0.31	0.226	0.244	0.151	0.119	1.06	0.352	0.281	53.8	8.42	0.214	0.135	0.152	1.89	0.136	4.58	0.142	0.292	0.261	0.176	0.416	0.325	0.818	0.889	0.432	0.365	0.29	0.152	0.281	0.323	1.5	1.38	2.56	2.82	0.659
ENSG00000156970.8	BUB1B	0.478	0.322	0.691	0.345	0.444	0.166	0.522	0.133	0.142	0.268	0.458	0.406	0.197	0.235	0.12	0.215	0.347	0.236	0.188	0.131	0.597	69.5	7.83	0.193	0.276	0.205	2.93	0.163	7.51	0.166	0.369	0.238	0.122	0.305	0.132	1.41	1.16	0.0486	0.406	0.378	0.148	0.441	0.491	3.13	3.24	3.66	4.25	0.655
ENSG00000166508.13	MCM7	56.9	37.9	29.4	45.1	49.8	61.2	70.5	33.9	16.9	26.7	61.5	62.8	21.2	21.2	39.2	30.2	20.2	37.9	80.3	50.8	56.4	189	56.8	73.4	84.1	59.9	55.1	55.2	57.7	55.4	60.8	14.3	10.3	21.6	15.5	49.8	49.3	27.8	67.8	77.1	24.1	37.9	64	68.2	69.2	63.3	90.8	42.2
ENSG00000164104.7	HMGB2	82.6	73.7	19.2	71.2	64.5	83.1	63.9	18.6	18.2	26.1	27.9	24.6	19.2	24.5	17.5	25	23.6	19.6	39.1	24.3	87	520	100	84.8	95.1	67.7	71.4	63.1	87	63.1	91	33.6	19.5	25.9	9.12	90.7	52.5	20.6	113	127	9.42	34	48.1	67.5	60.4	82.4	146	38.1
ENSG00000272269.1	RP11-500C11.3	6.5	6.51	3.28	4.32	4.48	4.84	6.23	1.2	1.35	1.19	2.99	2.85	1.45	1.72	1.23	1.37	1.28	0.855	2.02	1.17	5.68	31	12.3	6.09	5.95	3.98	3.33	4.15	4.96	3.91	5.63	2.13	1.37	2.1	2.15	5.35	4.35	4.21	5.82	5.74	1.64	3.02	3.94	3.51	3.91	4.17	7.67	2.61
ENSG00000171241.4	SHCBP1	1.03	0.57	0.647	0.888	1.05	0.681	0.45	0.629	0.539	0.947	1.53	2.65	1.23	1.08	0.579	0.502	1.86	0.747	1.06	0.468	0.696	41.3	9.8	0.684	0.566	0.598	1.19	0.487	4.45	0.487	0.542	0.754	0.568	3.12	0.0871	1.63	0.993	0.723	2.59	0.592	0.119	0.268	0.47	3.2	3.44	1.73	5.7	0.609
ENSG00000124571.13	XPO5	15	13.6	13.7	14.6	15	15.9	16.9	5.5	6.69	7.6	20	19.2	9.08	8.77	5.43	7.03	8.79	6.2	6.94	5.29	16	47.5	23.8	19.4	18.6	13.5	11.4	13.5	20.3	13.2	21.1	6.23	5.21	8.55	6.08	15.8	14.5	9.42	19.3	15.5	11.6	17.5	17.5	20.7	23.3	12	15.8	12.7
ENSG00000092470.7	WDR76	3.54	2.29	0.875	3.25	2.83	3.83	3.78	0.733	0.76	0.774	7.31	6.14	1.09	1.26	0.664	0.856	0.667	0.599	1.42	0.902	3.06	25.6	5.15	4.64	4.77	4.45	3.38	3.74	4.24	4.02	2.56	0.824	0.5	0.939	0.362	3.69	2.67	0.334	3.91	3.07	1.32	1.95	2.57	3.7	3.99	3.57	4.14	2.19
ENSG00000244556.1	ODCP	0.217	0.152	0.12	0.17	0.121	0.152	0.209	0.04	0.061	0.0651	0.272	0.302	0.0808	0.0792	0.0719	0.076	0.0661	0.0367	0.172	0.072	0.199	1.55	0.277	0.137	0.11	0.134	0.199	0.136	0.322	0.129	0.0768	0.0497	0.037	0.132	0.153	0.423	0.208	0.074	0.251	0.159	0.0971	0.245	0.24	0.448	0.369	0.303	0.405	0.24
ENSG00000128059.4	PPAT	4.15	4.6	6.22	4.32	4.86	4.15	5.93	3.84	4.68	4.05	9.42	8.5	5.01	6.13	3.59	4.55	4.84	3.1	4.67	4.08	4.91	34.9	15.4	6.62	6.31	4.29	3.81	3.53	5.51	3.31	5.92	1.69	1.15	3.46	2.78	3.57	4.5	2.22	6.46	10.6	3.68	6.84	5.18	5.02	4.51	3.69	5.12	3.43
ENSG00000109805.5	NCAPG	0.504	0.503	0.57	0.351	0.571	0.201	0.331	0.0761	0.0625	0.0786	0.389	0.429	0.0814	0.0874	0.0924	0.203	0.094	0.0648	0.29	0.454	0.403	64.7	10.2	0.236	0.177	0.204	2.08	0.166	7.57	0.167	0.21	0.162	0.122	0.232	0.151	1.08	0.768	0.177	0.667	0.238	0.14	0.155	0.3	2.2	2.07	2.92	4.31	0.638
ENSG00000024526.12	DEPDC1	0.101	0.067	0.138	0.0936	0.115	0.079	0.117	0.0539	0.0806	0.0292	0	0	0.129	0.143	0.0485	0.1	0.0411	0.0255	0.0275	0.0248	0.117	12.6	4.86	0.0727	0.094	0.0573	1.02	0.052	3.41	0.0439	0.0889	0.0452	0.038	0.0565	0.0321	0.224	0.276	0.0251	0.0635	0.0606	0.0226	0.0383	0.28	0.869	0.825	1.07	0.682	0.204
ENSG00000109674.3	NEIL3	0.0733	0.0531	0.0892	0.174	0.153	0.0313	0.0339	0	0.0065	0.018	0	0	0	0.00935	0.0131	0.0327	0.0153	0.00805	0.0274	0.0223	0.0392	8.64	2.77	0.081	0.041	0.0283	0.434	0.0248	2.06	0.022	0.0113	0.0207	0.0117	0.031	0.0247	0.216	0.167	0	0.038	0.0219	0.0172	0.0373	0.042	0.762	0.823	0.603	0.517	0.104
ENSG00000123737.8	EXOSC9	15	11.4	9.66	12.7	13.6	13.2	11.9	4.37	5.26	5.43	24.3	19.2	6.51	8.31	4.93	6.72	5.83	4.72	8.63	5.27	15.3	43.9	30.6	18	18.4	12	9.59	11.8	9.97	11.1	18.1	5.79	4.41	5.84	4.16	14.9	10	6.08	24.1	18.9	4.89	12	12.1	11.9	12.1	12	18.7	9
ENSG00000138778.7	CENPE	0.495	0.362	0.353	0.35	0.438	0.33	0.707	0.141	0.144	0.269	0.0658	0.0623	0.199	0.223	0.171	0.253	0.356	0.217	0.368	0.243	0.345	21.4	5.02	0.18	0.17	0.455	0.943	0.409	2.7	0.452	0.316	0.119	0.0562	0.115	0.0578	0.598	0.352	0.0595	0.368	0.292	0.0717	0.168	0.338	0.772	0.708	1.19	1.37	0.379
ENSG00000176208.4	ATAD5	1.64	1.01	0.711	0.924	1	0.887	1.71	0.413	0.404	0.57	3.77	4.16	0.63	0.58	0.473	0.588	0.727	0.478	0.851	0.494	1.75	18.4	1.79	1.86	1.69	1.18	1.47	1.03	2.27	0.975	2.02	0.452	0.266	0.512	0.425	1.86	1.37	0.276	1.94	2.51	0.488	1.41	1.53	2.2	2.19	2.07	2.89	1.06
ENSG00000121152.5	NCAPH	1	0.741	0.774	0.586	0.717	0.472	0.487	0.245	0.177	0.192	0.638	0.61	0.283	0.26	0.255	0.284	0.158	0.252	0.787	0.377	0.918	51.9	5.21	0.339	0.553	0.275	2.32	0.231	6.51	0.233	0.246	0.174	0.141	0.251	0.14	1.4	1.57	0.153	0.979	0.296	0.112	0.245	0.438	1.73	1.87	3.3	3.85	0.636
ENSG00000186871.5	ERCC6L	0.206	0.143	0.206	0.181	0.217	0.171	0.347	0.0628	0.0524	0.0478	0.369	0.46	0.0702	0.0617	0.0653	0.0995	0.0508	0.0375	0.0916	0.0533	0.237	8.52	1.62	0.734	0.862	0.221	0.477	0.24	1.64	0.247	0.423	0.0625	0.0511	0.107	0.0877	0.338	0.456	0.0754	0.368	0.558	0.0931	0.333	0.374	0.353	0.32	0.609	0.767	0.319
ENSG00000040275.12	SPDL1	4.15	3.2	2.73	2.92	3.55	3.04	3.11	2.72	2.35	2.43	10.9	8.99	2.49	2.9	2.87	3.36	2.77	2.56	10.8	3.67	4.1	23.8	17.5	5.08	4.22	3.33	2.97	2.97	5.4	2.94	4.73	1.45	0.997	1.87	0.923	3.82	3.22	1.24	5.11	5.97	1.21	3.45	3.43	3.2	3.12	3.88	6.25	2.73
ENSG00000120647.5	CCDC77	6.06	5.02	6.85	4.84	5.34	5.11	6.15	2.95	2.82	3.99	6.13	5.05	2.82	3.33	3.73	3.48	5.66	3.31	7.5	3.31	5.76	17	8.91	6.91	7.6	4.85	4.44	4.37	5.72	3.96	6.26	2.32	1.22	3	1.68	5.88	4.59	3.16	7.31	8.4	1.7	4.69	5.61	6.56	6.21	5.15	8.72	3.64
ENSG00000163950.8	SLBP	45.6	39.4	29.5	48.7	45.6	54.1	43.4	25.6	30.7	27.5	50.5	40.3	32.9	47.1	24.6	34.3	35.2	20.1	29.9	23.2	41.4	119	70.1	51.9	52.2	40.8	31.9	38.8	41.9	38.6	44.9	13.3	7.4	24.9	15.2	45.7	33.7	14	45.8	46	13.9	42.1	35.8	52.6	51.8	31.3	41.2	28.2
ENSG00000257446.2	ZNF878	0.281	0.377	0.489	0.428	0.407	0.282	0.648	0.0882	0.0749	0.12	0.945	0.921	0.0972	0.102	0.0881	0.136	0.135	0.0883	0.13	0.168	0.417	3.37	0.296	0.79	0.753	0.563	0.427	0.471	0.494	0.487	0.638	0.159	0.141	0.553	0.125	0.753	0.533	0.0712	0.385	1.2	0.33	0.461	0.648	0.289	0.334	0.48	0.623	0.423
ENSG00000159055.3	MIS18A	7.64	6.12	8.17	6.43	5.96	6.18	7.63	3.62	3.75	4.45	8.44	9.46	4.27	5.18	4.29	3.86	4.99	3.47	6.34	3.24	7.72	32.5	13.2	7.88	9.35	6.44	7.31	5.43	11.2	5	9.51	2.64	1.68	4.71	2.71	5.8	6.75	1.5	9.99	14.2	2.95	5.88	7.82	8.62	8.96	7.34	8.69	5.56
ENSG00000101811.9	CSTF2	9.19	7.64	9.31	10.2	9.31	8.29	12.3	5.09	5.63	6.21	19.3	17.5	7.21	7.69	5.08	7.14	7.42	4.89	7.76	5.99	9.52	35.1	19.1	15.6	12.3	8.45	11.4	7.61	27.7	8.02	12.7	4.03	3.41	5.52	2.7	11.5	11.5	3.17	12.2	10.5	3.21	10.3	9.96	11.1	11.8	13	12.4	7.19
ENSG00000135372.4	NAT10	23.9	22.3	20.9	20	20.9	21.7	26.4	9.29	11.6	12.4	28.2	26.7	16.5	16.7	9.53	13.5	14	9.93	12.4	10.2	27.4	79.2	39.7	29	29.9	20.5	17.8	20.8	24.1	19.4	32	9.49	6.98	11.1	8.43	21.7	20.2	13.1	33.1	36.1	11.3	21.9	26.2	31.9	34.5	18.5	27.2	16
ENSG00000034063.9	UHRF1	0.339	0.321	0.467	0.548	0.55	0.145	0.281	0.688	0.481	0.497	0.318	0.426	0.535	0.519	0.71	0.871	0.425	0.367	0.94	0.905	0.358	21.8	9.03	0.27	0.36	0.174	0.947	0.143	4.39	0.163	0.422	0.127	0.0723	0.149	0.128	0.907	0.912	0.174	1.76	0.221	0.127	0.138	0.48	1.29	1.25	1.83	3.19	0.453
ENSG00000169679.10	BUB1	0.408	0.306	0.447	0.387	0.426	0.217	0.992	0.103	0.0828	0.183	0.0665	0.0619	0.0976	0.115	0.137	0.105	0.224	0.157	0.366	0.168	0.405	85.3	7.11	0.409	0.417	0.18	1.91	0.18	5.53	0.172	0.427	0.255	0.13	0.165	0.0985	1.51	0.803	0.083	0.397	0.466	0.0966	0.102	0.348	1.75	1.82	2.58	4.91	0.517
ENSG00000116205.6	TCEANC2	2.99	2.18	2.38	2.17	2.47	2.6	3.76	1.82	1.4	1.5	1.31	1.3	1.38	1.6	2.12	1.98	1.51	1.64	5.83	2.73	2.72	9.99	5.26	2.99	3.05	2.54	2.38	2.58	3.36	2.93	2.12	1.05	0.849	1.26	0.897	2.71	2.42	2.24	3.62	2.09	0.859	1.58	2.2	3.12	3.44	2.57	3.33	1.96
ENSG00000178691.6	SUZ12	19.2	16.6	14.8	17.6	17.1	20.2	22.9	6.23	6.72	7.55	27.4	21	6.96	9.32	6.7	8.3	8.81	6.12	10.6	7.03	19.2	61.6	26.6	22.1	22.1	22.3	16.2	20.1	18	20.6	23.4	7.2	4.97	9.33	7.77	22.3	16.4	7.13	20.7	19.5	7.16	14.3	18.1	18	16.9	20.1	22.5	14
ENSG00000035499.8	DEPDC1B	0.344	0.239	0.219	0.312	0.352	0.246	0.29	0.159	0.296	0.12	0.472	0.386	0.338	0.467	0.226	0.268	0.196	0.117	1.45	0.374	0.261	25.7	1.89	0.37	0.188	0.133	1.69	0.154	2.65	0.141	0.166	0.0567	0.0344	0.923	0.137	0.468	0.508	0.0232	4.12	0.227	0.0821	0.0997	0.252	1.32	1.14	2.98	1.75	0.527
ENSG00000122565.14	CBX3	68.5	59.4	59.7	57.4	60.9	61.8	59.4	30.6	32.2	27.1	61.1	45.8	28	40.9	29.8	40.1	33.6	23.3	58.1	35.2	68.4	173	118	68.5	68.9	52.9	45.6	46.1	45.8	45.1	70.7	28	18.6	34.9	22.2	65	48.6	32.7	67.5	81.5	19.7	39.3	49.7	43.4	43.1	55.6	70.8	33.5
ENSG00000232024.2	LSM12P1	1.41	1.48	1.23	1.25	1.39	1.46	1.93	0.623	0.778	0.572	1.25	0.869	0.658	0.918	0.638	0.965	0.576	0.456	1.16	0.755	1.36	4.33	3.6	1.39	1.62	1.28	1.1	1.16	1.61	1.18	1.43	0.726	0.462	0.76	0.59	1.36	1.17	1.14	1.29	1.32	0.717	1.08	1.35	1.03	1.02	1.02	1.03	1.01
ENSG00000170312.11	CDK1	4.02	2.83	1.78	1.4	2.97	0.926	1.31	0.315	0.585	0.333	0.365	0.31	0.488	0.733	0.413	0.362	0.268	0.276	0.709	0.405	2.87	107	17.8	2.66	2.51	0.668	5.82	0.71	21.4	0.698	2.57	0.67	0.433	1.44	0.269	3.96	3.13	0.385	1.52	2.57	0.356	4.96	1.47	6.36	6.26	6.61	8.24	2.04
ENSG00000117399.9	CDC20	1.84	0.797	1.32	0.895	1.21	0.568	1.31	0.431	0.283	0.353	0.525	0.643	0.601	0.482	0.659	0.525	0.288	0.421	1.95	0.649	1.62	112	22.3	0.706	1.14	0.607	9.87	0.627	30.5	0.585	0.805	0.424	0.335	1.35	0.335	2.52	4.37	0.185	2.27	0.657	0.273	0.484	1.04	7.94	8.03	11.4	12.6	2.04
ENSG00000140534.9	TICRR	1.26	0.751	0.426	1.5	0.834	0.689	1.22	0.181	0.198	0.256	0.0976	0.142	0.291	0.231	0.169	0.235	0.263	0.213	0.132	0.172	1.06	11.8	2.58	1.58	1.05	0.732	1.02	1.26	6	1.2	1.36	0.308	0.112	0.231	0.0954	0.634	0.717	0.0843	1.1	1.75	0.0713	0.748	1.38	0.792	0.944	1.08	1.04	0.531
ENSG00000126787.8	DLGAP5	0.224	0.175	0.347	0.203	0.248	0.0873	0.22	0.0161	0.0118	0.0154	0.0164	0.0131	0.0155	0.011	0.0172	0.0209	0.0139	0.0126	0.0303	0.0168	0.21	63.7	9.76	0.0668	0.149	0.0788	1.88	0.0686	6.89	0.0651	0.0642	0.0653	0.036	0.169	0.0904	0.718	0.695	0.0222	0.129	0.0926	0.0421	0.0499	0.159	1.45	1.52	2.35	3.31	0.456
ENSG00000078319.7	PMS2P1	16	13.5	11.6	13.3	13.8	13.2	13.3	7.68	9.93	7.12	13	12.1	10.5	11.9	7.54	11.2	8.61	6.06	12.6	9.25	16.6	44.8	18.9	13.3	13.1	9.54	7.99	9.83	9.19	10.1	15.6	7.69	4.2	10.9	6.06	11.2	8.56	5.67	18.1	15.4	2.67	18.9	12.6	10.7	10.7	8.95	17.2	6.13
ENSG00000091651.4	ORC6	0.87	0.746	1.28	0.701	0.867	0.565	1.06	2	3.06	2.2	5.28	3.91	3.38	5.03	2.48	2.29	3.23	1.5	1.66	1.66	0.808	53.1	7.3	1.2	1.26	0.575	2.51	0.553	6.21	0.533	1.24	1.54	0.921	0.721	0.322	1.54	1.39	0.26	1.4	1.45	0.256	1.82	1.19	1.69	1.66	3.44	6.14	1.03
ENSG00000131351.10	HAUS8	3.34	2.84	3.06	3.15	3.13	3.49	3.45	0.747	0.785	0.875	2.4	2.06	0.852	0.936	0.756	1.2	0.956	0.792	1.17	0.873	3.54	15	2.97	2.71	3.41	3.4	3.88	2.76	2.78	2.58	3.46	1.24	1.03	1.29	1.8	3.53	2.53	1.03	2.65	2.72	0.875	2.89	3.51	2.67	2.66	3.91	7.02	2.52
ENSG00000256663.1	RP11-424C20.2	0.105	0.113	0.125	0.336	0.268	0.0864	0.155	0.171	0.131	0.146	0.0844	0.126	0.155	0.155	0.199	0.238	0.132	0.112	0.207	0.242	0.113	7.42	3.2	0.0377	0.0838	0.0735	0.315	0.0639	1.28	0.0688	0.149	0.0941	0.0584	0.0538	0.0301	0.218	0.28	0.0478	0.529	0.104	0.0506	0.0637	0.136	0.422	0.374	0.458	0.597	0.16
ENSG00000121211.3	MND1	0.316	0.256	0.344	0.474	0.376	1.42	0.592	0.426	0.41	0.356	0.35	0.335	0.383	0.482	0.634	0.639	0.393	0.373	0.936	0.689	0.309	24.4	2.91	0.386	0.28	0.39	1.15	0.29	2.59	0.274	0.159	0.113	0.0595	0.298	0.113	0.573	0.68	0.134	0.307	0.269	0.0939	0.291	0.418	0.796	0.787	1.25	1.49	0.577
ENSG00000198826.6	ARHGAP11A	1.16	1.04	1.09	1.04	1.31	0.806	1.5	0.677	0.515	0.495	0.515	0.496	0.518	0.617	0.822	0.872	0.465	0.618	4.12	1.84	0.944	33.2	11.5	0.92	0.633	0.783	2.09	0.76	5.31	0.762	0.858	0.418	0.242	0.325	0.33	1.65	1.22	0.357	0.876	0.649	1.29	1.09	0.939	2.72	2.56	2.7	2.63	0.923
ENSG00000203760.4	CENPW	5.54	7.26	4.3	6.18	4.2	5.1	5.48	1.95	1.8	0.857	2.38	1.94	1.5	1.81	2.11	1.43	1.09	0.756	1.81	0.976	7.64	55.5	14.9	14.2	12.5	7.89	8.57	12.1	22	6.77	11.2	1.02	0.42	2.31	1.38	6.17	9.67	1.37	3.35	4.97	0.975	3.58	7.5	6.89	6.79	9.64	6.86	4.64
ENSG00000107371.8	EXOSC3	9.87	10.1	11.2	12.1	12	11.4	12.5	4.2	4.76	4.51	9.9	9.41	4.89	6.12	4.65	5.73	5.16	3.57	6.77	4.72	10.6	29.5	18.9	12.3	15.2	10.5	8.49	9.99	12	9.59	12	4.02	2.65	5.89	4.37	9.9	9.56	3.86	14.7	15.2	4.17	10.3	12.7	8.4	8.63	8.45	12.8	7.35
ENSG00000198498.5	TMA16	17.6	16.3	11	18.6	17.5	22.4	13.4	4.25	4.45	4.26	7.86	6.69	4.49	6.4	4.89	5.8	4.9	3.55	10.4	4.81	16.8	52.8	30.4	19.1	17.6	12.9	10.7	12	13.6	11.4	19.4	6.34	3.83	7.78	5.48	12.4	13.2	5.17	19.8	20.4	7.13	9.3	12.5	13.6	14.2	9.25	15.9	8.98
ENSG00000051341.9	POLQ	0.281	0.147	0.347	0.111	0.147	0.0729	0.21	0.0355	0.069	0.054	0.285	0.302	0.174	0.152	0.0533	0.0413	0.046	0.0383	0.0557	0.0365	0.194	15.7	1.75	0.143	0.125	0.109	0.981	0.0956	3.24	0.1	0.123	0.227	0.122	0.0646	0.0631	0.356	0.331	0.0659	0.122	0.125	0.0541	0.0766	0.144	0.726	0.717	1.23	1.31	0.252
ENSG00000176890.11	TYMS	3.74	3.63	4.05	6.33	5.23	3.49	5.98	3.62	1.16	4.25	2.23	2.46	1.9	1.65	4.84	3.23	2.47	4.67	6.55	3	4.94	251	66.8	6.99	7.05	2.95	10	4.22	18.7	4.08	4.9	1.88	0.978	4.76	2.66	6.54	7.13	0.544	4.28	5.5	2.92	5.68	7.4	6.87	6.94	12.2	12.6	4.1
ENSG00000153107.7	ANAPC1	5.44	4.49	3.63	4.64	4.9	5.52	6.4	1.69	2.03	2.42	5.82	5.83	3.46	3.31	1.8	2.13	2.49	1.93	2.3	1.7	5.23	19.3	11.1	6.25	6.7	5.02	4.42	4.92	5.2	4.87	6.5	2.38	1.56	2.14	1.63	5.22	4.26	3.28	7	7.72	2.12	4.61	5.03	5.01	5.39	4.77	5.67	3.41
ENSG00000161888.7	SPC24	1.16	0.746	1.49	0.637	0.779	0.562	1.48	0.314	0.415	0.292	0.154	0.141	0.756	0.801	0.282	0.152	0.289	0.246	0.166	0.155	0.747	26.9	5.5	1.22	0.674	1.43	2.34	1.61	4.19	1.74	1.47	0.84	0.999	0.443	0.38	1.27	1.19	0.207	0.93	0.564	0.19	0.474	0.823	1.54	1.58	2.49	2.78	1.25
ENSG00000068796.12	KIF2A	11.2	9.39	6.33	9.21	10.6	11.4	15.6	11.4	11.8	10.5	13.8	13.5	13.3	15.1	12.8	14.9	11.6	8.28	19.9	13.2	9.99	64.9	26.4	11.5	14.2	9.01	8.34	8.59	11.3	8.67	12.1	3.2	1.94	3.4	1.97	12.2	8.74	2.86	13.4	10.9	4.79	14.3	9.47	7.03	6.6	10.7	11.3	4.78
ENSG00000236603.1	RANP1	0.492	0.549	0.451	0.546	0.547	0.568	0.386	0.202	0.268	0.215	0.349	0.337	0.276	0.366	0.197	0.303	0.264	0.195	0.354	0.254	0.462	2.53	1.14	0.383	0.154	0.386	0.374	0.389	0.672	0.412	0.515	0.278	0.205	0.3	0.169	0.645	0.358	0.414	0.535	0.423	0.155	0.477	0.34	0.476	0.499	0.385	0.501	0.336
ENSG00000154719.9	MRPL39	33.2	28.8	47	31.2	30.8	36.2	30.9	13.3	14.2	15.5	32.2	25.7	16.7	20.8	13.6	18.1	15.3	12.4	23.4	14.9	32.8	121	40.3	34.1	31.8	28.2	28.7	31.5	34.4	32.8	31.8	27.1	33.1	23.3	23.5	28.2	26.3	32.9	36	31.3	14.6	22.8	22.3	28	30.5	26.9	26.5	26.3
ENSG00000233589.1	RP4-694A7.2	0	0	0	0	0	0	0	0	0	0	0	0	0	0	0	0	0	0	0	0	0	1.21	0.141	0	0	0	0.143	0	0.433	0	0	0	0	0	0	0	0	0	0	0	0	0	0	0.103	0.0814	0.151	0.0631	0
ENSG00000105011.4	ASF1B	0.922	0.781	1.63	0.807	1.03	0.391	1.1	0.148	0.113	0.168	0.233	0.253	0.12	0.118	0.174	0.213	0.151	0.129	0.351	0.238	1.06	88.5	8.43	0.762	0.903	0.361	5.42	0.397	12.3	0.397	1.21	0.281	0.279	0.704	0.408	2.44	2.38	0.253	0.759	1.2	0.328	1.24	0.976	2.93	2.66	7.43	9.64	1.37
ENSG00000151466.7	SCLT1	3.47	3.17	1.72	2.82	3.34	3.19	3.19	1.83	2.09	2.5	5.9	4.66	2.34	2.68	2.17	2.51	2.86	2.14	3.24	2.06	3.35	14.6	4.35	4.02	3.42	2.68	2.44	2.47	2.82	2.31	3.95	1.7	0.956	1.21	0.856	3.92	2.32	0.646	4.84	4.63	1.3	3.14	2.57	2.48	2.57	2.59	7.09	1.96
ENSG00000125107.12	CNOT1	36.8	31	38.9	36.1	36.9	48.1	52.4	8.55	9.17	11.1	42	40.2	14.5	13.3	9.1	10.6	11.9	8.71	14.2	9.87	34.9	125	58.7	51.4	45.8	40.5	41.8	41.6	72.9	40.1	46.1	15.9	13.1	21.1	14.3	46.8	41.8	26.6	44.9	49.5	15.9	35.4	36.4	44.6	47.1	50	46.5	33
ENSG00000100297.11	MCM5	16.4	11.1	6.63	12.6	12.8	15.4	17.7	3.14	2.14	3.41	9.62	9.57	2.67	2.31	3.17	3.22	3.18	3.3	9.56	4.19	16.2	109	15	18.7	17.8	10.6	12.8	11.9	20	11.2	19.3	4.6	3.34	5.52	3.8	17.4	12.9	5.14	21.3	32.4	5.47	5.75	11.7	15.6	16	21.3	51.3	10
ENSG00000270145.1	CTD-2267D19.6	0.0481	0.0833	0.139	0.0366	0.0689	0	0.0322	0.0396	0.0933	0.0643	0.131	0.117	0.201	0.168	0.0348	0.0673	0.0644	0.0461	0	0.0302	0.0457	0.908	0.548	0.0701	0.0835	0	0.156	0.027	0.378	0.0413	0.0881	0.0461	0.0293	0.0396	0.0548	0.114	0.0783	0	0.0596	0.102	0.0579	0.059	0.0594	0.124	0.112	0.177	0.446	0.0664
ENSG00000104432.8	IL7	1.63	1.51	0.902	0.876	1.94	1.17	2.07	0.185	0.149	0.187	1.06	1.27	0.198	0.173	0.163	0.288	0.236	0.0985	0.279	0.185	1.34	9.97	1.85	1.97	2.21	1.23	2.23	0.881	2.12	0.845	1.34	0.379	0.0975	0.925	1.76	3.34	0.889	0.0626	1.78	1.12	0.481	0.774	1.83	4.19	3.03	3.4	2.33	0.801
ENSG00000231345.3	RP11-564C4.6	0.229	0.185	0.345	0.112	0.195	0.0928	0.508	0.0819	0.0729	0.123	0.0965	0.0904	0.066	0.11	0.0772	0.207	0.124	0.08	0.26	0.155	0.236	3.47	0.898	0.144	0.447	0.161	0.273	0.143	0.148	0.128	0.215	0.179	0.135	0.168	0.19	0.274	0.246	0.0553	0.346	0.367	0.291	0.551	0.314	0.191	0.185	0.524	0.942	0.2
ENSG00000183763.4	TRAIP	2.6	1.3	1.51	1.79	1.71	1.72	2.3	1.34	1.25	2.87	3.18	3.18	1.75	1.57	1.4	1.7	6.06	2.07	1.45	0.76	2.63	17.6	3.08	3.83	4.75	2.16	2.64	1.48	4.1	1.43	2.45	0.832	0.476	1.04	0.539	1.65	2.15	1.01	2.87	4.06	0.74	2.55	2.78	4.04	4.38	3.14	3.48	1.41
ENSG00000051180.12	RAD51	0.729	0.518	0.519	0.548	0.626	0.472	0.672	0.143	0.197	0.202	0.647	0.63	0.266	0.28	0.154	0.22	0.259	0.146	0.231	0.17	0.651	26.6	4.8	0.457	0.572	0.396	2.72	0.361	4.28	0.393	0.482	0.232	0.158	0.31	0.206	0.906	0.971	0.453	0.59	0.798	0.2	0.304	0.685	1.85	1.95	2.01	2.41	0.664
ENSG00000146670.5	CDCA5	0.954	0.859	1.22	0.824	0.924	0.583	1.3	0.653	1.16	0.519	1.35	1.36	2.9	2.95	0.683	0.734	0.612	0.51	0.634	0.67	0.954	63.4	8.14	1.22	0.901	0.718	3.32	0.556	9.17	0.639	1.17	0.446	0.348	0.648	0.4	1.86	1.57	0.384	0.855	0.88	0.27	0.715	1.02	3.12	3.16	4.25	6.85	1.11
ENSG00000100216.4	TOMM22	60.5	63.4	61	55.2	58.8	57.9	68.1	36.8	45.1	38.4	55	49.4	47.7	58.1	36.4	43.9	45.7	33.2	47.8	39.2	61.3	144	115	75.3	65.3	65.6	64.9	53.8	81.1	54.2	63.4	40	37.8	47.2	33.2	55.7	51.7	41.3	59.2	70.4	28.5	38.2	59.1	71.9	70.8	55.4	64.7	52.8
ENSG00000066279.12	ASPM	0.168	0.169	0.2	0.153	0.179	0.0749	0.154	0.0399	0.0947	0.0496	0.0216	0.029	0.137	0.149	0.0427	0.0496	0.046	0.0276	0.262	0.0513	0.107	24	7.87	0.0711	0.132	0.0661	0.89	0.0556	3.77	0.0562	0.0377	0.066	0.0529	0.0547	0.128	0.501	0.334	0.0409	0.149	0.167	0.0401	0.0478	0.121	1.4	1.47	1.28	1.48	0.205
ENSG00000070950.5	RAD18	4.54	3.05	3.15	2.98	3.47	3.95	4.34	0.976	1.04	1.06	5.49	4.63	1.47	1.69	1.13	1.33	1.37	0.944	2.08	1.33	5.57	15.6	5.49	5.79	5.35	3.49	3.9	3.41	4.07	3.47	4.15	1.23	0.628	1.42	1.5	4.71	4.35	0.737	5.69	5.27	1.08	2.14	5.5	4.97	5.86	4.23	5.32	2.55
ENSG00000123975.4	CKS2	7.28	15.1	52.8	8.8	10.5	5.98	11.2	5.57	6.31	6.83	9.72	7.68	5.95	8.6	5.95	5.5	7.42	4.99	7.68	4.87	9.78	358	84.4	11.6	6.79	6.85	24.9	5.76	52.6	4.9	9.03	4.89	3.75	21.6	10.2	32.2	8.31	4.17	7.04	11.3	1.88	6.27	16.6	18	14.9	24.2	37.3	10.6
ENSG00000075188.4	NUP37	11.4	9.37	13.8	9.86	11.2	11.1	14.9	2.43	2.1	2.96	3.35	3.3	2.27	2.47	2.23	2.81	2.89	2.5	3.68	2.67	11.6	52	31.8	11.9	12.7	9.5	10.2	10.2	16.4	10.8	14.2	5.59	4.93	5.8	2.81	10.2	9.5	7.34	12.3	10.4	4.33	7.44	9.14	10.4	10.9	9.83	12.3	7.57
ENSG00000186185.9	KIF18B	0.233	0.228	0.53	0.254	0.339	0.0923	0.25	0.233	0.172	0.175	0.09	0.0959	0.172	0.184	0.247	0.373	0.173	0.165	0.494	0.517	0.18	30.8	5.29	0.086	0.263	0.105	2.51	0.0885	7.63	0.0965	0.0863	0.18	0.141	0.121	0.148	1.04	0.81	0.0281	0.213	0.0929	0.0709	0.178	0.269	2.36	2.32	3.24	4.36	0.54
ENSG00000259467.1	NDUFAF4P1	0	0	0	0	0	0	0	0	0	0	0	0	0	0	0	0	0	0	0	0	0	0.286	0.0878	0	0.0965	0	0	0	0	0	0	0	0	0	0	0	0	0	0	0	0	0	0	0.0752	0	0.0543	0.0833	0
ENSG00000074266.13	EED	9.92	9.95	7.8	12.2	12.8	11.7	13.2	5.44	5.93	6.56	20	17.9	7.31	8.07	5.3	6.38	7	4.82	7.88	5.85	10.9	55.5	14	14.4	17.1	11.8	10.8	10.6	11.4	9.77	14.3	4.89	3.36	6.03	5	12.1	11.1	4.18	15.2	17.7	4.51	12	15.4	11.4	11.9	11.3	16.1	8.8
ENSG00000121621.6	KIF18A	0.334	0.306	0.192	0.229	0.254	0.622	0.294	0.101	0.0717	0.099	0.139	0.128	0.0722	0.0715	0.101	0.124	0.0939	0.067	0.311	0.128	0.369	19.2	4.16	0.315	0.486	0.22	0.9	0.147	2.13	0.136	0.287	0.0845	0.0487	0.218	0.0565	1.23	0.348	0.142	0.349	0.317	0.108	0.157	0.311	0.964	0.878	1.01	1.14	0.285
ENSG00000118193.7	KIF14	0.164	0.113	0.183	0.179	0.185	0.126	0.139	0.0423	0.0387	0.0334	0.0791	0.0863	0.0394	0.0431	0.0428	0.065	0.0513	0.0305	0.0645	0.0381	0.117	15.1	3.21	0.179	0.136	0.0632	0.513	0.0546	1.47	0.0529	0.118	0.044	0.0213	0.0407	0.107	0.332	0.231	0.0323	0.134	0.0989	0.0307	0.0464	0.106	0.576	0.575	0.755	0.75	0.15
ENSG00000184635.9	ZNF93	1.1	0.969	0.704	0.488	0.727	0.548	1.82	0.432	0.406	0.715	1.18	0.953	0.39	0.474	0.44	0.706	0.46	0.709	0.65	0.596	1.48	6.64	1.85	1.52	1.71	1.27	0.967	0.753	0.999	0.709	1.64	0.43	0.285	0.675	0.223	1.29	1.32	0.349	0.848	3.06	0.816	1.1	1.75	1	0.823	1.12	1.8	0.957
ENSG00000111880.11	RNGTT	8.09	6.77	7.52	10.6	9.98	12.7	8.49	4.18	4.76	4.46	15.1	11.5	5.47	7.78	4.47	7.63	5.08	3.5	7.04	4.45	7.66	32	14.2	11.4	11.3	6.96	5.33	7.06	8.81	7.48	9.92	4.19	2.72	3.3	3.92	8.12	5.91	3.88	10.1	8.62	1.99	9.6	7.09	7.39	7.77	6.88	12.1	4.31
ENSG00000147874.6	HAUS6	6.95	5.87	5.85	4.66	5.23	4.96	6.29	3.17	2.78	3.54	8.21	7.04	3.15	3.54	3.48	3.43	3.64	3.01	8.18	4.08	6.32	16.4	13.7	6.74	6.69	5.05	3.81	4.58	4.21	4.59	7.69	2.62	1.66	1.97	2.25	5.98	4.73	2.23	8.17	8.71	1.8	4.25	5.38	5.44	5.61	4.79	7.14	3.13
ENSG00000144580.9	RQCD1	18.7	19.8	18.6	19.7	18.7	18.2	19.8	8.65	9.78	10.4	30.5	27.5	11.7	12.8	9.54	11.6	11.7	8.47	15.9	8.79	20.4	62.2	29.9	26.3	28	18.9	16.7	17.6	22.3	16.4	27.4	9.27	6.89	9.62	10.2	26.1	17.9	7.77	23.5	28.2	7.6	32.7	26.7	25.5	25.6	19.1	29.7	14.2
ENSG00000166788.5	SAAL1	9.86	7.55	6.37	9.7	9.49	9.91	11.1	3.1	3.3	3.71	9.94	9.27	3.9	4.28	3.4	4.52	4.07	3.19	5.86	3.56	10.3	26.3	16.1	12.3	12.3	10.2	8.9	8.81	7.93	8.85	11.2	4.45	3.41	4.11	3.02	8.15	7.37	3.52	14	13.8	4.77	9.29	9.97	8.33	8.66	8.84	11.5	7.37
ENSG00000228519.3	RP11-298C3.2	0.371	0.376	0.316	0.395	0.397	0.446	0.197	0.224	0.275	0.18	0.422	0.357	0.252	0.375	0.207	0.288	0.199	0.162	0.304	0.327	0.389	1.15	0.655	0.415	0.796	0.4	0.305	0.338	0.441	0.311	0.471	0.14	0.102	0.217	0.219	0.415	0.247	0.143	0.459	0.379	0.136	0.331	0.309	0.366	0.348	0.282	0.462	0.27
ENSG00000216867.2	AC114776.1	0.0851	0.0815	0	0	0	0.0915	0	0	0	0	0	0	0	0	0	0	0	0	0	0	0.089	0.682	0.252	0.0628	0.13	0.0833	0	0.0783	0.109	0	0	0	0	0.0677	0	0	0	0	0.0768	0.162	0	0	0	0.11	0.109	0.0737	0.0984	0.0608
ENSG00000219102.3	HNRNPA3P12	0.145	0.143	0.116	0.163	0.125	0.161	0.15	0.059	0.0772	0.0665	0.203	0.216	0.0699	0.0765	0.0669	0.064	0.0836	0.0571	0.102	0.0792	0.144	0.511	0.277	0.15	0.228	0.152	0.148	0.144	0.203	0.153	0.113	0.0615	0.0419	0.0764	0.0565	0.217	0.169	0.0765	0.184	0.314	0.0561	0.203	0.13	0.183	0.164	0.183	0.163	0.108
ENSG00000124693.2	HIST1H3B	0	0	0	0	0	0	0	0	0	0	0	0	0	0	0	0	0	0	0	0	0	1.21	0.165	0	0	0	0.0633	0	0.0905	0	0	0	0	0	0	0	0	0	0	0	0	0	0	0	0	0	0.249	0
ENSG00000168496.3	FEN1	9.04	6.42	14	5.2	6.91	6.54	8.22	6.41	9.2	6.74	33.4	26.6	12.7	16.8	6.94	9.99	7.34	6.32	10	6.95	8.53	115	30.5	7.86	7.12	9.31	10.8	8.27	18.3	8.75	9.64	3.65	3.69	3.5	5.01	9.36	9.01	8.99	8.74	7.02	4.26	14.8	7.7	9.17	9.83	12.2	19.1	7.97
ENSG00000014138.4	POLA2	6.7	5.32	4.87	5.83	5.94	5.37	9.13	1.95	1.94	2.42	9.43	8.85	3.19	3.17	2.47	2.45	2.71	2.16	5.94	2.9	7.37	33.8	7.53	10.2	14	7.38	6.96	10.2	8.22	11.4	11.2	3.21	2.32	5.49	2.11	9.57	6.08	2.69	8.67	12.4	3.14	5.1	8.97	6.82	7.46	8.97	15	6.23
ENSG00000135763.5	URB2	4.48	4.92	3.51	4.07	4.35	3.46	4.53	1.26	1.42	1.57	3.86	4.04	1.94	1.88	1.31	1.66	1.55	1.33	1.89	1.56	4.3	12.6	8.08	3.83	3.87	3.52	3.12	3.7	4.78	3.67	6.4	1.68	1.52	1.36	1.46	3.62	3.43	4.48	5.03	4.91	1.9	4.93	3.5	3.56	3.64	3.32	4.2	2.84
ENSG00000122687.13	FTSJ2	14.7	12.4	16.6	17.5	17.3	16.1	19	8.14	9.84	9.5	17.6	15.8	13.1	13.9	8.3	9.83	9.78	8.51	11.2	8.96	15	49.6	29.6	16.9	18.4	16.8	13.2	16	16.7	16.3	18.7	8.24	7.27	9.63	8.28	16.2	14	11.9	18.5	18.4	5.58	15.5	17.2	17.4	18.1	14.1	23.7	11.2
ENSG00000129534.9	MIS18BP1	11	9.65	3.7	6.05	7.12	5.39	7.98	1.1	1.13	1.32	1.29	1.15	1.5	1.96	1.18	1.33	1.57	1.02	2.58	1.35	10.2	35.9	14.2	8.8	10.5	5.44	6.15	4.94	8.04	4.7	10.9	2.08	1.28	1.75	1.13	9.98	11	1.01	8.73	14	2.58	2.78	6.54	8.14	8.15	8.46	13.3	4.8
ENSG00000185947.10	ZNF267	9.25	7.82	3.23	4.66	5.71	4.32	6.37	2.21	2.16	2.43	5.59	4.2	2.27	3.42	2.1	2.59	2.92	1.99	4.82	2.64	8.2	41.6	6.87	7.47	8.68	4.67	4.67	3.93	7.35	3.64	7.74	2.41	1.47	3.49	1.91	13.4	7.66	3.14	7.95	6.79	1.88	3.77	6.4	4.3	4.16	6.32	14.2	3.75
ENSG00000147905.13	ZCCHC7	10.9	8.67	7.06	10.9	10.4	12.7	11.4	3.72	3.63	4.16	8.75	7.16	3.74	4.68	3.88	5.05	4.4	3.37	6.2	4.1	11	45.3	17.5	10.8	14.1	10.4	7.15	9.09	6.95	8.55	12.2	3.71	1.91	4.05	3.55	9.61	9.08	3.34	12.6	17.3	5.75	14.4	10.1	9.75	9.36	8.22	12.7	6.73
ENSG00000107815.3	C10orf2	5.04	5.79	9.28	3.84	4.95	3.38	7.32	2.45	2.44	2.91	6.94	7.19	3.49	3.44	2.52	3.08	3.06	2.56	3.87	2.85	6.93	21	13.6	6.89	7.38	6.65	6.04	6.28	7.99	6.74	10.8	2.87	3.12	3.26	3.96	4.42	5.76	8.7	8.82	10.8	3.63	4.64	7.87	8.53	9.4	6.08	8.44	5.02
ENSG00000112029.5	FBXO5	2.28	3.4	1.84	2.95	2.98	2.17	2.9	0.996	0.917	0.983	4.83	3.49	0.868	1.21	1	1.07	1.09	0.809	1.4	0.987	2.69	25.5	7.11	3.47	4.88	2.44	2.61	2.18	3.6	2.05	4.73	0.958	0.58	1.45	1.34	3.03	2.68	0.375	2.42	4.33	0.968	3.05	3.43	2.42	2.15	3.3	5.49	1.91
ENSG00000145386.5	CCNA2	2.57	2.82	2.13	2.67	3.46	2.05	2.21	1.4	1.17	1.53	8.41	8.2	1.53	1.5	1.47	2.02	1.42	1.1	2.46	1.66	2.33	99.9	22.9	4.96	6	3.98	6.45	3.59	15.8	3.34	3.06	1.27	0.666	1.58	1	3.88	3.01	0.45	7.73	6.84	0.714	5.5	4.36	4.65	4.71	6.59	8.61	2.67
ENSG00000235852.1	AC005540.3	0.149	0.167	0.188	0.294	0.164	0.141	0.182	0	0	0	0.0814	0.227	0	0	0	0	0	0	0	0	0.149	1.54	0.251	0.095	0.219	0	0.111	0.0836	0.0961	0	0	0.103	0	0.127	0	0.25	0.118	0	0.209	0.172	0.0845	0.157	0	0.302	0.253	0.179	0.312	0
ENSG00000137692.7	DCUN1D5	22.9	23.3	18.3	22.2	20.9	18.8	19.9	8.94	11.1	7.92	14.7	16.2	11.9	14.1	9.46	11.5	10.1	6.89	12.8	10.4	22.6	70.3	58.5	22.4	23.3	19.4	14.7	17.8	27.6	18.4	20.1	15.2	14.1	11.2	7.94	21	17.8	19.1	21.6	19.1	8.96	22.5	20.9	20.5	19.3	13.1	19.3	15.1
ENSG00000173145.7	NOC3L	9.63	10.8	8.25	8.04	9.43	7.81	8.44	2.75	2.3	2.98	4.4	4.59	2.85	2.73	2.93	3.67	2.76	2.63	6.88	3.86	10.6	35.4	20.5	11.9	12.7	7.01	6.06	8.34	8.94	8.62	11.8	3.68	2.33	3.41	3.58	9.02	7.2	5.9	14.3	11.9	3.33	6.61	10.6	9.08	9.9	7.1	14.4	5.02
ENSG00000196550.6	FAM72A	0.591	0.551	0.298	0.192	0.284	0.127	0.177	0.17	0.208	0.2	1.82	1.84	0.206	0.251	0.274	0.255	0.185	0.16	0.481	0.299	0.372	4.8	0.955	0.277	0.168	0.157	0.222	0.162	0.523	0.153	0.284	0.0964	0.0529	0.128	0.0451	0.541	0.213	0.0389	0.801	0.266	0.0397	0.131	0.168	0.733	0.906	0.291	1.1	0.146
ENSG00000100162.10	CENPM	0.483	0.671	1.19	0.578	0.748	0.224	0.686	0.601	0.582	0.605	1.7	1.55	0.517	0.557	0.492	0.639	0.549	0.454	0.584	0.572	0.881	75.5	7.26	0.767	1.31	0.287	4.56	0.232	8.33	0.243	2.45	0.206	0.132	0.907	0.305	2.37	2.79	0.267	0.857	0.71	0.259	0.494	1.16	5.17	4.97	6.01	8.07	1.41
ENSG00000101003.8	GINS1	0.569	0.444	0.874	0.377	0.446	0.362	0.548	0.817	1.03	0.841	5.83	3.84	1	1.58	0.659	0.909	1.07	0.59	0.792	0.62	0.621	24.2	3.31	1.13	0.561	0.446	1.51	0.325	5.01	0.311	0.832	0.243	0.116	0.647	0.337	0.626	0.869	0.0926	0.842	1.01	0.23	0.36	0.803	2.2	2.18	1.76	1.92	0.589
ENSG00000181544.9	FANCB	0.483	0.401	0.179	0.449	0.408	0.293	0.557	0.175	0.109	0.19	0.489	0.644	0.167	0.145	0.241	0.169	0.135	0.196	0.582	0.24	0.524	5.14	2.58	0.601	0.58	0.315	0.336	0.29	0.748	0.264	0.523	0.147	0.0624	0.119	0.0517	0.474	0.399	0.0979	1.35	0.618	0.128	0.175	0.338	0.489	0.457	0.459	0.841	0.258
ENSG00000161654.5	LSM12	5.96	6.34	6.21	5.87	5.88	5.85	6.56	3.29	3.88	3.04	6.34	5.07	3.5	4.98	3.14	4.58	3.45	2.45	5.25	3.55	6.11	16.9	16.7	6.5	6.43	5.91	5.46	5.62	7.91	5.96	6.73	3.8	2.72	3.61	3.46	6.8	5.49	5.54	5.58	5.97	3.33	4.89	5.94	5	5.04	5.05	5.68	4.69
ENSG00000231881.1	RP5-1120P11.3	0	0	0	0	0	0	0.0675	0.00575	0.0329	0.0365	0.14	0.193	0.0403	0.0357	0.0247	0.0354	0.0379	0.0226	0	0.0155	0	0.751	0.041	0.0584	0.069	0	0	0	0.0688	0	0	0.0205	0	0	0	0.0621	0	0.056	0.0275	0.0497	0	0.0225	0	0.0381	0.0381	0	0	0
ENSG00000160193.7	WDR4	5.96	6.79	5.22	5.65	6.43	4.82	9.58	2.39	2.89	2.87	6.94	6.54	3.58	4.09	2.54	3.08	3.19	2.3	4.12	2.55	7.59	21	15.8	9.44	10.1	5.06	5.2	5.2	10.2	5.44	9.67	2.48	1.86	3.7	3.45	7.28	6.4	4.12	8.09	9.83	3.83	5.45	7.44	7.75	8.19	5.53	8.96	4.55
ENSG00000073111.9	MCM2	4.79	2.78	4.5	3.37	3.11	3.7	6.28	1.8	1.85	1.66	10.8	9.56	2.69	2.72	1.76	2.47	2.09	1.43	3.71	1.84	5.23	135	13.9	7.5	7.03	3.18	5.84	2.74	12.8	2.82	6.7	2.83	2.05	2.15	0.968	5.41	5.65	4.65	7.13	8.25	1.84	4.19	5.46	8.07	8.61	8.68	14	3.29
ENSG00000116017.6	ARID3A	6.38	4.71	2.46	2.6	2.43	1.95	4.39	1.16	1.16	0.873	7.09	7	1.59	1.52	0.966	1.38	1.03	0.813	1.6	1.23	4.05	45.7	13.3	5.19	6.81	3.98	3.5	3.32	3.7	3.45	6.01	1.31	1.1	4.21	1.22	8.89	2.95	0.999	3.95	2.28	2.17	6.12	3.84	4.5	4.51	4.61	12	2.36
ENSG00000173207.8	CKS1B	17.7	14	8.02	13.4	13.8	15.1	8.96	2.91	2.83	2.72	1.73	1.83	2.58	2.83	2.92	3.51	3.39	2.05	7.8	3.68	17.5	55.6	14.8	15	17.7	7.97	9.66	6.38	15.2	5.62	11.2	5.41	2.37	6.19	8.01	9.78	7.52	1.77	13.1	9.11	2.79	6.67	8.63	14.8	15.1	9.87	11	6.86
ENSG00000176225.8	RTTN	4.85	3.2	1.98	3.74	3.91	5.07	4.84	1.38	1.23	2.85	7.97	8.53	1.84	1.62	1.59	2.04	2.82	2.66	5.44	2.6	5.05	17.6	8.25	6.21	6.48	4.36	2.96	3.96	2.63	3.52	6.54	1.88	1.65	2.56	1.69	3.77	3.49	2.34	8.71	9.33	1.35	4.1	4.08	3.3	3.63	3.67	4.26	2.2
ENSG00000107937.14	GTPBP4	21.7	21.4	23.9	17.2	17.7	18.8	18.2	6.67	7.21	7.43	14.6	12.5	8.96	10.5	7.26	9.64	8.7	6.2	13	8.46	22.2	61.2	46.2	21.5	19.2	15.6	14.3	15.9	18.5	16.5	22.3	9.36	7.97	7.25	6.55	20.6	14.6	20.3	22.3	21.4	7.08	16.4	17.1	17.7	17.9	14.9	20.2	12.7
ENSG00000212232.1	SNORD17	0.795	0.859	0.523	0.54	0.739	0.512	0.847	0.356	0.397	0.426	0.598	0.696	0.266	0.316	0.394	0.282	0.321	0.395	0.453	0.389	0.726	7.81	2.44	0.752	1.26	0.622	0.813	0.705	1.03	0.68	1.08	0.35	0.18	0.461	0.291	1.06	0.598	0.488	1.03	1.78	0.259	0.505	0.939	0.537	0.443	1.04	2.26	0.512
ENSG00000165891.11	E2F7	0.093	0.0724	0.101	0.148	0.153	0.0598	0.305	0.0682	0.0539	0.0685	0.0397	0.0442	0.0769	0.0731	0.0642	0.0553	0.0536	0.0258	0.0315	0.0201	0.111	18.8	3.03	0.0822	0.102	0.0407	0.409	0.0439	2.24	0.0525	0.209	0.129	0.0547	0.0593	0.0347	0.455	0.244	0.0163	0.11	0.105	0.0993	0.57	0.265	0.567	0.59	0.575	0.5	0.148
ENSG00000269974.1	RP11-932O9.10	0.381	0.311	0.263	0.308	0.35	0.196	0.489	0.0748	0	0.0606	0.057	0.063	0	0.056	0.0771	0.0865	0	0.0777	0.241	0.152	0.355	6.24	1.01	0.776	0.411	0.238	0.587	0.228	1.25	0.237	0.229	0.113	0.0614	0.137	0.165	0.844	0.498	0	0.36	0.329	0.101	0.344	0.443	0.674	0.745	0.842	1.55	0.331
ENSG00000132436.7	FIGNL1	3.09	3.16	3.07	2.14	2.8	1.93	3.93	2.01	2.24	2.64	8.89	8.06	2.96	3.37	2.28	2.76	3.5	1.9	3.58	2.57	3.96	18.5	9.32	5.49	4.61	3.44	2.92	2.7	7.19	2.49	4.81	1.36	0.918	1.26	1.48	3.14	3.58	1.75	4.13	8.98	1.16	3.28	4.24	4.21	3.78	3.99	6	2.11
ENSG00000049541.6	RFC2	18.1	14.2	10.8	14.8	14.8	17.3	16.2	7.63	9.44	8.61	18.9	16.3	12.4	13.7	7.01	8.64	10	7.43	13.7	8.13	18.4	64.8	18.3	20.6	18.6	14.8	13.4	13.4	21.2	12.9	18	6.52	4.58	8.06	11.2	19.1	15.8	10.6	22.3	20.3	6.92	12	17	25.1	28.1	13.3	20.3	13.5
ENSG00000171320.10	ESCO2	0.109	0.0893	0.332	0.0927	0.132	0.0599	0.138	0.0341	0.0346	0.0401	0.0313	0.0334	0.0352	0.0537	0.0655	0.0316	0.0348	0.0294	0.128	0.0372	0.0782	15.8	1.79	0.0653	0.0397	0.0392	0.641	0.041	1.62	0.0374	0.0532	0.0504	0.0352	0.0383	0.0992	0.198	0.238	0.0129	0.0858	0.0603	0.0836	0.0235	0.0733	0.284	0.273	1.84	0.641	0.246
ENSG00000212135.1	SNORD67	0	0	0	0	0	0	0	0	0	0	0	0	0	0	0	0	0	0	0	0	0	0.496	0.289	0	0	0	0	0	0	0	0	0	0	0	0	0	0	0	0	0	0	0	0	0	0	0	0	0
ENSG00000250808.1	RP11-531A21.4	0	0	0	0	0	0	0	0	0	0	0	0	0	0	0	0	0	0	0	0	0	0.235	0.088	0	0	0	0	0	0	0	0	0	0	0	0	0	0	0	0	0	0	0	0	0	0	0	0.0378	0
ENSG00000196449.3	YRDC	17.6	22	15.2	15.6	17.5	15.2	20	8.61	10.5	9.13	24.3	22.4	13.3	15.4	10.1	12.7	10.6	7.75	13.7	9.93	20.4	53.8	24.5	19.7	14.7	14.7	16.5	15.8	27.2	16	26.9	6.62	4.88	13.6	11.8	22.6	19.1	7.8	18.3	17.5	12.4	26.3	18.3	30.9	29.7	16.9	21.5	16.4
ENSG00000255561.2	FDXACB1	2.16	1.83	3.28	1.32	1.9	0.97	2.63	1.18	1.33	1.6	1.33	1.25	1.49	1.56	1.13	1.64	1.84	1.34	1.39	1.12	2.57	8.09	2.95	2.48	2.58	1.34	1.85	1.31	2.12	1.32	2.78	0.905	0.699	1.22	1.09	2.49	1.6	0.428	3.18	2.16	1.26	2.43	2.05	3.65	3.61	2.3	5.21	1.55
ENSG00000107833.6	NPM3	21	19	25.3	16.6	16.3	13.6	24.2	9.38	13.4	6.3	4.41	4.07	13.7	16.2	8.01	9.59	8.2	5.76	5.55	5.48	23.6	85.9	61.7	37.2	37.3	20.2	19.1	16.5	32.2	15.6	24.4	7.01	4.48	16.1	7.25	18.4	18.8	8.76	17.7	39.9	18.8	23.9	24.3	25.2	25.3	14.4	24.7	15.7
ENSG00000152253.4	SPC25	0.518	0.603	0.799	0.212	0.407	0.115	0.373	0.738	0.594	0.289	0.124	0.144	0.35	0.471	0.619	0.619	0.267	0.263	0.337	0.461	0.735	25.8	3.58	0.518	0.229	0.148	1.91	0.173	4.33	0.184	0.492	0.153	0.115	0.419	0.173	1.16	1.23	0.0861	0.289	0.667	0.514	0.112	0.433	1.18	1.13	2.14	2.21	0.967
ENSG00000215784.4	FAM72D	0.383	0.337	0.207	0.156	0.218	0.0995	0.205	0.159	0.176	0.139	1.22	1.07	0.176	0.209	0.215	0.199	0.133	0.106	0.26	0.185	0.24	9.52	0.913	0.224	0.151	0.131	0.219	0.116	0.844	0.104	0.211	0.0693	0.0357	0.122	0.0425	0.447	0.181	0.0255	0.441	0.152	0.0447	0.112	0.127	0.666	0.749	0.35	1.01	0.142
ENSG00000131944.5	C19orf40	2.27	1.43	1.71	2.01	1.88	1.57	2.51	0.401	0.414	0.336	0.499	0.527	0.466	0.489	0.371	0.538	0.463	0.316	0.911	0.46	2.16	8.55	5.17	1.74	1.61	1.46	1.41	1.27	1.9	1.46	1.7	0.482	0.193	0.813	0.5	1.53	1.52	0.181	1.67	1.96	0.5	1.09	3.75	1.84	1.97	1.8	2.74	1.27
ENSG00000150753.7	CCT5	89.5	93.6	82.8	81.9	83.2	80	82.2	26.3	31.8	32.7	67.5	54.6	38.9	49.5	30.2	51.4	38.5	24.1	56.4	34.6	85.4	230	212	92.3	73.4	60.9	67.8	65	108	69.6	93.9	42.2	33.6	43.3	24.3	81.5	75.6	72.7	81.2	73.8	30.1	60.6	55.7	69.3	71.9	62.6	80.7	57.1
ENSG00000104356.6	POP1	2.24	2.6	2.41	2.87	2.88	1.94	2.45	1.28	1.65	1.49	8.02	7.42	1.99	2.09	1.26	1.66	1.79	1.23	1.44	1.25	2.47	23	14	3.28	2.64	2.15	2.57	2.57	4.24	2.26	4.96	1.35	0.996	1.71	1.33	2.97	2.36	1.11	3.8	4.79	1.3	3.04	3.13	2.63	2.76	2.72	4.28	2.32
ENSG00000085999.7	RAD54L	0.561	0.54	0.695	0.798	0.756	0.398	0.715	0.87	1.18	2.87	4.16	4.3	1.93	1.85	1.1	1.33	3.15	2.34	3.17	1.23	0.618	32.2	3.36	0.877	0.77	0.574	2.05	0.535	5.41	0.52	0.689	0.414	0.412	0.98	0.222	1.36	1.16	0.571	1.62	0.854	0.158	0.937	1.64	1.55	1.37	2.35	2.88	0.699
ENSG00000113812.9	ACTR8	10.9	8.61	7.21	11.6	10.7	11.8	14.2	5.57	6.14	6.24	12.9	10.9	6.59	7.39	5.48	7.19	7.28	5.05	10.1	7.16	10.5	24.9	21.6	12.6	15.4	9.76	9.11	9.38	9.56	9.56	10.8	7.79	6.22	7.68	3.8	11	10.4	4.98	13.8	12.3	5.39	10.8	10.4	9.35	10.8	8.93	11.3	7.93
ENSG00000229207.1	SERPINH1P1	0.0294	0.0332	0.0322	0.0393	0.0443	0	0	0	0	0	0	0	0	0	0	0	0	0	0	0	0.0304	0.277	0.193	0.0408	0.0477	0	0.016	0	0.0692	0	0.0914	0.0208	0	0.0224	0	0.0657	0.0318	0	0.0316	0.045	0.0808	0.0345	0	0.0445	0.0579	0.0247	0	0
ENSG00000167977.4	KCTD5	16.1	13.6	12.2	15.5	16.3	14.4	16.3	9.23	9.02	8.54	17.4	18.4	9.69	9.32	8.79	10.4	9.11	7.76	17.1	9.47	14.5	50.1	23.1	21.8	18.8	13.7	21.4	11.7	35.8	11.8	17.5	6.86	4.81	9.57	8.54	19.2	17.5	8.57	21.4	15.9	5.05	16.1	16.1	22.2	24.2	21.9	25.6	12.3
ENSG00000172175.8	MALT1	16.6	14	4.83	11.9	12.1	11.8	15.9	2.79	3.12	3.16	11.5	12	3.5	3.65	2.98	4.1	3.6	2.5	5.13	3.45	15.8	75.9	20.6	20.6	19.6	10.8	9.97	11.3	22.9	12.1	14.3	5.98	4.3	10.3	7.96	18	10.5	8.53	13.9	16.6	4.07	13.8	32.4	20.8	21.5	14	19.3	7.18
ENSG00000244509.3	APOBEC3C	22.1	20.2	60.6	31.1	24.6	14.9	46.2	2.28	1.46	1.88	0.836	0.818	1.14	1.25	2.06	2.56	1.83	1.55	7.04	3.16	22	188	87.1	36.9	41.7	38.3	23.3	25.3	26.6	26	40.5	17.1	11	5.65	2.12	25.7	28.5	1.6	35	52	3.49	6.46	35.1	17.1	16.1	24	60.9	14.8
ENSG00000064419.9	TNPO3	23.6	18.8	23.1	23.1	22.9	29.7	32.5	7.88	9.84	9.29	29.8	24.3	12.9	16.2	7.88	12.8	11	6.95	13.9	9.57	21.4	79.1	43.7	26.6	27.6	24.9	20	25.3	27.2	27.7	23.9	9.57	8.83	11.6	7.95	22.8	20.8	22.4	25.3	28.3	9.77	15	19	22.7	24.2	19.8	21.8	20.6
ENSG00000116830.7	TTF2	3.71	3.3	4.35	4.29	4.05	4.17	5.6	0.969	0.823	1.32	0.464	0.589	1.12	1.18	1.2	1.36	1.37	1.11	3.2	1.73	4.03	28.2	6.74	5.52	4.51	3.23	4.01	3.1	6.42	3.46	4.9	1.95	1.05	1.59	0.674	4.09	4.89	2.24	4.8	4.44	1.67	3.27	3.59	5.35	5.1	4.27	5.41	2.94
ENSG00000213300.4	HNRNPA3P6	1.74	1.72	1.2	1.69	1.47	1.76	1.63	0.655	0.62	0.737	1.8	1.39	0.719	0.898	0.681	0.885	0.634	0.555	1.25	0.809	1.85	4.84	2.27	1.99	2.16	1.72	1.45	1.64	2.2	1.49	1.72	0.792	0.533	0.878	0.651	2.43	1.65	0.909	2.15	2.75	0.638	1.76	1.5	1.71	1.88	1.76	1.77	1.1
ENSG00000227268.3	KLLN	0.949	0.93	0.756	0.643	0.924	0.7	0.716	0.406	0.48	0.544	1.24	1.11	0.632	0.671	0.334	0.668	0.646	0.455	0.489	0.406	0.776	4.48	0.844	1.05	1.09	0.346	0.545	0.346	0.447	0.321	1.2	0.262	0.156	0.504	0.321	0.49	0.332	0.297	1.55	0.512	0.209	1.26	0.569	0.37	0.402	0.455	1.06	0.327
ENSG00000163808.12	KIF15	0.419	0.485	0.318	0.377	0.545	0.335	0.479	0.485	0.528	0.539	1	0.876	0.6	0.643	0.449	0.476	0.6	0.395	0.478	0.413	0.362	22.3	3.09	0.543	0.309	0.645	1.45	0.493	3.01	0.506	0.48	0.199	0.126	0.17	0.0681	0.67	0.501	0.0995	0.548	0.313	0.113	0.37	0.486	1.16	1.17	1.65	1.52	0.536
ENSG00000143494.11	VASH2	0.943	1.24	0.163	0.289	0.708	0.212	1.48	0.53	0.558	0.545	0.797	0.622	0.491	0.678	0.401	0.621	1.22	0.42	0.368	0.331	1.32	19.8	0.187	2.41	1.82	0.495	0.323	1.41	0.802	1.38	1.04	0.656	0.206	0.251	0.108	1.14	0.594	0.126	0.43	0.769	0.102	3.03	1.47	0.48	0.441	0.723	0.821	0.366
ENSG00000168393.8	DTYMK	18.3	15.7	16.7	15	15.8	12	14.5	7.8	7.94	7.07	22.4	21.4	8.53	8.48	7.33	8.27	7.41	6.38	12.1	8.62	17.8	50.2	38.3	20.3	21.4	13.3	14.3	12.1	21.4	12.2	18.7	6.46	4.72	12.2	9.38	16.5	11.8	4.07	19.8	16.9	5.58	9.48	18.3	15.7	15.5	14.7	25.3	12.2
ENSG00000175063.12	UBE2C	0.82	0.857	1.34	1.06	1.3	0.474	1.56	0.1	0.0741	0.0934	0.349	0.428	0.0939	0.079	0.12	0.135	0.111	0.0869	0.24	0.137	0.729	111	22.3	0.609	0.545	0.449	9.47	0.307	24.5	0.323	0.594	0.309	0.172	0.67	0.453	3.45	2.1	0.315	0.694	0.526	0.179	0.334	0.953	9.07	9.67	9.74	10.6	1.84
ENSG00000197153.3	HIST1H3J	0	0	0	0	0	0	0	0	0	0	0	0	0	0	0	0	0	0	0	0	0	0.972	0.121	0	0	0	0	0	0.091	0	0	0	0	0	0	0.119	0	0	0	0	0	0	0	0	0	0	0.194	0
ENSG00000217241.1	CBX3P9	0.398	0.353	0.286	0.299	0.284	0.417	0.178	0.139	0.147	0.117	0.287	0.199	0.129	0.17	0.124	0.147	0.135	0.0997	0.291	0.136	0.333	1.03	0.663	0.333	0.216	0.241	0.208	0.226	0.214	0.233	0.365	0.161	0.115	0.142	0.123	0.458	0.247	0.231	0.398	0.341	0.0825	0.149	0.192	0.188	0.195	0.286	0.369	0.143
ENSG00000243224.1	RP5-1157M23.2	0.633	0.28	0.245	0.359	0.36	0.363	0.475	0.144	0.139	0.147	0.392	0.432	0.179	0.151	0.131	0.219	0.164	0.101	0.465	0.172	0.478	2.8	0.993	0.971	0.989	0.243	0.291	0.278	0.317	0.255	0.29	0.0985	0.0675	0.312	0.0815	0.411	0.368	0.0689	0.816	0.78	0.0814	1.15	0.518	0.411	0.526	0.415	0.963	0.225
ENSG00000164109.9	MAD2L1	1.14	0.761	1.22	1.02	0.948	1.07	1.5	1.11	1.45	1.53	2.86	1.91	1.39	2.59	1.1	1.45	2.58	1.04	1.08	0.962	1.25	38.9	6.33	0.96	1.02	0.835	2.24	0.735	5.22	0.779	1.73	0.6	0.355	0.553	0.235	1.04	1.1	0.364	0.976	1.44	0.252	0.681	1.13	1.65	1.6	2.72	3.09	0.898
ENSG00000155561.10	NUP205	18.4	15.4	13.4	17.7	18.5	19.4	20.9	4.47	4.64	5.31	21.3	20.7	6.6	6.06	4.58	6.11	6	4.21	7.21	5.22	19.2	70.5	28.8	25.4	24.7	18.5	15.3	19.5	22.8	18.3	29.9	6.56	4.01	7.24	4.43	20.8	21.1	8.5	27.2	27.4	6.05	23.4	18.2	21.7	22.8	17.8	24.1	12.9
ENSG00000090889.10	KIF4A	0.324	0.273	0.355	0.556	0.497	0.234	0.569	0.249	0.279	0.347	0.103	0.119	0.433	0.442	0.233	0.68	0.271	0.172	0.301	0.262	0.229	22.8	5.88	0.181	0.347	0.416	2.09	0.234	4.84	0.266	0.469	0.211	0.0696	0.169	0.0965	0.59	0.595	0.041	0.263	0.198	0.0555	0.944	0.228	1.6	1.64	2.49	4.05	0.455
ENSG00000256968.1	SNRPEP2	1.04	0.979	0.843	0.922	1.07	1.12	1.24	0.323	0.332	0.312	0.701	0.631	0.352	0.478	0.254	0.33	0.345	0.269	0.385	0.354	1.17	3.67	2.24	1.01	0.855	0.794	0.72	0.729	0.846	0.691	0.917	0.364	0.262	0.683	0.502	0.913	0.848	0.439	1.19	1.81	0.468	0.721	0.82	0.804	0.895	0.71	0.898	0.716
ENSG00000170779.10	CDCA4	6.2	5.26	3.21	5.48	5.38	5.22	7.3	0.916	0.939	1.1	4.02	3.88	1.18	1.18	0.95	1.22	1.13	0.98	2.01	1.1	6.83	55.6	19.9	10.9	8.43	6.75	5.9	5.42	21.8	5.36	7.89	1.83	1.18	1.93	1.49	6.34	6.95	0.838	6.02	7.82	1.92	2.88	6.18	28.5	33.5	6.32	9.78	4.13
ENSG00000124562.5	SNRPC	69.5	66.3	60.8	86.3	84	80.3	77	38.7	41	41.9	60.5	54.1	42.4	49	38.2	44.9	49.6	35.8	71.2	43.1	75.2	191	132	82.8	82.3	76.9	66.8	74.2	69.7	74.7	92.1	72.4	81.2	52.7	37.8	76.2	62	67.1	88	91	35.2	63.5	76	61.1	64.7	66.1	84.8	60.7
ENSG00000178921.9	PFAS	10.6	10.4	10.3	7.37	8.59	6.65	11.8	2.94	3.93	3.68	12.1	13.1	6.71	6.07	3.27	3.99	4.31	2.79	4.97	2.96	12.7	37.3	18.8	11.1	14.6	7.24	7.7	6.88	8.79	6.63	18.2	3.94	2.64	6.36	4.97	9.52	7.94	3.46	12.2	17	5.26	7.97	10.3	7.9	8.54	8.93	15.3	7.48
ENSG00000144231.6	POLR2D	11.8	12.6	11.3	10.8	11.3	10.7	12.3	4.5	5.26	4.97	10.8	9.54	6.36	7.33	4.91	5.49	5.48	4.17	10.1	5.2	11.8	54.9	27.6	12.2	12.7	11.9	10.6	11.1	12.1	11.5	14.6	5.55	4.99	5.2	7.53	11.8	10.3	15.8	12.5	15.1	5.49	10.5	11	12.1	12.5	10.8	16.2	8.34
ENSG00000198833.6	UBE2J1	33.5	37.6	26.8	32.7	35.6	34.2	31.9	13.2	13.6	15.3	37.4	27.4	12.3	17.3	13.9	18.2	17.4	13	28.5	17.5	34.8	152	54.4	35	46.5	29.9	33.6	28.2	31.9	28.8	45	11.8	7.62	17.1	13.6	45.4	43.3	9.87	31.6	36	23.7	27.7	42.1	19.2	21.7	38.9	60.4	27.2
ENSG00000164611.8	PTTG1	2.3	2.39	2.13	3.9	3.3	2.01	3.56	1.91	3.07	1.39	2.56	1.94	3.92	5.53	3.24	2.68	3.97	0.974	1.65	1.6	2.31	156	24.1	3.57	3.03	1.73	7.63	1.41	41.3	1.31	1.69	1.41	0.436	1.21	0.562	6.76	4.11	0.771	4.9	1.44	0.513	3.99	2.37	14.8	14	8.98	12.5	2.83
ENSG00000236565.2	HNRNPA3P5	0.433	0.428	0.28	0.433	0.377	0.451	0.265	0.18	0.145	0.182	0.471	0.332	0.181	0.214	0.162	0.184	0.177	0.135	0.278	0.185	0.44	1.24	0.643	0.468	0.361	0.414	0.413	0.39	0.603	0.39	0.446	0.208	0.12	0.243	0.172	0.635	0.405	0.214	0.521	0.77	0.16	0.448	0.374	0.462	0.498	0.453	0.468	0.292
ENSG00000235454.1	RP11-678B3.2	0.0847	0.0616	0.0737	0	0.039	0.0402	0.0906	0	0	0.00495	0.0386	0.0504	0	0	0	0	0	0.0165	0.0726	0.0101	0.0709	0.414	0.144	0	0.216	0.0319	0.0308	0.0344	0.0384	0.0263	0.109	0	0	0.0317	0	0.0598	0.0447	0	0.0624	0.0991	0	0	0.0692	0.0473	0.0447	0.0295	0.0719	0.0281
ENSG00000258560.1	CTD-2376I20.1	0	0	0	0	0	0	0	0	0	0	0	0	0	0	0	0	0	0	0	0	0	0.244	0	0	0	0	0	0	0	0	0	0	0	0	0	0	0	0	0	0	0	0	0	0	0	0	0.0296	0
ENSG00000267757.1	AC006132.1	0.338	0.37	2.32	0.383	0.378	0.228	0.465	0.116	0.111	0.125	0.306	0.349	0.167	0.16	0.152	0.249	0.132	0.115	0.329	0.202	0.364	8.53	1.34	0.462	0.317	0.119	0.424	0.162	0.502	0.172	0.319	0.188	0.0877	0.222	0.11	0.704	0.513	0.0421	0.265	0.214	0.883	0.145	0.388	0.362	0.386	0.839	2.35	0.286
ENSG00000101138.7	CSTF1	16.6	14.1	17.7	14.2	15.5	14	20.7	5.4	6.19	6.9	18.7	16.9	9.05	9.76	5.58	7.81	8.51	5.45	9.9	5.96	17.7	43	32.3	22.4	23.6	16.4	14.6	17.2	17.9	17.6	24.6	7.73	7.27	10.1	10.9	17.1	16.7	10.3	21	27.9	10.7	16.9	19.1	20	21.8	16.3	23.4	14.8
ENSG00000153767.5	GTF2E1	7.35	5.79	11.5	6.2	6.73	5.59	7.8	3.24	3.58	3.96	7.16	5.81	4.07	5.39	3.52	3.97	3.9	3.27	5.92	3.87	6.88	18.7	12.7	6.69	8.48	7.09	6.38	7.8	6.12	8.56	7.11	2.75	2.41	3.32	2.8	7	5.8	4.27	6.63	5.93	3.06	5.77	7.4	5.45	6.24	6.38	11.1	4.65
ENSG00000105486.9	LIG1	7.46	6.06	7.53	7.59	7.01	6.63	8.43	4.17	3.93	5.06	17.7	18.5	6.05	5.41	4.57	6.45	5.66	3.85	8.82	5.23	10.3	49.7	11.4	17.2	18	6.22	9.88	4.66	15.3	4.21	12	2.42	1.32	6.04	5.12	13.5	11.8	1.97	10.7	22.4	8.4	18.8	16.5	22.1	20.3	16.2	22.1	8.06
ENSG00000153975.5	ZUFSP	8.18	7.35	5.58	7.28	7.55	6.93	8.27	3.62	3.95	4.09	11.7	10.1	5	6.1	3.84	4.56	4.77	3.47	6.18	3.69	8.48	24.9	11.1	8.88	7.92	6.34	6.32	6.21	8.45	6.34	7.53	2.61	1.54	3.76	3.11	11.5	6.65	2.28	9.45	5.51	3.66	8.75	7.59	10.3	10.3	8.37	9.84	6.01
ENSG00000149346.10	SLX4IP	1.04	0.945	1.16	1.11	1.15	0.941	1.45	0.39	0.382	0.572	0.821	0.721	0.433	0.484	0.409	0.618	0.657	0.338	0.907	0.5	1.13	4.84	2.58	1.12	1.58	0.645	0.953	0.545	1.39	0.514	1	0.443	0.238	0.656	0.656	1.21	1.24	0.199	1.31	1.26	0.817	2.37	1.42	1.58	1.51	1.25	1.23	0.923
ENSG00000159596.6	TMEM69	18.5	17	21.9	16.1	18.4	15.3	28.6	9.35	10.8	10.6	20.6	17.1	10.3	14.2	9.55	11.7	10.8	8.25	14.8	10.7	19.9	56	32.2	23.5	23.2	17.9	17.4	15.6	26.8	15.4	20	13.2	10.3	12.1	8.48	16.6	19.5	11.3	19.8	29.3	9.45	17.5	22.3	20.1	20.2	17.1	23.8	13.9
ENSG00000108506.7	INTS2	6.34	5.24	4.81	5.85	6.08	5.7	6.26	2.93	3.18	3.64	12.5	10.6	3.47	4.18	3.14	4.09	4.16	2.7	5.16	3.23	6.05	18.7	9.97	8.04	8.11	5.22	4.33	5.28	5.59	5.52	7.04	2.95	2.1	2.06	2.02	5.82	4.72	2.39	8.94	7.05	1.62	6.48	5.19	6.18	6.64	5.16	6.77	3.76
ENSG00000196532.4	HIST1H3C	0	0	0.098	0	0	0	0	0	0	0	0	0	0	0	0	0	0	0	0	0	0	2.53	0.308	0	0	0	0.135	0	0.21	0	0	0	0	0.162	0.116	0	0	0	0	0	0	0	0	0	0	0.078	0.356	0
ENSG00000204253.3	HNRNPCP2	3.16	3.78	2.98	3.36	3.46	3.86	3.48	1.89	1.65	1.69	2.83	2.01	1.61	2.04	1.89	2	2.03	1.43	3.67	1.99	3.76	9.98	5.54	4.03	4.78	3.14	2.42	2.77	3.16	2.54	3.86	1.6	0.905	1.89	1.34	3.97	2.36	1.68	4.36	5.88	1.16	3.15	2.99	3.21	3.15	2.72	3.71	2.17
ENSG00000266648.1	RP11-112H10.6	0.0524	0.0546	0.0565	0	0	0.0869	0.0712	0.0352	0	0	0.0853	0.0524	0	0.0414	0	0.0364	0.0238	0	0.0746	0	0.052	0.33	0.188	0	0	0.054	0.0519	0.0383	0.0868	0.0594	0.14	0	0	0.0336	0	0.0637	0.0749	0.0427	0.0622	0.116	0	0.0462	0	0.0558	0.043	0.0771	0.0909	0
ENSG00000101639.14	CEP192	7.44	5.81	4.51	6.8	6.79	7.35	12.4	3.06	3.05	3.86	10	11.4	5.13	4.24	3.73	3.51	4.09	3.13	5.39	3.45	7.69	23.1	11.2	9.25	8.96	8.23	7.58	7.25	5.76	6.76	9.77	3.51	2.75	4.76	2.85	7.73	7.4	2.58	13	13.8	4.27	8.55	8.38	7.32	7.13	8.84	9.67	6.77
ENSG00000177602.4	GSG2	0.314	0.196	0.188	0.164	0.192	0.056	0.523	0.0369	0.0264	0.0921	0.0616	0.0796	0.0362	0.0337	0.0454	0.0632	0.0694	0.0691	0.159	0.0561	0.308	14.1	2.37	0.168	0.144	0.0873	0.957	0.0559	1.94	0.0741	0.568	0.0688	0.0507	0.0809	0.077	2	0.653	0.396	0.107	0.271	0.131	0.144	0.531	0.688	0.632	3.07	2.84	0.913
ENSG00000100890.11	KIAA0391	13.1	13.2	20.4	16.2	15	13	13.9	7.86	8.29	8.94	11.6	11.4	9.65	10	7.17	8.99	9.44	7.3	14.6	9.7	14.2	37.3	21.2	16.3	14.1	9.92	12.3	11.2	19.4	12.1	16.2	7.69	7.26	12.1	7.91	19.2	14	8.47	17	10.5	5.33	14.6	12.5	19.5	19.7	12.1	15.3	11.2
ENSG00000152422.11	XRCC4	5.1	4.13	4.53	8.08	6.58	5.98	4.76	2.18	1.92	2.39	2.02	1.87	1.85	2.35	2.4	2.41	2.93	1.94	3.98	2.66	4.76	17.7	7.37	4.79	3.99	3.68	3.57	3.38	4.17	3.73	4.96	3.5	2.07	2.83	1.25	4.81	3.68	1.26	5.19	2.78	1.16	2.73	3.18	3.58	3.29	4	5.96	2.56
ENSG00000251495.1	PPIAP11	0.316	0.248	0.213	0.252	0.271	0.31	0.298	0.142	0.118	0.112	0.203	0.159	0.153	0.174	0.103	0.149	0.137	0.112	0.179	0.116	0.292	1.13	0.464	0.36	0.242	0.194	0.277	0.191	0.505	0.166	0.204	0.0754	0.0551	0.111	0.091	0.306	0.325	0.059	0.301	0.228	0.105	0.319	0.255	0.481	0.558	0.245	0.329	0.155
ENSG00000143942.4	CHAC2	2.86	3.02	5.38	1.99	2.56	1.33	1.33	1.62	1.95	1.94	3.4	2.98	1.57	2.25	1.44	2.65	2.04	1.29	1.92	1.95	2.33	16.6	3.82	2.06	1.32	1.63	2.8	1.53	5.63	1.44	1.94	1.37	1.59	1.85	2.45	2.6	2.46	3.55	1.66	1.37	1.06	3.24	2.16	1.25	1.26	3.36	6.78	2.97
ENSG00000183336.7	BOLA2	1.74	1.7	1.24	1.3	1.46	1.14	1.45	1.09	1.26	0.833	1.93	1.31	1.02	1.67	1.03	1.28	0.975	0.768	1.74	1.19	1.58	5.07	3.9	1.29	1.5	0.81	1.54	0.765	1.87	0.805	1.06	0.894	0.591	1.04	0.282	1.42	1.42	0.931	1.7	0.834	0.433	1.12	0.867	1.62	1.64	1.42	1.57	0.9
ENSG00000141499.12	WRAP53	4.94	3.97	3.96	4.1	4.49	3.84	5.52	2.29	2.54	2.59	7.74	7.57	3.22	3.21	2.47	2.81	2.74	2.03	3.11	2.22	4.86	13.3	8.06	6.14	7.26	4.62	4.64	3.84	4.68	3.92	6.9	2.14	1.79	3.33	2.16	6.35	4.08	2.74	6.74	5.86	2.3	6.4	5.18	4.53	5.03	5.18	10.1	4.05
ENSG00000102384.9	CENPI	0.648	0.459	0.247	0.577	0.572	0.755	0.788	0.121	0.122	0.176	0.145	0.181	0.178	0.177	0.161	0.172	0.142	0.151	0.386	0.2	0.48	9.93	2.67	1.16	0.742	0.71	0.85	0.552	1.44	0.468	0.928	0.17	0.0907	0.113	0.0651	0.641	0.303	0.0983	1.34	1.32	0.0639	0.102	0.285	0.575	0.575	0.806	0.884	0.424
ENSG00000164134.8	NAA15	10.2	10.1	7.25	8.89	9.38	10.7	11.8	3.4	3.62	4.14	10.1	9.05	4.52	5.29	3.77	4.4	4.37	3.25	6.98	4.08	10.1	28.1	21.1	11.5	11.7	9.69	7.6	8.74	12.4	9.37	10.9	5.55	4.56	3.54	3.53	9.9	7.42	9.84	11.9	10.8	3.17	8.42	8.42	9.93	9.88	6.61	7.71	5.55
ENSG00000157456.3	CCNB2	1.13	0.837	1.07	1.67	1.79	1.67	1.01	0.182	0.147	0.171	0.213	0.226	0.194	0.169	0.217	0.206	0.15	0.13	0.495	0.228	1.16	119	18.6	1.21	1.01	0.811	8.81	0.562	21.3	0.532	0.849	0.297	0.185	0.644	0.334	2.59	2.31	0.175	1.79	0.75	0.316	0.417	2.22	7.3	7.97	8.91	9.06	1.48
ENSG00000231066.3	NPM1P9	0.105	0.115	0.0501	0.138	0.135	0.0846	0.196	0.0503	0.0431	0.0617	0.373	0.366	0.0406	0.0542	0.0653	0.0687	0.0537	0.073	0.0989	0.0528	0.112	0.859	0.573	0.297	0.0707	0.111	0.104	0.103	0.224	0.0796	0.142	0.0317	0	0.0753	0.0332	0.134	0.112	0	0.273	0.408	0.0333	0.0698	0.136	0.108	0.104	0.154	0.347	0.0879
ENSG00000267698.1	AC002116.7	0.287	0.173	0.215	0.133	0.169	0.225	0.217	0	0	0.0322	0.295	0.275	0.0445	0	0	0.0554	0.0494	0.0465	0.108	0.0597	0.382	2.41	0.13	0.471	0.347	0.171	0.352	0.188	0.572	0.184	0.309	0.0721	0.0446	0.21	0.131	0.368	0.317	0.187	0.367	0.665	0.146	0.326	0.532	0.562	0.602	0.479	0.973	0.229
ENSG00000235748.1	RP11-32D17.4	0	0	0	0	0	0	0	0	0	0	0	0	0	0	0	0	0	0	0	0	0	0.288	0	0	0	0	0	0	0.066	0	0	0	0	0	0	0	0	0	0	0	0	0	0	0	0	0	0	0
ENSG00000163029.11	SMC6	12.9	9.79	5.02	9.04	10.6	9.63	9.93	3.6	3.43	4.59	13.2	11.9	4.94	4.87	4.25	5.88	5.12	3.83	7.09	4.47	10.7	30.8	21.1	14.7	14.2	9.04	11.2	8.56	16.3	8.19	11.6	5.63	4.12	4.85	7.75	11.9	15.7	5.46	15.6	11.5	3.58	17.5	9.88	13.1	12.7	13.4	18.4	6.1
ENSG00000111445.9	RFC5	8.89	6.92	6.94	7.31	8.23	8.6	13.1	3.98	4.74	4.29	11.2	10.4	6.32	6.55	5.39	4.54	4.97	3.4	6.42	4.59	9.56	37.4	10.7	14.6	15.8	8.74	8.43	8.07	10.6	7.4	13.7	3.05	1.89	4.72	5.02	8.38	7.7	2.41	12.2	18.7	4.21	8.78	10.5	8.95	9.01	9.07	10.7	7.03
ENSG00000135913.6	USP37	3.07	2.76	1.87	2.22	2.25	3.31	3.66	0.538	0.446	0.692	2.65	2.99	0.776	0.634	0.661	0.641	0.747	0.45	1.76	0.628	2.96	9.93	3.5	3.52	3.42	2.02	1.83	1.9	2.22	1.84	3.08	1.02	0.577	0.761	0.99	2.86	2.74	1.48	3.58	4.83	0.953	1.74	2.22	2.97	3.06	2.32	1.53	1.35
ENSG00000164032.7	H2AFZ	157	149	112	241	200	231	269	92.7	124	134	270	228	153	191	89.7	118	156	103	98.1	77.8	153	812	304	249	208	309	210	240	260	235	217	73.5	53.2	116	43.4	252	159	77.1	164	244	49	196	204	179	177	192	266	165
ENSG00000120802.9	TMPO	12.9	13	8.22	13.7	14.7	13.6	16.7	4.38	4.64	4.28	20.7	14.1	5.18	8.15	5.1	5.68	3.93	3.56	7.63	4.99	15.2	95.2	24.5	25.7	28.6	12.4	15.3	11.6	21.4	11.1	23.4	5.22	3.21	6.93	8.46	18.3	14.3	3.46	18.6	45.4	10.6	8.83	14.4	13.6	12.3	21.5	28.8	14.2
ENSG00000077514.4	POLD3	9.66	8.21	4.28	7.11	8.39	8.98	12.5	2.3	2.43	2.8	6.93	6.31	3.32	3.57	2.36	3.24	3.25	2.08	4.43	2.61	9.71	26.6	14.9	13	12.9	10.2	9.08	9.56	7.91	8.55	14.1	3.17	1.95	5.84	2.69	10.7	8.37	2.66	11.2	11.2	5.06	6.65	9.83	7.4	7.85	9.93	10	5.84
ENSG00000128050.4	PAICS	29	32	48.1	25.1	26.4	29.3	38.8	26.8	27.8	22.9	38.2	31.7	25.8	34	20.4	36.3	23.5	19.1	45.5	36.1	36.7	264	119	47.4	45	24.6	28.5	22.8	48	24	46.3	13.6	9.75	22.7	34.6	22.7	31	18.9	32	46.4	15.1	34.3	34.4	45.1	45	26.1	27.9	18.9
ENSG00000108424.5	KPNB1	57.4	56.7	51.6	55.5	56.4	65.7	63.3	26.3	29.4	29.3	59.6	49	31.6	39.2	26.7	35	32.9	22.4	48.5	31.8	53.1	155	144	65.7	64.4	61.8	46.7	58	61.9	56.9	66.5	29.6	25.7	24.3	19	64.4	47.1	49.8	71.4	75.8	21.3	48.6	52.2	44.1	47.7	45.2	62.9	39.4
ENSG00000145736.10	GTF2H2	1.29	1.35	1.13	1.31	1.47	1.33	1.83	0.546	0.54	0.543	0.886	0.832	0.553	0.626	0.525	0.715	0.536	0.403	0.775	0.607	1.35	4.3	3.32	1.72	1.61	1.3	1.55	1.1	0.847	1.08	1.67	0.585	0.411	1.25	0.689	1.6	0.987	0.605	1.55	1.83	0.761	1.45	1.23	0.718	0.688	1.08	1.4	0.86
ENSG00000100883.7	SRP54	36.2	33.1	42.2	48.5	42	41.7	39.7	17.6	18.8	20.5	36.4	28.4	19.2	25.7	19.1	27.7	22.5	16.2	34.8	20.5	37	102	66.1	43	47.8	32.7	31.3	35.9	38.4	36.2	48.2	22.5	16.5	26.6	32.5	45.2	50.8	24.6	45.6	43	34.4	60.3	39.9	37.4	39.1	34.2	44.7	34.7
ENSG00000160949.12	TONSL	2.53	2.57	4.53	2.12	2.65	1.81	8.08	1.22	2.33	1.16	9.77	10.6	4.4	3.5	1.17	1.81	1.37	0.846	1.54	1.27	3.33	22	5.87	4.15	4.79	4.17	7.02	2.58	8.43	2.55	4.38	1.68	1.3	2.41	2.2	4.05	3.48	0.491	4.33	5.3	1.52	3.17	5.56	6.8	6.12	9.6	9.98	4.33
ENSG00000268889.1	CTD-2616J11.14	0	0	0	0	0	0	0	0	0	0	0	0	0	0	0	0	0	0	0	0	0	0.6	0	0	0	0	0	0	0	0	0	0	0	0	0	0	0	0	0	0	0	0	0	0	0	0	0	0
ENSG00000104951.11	IL4I1	1.31	1.3	0.47	0.888	0.782	0.405	0.608	0.331	0.315	0.246	0.379	0.375	0.319	0.309	0.341	0.381	0.303	0.218	1.26	0.414	0.913	148	0.449	0.704	1.22	0.539	0.643	0.321	0.369	0.311	1.17	0.197	0.101	2.13	0.224	2.4	0.568	0.121	0.796	0.364	0.275	0.628	0.65	0.495	0.491	1.53	2.59	0.358
ENSG00000188610.8	FAM72B	0.558	0.545	0.362	0.249	0.354	0.184	0.288	0.268	0.29	0.236	1.79	1.56	0.278	0.307	0.311	0.275	0.229	0.188	0.448	0.377	0.348	8.91	1.34	0.432	0.161	0.199	0.265	0.197	0.776	0.185	0.502	0.125	0.0499	0.178	0.0829	0.509	0.249	0.0363	0.782	0.326	0.0607	0.164	0.204	0.795	0.946	0.417	1.27	0.181
ENSG00000171792.6	RHNO1	7.76	6.52	9.86	10.6	10.1	11.5	15.6	9.06	10.5	11	9.65	8.05	11	12.7	8.09	10.6	12.7	8.46	11	8.06	9.86	41.3	21	16.5	18.4	9.74	10.5	8.06	19.2	7.49	13.3	4.97	1.91	8.37	2.02	10.3	11.9	3.49	12.7	16.5	4.73	18.4	17.3	17.3	16.6	10.9	14.9	7.68
ENSG00000126453.5	BCL2L12	13.7	12.4	11	11.4	12.2	11.4	17.8	2.01	1.59	2.16	1.48	1.8	1.74	1.7	2.05	2.11	1.88	1.97	4.58	2.69	16.2	69.8	22.5	17.9	18.7	17.4	15.7	13.4	15.9	13.2	19.3	7.21	5.45	8.15	10	18	14	11.1	14.9	21.9	9.09	4.65	20	12.8	12.5	14.9	26.6	13.4
ENSG00000166803.6	KIAA0101	0.286	0.304	0.56	0.319	0.406	0.118	0.638	0.256	0.218	0.181	0.104	0.0986	0.169	0.235	0.28	0.379	0.182	0.162	1	0.466	0.413	57.4	13.6	0.203	0.247	0.126	2.24	0.109	7.43	0.0964	0.109	0.0922	0.0579	0.452	0.749	1.11	1.19	0.0411	0.191	0.164	0.421	0.534	0.752	1.28	1.1	2.91	3.88	0.912
ENSG00000249069.3	LINC01033	0	0	0	0	0	0	0	0	0	0	0	0	0	0	0	0	0	0	0	0	0	0.551	0	0	0	0	0	0	0	0	0	0	0	0	0	0.039	0	0	0	0	0	0	0	0	0	0	0	0
ENSG00000217482.2	HMGB1P17	0	0	0	0	0	0	0	0	0	0	0	0	0	0	0	0	0	0	0	0	0	0.198	0	0	0	0	0	0	0	0	0	0	0	0	0	0	0	0	0	0	0	0	0	0	0	0	0	0
ENSG00000250337.1	LINC01021	0.294	0.0942	0.0641	0.252	0.12	0.197	0.127	0	0	0	0	0	0	0	0	0	0	0	0	0	0.0782	2.8	1.46	0.894	0.412	0.176	0.0587	0.0653	0	0.0695	0.215	0.0791	0.069	0.0964	0.219	0.033	0.108	0.0251	0.173	0.0208	0.193	0.118	0.214	0.0414	0.16	0.0263	0.3	0.0525
ENSG00000100426.6	ZBED4	5.69	6.58	4.04	5.37	6.09	4.99	6.88	2.42	2.79	2.93	13	12.9	3.77	3.61	2.74	3.34	3.38	2.28	4.28	2.45	5.99	23	12.8	7.46	7.74	5.98	7.76	5.45	10.7	5.81	9.09	2.64	2.21	3.52	3.62	9.58	6.88	3.63	6.25	8.65	3.87	6.89	7.63	7.82	7.94	8.49	10.4	5.84
ENSG00000222501.1	RNU4-25P	0	0	0	0	0	0	0	0	0	0	0	0	0	0	0	0	0	0	0	0	0	0.58	0	0	0	0	0	0	0	0	0	0	0	0	0	0	0	0	0	0	0	0	0	0	0	0	0	0
ENSG00000198937.8	CCDC167	13.4	15.6	19	22.8	21.2	13.7	14.3	18.8	20	15.9	16.9	17.4	19	20.9	17.9	19.4	17.1	15.1	42.4	24.1	15.3	106	28.7	21.6	19.8	22.3	16.3	16	29.2	17.2	21.7	19.3	16.5	16.8	29.4	20	19.9	10.3	21.2	13.3	9.52	22.3	30.4	16.4	14.6	16.1	37.2	14
ENSG00000163584.13	RPL22L1	17.3	21.7	11.5	13.9	17.7	13	16.8	5.02	4.26	5.15	7.62	6.56	4.19	4.69	4.45	6.66	5.38	4.71	8.34	6.1	24.9	156	86.1	26.6	20	11.5	11.3	10.5	29.6	9.68	20.3	6.74	3.07	8.05	9.71	20	15.8	3.67	23.7	32.1	14.3	15.6	17.9	27.5	21.3	14.1	34.2	11.9
ENSG00000154473.13	BUB3	48.7	42.1	50.4	50	50.4	53.1	51.6	18.5	18.1	18.7	63.1	51.3	18.3	26	20.8	35.8	18.9	15.9	49.4	23.9	51.5	140	90.5	51.3	58.1	45.9	42.7	41.6	52.3	41.5	50.1	17.1	11.7	21.3	19.6	48	44.5	20.3	54.5	62.7	16.2	56.6	44.7	51.3	52.1	48.5	72.6	34.2
ENSG00000127337.2	YEATS4	13.8	9.31	14.2	12.8	13.6	15.8	13.8	6.46	7.88	7.45	28.5	20.5	8.63	12	6.74	9.58	8.6	5.72	11.5	7.51	15.1	46.4	14.7	14.5	15.6	11.6	10.7	10.9	14.3	10.3	13.3	7.08	4.88	7.98	4.52	11.8	15	7.72	22.1	15.9	10.2	16.4	12.3	12.5	11.9	12.6	13.6	11
ENSG00000169118.11	CSNK1G1	5.02	4.73	4.41	4.32	4.8	4.66	7.29	1.86	2.23	2.77	7.74	6.73	2.8	3.33	2.3	2.85	4.05	1.91	2.76	1.79	4.92	16	12.2	6.36	7.14	5.29	4.64	4.43	9.34	4.41	6.27	1.9	1.3	3.48	1.61	7	5.29	2.02	5.83	6.16	2.49	7.54	4.85	7.46	7.53	4.44	5.55	3.59
ENSG00000200502.1	Y_RNA	0.341	0	0	0	0	0	0	0	0	0	0	0	0	0	0	0	0	0	0	0	0.371	2.01	0.443	0.535	0	0	0.232	0	0.305	0	0.526	0	0	0	0	0.38	0.48	0	0	0	0.244	0.335	0	0.442	0.456	0.421	0.686	0.254
ENSG00000140157.10	NIPA2	22.7	24.9	27.6	23.1	23.8	20.2	23.1	9.47	12.2	11.3	20.2	18.9	14.7	18.4	8.7	13.5	13	8.34	11.9	10.1	22.6	91.7	60	25.6	26.7	18.9	25.7	18.5	26.5	18.8	24.4	10.7	6.73	15.8	8.99	30.7	22.8	11.8	25.7	21.3	11.2	25.1	21.8	18.9	18.7	28.2	31.1	19.9
ENSG00000231878.1	SNRPFP1	0	0	0	0	0	0	0	0	0	0	0	0	0	0	0	0	0	0	0	0	0	0.288	0	0	0	0	0	0	0	0	0	0	0	0	0	0	0	0	0	0	0	0	0	0	0	0	0	0
ENSG00000218690.1	HIST1H2APS4	0	0	0	0	0	0	0	0	0	0	0	0	0	0	0	0	0	0	0	0	0	0.331	0	0	0	0	0	0	0	0	0	0	0	0	0	0	0	0	0	0	0	0	0	0	0	0	0	0
ENSG00000143621.12	ILF2	111	111	103	117	106	102	102	42.7	47	46.4	92.5	84.6	59.5	62.8	42.4	60	51	38.9	69.2	50.3	128	251	159	139	128	83.4	89.2	78.5	128	73.1	142	55	41.3	85.7	35.1	135	116	75.3	126	137	51.3	134	98.5	127	127	87	132	90.2
ENSG00000106399.7	RPA3	9.03	10.1	13.4	9.53	10.4	9.72	9.63	6.04	7.32	8.33	11.8	9.62	7.62	9.82	5.75	9.67	9.7	6.68	11.3	7.21	10.5	56.2	15	9.75	11	8.54	8.96	8.94	9.86	9.19	9.7	5.71	4.89	12.3	7.87	11.1	7.75	4.27	12.9	11.3	3.55	20	8.27	8.08	7.68	10.2	15.5	7.61
ENSG00000253919.1	PRKRIRP7	0.0656	0.053	0.0411	0.0407	0.0522	0.0576	0.122	0.0201	0.0267	0.0241	0.0472	0.114	0.0688	0.0454	0.0141	0.0406	0.024	0.00866	0.067	0.0295	0.0453	0.361	0.272	0.14	0.13	0.0565	0.0532	0.0396	0.0488	0.0373	0.0732	0.0181	0	0.0334	0.0521	0.139	0.0413	0.0316	0.0808	0.0568	0.0347	0.0471	0.0421	0.118	0.0841	0.0774	0.0481	0.0326
ENSG00000175841.7	FAM172BP	0	0	0	0	0	0	0	0	0	0	0	0	0	0	0	0	0	0	0	0	0	0.898	0	0	0	0	0.0174	0	0	0	0	0	0	0	0	0.0191	0.0325	0	0	0	0	0.142	0	0	0	0.0602	0.126	0
ENSG00000136485.10	DCAF7	28	21	22.8	24.5	26.6	28.8	37.6	19.4	19.6	19.5	37.9	31.4	19.6	22.3	20	21.8	21.4	16.3	28.4	18.3	26.3	78.6	38.6	32.4	40.9	26.5	28.8	28.1	27.3	28.6	31	14.1	10.5	19.5	9.97	38.6	29.2	10.6	37.2	30.2	11.7	26.7	31.9	20.5	24.1	34.3	38.6	21.9
ENSG00000257851.2	HNRNPA3P10	0.196	0.211	0.167	0.189	0.176	0.213	0.197	0.0923	0.109	0.135	0.381	0.372	0.104	0.152	0.095	0.0999	0.0928	0.0956	0.139	0.0854	0.217	0.678	0.395	0.229	0.212	0.203	0.188	0.221	0.325	0.192	0.28	0.105	0.0685	0.107	0.095	0.323	0.244	0.119	0.259	0.37	0.0864	0.26	0.191	0.268	0.297	0.231	0.246	0.155
ENSG00000268942.1	CKS1B	0	0	0	0	0	0	0	0	0	0	0	0	0	0	0	0	0	0	0	0	0	0.227	0	0	0	0	0	0	0	0	0	0	0	0	0	0	0	0	0	0	0	0	0	0	0	0	0	0
ENSG00000005448.12	WDR54	14.5	11.6	11.7	12.3	14.4	9.18	20.1	12.9	15.5	17.3	28.8	27.1	21.9	25.3	13.1	19.5	22.8	13.2	9.39	7.37	15.2	111	38	19.4	22.7	12.1	8.29	13.4	5.37	12.5	21.5	4.21	2.15	11.6	1.74	18.9	9.4	1.1	32.7	29.1	3.71	52	16.7	10.3	10.6	11.6	23.9	9.32
ENSG00000164167.5	LSM6	14.6	15.2	7.7	11.4	12	10.8	10.8	4.62	5.9	4.65	13.1	11	5.12	6.61	3.9	8.03	5.63	3.87	6.23	6.14	15.4	43.9	14.9	11.8	11	9.66	9.45	9.61	9.45	8.62	12.8	4.66	3.19	6.01	4.92	14.5	8.18	4.07	14	14.8	3.81	10.1	11.4	7.38	6.7	11.3	16.5	7.43
ENSG00000158497.2	HMHB1	0	0.189	0	0	0	0	0	0	0	0	0	0	0	0	0	0	0	0	0	0	0	3.3	0	0	0	0	0	0	0	0	0	0	0	0	0	0	0	0	0	0	0	0	0	0	0	0	0	0
ENSG00000239713.3	APOBEC3G	6.64	6.62	11	5.84	6.65	3.62	17.5	1.8	1.22	1.69	0.884	1.08	1.18	1.13	1.71	1.86	1.42	1.51	4.75	2.51	7.56	136	9.23	11.8	13.5	7.36	5.3	4.98	4.11	4.76	11.6	2.57	1.2	3.18	1.69	12.7	6.06	0.544	12.6	24.3	1.04	5.67	11.7	2.24	2.16	9.46	43.9	4.01
ENSG00000236129.1	AP002856.4	0	0	0	0	0	0	0	0	0	0	0	0	0	0	0	0	0	0	0	0	0	0.829	0	0	0	0	0	0	0	0	0	0	0	0	0	0	0	0	0	0	0	0	0	0	0	0	0	0
ENSG00000234956.1	RP11-356I2.1	0	0	0.128	0	0	0	0	0	0	0	0	0	0	0	0	0	0	0	0	0	0	3.85	0	0	0	0	0	0	0	0	0	0	0	0	0	0	0	0	0	0	0	0.599	0	0	0	0	0.678	0
ENSG00000136982.5	DSCC1	3.68	2.95	2.89	4.17	4.33	3.39	2.89	1.39	1.45	1.38	7.41	6.18	1.67	2.12	1.6	1.36	1.13	1.18	2.46	1.71	3.3	17.7	6.6	5.12	4.92	3.55	2.5	2.57	3.39	2.52	3.03	1.26	0.75	0.792	0.671	2.18	2.1	1.34	4.44	3.65	1.98	1.03	2.83	2.71	2.48	2.13	2.41	2.22
ENSG00000206647.1	SNORA2	0	0	0	0	0	0	0	0	0	0	0	0	0	0	0	0	0	0	0	0	0	0.541	0	0	0	0	0	0	0	0	0	0	0	0	0	0	0	0	0	0	0	0	0	0	0	0	0	0
ENSG00000167513.4	CDT1	0.787	0.592	1.01	0.68	0.756	0.414	0.605	0.9	1.88	1.12	1.04	1.07	2.04	2.07	0.811	2.49	1.18	0.883	1.35	1.54	0.983	50.2	7.97	0.898	0.902	0.492	3.94	0.442	9.09	0.406	0.973	0.459	0.197	0.744	0.391	1.71	1.48	0.0894	0.912	0.925	0.358	4.23	1.19	5.75	4.93	3.96	4.63	1.1
ENSG00000101057.11	MYBL2	0.797	0.538	0.81	0.465	0.647	0.169	0.402	0.0685	0.0561	0.0683	0.127	0.137	0.0734	0.0655	0.0645	0.109	0.0785	0.0558	0.123	0.0994	0.725	161	7.67	0.137	0.0445	0.171	4.43	0.136	12.9	0.132	0.344	0.159	0.137	0.376	0.322	2.29	2.05	0.0593	0.282	0.205	8.23	0.386	0.672	2.71	2.89	8.67	41.6	1.36
ENSG00000143228.8	NUF2	0.548	0.433	0.634	0.479	0.605	0.275	0.514	0.386	0.362	0.405	0.41	0.351	0.432	0.469	0.401	0.384	0.403	0.404	0.931	0.432	0.507	39.2	5.91	0.567	0.406	0.386	1.93	0.335	6.21	0.308	0.485	0.174	0.109	0.206	0.132	1.05	0.761	0.0632	0.805	0.561	0.113	0.304	0.518	2.1	1.95	2.74	3.77	0.648
ENSG00000101888.7	NXT2	5.76	5.25	4.53	3.93	4.59	3.84	6.21	4.26	3.32	3.69	2.08	2.12	2.68	3	3.13	3.54	3.79	2.75	6.96	4.12	6.92	19	9.04	7.39	5.18	2.38	3.38	2.18	7.54	1.94	4.45	1.26	0.637	3.29	2.96	6.14	6.99	0.904	5.48	5.34	2.21	1.8	5.52	8.49	8.3	4.53	5.53	3.73
ENSG00000090061.13	CCNK	28.7	30.2	21.3	27.8	28	27.3	31.2	8.81	9.07	10.8	24.1	25.5	12	11.4	9.03	12	11.7	8.09	18	10.4	29.2	72.5	45.2	35.5	38.9	25	26.6	25	32.1	23.3	34.2	14.6	10.3	16.4	9.74	40.2	29.2	22.4	34.4	47.6	10.6	33.6	30	33.7	33.4	30.2	33	22.9
ENSG00000065328.12	MCM10	1.23	1.84	0.168	0.192	0.291	0.196	0.13	0.0239	0.0249	0.0333	0.0857	0.0808	0.0361	0.0385	0.0301	0.1	0.0435	0.0342	0.0672	0.0677	1.19	16.4	2.4	0.153	0.13	0.085	0.544	0.0946	2.36	0.108	0.152	0.0628	0.0468	0.0676	0.0764	0.396	0.419	0.283	0.27	0.236	0.042	0.222	0.125	0.599	0.58	0.713	1.19	0.191
ENSG00000187522.9	HSPA14	10.1	9.79	7.52	9.29	10.1	10	10.6	4.13	4.85	4.94	17.4	15.4	5.99	7.05	4.61	6.07	6.06	4.18	6.27	4.44	10.5	24.6	15.1	11	12.2	8.64	9.43	8.76	9.97	8.38	12.6	4.65	3.5	4.93	3.77	10.9	9.29	7.62	12	13	4.28	12	9.76	10.5	9.93	10.2	11.6	7.81
ENSG00000065183.11	WDR3	8.26	7.83	7.97	5.97	6.64	7.16	8.04	2.29	2.41	2.81	6.19	4.72	2.8	3.28	2.32	3.2	3.52	2.07	3.1	2.39	8.17	21.1	18.6	8.4	9.54	4.89	4.68	5.22	8.55	5.22	12.4	3.16	2.11	2.52	3.19	5.54	6.11	6.31	8.22	8.05	3.6	6.13	4.93	7.07	7.74	4.51	6.51	5.53
ENSG00000115163.10	CENPA	0.667	0.372	0.441	0.273	0.385	0.153	0.245	0.0437	0.0355	0.0472	0.143	0.136	0.0452	0.0467	0.0464	0.0954	0.0403	0.0348	0.114	0.0704	0.479	31.4	4.93	0.23	0.262	0.138	1.54	0.137	4.61	0.125	0.173	0.0981	0.27	0.176	0.111	0.756	0.534	0.0466	0.622	0.138	0.0838	0.153	0.266	2.61	2.33	1.73	2.59	0.402
ENSG00000119285.6	HEATR1	14.6	13.1	8.29	9.95	11.4	11.5	14.3	1.91	2.08	2.51	5.46	6.5	3.38	2.92	2.21	2.77	2.78	1.88	3.71	2.27	14.8	40.6	36.7	14.2	14.6	10.5	8.85	10.4	11.8	10.5	16.5	4.3	2.83	3.78	3.46	11.1	10.6	5.54	17.5	17.4	6.98	6.44	11.2	12.8	14	10.1	12.6	8.09
ENSG00000233922.1	AL133493.2	0.0903	0.0793	0.095	0	0.0377	0	0	0.102	0.117	0.202	0.519	0.501	0.109	0.166	0.0859	0.0897	0.292	0.256	0.098	0.0794	0.0714	5.63	0.515	0.0957	0.237	0.352	0.128	0	0	0	0.189	0	0	0	0	0.222	0.0902	0	0.104	0.766	0.479	0.138	0.104	0	0	0.191	0.678	0.193
ENSG00000112742.5	TTK	0.237	0.173	0.72	0.195	0.259	0.117	0.306	0.0671	0.0805	0.0682	0.113	0.102	0.0739	0.0877	0.093	0.105	0.0753	0.0397	0.107	0.079	0.33	24.6	4.55	0.124	0.201	0.0993	1.37	0.0939	5.15	0.0897	0.136	0.0701	0.0445	0.143	0.0712	0.515	0.514	0.0214	0.19	0.154	0.0966	0.0962	0.382	1.63	1.68	1.68	1.39	0.799
ENSG00000232535.1	OR5H8P	0	0	0	0	0	0	0	0	0	0	0	0	0	0	0	0	0	0	0	0	0	0.197	0	0	0	0	0	0	0	0	0	0	0	0	0	0	0	0	0	0	0	0	0	0	0	0	0	0
ENSG00000143155.8	TIPRL	25.9	24.1	23.3	30.1	28.2	29.6	29.5	10.9	15	10.4	25.8	18	15.8	25.1	10.1	16.4	14.1	7.75	15.9	11.4	24.7	70.2	58.3	32.9	28.2	24.8	22.7	22.2	32.1	23.7	30	15.9	12.8	12.5	12.8	24.7	20.8	18.9	23.7	28.1	11.9	27.3	20	20.1	20.2	20.8	21.1	14.9
ENSG00000175792.7	RUVBL1	16.6	17.9	16.5	15.1	17.5	13	20.6	7.32	7.49	9.78	12.2	11.6	8.81	10.3	7.06	11.3	10.5	6.95	9.63	7.53	19.1	56	53.3	21.7	25	15.4	13.9	15.6	20.7	16.9	37.2	12.6	9.45	11.7	7	19.1	12.8	7.19	24.9	19.1	5.98	20.2	15.9	16	15.7	13.5	23.5	10.4
ENSG00000199568.1	RNU5A-1	0	0	0	0	0	0	0	0	0	0	0	0	0	0	0	0	0	0	0	0	0	4.14	0	0	0	0	0	0	0	0	0	0	0	0	0	0	0	0	0	0	0	0	0	0	0	0	0	0
ENSG00000135900.3	MRPL44	28.8	26.6	45.5	23.3	24.3	22.8	25.3	13	16.4	14	28.1	22.9	17.7	23.4	12.5	18.5	17.5	11.7	22.4	15.5	28.3	97.4	51.9	23.7	27.5	23.2	27.7	22.1	29	25.2	27.7	21.9	25.1	26.2	25.2	25.2	23	32	25	26	11.8	24.3	23.2	26.5	27.7	26.9	34.9	21
ENSG00000254244.1	PAICSP4	0.0326	0.038	0.0493	0	0	0.046	0	0.0511	0.0558	0.0485	0.0591	0.0547	0.0484	0.0752	0.0363	0.0531	0.0562	0.0404	0.0428	0.0443	0.0409	0.384	0.157	0	0.08	0	0.0304	0	0.0555	0	0.0409	0	0	0	0.0296	0.0273	0.0427	0.0394	0.0401	0.038	0	0	0.00586	0.0497	0.0558	0	0	0
ENSG00000187741.10	FANCA	1.04	0.888	1.05	0.585	0.729	0.323	0.833	0.53	0.808	0.814	4.5	4.76	1.63	1.55	0.44	0.537	0.945	0.591	0.596	0.381	1.07	21.2	3.87	0.841	0.756	0.469	2.49	0.398	4.52	0.383	1.05	0.579	0.239	0.73	1.33	2.56	1.51	0.163	0.902	1.18	0.551	1.33	1.23	2.13	2.06	4.49	4.92	1.02
ENSG00000066379.10	ZNRD1	37.5	43.6	38.5	45.4	43.4	38.1	37.3	12.6	12.8	13.7	26.7	24.1	13.6	15	12.9	16	13.3	12.8	17.2	14.6	43	109	49.7	47.2	56.8	35.3	35.1	33.7	44	32.6	50.7	20.7	14	28.1	17.6	43.9	29	19.6	40.6	57.7	22	38.1	44.6	40.5	41.5	39.8	63.5	37
ENSG00000223886.3	RP11-251G23.2	0.323	0.168	0.159	0.363	0.29	0.198	0.258	0.277	0.344	0.416	0.57	0.379	0.345	0.371	0.275	0.55	0.32	0.313	0.272	0.27	0.323	3.47	1.02	0.218	0.763	0.273	0.286	0.2	0.385	0.195	0.68	0.0661	0.0464	0.325	0.0789	0.419	0.322	0	0.46	0.454	0.245	0.461	0.272	0.309	0.319	0.599	1.53	0.359
ENSG00000066827.11	ZFAT	4.41	3.49	2.52	3.97	4.27	5.43	6.72	1.31	1.54	1.69	3.68	3.59	2.39	2.22	1.18	1.49	1.7	1.34	1.6	1.28	4.52	44.5	4.17	4.57	4.89	7.95	3.6	6.65	3.66	6.58	4.86	2	1.61	4.18	1.14	4.16	3.72	4.59	4.89	3.98	1.14	3.95	4.93	3.56	3.82	3.72	5.97	2.38
ENSG00000138092.6	CENPO	10	8.29	5.71	3.97	4.73	4.48	5.67	3.97	4.69	4.15	7.23	8.51	6.06	5.25	4.12	4.72	4.88	3.37	4.8	4.1	8.84	20.7	9.13	7.91	9.52	3.04	5.05	3.84	6.33	3.71	6.75	2.17	1.55	2.89	1.46	7.64	4.11	1.61	16.9	9.56	1.26	7.01	6.47	5.69	6.38	6.35	7.96	3.24
ENSG00000029639.6	TFB1M	5.66	4.54	15.3	7.19	7.46	8.32	9.47	2.72	3.21	2.98	6.71	6.36	3.98	4.48	2.99	3.93	3.29	2.68	4.86	3.59	6.11	23.2	11.6	7.88	8.44	7.01	6.65	6.37	8.2	6.45	6.3	4.5	4.26	4.55	6.35	6.37	7.16	6.42	10	8.84	3.09	9.25	7.18	8.24	8.57	6.32	9.91	5.47
ENSG00000101945.12	SUV39H1	7.14	4.2	3.05	4.39	5.04	6.47	5.86	3.65	4.41	3.23	9.43	9.83	5.98	5.7	3.56	6.2	3.99	3.21	5.28	4.27	6.22	19.9	5.75	4.97	7.14	5.06	4.87	5.42	6.48	5.1	8.01	2.73	2.1	2.58	4.61	5.41	3.9	3.34	9.2	7.15	2.09	5.78	6.47	5.84	7.03	6.23	10.8	4.55
ENSG00000258315.1	C17orf49	28	20.6	17.3	24.8	21.3	21.3	17.3	10.2	10.5	10	27.7	23.4	11.7	13.6	10.6	11.4	11.6	9.52	15.6	10.6	25.8	77.3	35.9	27.6	26.1	15.1	13.6	14.9	19.6	14.4	19.8	9.94	7.9	13.1	7.69	29.1	17.9	13.5	23.6	21.6	9.52	19.4	16.7	25.1	26.5	14.8	31.2	12.6
ENSG00000235990.2	RP11-323D18.5	0	0	0	0	0	0	0	0	0	0	0	0	0	0	0	0	0	0	0	0	0	0.263	0	0	0	0	0	0	0	0	0	0	0	0	0	0	0	0	0	0	0	0	0	0	0	0	0	0
ENSG00000222881.1	Y_RNA	0	0	0	0	0	0	0	0	0	0	0	0	0	0	0	0	0	0	0	0	0	0.97	0	0	0	0	0	0	0.323	0	0	0	0	0	0	0	0	0	0	0	0	0	0	0	0	0	0	0
ENSG00000002822.11	MAD1L1	7.22	5.52	4.21	6.47	5.8	6.44	7.05	3.6	4.16	5.84	7.97	7.24	5.84	6.48	3.64	4.62	4.95	6.44	6.3	4.34	7.3	16.9	8.46	10.3	9.7	6.16	4.49	5.52	5.9	5.51	7.54	3.94	2.26	3.16	2.93	8.2	5.06	4.47	9	6.63	1.85	6.73	7.56	9.81	11.2	4.92	11.5	3.93
ENSG00000259254.1	CTD-2339L15.3	0	0	0	0	0	0	0	0	0	0	0	0	0	0	0	0	0	0	0	0	0	0.237	0	0	0	0	0	0	0	0	0	0	0	0	0	0	0	0	0	0	0	0	0	0	0	0	0	0
ENSG00000188558.4	OR2G6	0	0	0	0	0	0	0	0	0	0	0	0	0	0	0	0	0	0	0	0	0	0.414	0	0	0	0	0	0	0	0	0	0	0	0	0	0	0	0	0	0	0	0	0	0	0	0	0	0
ENSG00000240489.1	SETP14	0.627	0.56	0.511	0.539	0.565	0.817	0.449	0.393	0.336	0.321	0.7	0.567	0.31	0.417	0.353	0.429	0.341	0.324	0.711	0.393	0.604	2.31	1.26	0.749	0.729	0.599	0.442	0.564	0.619	0.527	0.692	0.307	0.233	0.282	0.167	0.787	0.527	0.474	0.827	0.79	0.288	0.518	0.462	0.643	0.645	0.504	0.557	0.402
ENSG00000233755.1	RP4-799D16.1	0	0	0	0	0	0	0	0	0	0	0	0	0	0	0	0	0	0	0	0	0	1.76	0	0	0	0	0	0	0	0	0	0	0	0	0	0	0	0	0	0	0	0	0	0	0	0	0.0586	0
ENSG00000235215.2	RP11-145M4.2	0	0	0	0	0	0	0	0	0	0	0	0	0	0	0	0	0	0	0	0	0	0.36	0	0	0	0	0	0	0	0	0	0	0	0	0	0	0	0	0	0	0	0	0	0	0	0	0	0
ENSG00000253923.2	KB-1980E6.2	0	0	0	0	0	0	0.0409	0	0	0.031	0	0	0	0	0	0	0.0288	0	0	0	0	0.281	0	0.0668	0.0612	0	0	0	0	0	0	0	0	0	0	0	0	0	0	0.0518	0	0.0607	0.0654	0	0	0	0.0582	0
ENSG00000258561.1	RP11-72M17.1	0.488	0.26	0.272	0.163	0.223	0.221	0.112	0.0815	0.0864	0.0845	0.115	0.116	0.0792	0.0799	0.0829	0.134	0.125	0.091	0.151	0.0888	0.416	1.56	0.517	0.181	0.525	0.114	0.15	0.137	0.12	0.122	0.347	0.0821	0.038	0.253	0.303	0.205	0.199	0.166	0.425	0.346	0.315	0.579	0.254	0.211	0.223	0.176	0.34	0.193
ENSG00000122986.9	HVCN1	5.9	5.38	2.37	5.82	5.5	4.11	5.46	3.76	4.05	5.64	3.02	4.15	4.04	3.73	3.9	6.87	5.61	5.99	5.92	12.9	3.79	88.5	2.08	7.23	8.02	3.06	2.8	3.36	1.37	3.07	7.29	5.05	3.64	1.3	0.494	6.48	2.17	2.25	4.64	8.63	0.463	2.44	3.93	1.3	1.6	6.32	29.1	2.25
ENSG00000175548.4	ALG10B	2.12	1.47	1.69	1.52	1.63	1.52	2.27	0.17	0.154	0.192	0.32	0.882	0.283	0.185	0.171	0.211	0.176	0.167	0.59	0.204	2.03	8.53	3.32	1.54	1.86	1.05	1.04	1.22	1.37	1.22	1.94	0.704	0.448	0.664	0.444	1.8	2.3	0.532	2.56	2.41	0.907	0.969	1.24	1.84	1.81	1.53	1.01	1.32
ENSG00000130816.10	DNMT1	21.4	17.7	12.4	17.3	19.4	16.2	22.8	6.81	7.87	8.07	56.1	54	12	11	7.76	10.2	8.01	6.32	13.2	7.65	22.6	76.3	39.3	31.6	30.9	17.2	16.6	17	20.5	16.5	29.1	8.55	5.5	7.69	5.65	30	15	5.01	30.6	22.2	4.73	20.3	18.5	19.5	19.5	21.8	29.7	13.4
ENSG00000143106.8	PSMA5	19.3	16.6	24.7	21.2	20.6	21.1	20.6	10.1	11.9	11.6	15.7	12.9	13.1	17.7	10.9	13.8	13.9	8.98	15.4	11.8	18.2	58.7	39.4	21.7	19.7	19	20.2	18.5	24.7	19.6	24.7	11.5	9.99	14	18.1	22.4	17.8	19.8	21.9	17.4	8.27	18.5	17.5	18.2	18.8	21.9	26	16.3
ENSG00000149503.8	INCENP	6.34	4.31	4.64	5.62	5.12	6.48	7.7	2.82	3.9	2.47	23.3	18.9	5.21	6.32	3.11	3.37	3.15	2.05	4.19	2.75	5.97	42.4	10.2	10	8.85	4.76	5.9	4.37	24.3	4.66	6.63	2.26	1.27	2.11	1.58	6.48	8.44	3.32	6.9	6.72	2.51	3.37	4.87	10.7	10.9	7.75	8.38	4.52
ENSG00000164236.7	ANKRD33B	0.798	0.718	0.0268	0.616	0.444	0.492	1.3	0.277	0.549	0.426	0.0543	0.0966	0.719	1.12	0.399	0.203	0.62	0.34	0.0849	0.124	0.555	14.4	3.65	0.782	0.689	0.612	0.312	0.6	0.328	0.561	0.871	0.208	0.182	0.691	0.0346	0.59	0.182	0.337	2.23	0.185	0.0671	0.159	0.426	1.38	1.25	0.515	0.768	0.295
ENSG00000127989.9	MTERF	3.31	3.1	3.27	3.05	3.53	2.49	4.42	1.81	1.99	2.18	4.14	3.76	2.45	2.91	1.94	2.46	2.57	1.87	2.89	1.91	3.73	9.9	6.52	4.2	4.81	3.11	3.31	3.08	3.83	2.92	4.27	1.51	1.48	2.34	2.42	3.2	3.97	1.54	4.92	5.7	1.55	3.7	4.46	2.69	2.66	3.99	5.74	3.07
ENSG00000198730.3	CTR9	22	20.4	30	23.5	21.5	21.2	31.6	9.81	10.7	12.1	24.5	19.4	12.1	14.9	9.42	11.8	13.2	9.12	13.8	10.2	23	55.3	48	32	37	18.1	19.4	20.6	26.9	19.7	30.2	9.95	8.76	12.6	12.8	22.4	23.4	14.3	26	32.9	10.1	27.1	21.7	24	24.7	23.3	31.6	18.2
ENSG00000124657.1	OR2B6	0	0	0.0834	0	0	0	0	0	0	0	0.061	0	0	0	0	0	0	0	0.0583	0	0	2.07	0.113	0.0503	0.106	0	0.0747	0	0.0989	0	0.0668	0	0	0	0.126	0.158	0	0	0	0	0	0	0.25	0.0775	0.0941	0.0654	0.476	0
ENSG00000063978.11	RNF4	24.6	21.1	18.4	24.5	23.3	26.1	25.9	9.09	11.5	11.1	28.9	29.2	15.3	15.1	9.23	11.4	12.9	9.38	14.6	10.4	25	58.5	36.5	28.7	32.6	22.8	19.1	21.6	20.4	21.9	29.3	10	7.42	15.2	7.73	25.7	19.5	9.97	27.7	28.4	9.97	23	25.2	21.8	23.6	20.6	34.5	18.4
ENSG00000162063.8	CCNF	1.63	1.68	1.53	0.944	1.16	0.649	6.12	1.95	2.5	1.59	10.5	10.6	4.09	4.15	1.85	2.97	2.2	1.22	1.07	1.43	2.55	29.8	5.19	2.58	2.38	1.23	2.08	1.13	6.72	1.14	2.24	0.622	0.44	0.856	0.794	2.51	2.63	1.21	1.87	2.29	0.739	2.57	3.99	5.88	6.54	2.99	4.51	1.3
ENSG00000112118.13	MCM3	39.6	31.1	21.7	39.3	35.3	44.6	57.9	9.93	9.28	11.7	25.8	23.3	10.8	11.7	9.23	10.1	12.3	10.1	13.6	9.94	40.2	162	35.4	58	48.2	36.5	34.5	37.5	41	38.8	49.7	16.9	12.9	14.8	9.13	38.7	26.6	9.91	46.5	48.9	10.3	18.4	32.4	29.4	30.8	38.8	49.8	25.9
ENSG00000196374.5	HIST1H2BM	0	0	0	0	0	0	0	0	0	0	0	0	0	0	0	0	0	0	0.184	0	0	1.16	0	0.181	0	0	0.046	0	0.149	0	0	0	0	0	0	0.141	0	0	0	0	0	0	0.203	0	0	0	0.229	0
ENSG00000104517.8	UBR5	35.2	26.5	15.9	34.7	31.4	40.6	41.2	9.43	10	12.4	33.3	35.3	14.3	13.7	9.5	10.8	14	9.1	12.4	9.36	34.1	115	43.7	34.6	39.5	36.6	22	31.9	24.4	31.4	34.4	14.5	8.93	8.19	6.6	32.7	24.7	22.4	41.2	43.1	10.1	28.7	26.7	31	33	24.5	24.1	17.2
ENSG00000187900.4	OR5H7P	0	0	0	0	0	0	0	0	0	0	0	0	0	0	0	0	0	0	0	0	0	0.656	0	0	0	0	0	0	0	0	0	0	0	0	0	0	0	0	0	0	0	0	0	0	0	0	0	0
ENSG00000108883.8	EFTUD2	34.2	30	33.1	26.3	27.6	23.3	38.3	10.9	13.5	11.8	24.7	24.3	21.3	22.1	10.9	14.8	14.1	9.95	15.9	12.2	35.2	74.6	52.9	34.4	33.7	28	27	26.6	34.3	28	38.4	17.2	15	17.7	12.4	36.9	29.5	34.2	37.5	32	12.6	20.6	31	34.7	37.8	27.7	45.9	22.4
ENSG00000237178.2	AC019080.1	0	0	0	0	0	0	0	0	0	0	0	0	0	0	0	0	0	0	0	0	0	0.156	0	0	0	0	0	0	0	0	0	0	0	0	0	0	0	0	0	0	0	0	0	0	0	0	0	0
ENSG00000225163.3	LINC00618	0.502	0.217	0.088	0.089	0.157	0.11	0.336	0.0487	0.078	0.254	0.107	0.112	0.151	0.127	0.0722	0.0895	0.383	0.216	0.103	0.123	0.439	1.68	0.186	0.889	0.406	0.16	0.198	0.191	0.249	0.141	0.225	0.0923	0	0.129	0	0.343	0.177	0	0.412	0.523	0	0.287	0.304	0.539	0.58	0.36	1.08	0.184
ENSG00000145216.11	FIP1L1	36.9	29.8	30.7	41.9	36.3	44.7	42.6	15.6	16.9	16.3	33.7	27.7	18.4	24.3	15.7	19.4	19.1	12.7	24.6	16.6	35.4	79.6	67	42.3	45.6	27.2	25.6	27.9	29.5	26.8	38.2	16.8	10.9	13.9	10.1	35.1	27.8	21.6	41.1	55.2	9.72	27	29.2	33.4	35.2	27.4	34.5	21
ENSG00000151575.10	TEX9	0.52	0.443	1.37	0.794	1.1	0.648	0.948	0.645	0.511	0.699	1.58	1.87	0.448	0.498	0.662	1.14	1.04	0.339	1.06	0.636	1.07	12	1.3	0.79	1.45	0.699	0.739	0.575	1.21	0.532	1.06	0.157	0.0466	1.34	0.125	0.891	2.84	0.073	1.19	1.7	0.536	4.89	1.17	0.935	1.08	1.51	0.875	1.24
ENSG00000183856.6	IQGAP3	0.532	0.486	0.791	0.81	0.975	0.319	0.509	0.0787	0.577	0.0554	0.0509	0.0611	0.342	0.488	0.102	0.0846	0.0492	0.0369	0.131	0.0694	0.409	12.4	7.57	0.196	0.495	0.316	4.09	0.288	7.41	0.274	0.228	0.206	0.139	0.429	0.202	2.11	1.26	0.0712	1.05	0.16	0.105	0.169	0.492	2.71	2.39	4.53	1.08	1.19
ENSG00000137310.7	TCF19	8.64	5.5	2.53	9.29	7.15	8.39	11.2	1.5	1.31	1.29	17.4	15	1.44	1.33	1.31	1.62	1.27	1.2	2.98	1.92	8.73	64.9	10.2	16.2	12.6	7.47	8.23	5.58	18.2	5.17	8.67	2.78	1.96	3.66	0.803	7.86	7.12	2.03	9.49	10.1	2.14	2.36	10.6	15	15.5	11	16.1	5.94
ENSG00000225039.1	LINC01058	0.622	0.284	0.16	0.452	0.443	0.619	0.63	0.0618	0.075	0.104	0.108	0.141	0.0642	0	0	0	0.0432	0	0	0	0.731	2.84	0.242	1.12	0.942	0.218	0.179	0.243	0.191	0.212	0.382	0	0	0.161	0.0987	0.24	0.349	0.295	0.602	0.311	0.0856	0.153	0.275	0.337	0.395	0.48	0.63	0.2
ENSG00000087995.11	METTL2A	6.89	7.47	7.99	8.27	8.15	7.37	7.73	4.42	5.55	4.75	8.44	7.27	5.57	6.44	4.02	5.41	5.17	3.52	5.94	4.39	7.39	18.6	14.4	7.4	8.68	7.24	7.86	7.27	9.42	7.15	9.59	4.96	4.59	4.55	4.69	7.69	7.28	5.19	8.82	8.03	3.9	6.28	7.71	8.22	8.24	6.33	6.55	6.37
ENSG00000197275.8	RAD54B	0.633	0.76	1.14	0.788	1	0.514	3.19	0.861	0.981	1.38	2.25	2.15	1.31	1.46	0.799	1.15	1.32	1.11	1.27	1.1	1.11	14.5	2.09	1.28	1.63	0.907	0.762	0.665	1.73	0.527	1.7	0.755	0.322	0.895	0.917	1.02	1.24	0.257	3.53	2.28	0.605	3.47	2.27	1.18	1.21	0.843	1.29	1.15
ENSG00000083093.5	PALB2	5.97	4.65	3.87	3.71	4.58	4.29	7.76	1.95	2.06	2.44	8.84	8.36	3.27	3.27	1.93	2.59	2.81	1.96	3.03	2.03	6	13.5	9.66	7.94	5.95	5.7	4.49	4.74	7.31	4.92	6.35	1.78	1.26	2.77	2.44	5.37	5.52	2.47	7.34	6.58	1.99	4.36	4.83	7.47	7.88	5.53	5.9	3.56
ENSG00000140451.8	PIF1	0.953	1.31	1.35	1.5	1.87	0.888	3.17	0.547	0.927	0.702	0.26	0.324	1.46	1.41	0.483	1.71	0.632	0.512	0.461	0.791	0.811	44.4	8.98	1.93	1.43	3.95	4.06	3.87	4.7	3.62	1.59	0.835	0.48	0.688	0.367	2.13	1	0.244	0.904	0.886	0.169	0.957	3.64	1.08	0.945	4.76	8.48	2.17
ENSG00000012963.9	UBR7	23.3	18.1	16.5	25.7	24.4	28.3	25.3	16.9	18.9	21.8	35.4	28	20.3	26.7	15.3	15.8	24.6	18.1	22.4	14.8	22.5	67.1	24.4	24.4	28.6	22.2	19.5	23.4	20.1	23.2	27.3	14	10.9	10.6	7.06	22.3	19.4	14.2	27.8	28	12.2	17.4	21.2	22.1	23.6	18.9	20.7	17.5
ENSG00000248406.1	CTD-3105H18.4	1.19	0.866	0.488	0.976	0.965	0.877	1.33	0.539	0.57	0.569	2.22	1.64	0.716	0.767	0.604	0.683	0.638	0.504	0.965	0.788	1.19	4.5	0.534	1.29	1.73	0.996	0.894	0.774	0.521	0.773	1.34	0.384	0.255	0.615	0.495	1.46	0.705	0.397	1.47	0.857	0.393	0.422	1.22	0.883	0.826	1.09	1.46	0.52
ENSG00000127952.12	STYXL1	12.2	12.8	18.5	10.4	12.1	8.39	15.1	10.6	11.5	12.8	17.8	17.3	12.5	13.9	10.9	11.2	14.5	10.1	18.4	11.3	15.9	36.4	28	18.9	18.5	13.1	15.3	10.5	23.9	10	16.3	7.97	5.09	12	9.75	17.8	18.4	5.88	20.3	22.9	12.6	20.9	24.4	21.2	18.9	12.2	23.4	12
ENSG00000108561.4	C1QBP	72.3	76.8	133	69.5	77.2	71.8	94.5	49	64.8	53.3	86.5	72.5	63.6	82	54.4	69.4	59.3	42.9	69.5	61.6	81.8	355	173	92.5	75.4	78.3	88	73.2	137	76.2	90.1	56.4	60.8	63.1	55.1	70.2	70.1	82.8	75.9	73.5	33	106	71.4	84.8	85.9	70.2	88.2	63.6
ENSG00000249534.1	RP11-83C7.2	0	0	0	0	0	0	0	0	0	0	0	0	0	0	0	0	0.00865	0	0.0378	0.0122	0	0.457	0	0	0	0	0	0	0	0	0	0	0	0	0	0	0.0544	0	0	0	0	0	0	0	0	0	0	0
ENSG00000124207.12	CSE1L	39	35	32.1	34.3	37.9	39.8	44.1	17.3	19.7	18.7	56.3	47.8	25.4	31.8	20	25.5	22.4	14.6	41.1	21.1	38.8	94.6	60.6	62	57.2	38.5	28.6	37	49	38.3	50.8	18.1	15.1	18.7	14.1	37.1	30.4	32.2	50	47.5	14.5	30.3	35	47	47.6	28.9	34.9	27.1
ENSG00000203817.5	FAM72C	0.101	0.0861	0.0629	0	0.0636	0	0.0663	0.0852	0.12	0.0891	0.848	0.738	0.106	0.19	0.165	0.0906	0.0683	0.07	0.0715	0.0971	0.0553	2.76	0.306	0.0715	0.0798	0	0.0608	0	0.397	0	0.0833	0	0	0	0	0.131	0.0498	0	0.177	0.0475	0	0	0.0408	0.312	0.349	0.108	0.558	0.0498
ENSG00000156261.8	CCT8	90	87.7	121	123	121	132	108	35.7	44.8	40.6	120	92.3	52.2	74	35	59.8	47.8	31.1	48.2	40.6	92.2	364	168	109	103	77	72	78.9	98.1	83	106	60.4	48.2	50.4	35.3	101	77.4	71.8	90.9	115	55.1	90.4	80.9	92.5	97.4	71.8	99.6	72.5
ENSG00000254248.1	RP11-320N21.2	0	0	0	0	0	0	0	0	0	0	0	0	0	0	0	0	0	0	0	0	0	0.481	0	0.0329	0.0631	0	0.0953	0	0.0438	0	0	0	0	0	0	0	0	0	0	0	0	0	0	0.114	0.128	0.0709	0.135	0
ENSG00000223599.1	RP11-216N14.7	0.204	0.208	0.0782	0.155	0.162	0.136	0.107	0.0259	0.0343	0.0366	0.162	0.184	0.0391	0.0411	0.034	0.0407	0.0453	0.0436	0.0673	0.0201	0.175	0.61	0.0896	0.137	0.185	0.0985	0.11	0.0837	0.123	0.07	0.122	0.0634	0.0614	0.0728	0.0965	0.325	0.126	0.0975	0.16	0.144	0.0585	0.223	0.124	0.159	0.148	0.141	0.254	0.102
ENSG00000188033.5	ZNF490	1.85	1.55	1.72	1.46	1.55	1.29	3.08	0.795	0.997	1.13	2.75	2.85	1.44	1.4	0.862	1.17	1.38	0.815	1.38	0.809	1.82	5.26	2.51	1.8	2.53	1.69	1.46	1.56	1.52	1.77	2.72	0.757	0.543	0.921	1.1	2.02	1.59	0.51	2.49	2.11	0.84	2.34	1.94	1.76	2.05	1.82	3.05	1.22
ENSG00000239213.1	RP11-85F14.5	2.59	2.06	1.72	1.76	1.68	1.35	2.43	0.836	0.661	0.741	3.7	3.12	0.587	0.662	0.94	0.863	0.701	0.658	3.03	1.29	2.58	9.4	2.76	2.39	2.04	1.73	1.96	1.75	1.81	1.83	1.75	1.16	0.866	1.27	1	2.76	2.64	1.44	3.01	2	0.922	3.15	2.76	1.72	1.84	2.03	4.84	1.45
ENSG00000124789.7	NUP153	32.5	28.3	16.2	25.9	24.7	31.4	30.4	6.48	7.38	7.68	32.5	29.7	9.4	10.6	7.24	8.97	9.06	5.53	11.7	6.75	31	76.8	36.7	33.7	34.2	25.3	18.6	22.8	27.3	21.7	33.3	11.4	7.4	9.53	10	30.4	22	20.8	37.6	35.5	8.56	19.7	21.2	28.5	30.1	20.2	27.5	14.4
ENSG00000170515.9	PA2G4	89.9	83.5	59	81.1	86.9	102	90.7	35	39.1	36.3	84.8	67.7	40.4	56.4	35.9	43.9	41.6	30	64.1	37.1	84.9	243	132	107	91.1	85.1	71.4	79.8	130	78	98.6	45.2	36	42.5	30.7	86.3	70.1	72.7	99.6	90.9	39.6	47.8	68.2	120	131	61.1	78	57.8
ENSG00000160208.11	RRP1B	16.4	15.4	11	13.5	15	15.4	17.9	6.82	6.72	9.08	21	20.5	9.04	8.89	6.68	7.86	11	7.79	10.3	6.56	15.7	37.7	30.8	20.4	21.1	16.2	12.5	14.4	17	13.4	24.9	5.52	4.04	5.52	7.05	15.7	15	11	20.3	29.3	7.74	15.6	16.5	16.8	18.3	13.7	21.8	11.6
ENSG00000206702.1	RNU1-11P	0	0	0	0	0	0	0	0	0	0	0.19	0	0	0	0	0	0	0	0	0	0	3.44	0	0	0	0	0	0	0	0	0	0	0	0	0	0	0	0	0	0	0	0	0	0	0	0	0	0
ENSG00000107938.13	C10orf137	9.83	7.5	5.94	8.72	9.39	10.2	12.1	3.33	3.92	4.56	20.9	19.4	5.99	5.64	4.28	4.22	5.19	3.54	5.55	3.61	9.2	33.8	14.2	16.1	17.8	10.3	8.5	9.33	7.54	8.88	14.8	4.31	3.15	3.96	3.23	9.72	10.1	5.67	14.3	19.6	7.21	11.5	14.8	7.96	9.01	10	14.2	7.87
ENSG00000235636.1	NUS1P1	0.987	1.12	0.989	1.27	1.11	1.52	1.21	0.374	0.517	0.394	1.31	1.14	0.452	0.663	0.352	0.542	0.452	0.255	0.582	0.386	1.01	4.67	4.75	1.22	2.12	0.953	0.854	0.906	0.968	0.966	1.1	0.449	0.226	0.53	0.529	1.33	1.51	0.426	0.993	1.01	0.701	1.03	0.873	0.776	0.709	0.926	1.02	0.784
ENSG00000204745.3	AC083899.3	1.26	1.05	0.756	1.06	1.11	1.17	1.29	0.367	0.48	0.514	1.27	1.21	0.726	0.711	0.454	0.494	0.532	0.409	0.645	0.454	1.24	2.82	1.82	1.52	1.31	1.17	1.03	1.07	1.16	1.05	1.51	0.51	0.329	0.518	0.499	1.18	0.867	0.496	1.65	1.64	0.462	1.13	1.27	1.24	1.3	1.1	1.75	0.787
ENSG00000100902.6	PSMA6	123	106	113	93.4	104	112	93.9	42.5	51.3	45.3	78.4	68.8	63.4	74.9	41.8	59.8	52.7	39.1	66.4	50.2	114	287	152	104	87.1	95.8	91.6	98.1	108	103	103	70.4	66.3	54.7	55.8	148	83	146	104	87.5	37.8	91.8	82.7	104	109	97.7	120	70.9
ENSG00000241634.1	RP11-381E24.1	1.09	0.517	0.531	0.51	1.41	0.986	0.888	0.076	0.189	0.131	2.09	3.01	0.439	0.269	0.119	0.209	0.287	0.0865	0.185	0.107	0.833	8.26	2.88	1.3	1.29	0.694	0.837	0.751	1.03	0.822	1.85	0.328	0.147	0.248	0.0252	0.729	0.734	0.228	1.19	2.45	0.161	0.845	0.749	0.903	0.984	1.2	1.33	0.435
ENSG00000224184.1	AC096559.1	0.0176	0.0122	0.0377	0	0.014	0	0	0.0397	0.0448	0.0298	0.0161	0.0296	0.0452	0.047	0.0217	0.0301	0.027	0.0236	0.0271	0.0218	0.0195	1.17	0.0224	0	0.0311	0.0088	0.0101	0	0	0	0	0	0	0.032	0	0.0104	0.0131	0	0.0241	0.166	0	0.0128	0	0.0102	0.0098	0.0208	0.0543	0
ENSG00000187790.6	FANCM	2.42	1.53	1.37	1.71	1.9	2.15	2.06	0.444	0.547	0.759	1.98	2.07	0.802	0.841	0.595	0.772	0.938	0.609	1.07	0.618	2.19	6.16	2.32	2.42	2.51	1.4	1.07	1.25	1.62	1.16	2.6	0.807	0.532	0.655	0.457	1.49	1.55	0.858	2.43	3.3	0.516	1.06	1.62	1.71	1.68	1.26	1.99	0.976
ENSG00000204410.10	MSH5	7.98	5.37	3.58	3.14	4.37	2.66	7.02	1.51	1.37	2.05	2.45	3.14	1.94	1.32	1.39	1.96	2.03	1.54	2.88	1.81	8.11	29.5	7.29	7.87	9.22	6.25	8.16	4.79	6.64	5.03	8.79	1.82	0.848	9.24	3.3	8.3	6.75	0.921	12.1	12.8	2.56	10.5	15.4	8.96	9.28	8.89	14.2	5.06
ENSG00000173226.12	IQCB1	20.7	17.6	10.7	22.2	20.9	26.6	25.7	7.82	8.72	7.77	23.5	20.2	10.5	12.9	7.57	10.4	9.61	6.34	11.5	9.01	24	68.6	17.6	29.9	36.7	19.8	16.9	17.6	17.2	16.9	30.4	8.25	4.45	9.39	5.89	24.5	21.2	8.44	29.7	37.8	12.6	28.4	29.7	22.5	21.7	20.5	32.5	13.2
ENSG00000162594.10	IL23R	0	0.0117	0.436	0	0	0	0.0368	0	0	0	0	0	0	0	0	0	0	0	0	0	0	3.62	0	0	0	0	0.235	0	0.0362	0	0	0	0	0	0.0184	0.0618	0	0	0	0	0.0213	0	0	0	0	0.128	0.071	0.012
ENSG00000137804.8	NUSAP1	2.19	1.72	20.1	1.65	2.1	0.995	1.87	0.637	0.633	0.62	0.963	1.06	0.611	0.591	0.656	0.737	0.693	0.543	1.32	0.803	1.88	173	20.3	1.72	1.85	1.05	6.84	0.987	24	0.89	2.76	0.84	0.476	2.51	2.38	5.38	3.66	3.54	1.98	8.88	0.746	1.21	1.66	10.1	9.86	10.4	10.8	2.52
ENSG00000160214.8	RRP1	17.4	17.3	14	13.3	13.7	13.7	18	10.4	12.5	11.7	21.8	20.4	17.3	18.5	12.7	13.1	13.3	11.5	15.9	11.7	19.3	44.9	24.8	21.3	21.3	14.5	12.8	13.6	31	13.4	22.2	6.76	5.02	9.89	10.2	16.6	18.6	12.2	22.9	25.2	9.17	17.8	21.5	26.8	28.1	12.6	21.2	12.9
ENSG00000164934.9	DCAF13	13.7	14	13.4	12.7	13.8	13.1	19.3	5.41	5.01	5.85	7.24	6.13	4.8	5.88	5.27	6.27	6.2	4.98	9.31	5.88	14	38.3	41.5	15.3	12.8	10.6	10.8	9.46	16.7	9.56	17.2	6.23	4.99	8.65	5.68	11.9	11.7	7.19	15.8	14.5	6.84	16.6	11.6	12.4	12.4	11.6	15.1	10
ENSG00000164163.6	ABCE1	34.1	37.4	23.4	24.4	30.7	29	30.6	12.8	13.3	13.4	29.4	23.3	14.1	19.4	14.1	18	15.9	10.7	27.7	15.1	35	107	91.3	34.6	34.3	23.4	20.6	23.3	35.7	23.6	39.7	14.7	11.7	12.8	13.7	30.5	26.7	21.9	37.6	41.4	18	21.9	26	31.2	29.8	20.1	28.4	19.4
ENSG00000011260.9	UTP18	29.8	27.2	24.9	18.5	22.3	19.9	32.5	13.2	14.3	15.3	48.6	41.1	20.6	22.8	12.8	17.4	17.9	12.3	22.5	15.5	34.2	75.3	50.7	38.7	46.8	19.8	20.1	22.5	30.2	22.4	38	8.94	4.92	15.8	10.8	33.6	27.6	17.6	40.1	43.4	14.9	37.7	26.9	49.1	53.9	23.3	42.3	21.4
ENSG00000001630.11	CYP51A1	6.46	6.96	17.5	7.37	6.96	9.17	9.05	3.75	5.31	4.05	10.8	7.25	5.31	8.29	4.75	6.72	4.74	2.88	21.7	5.6	5.99	39.5	30.9	11	9.51	4.24	8.2	5.29	17.8	4.8	6.94	4.37	1.46	2.81	3.78	10	8.04	1.96	9.4	13.9	5.14	4.42	3.9	9.1	8.77	7.82	2.31	8.12
ENSG00000099956.13	SMARCB1	44.3	39.9	49.2	43.7	44.6	46.7	48.3	27.9	32.4	30.6	99.8	94.6	40.3	40.9	26.1	36.1	34.5	24.3	39.8	28.8	51.7	139	70.6	72.6	79.7	39.2	41.4	38	50.6	37.3	60.8	26.4	18.8	35.6	18.6	46.8	47.1	24.5	59.8	92.1	21	66.9	51.8	55.7	57.3	48.1	66.3	36.2
ENSG00000248988.1	RP11-815N9.2	0.194	0.172	0.34	0.235	0.235	0.167	0.111	0.0751	0.0708	0.048	0.0916	0.0788	0.0817	0.0962	0.055	0.0907	0.0623	0.0114	0.0394	0.0476	0.2	1.1	0.145	0.347	0.25	0.14	0.213	0.139	0.2	0.124	0.429	0.0809	0.0748	0.188	0.171	0.316	0.176	0.0697	0.327	0.172	0.0869	0.277	0.243	0.142	0.156	0.363	0.463	0.152
ENSG00000185433.4	LINC00158	0.0439	0.0269	0.0466	0.0233	0.057	0.0497	0.0197	0.419	0.488	0.712	1.44	1.4	0.69	0.639	0.458	0.474	0.975	0.506	0.269	0.245	0.0504	22.2	0.0285	0.0912	0.0494	0.04	0.0247	0.0402	0	0.0348	0.101	0.0244	0	0.0622	0	0.0631	0.0362	0.0219	0.318	0.131	0.0134	0.23	0.126	0.0557	0.0876	0.0681	0.147	0.0141
ENSG00000102900.8	NUP93	17.4	11.6	11.5	14.7	13.9	16.7	15	5.61	6.05	8.54	10.4	11.7	7.28	8.41	6.54	8.42	8.7	6.64	12.9	7.77	15	37.3	23.4	18.9	18.7	12.3	11.4	13.5	16.1	14.5	17.3	6.58	4.92	6.06	2.56	16.6	10.1	8.22	20.9	16	4.17	11.5	14.3	15.9	16.4	11.7	21.1	9.27
ENSG00000135898.5	GPR55	0.0935	0.131	0.043	0.0453	0.078	0.0282	0.128	0.264	0.489	1.29	0.00879	0.00954	0.887	0.93	0.212	0.229	1.74	0.821	0.117	0.0754	0.124	19	0.0143	0.198	0.308	0.0987	0.695	0.262	0.414	0.272	0.174	0.021	0.0291	0.047	0.0391	0.347	0.412	0	0.148	0.033	0.0208	0.594	0.223	0.281	0.225	2.89	5.22	0.307
ENSG00000135392.11	DNAJC14	19	17.9	20.6	19.1	15.9	14.9	23.7	8.18	8.33	9.58	20.8	19.2	12.1	13	9.6	9.62	10.6	8.2	15	9.83	19.9	42.3	42.3	23.6	30.6	16.7	16.8	17.1	16.8	17.1	26.4	8.38	6.87	11	6.72	24.1	18.5	8.46	22.4	21.9	8.82	19.5	17	17.6	18.6	20.4	24.5	15
ENSG00000117593.8	DARS2	9.3	8.73	17.6	7	7.74	6.51	10.8	2.73	3.06	3.23	4.4	4.14	3.61	3.94	2.51	3.22	3.25	2.42	3.58	2.77	9.46	42.2	23.1	9.23	9.98	5.89	10.5	5.88	10.5	6.08	7.33	5.35	5.13	8.35	4.66	8.75	8.78	4.32	9.17	7.37	4.42	6.38	6.91	5.84	5.57	9.23	9.57	8.36
ENSG00000242609.1	RP11-398A8.1	0	0	0	0	0	0	0	0	0	0	0	0	0	0	0	0	0	0	0	0	0	0.126	0	0	0	0	0	0	0	0	0	0	0	0	0	0	0	0	0	0	0	0	0	0	0	0	0	0
ENSG00000144158.4	RP11-395L14.17	0.1	0.0933	0.0604	0.146	0.0949	0.117	0	0.039	0.0306	0.0285	0.0837	0.0814	0.0478	0.0779	0.0372	0.0459	0.0232	0.0303	0.0429	0.0705	0.123	0.391	0.119	0.0971	0.184	0.0833	0.135	0.0811	0.128	0.0679	0.0782	0.0627	0.0484	0.0704	0.0378	0.163	0.141	0.0614	0.13	0.113	0.0487	0.0598	0.0871	0.123	0.143	0.161	0.145	0.0868
ENSG00000232906.1	RP11-746P2.3	0	0	0	0	0	0	0	0	0	0	0	0	0	0	0	0	0	0	0	0	0	0.181	0	0	0	0	0	0	0	0	0	0	0	0	0	0	0	0	0	0	0	0	0	0	0	0.0484	0	0
ENSG00000112365.4	ZBTB24	6.46	4.27	3.43	4.67	5.03	5.07	7.1	1.88	2.25	2.95	8.08	5.91	2.64	3.54	2.16	2.5	3.47	2.47	3.58	2.2	5.75	15.2	9.13	7.68	8.5	4.81	4.37	4.42	4.31	4.33	6.77	1.65	1.12	2.66	1.55	5.71	5.27	2.71	7.65	5.74	2.02	3.96	5.89	7.15	7.65	5.51	7.77	3.75
ENSG00000028116.12	VRK2	8.36	6.69	6.21	8.07	8.14	9.77	7.25	2.2	0.927	1.82	0.543	0.579	1.08	1.08	2.86	2.15	1.31	2	7.28	3.52	7.86	33.5	11	8.44	8.98	6.11	5.12	6.64	9.48	7	8.09	4.09	3.34	2.77	2.05	7.9	8.07	5.27	7.5	6.76	3.43	5.01	6.91	5.38	5.48	4.7	6.2	4.11
ENSG00000261654.1	RP11-96K19.4	0.0995	0.0589	0.0791	0.0698	0.0785	0.0827	0.15	0.037	0.0561	0.0369	0.209	0.161	0.0734	0.108	0.046	0.0448	0.0382	0.0317	0.0629	0.0457	0.11	0.535	0.114	0.118	0.141	0.0671	0.0785	0.0632	0.0761	0.0601	0.186	0.0358	0.0212	0.0481	0.0794	0.142	0.107	0.0896	0.13	0.09	0.025	0.0832	0.0882	0.123	0.119	0.169	0.272	0.0852
ENSG00000213281.4	NRAS	21.5	20.8	11.6	13	16	10.5	13.5	9.12	10.7	7.94	14.2	11.9	8.08	11.7	8.74	12.5	9.13	7.15	24.1	11.8	19	79	47.2	15.9	15	10.8	18	10.9	25	10.7	16.6	5.19	3.86	13	9.13	23.3	16.4	4.99	17.2	14	7.01	8.81	13.2	24.9	23.6	20.2	21.2	12.3
ENSG00000112308.8	C6orf62	83.7	82.4	74.8	62.8	73.7	50	75.5	56.3	64	63.5	84.5	80.6	67.3	72.3	52.3	64.3	71.3	53.7	67	69.2	82.6	176	137	78	93.3	53.2	56.3	56.2	70.8	52.7	89.1	35.3	23.5	44.4	39.8	104	72.2	33.5	111	106	51.8	82.2	90.1	72.8	73.1	71.1	146	65.3
ENSG00000178177.10	LCORL	2.73	1.98	2.19	1.3	1.76	2.11	2.61	1.15	1.29	0.952	3.38	3.12	1.09	1.37	1.2	1.89	0.881	0.768	2.56	1.42	2.25	5.55	4.08	2.28	2.17	1.91	2.19	1.51	2.25	1.52	1.67	0.684	0.51	1.22	0.977	2.63	2.21	1.27	3.63	2.89	0.869	1.86	1.89	2.76	2.68	3.76	2.42	1.7
ENSG00000182611.3	HIST1H2AJ	0	0	0	0	0	0	0	0	0	0	0	0	0	0	0	0	0	0	0	0	0	1.18	0.115	0	0	0	0.0555	0	0.21	0	0	0	0	0	0	0	0	0	0	0	0	0	0	0	0	0	0.188	0
ENSG00000255375.1	RP1-65P5.5	0	0	0	0	0	0	0	0	0	0	0	0	0	0	0	0	0	0	0	0	0	3.96	0	0.0415	0	0	0	0	0	0	0	0	0	0	0	0	0	0	0	0	0	0	0	0	0	0	0	0
ENSG00000138346.10	DNA2	1.81	2.09	1.2	1.61	1.8	1.4	3.23	0.989	1.17	1.47	6.17	6.29	1.67	1.7	1.2	1.68	1.37	1.15	2.72	1.55	2	17.8	2.65	2.23	2.89	2	2.1	1.61	2.79	1.63	1.44	1.19	1.04	2.32	2.65	3.67	2.46	1.08	2.58	2.61	1.07	2.75	3.84	1.96	1.95	3.64	3.59	2.33
ENSG00000167325.10	RRM1	22.5	17.5	32.8	25.4	22.6	30.6	27.3	6.63	7.48	7.24	28.9	22.4	9.36	10.9	6.49	9.32	8.74	5.95	13.1	8.3	21.6	101	42.9	27	28.1	20.8	18.6	23	32.4	23.5	21.2	10.2	8.02	6.9	5.03	19.5	21.4	18.8	24.2	23.9	7.91	15.4	18.6	41.1	45.7	18.3	16.5	16
ENSG00000117586.6	TNFSF4	1.15	1.03	1.58	1.52	1.36	1.05	1.24	0.77	0.929	0.934	3.63	3.09	0.957	1.1	0.81	1.11	1.03	0.682	1.27	0.963	0.717	11.9	6.73	1.58	2.21	1.4	1.02	4.17	0.396	2.55	1.66	0.947	0.304	0.497	0.559	2.3	0.465	0.192	1.77	1.63	0.419	2.98	2.15	0.457	0.445	1.02	2.47	0.64
ENSG00000256018.1	HIST1H3G	0	0	0.102	0	0	0	0.171	0	0	0	0	0	0	0	0	0	0	0	0	0	0	2.78	0.0955	0	0	0	0.44	0	0.524	0	0.135	0	0	0	0	0	0.163	0	0	0	0	0	0	0.105	0	0.391	0.576	0
ENSG00000159131.12	GART	25.2	24.5	18	20.4	21.7	21	24.1	6.68	7.22	8.1	14.4	13.1	8.89	9.33	6.24	8.8	9.18	6.33	11.7	7.99	24.5	58	56.3	22.3	20.9	19.1	17.8	18.1	24.2	19	24.9	9.43	8.71	9.89	9.6	21.6	16.5	14.2	23.7	23.1	10.5	15.8	18.3	17.2	18.7	17.7	22.5	16.5
ENSG00000143033.13	MTF2	9.65	7.55	7.42	6.93	6.98	6.46	8.46	4.26	4.73	5.61	19.8	15	4.95	6.23	5.05	5.74	7.23	4.39	7.33	4.5	10.6	29.6	7.31	11.7	14.3	7.69	7.5	7.05	6.53	6.29	11.6	3.2	2.03	5.11	3.48	11.5	7	3.22	13.8	16.6	3.15	10	9.64	9.73	9.36	8.86	14.3	5.63
ENSG00000011590.9	ZBTB32	0.259	0.39	0.121	0.264	0.31	0.165	0.403	0.0924	0.128	0.126	0.562	0.547	0.136	0.166	0.104	0.122	0.165	0.0995	0.177	0.111	0.367	111	0.115	0.336	0.635	0.199	0.425	0.255	0.529	0.228	0.523	0.104	0.0483	0.191	0.0977	1.28	0.35	0.0719	0.517	0.609	0.178	0.418	0.713	0.233	0.222	1.79	6.89	0.368
ENSG00000102738.6	MRPS31	15.6	15.9	16.9	15.8	16.9	17.5	20.3	9.17	9.26	10.2	22.9	18.7	9.48	12.4	9.51	13.1	11.2	8.7	14.6	10.9	17.7	48	20.2	22.9	22.9	17.3	14.8	16.2	17.3	16.1	23.9	12	12.8	12.7	13.2	16.7	14.4	14.4	19.9	27.8	6.91	19	16.9	13.7	13.6	15.1	20.2	12.6
ENSG00000041357.11	PSMA4	82.4	72.1	70.9	73.4	78.9	74.5	77.3	27.2	31.2	28.1	60.9	54.4	39.8	48.2	28	40.5	31.6	22.8	50.4	32.3	77.2	182	105	82.3	77.1	85.7	76.1	74.3	81.8	74.5	76.6	35	35.1	47.4	47.6	89.3	54.1	65.3	83.8	64.8	22.7	51.1	90.4	65.5	64.5	78.1	97.8	54.1
ENSG00000179172.7	HNRNPCL1	0.0604	0.0693	0.0683	0.0675	0.0439	0.061	0.0994	0.0374	0.0355	0.0453	0.0617	0.0495	0.044	0.0518	0.0386	0.0587	0.0403	0.0364	0.0675	0.0439	0.0819	0.221	0.15	0.0492	0.108	0.0594	0.0503	0.061	0.0726	0.051	0.0578	0.0302	0.0261	0.0337	0.0407	0.0852	0.0702	0.0355	0.0746	0.146	0.025	0.084	0.0651	0.0625	0.0662	0.0662	0.0867	0.0387
ENSG00000140259.6	MFAP1	28.9	25.4	40.2	41.3	34	35.1	40	14.9	17.6	17.6	38.2	33.6	23.4	24.2	14.4	19.5	19.6	14.1	18.4	16.2	29.3	86.1	60.8	38.5	40.9	31.5	26.4	35.1	35	34.5	37.6	15.3	15.4	18.4	9.59	29.5	28.5	19.5	32.6	42.7	11.1	28.6	33.1	33.2	36.2	24.9	31.5	22.4
ENSG00000083520.10	DIS3	17	15.1	9.75	18.1	16.7	19.1	20.4	4.59	5.35	5.82	19	18.2	7.07	7.53	4.75	6.52	6.69	4.81	7.88	5.34	16.3	40.3	28.8	20.3	19.7	13	10.8	13.6	16.5	12.9	19.6	6.25	4.83	5.71	6.35	17.7	13	6.84	22.9	21.3	5.15	13.8	15	13.1	14.2	12.5	15	9.72
ENSG00000168126.3	OR2W6P	0	0	0	0	0	0	0	0	0	0	0	0	0	0	0	0	0	0	0	0	0	0.728	0	0	0	0	0	0	0	0	0	0	0	0	0	0	0	0	0	0	0	0	0	0	0	0	0	0
ENSG00000113734.13	BNIP1	7.21	7.71	8.51	7.02	7.71	6.16	6.47	4.73	5.46	5.09	8.17	7.64	6.31	7.21	4.75	7.21	5.82	4.41	6.93	5.77	7.81	17.5	13.2	6.75	7.18	6.93	6.59	6.41	7.21	6.17	8	5.03	3.53	6.45	4.22	9.12	6.7	4.75	9.09	8.97	5.32	11.9	8.8	6.97	6.38	6.21	8.92	6.87
ENSG00000104064.12	GABPB1	10.9	11	6.59	9.75	9.45	10.4	9.21	2.49	2.59	2.75	11.8	8.25	2.74	3.62	2.81	3.48	3.05	2.25	3.95	2.66	11.5	26.5	14.1	12	11.6	7.45	6.74	7.26	7.98	7.05	11.7	3.39	2.61	3.56	4.51	12.3	7.65	4.02	11	9.89	2.88	6.71	9.46	7.9	7.62	8.63	13.1	6.17
ENSG00000234142.1	RP11-276E17.2	0	0	0	0	0	0	0	0	0	0	0	0	0	0	0	0	0	0	0	0	0	0.48	0	0	0	0	0	0	0	0	0	0	0	0	0	0	0	0	0	0	0	0	0	0	0	0	0.272	0
ENSG00000215086.2	NPM1P24	0.221	0.21	0.148	0.22	0.229	0.307	0.141	0.0606	0.0628	0.0544	0.228	0.272	0.0636	0.0616	0.0536	0.0864	0.0666	0.0553	0.0944	0.0757	0.219	0.866	0.51	0.363	0.224	0.219	0.15	0.193	0.237	0.154	0.423	0.118	0.0655	0.113	0.231	0.256	0.181	0.124	0.251	0.628	0.159	0.214	0.172	0.156	0.182	0.218	0.338	0.146
ENSG00000143977.9	SNRPG	28.3	32.4	37.1	34.6	35.6	33.6	24.7	14.1	13.8	15.1	19.4	16.8	12	14.6	13	17	15.3	13	21.7	17.3	31.1	98.6	61.5	29.1	28.3	31.8	27.6	31.2	35.5	30.2	29.4	18.7	17.9	25.3	16.1	34.6	24.3	17.7	30.8	32.6	10.8	34.6	30.9	21.7	19.7	27.7	37.6	21.7
ENSG00000134900.7	TPP2	24.9	19.4	12.2	20.6	22.3	24.2	25.8	6.46	7.14	7.97	29.4	26.5	9.72	10.7	7.6	7.68	7.92	6.96	12.7	7.27	24.2	54	35.3	28.2	30.2	20.2	19.2	19	15.3	18.4	26.7	11.2	7.96	8.6	11.6	29.1	17.5	19.3	30.1	32.1	8.53	17.4	19.7	18.2	18.6	19.7	27.9	14.9
ENSG00000182481.4	KPNA2	18.8	21.6	15.3	17.7	22.4	14.8	16.5	12.3	14.7	11.6	15.2	13.9	20	25.2	12.3	18.9	12.8	9.09	17	13.4	17.4	162	73.9	18.8	13.4	14.6	20.2	15	41.1	15.4	20.7	11.5	9.47	9.58	6.69	26.4	16.1	8.18	18.5	7.09	4.29	21.4	11.8	16.8	15.6	21.5	35.1	16.1
ENSG00000213186.3	TRIM59	0.443	0.552	0.487	2.28	2	0.779	1.75	1.89	0.539	2.03	0.724	0.755	1.23	0.964	3.1	1.56	0.925	2.54	6.14	3.22	0.671	13.2	8.37	0.674	0.993	1.61	1.61	1.12	3.51	0.98	1.52	0.203	0.107	0.48	0.224	1.57	1.29	0.0988	0.365	1.24	0.44	1.01	1.47	2.11	1.76	1.91	4.11	0.957
ENSG00000188493.10	C19orf54	10.9	9.07	14.2	6.25	7.53	7.17	13.9	3.51	2.96	3.71	3.86	4.96	4.09	3.01	3.33	3.96	3.33	3.5	8.15	4.58	10.9	35.9	14.3	10.7	12.8	10.1	11.5	8.04	8.37	8.84	10.1	4.24	4.26	9.04	10.1	17.6	8.41	7.7	11.6	8.18	5.63	8.34	11.9	9.27	9.94	17	17.4	9.29
ENSG00000260103.2	RP11-10O17.1	0.626	0.316	0.213	0.531	0.471	0.527	0.77	0.0875	0.0722	0.0843	0.247	0.306	0.0916	0.0788	0.0914	0.142	0.0843	0.0766	0.335	0.114	0.749	2.28	0.253	0.468	0.923	0.361	0.529	0.334	0.497	0.314	0.425	0.192	0.0722	0.223	0.233	0.798	0.732	0.0914	0.935	0.622	0.267	0.444	0.812	0.961	0.959	0.852	1.51	0.499
ENSG00000198298.8	ZNF485	2.03	2.36	2.04	1.88	2.49	1.62	3.43	1.15	1.14	1.39	3.18	2.89	1.47	1.5	1.27	1.58	1.58	1.21	2.03	1.53	2.47	6.7	5.22	2.87	4.3	2.08	2.22	1.82	2.72	1.92	3.02	1.07	0.838	1.09	1.28	1.94	2.56	2.33	3.58	5.07	2.96	1.88	4.1	2.09	1.82	2.19	3.67	2.18
ENSG00000125454.7	SLC25A19	5.62	6.63	9.05	5.05	6	4.4	4.22	2.22	2.78	2.43	5.92	6.14	3.42	3.92	2.24	2.68	3.18	2.02	3.81	2.84	4.37	22.8	5.74	4.51	7.28	5.77	5.82	5.13	4.48	5.64	4.55	3.03	2.36	3.6	2.09	8.59	3.99	3.8	8.73	4.36	2.46	3.42	4.07	3.17	3.19	4.72	9.86	5.06
ENSG00000238241.1	CCR12P	0	0	0	0	0	0	0	0	0	0	0	0	0	0	0	0	0	0	0	0	0	0.472	0	0	0	0	0	0	0	0	0	0	0	0	0	0	0	0	0	0	0	0	0	0	0	0	0.112	0
ENSG00000135451.8	TROAP	0.544	0.457	0.839	0.455	0.625	0.209	0.528	0.0592	0.0417	0.0585	0.126	0.134	0.0524	0.0442	0.0638	0.0649	0.048	0.0459	0.126	0.0575	0.687	27.9	5.03	0.279	0.514	0.28	5.11	0.221	10.1	0.211	0.469	0.189	0.132	0.446	0.311	1.56	1.45	0.0763	0.49	0.795	0.218	0.352	0.856	4.47	4.12	6	5.69	1.25
ENSG00000111786.4	SRSF9	116	121	171	123	123	114	117	61.5	69.8	62.1	126	116	75	87.8	60.2	80.8	70.4	55.7	87.4	77.7	130	286	228	159	159	91	108	91.4	182	83.9	157	38.9	24.9	105	64.9	153	131	27.3	145	171	83.4	165	145	148	147	114	188	106
ENSG00000135387.15	CAPRIN1	51.5	49	36.1	53.7	53.1	52.9	59.6	23.4	25	27.9	55.5	42.8	27.8	36.3	25.2	27.6	29	20.3	39.9	23.2	51.5	108	105	63.4	70.7	42	36	36.5	45.1	36.3	52.4	23.1	15.7	26.9	12.6	52.2	40.9	21	58.3	61.2	19.9	41.2	42.6	40.9	43.4	33.4	36.3	29.9
ENSG00000121931.11	LRIF1	9.29	6.8	6.93	5.26	7.46	6.05	9.82	6.29	7.29	7.17	11.5	9.37	7.72	10.1	6.16	7.95	8.38	5.97	9.47	4.91	9.45	30.6	15.7	7.49	7.86	6.92	6.24	5.91	6.78	5.93	12.5	6.09	5.86	4.35	7.02	7.51	7.78	7.81	12.4	16.4	2.62	12.5	8.63	7.58	8.1	7.36	14.2	6.5
ENSG00000128394.12	APOBEC3F	1.93	2.05	4.43	2.07	2.22	1.41	4.77	0.389	0.29	0.389	0.171	0.223	0.326	0.27	0.337	0.481	0.323	0.311	0.83	0.478	2.58	19.8	4.11	4.75	6.39	2.61	2.04	2.06	1.67	1.9	6.34	1.21	0.54	1.53	1.16	3.26	2.94	0.177	3.91	10.8	0.843	2.2	4.82	1.32	1.21	3.03	9.1	1.62
ENSG00000124688.9	MAD2L1BP	16.2	14.8	17	14.2	14.4	13.1	19	5.91	8.13	7.72	20.9	18.8	12.5	14.4	6.95	9.21	9.4	6.48	9.51	6.78	16	37	28	12.6	16.4	15.7	20.8	15.9	17.7	16.2	18.4	10.5	10.6	10.6	8.61	16.4	17.5	13.8	14.9	13.5	6.89	16.5	14.4	13.8	14.7	20.1	22	16.3
ENSG00000077152.5	UBE2T	2.04	2.97	5.08	3.48	3.41	1.6	4.09	7.65	10.8	10.5	8.89	7.34	12.3	18.9	7.36	12.4	14	8.15	3.97	7.54	2.58	87.8	18	6.87	3.91	5.13	8.57	3.16	13.6	3.94	2.6	6.58	6.78	2.61	1.07	4.95	3.73	7.44	2.52	1.67	0.44	5.89	4.09	6.11	5.02	8.01	9.29	3.14
ENSG00000119392.10	GLE1	21.1	16	20.7	21.1	20	22.2	26.8	6.81	7.79	8.95	35.5	30	10	11	6.77	8.86	10.7	7.1	7.33	6.1	20.1	52.1	28.2	25.6	25	20	20	18.5	23.8	19	23.9	10	8.14	10.4	10.4	21	18.3	16.7	28.2	26.2	6.62	26.7	20.8	27.3	28.8	21.2	26.9	14.1
ENSG00000062650.13	WAPAL	19	16.9	13.6	17.9	17	22.4	20.6	5.87	5.67	7.12	17.7	15.1	6.52	7.21	6.44	6.57	7.01	6.04	9.13	6.49	17.9	40.7	29	20.6	20.7	17.6	14.1	16.8	17.6	16.8	20.3	7.09	5.4	7.94	8.36	21.2	15.6	15.6	19.9	18.6	6.68	11.5	15.9	23.6	24.1	15.6	17.6	11.9
ENSG00000038210.9	PI4K2B	7.17	5.22	5.28	6.13	6.51	6.93	8.73	1.6	1.51	1.51	3.01	2.73	1.46	1.58	1.52	1.69	1.68	1.18	3.44	1.82	6.9	43.7	11.4	6.04	6.68	4.53	5.81	4.45	8.66	4.27	5.79	1.94	1.12	3.72	8.72	9.56	12.6	1.23	7.44	5.49	3.01	4.22	6.62	7.91	7.81	8.78	6.9	6.98
ENSG00000213526.3	SETP8	0.159	0.147	0.177	0.157	0.143	0.19	0.178	0.101	0.11	0.131	0.288	0.207	0.111	0.161	0.108	0.128	0.101	0.129	0.115	0.114	0.158	1.14	0.777	0.216	0.0966	0.207	0.141	0.166	0.262	0.161	0.0909	0.114	0.0669	0.0839	0.038	0.192	0.188	0.187	0.185	0.262	0.0854	0.149	0.0791	0.164	0.168	0.183	0.171	0.143
ENSG00000141378.13	PTRH2	6.7	6.98	7.41	4.52	5.43	4.19	5.69	3.64	4.25	4.4	5.61	4.97	5.21	6.49	3.91	5.26	5.1	3.94	5.54	3.73	7.04	15.3	14.9	5.7	6.49	5.5	6.53	5.02	6.33	5.2	6.97	2.65	2.07	3.09	4.96	6.25	5.7	3.85	6.83	7.41	3.32	7.11	6.94	5.49	5.44	5.58	8.81	5.12
ENSG00000119397.12	CNTRL	8.73	7.26	3.96	8.17	7.83	8.16	10.7	1.98	1.91	2.96	9.68	8.96	2.59	2.38	2.16	3.23	2.69	2.09	5.32	2.87	8.3	32.6	5.56	9.32	10	6.63	5.03	6.95	5.17	6.16	11.9	2.33	1.28	2.39	1.67	10.5	5.84	1.02	15.3	13.4	2.71	10	7.85	5.9	5.39	8.57	17.3	5.1
ENSG00000117153.11	KLHL12	24.4	19.7	22.7	22.7	23.3	23.9	30.3	13.7	18.4	15	31.2	26.6	20.7	27.3	14.1	21.8	17.1	12.1	19.2	15.2	23	51.5	37.9	28.1	27.1	23.1	20.7	21.7	22.2	22.5	28.5	12	9.7	14.2	9.81	22.8	19.2	10.7	32	28.8	11.2	27	26.1	19.6	21.5	20.4	28.6	16.2
ENSG00000253954.2	HMGN1P38	0.612	0.732	0.75	0.791	0.761	0.674	0.788	0.398	0.387	0.43	1.01	0.982	0.443	0.421	0.396	0.563	0.504	0.361	0.497	0.41	0.847	3.03	1.32	1.44	1.42	0.662	0.896	1.04	1.32	1.12	1.41	0.377	0.209	0.766	0.329	1.33	1.13	0.14	0.933	1.51	0.477	1.47	1.49	1.08	0.975	0.979	1.26	0.75
ENSG00000227765.3	RP11-162O12.2	0.0626	0	0.587	0.0611	0	0.0752	0.212	0	0	0	0	0	0	0	0	0	0	0	0	0	0.122	17.5	0.0691	0	0.116	0	0.0936	0	0.297	0	0.205	0	0.047	0.0495	0.0617	0.213	0.287	0.0673	0.0899	0.0719	0	0	0.559	0.594	0.65	0.176	0.54	0.165
ENSG00000225159.1	NPM1P39	0.389	0.411	0.269	0.401	0.414	0.646	0.289	0.0899	0.104	0.0855	0.25	0.2	0.0955	0.136	0.102	0.106	0.12	0.0721	0.278	0.0955	0.431	1.72	0.991	0.361	0.982	0.422	0.272	0.322	0.428	0.262	0.461	0.147	0.117	0.182	0.0864	0.399	0.298	0.19	0.415	1.09	0.276	0.233	0.305	0.308	0.308	0.278	0.282	0.313
ENSG00000151092.12	NGLY1	19.4	18.1	16.6	18.2	18.5	17.5	18.9	6.98	8.19	6.68	32.2	25.4	10.6	12.1	7.48	10	7.08	5.87	11.4	8.44	19.9	65.5	21.2	17.4	19.9	15.5	17.6	14.3	17.2	14.8	19	11.9	9.46	10.7	12.3	20.9	17.7	31.3	20	19.6	11.8	14.7	21.2	15.2	15.2	18.5	34.2	15.4
ENSG00000178966.11	RMI1	3.4	2.72	6.82	1.89	2.49	1.92	4.15	2.61	2.68	2.55	11.9	7.78	2.27	3.35	2.41	4.84	2.72	1.99	5.61	3.24	3.68	16.6	9.98	4.42	4.38	2.4	4.18	3.79	5.65	4.51	4.04	1.51	1.63	1.75	2.2	3.88	6.05	2.38	3.44	3.9	2.84	7.15	4.9	3.98	3.93	5.67	8.81	3.74
ENSG00000176390.10	CRLF3	8.16	8.2	3.77	7.91	8.25	6.72	7.1	3.43	3.71	3.76	15.4	11.4	3.86	5.14	3.39	4.53	4.31	2.72	5.26	3.71	7.9	26.8	10.8	9.3	9.9	5.86	6.15	5.84	12.5	5.49	9.15	2.49	1.64	2.89	2.12	11.6	6.78	1.63	9.64	7.25	2.09	7.27	6.9	8.58	9.38	8.24	21.6	4.09
ENSG00000163009.4	C2orf48	0.071	0.0528	0.0563	0.0622	0.0595	0	0	0	0.111	0	0	0	0.171	0.175	0	0.0157	0	0	0	0	0.056	4.55	0.191	0.123	0.0959	0.0168	0.233	0	0.491	0	0.028	0.0143	0	0.114	0.115	0.312	0.111	0	0.0347	0	0.0359	0.04	0.049	0.513	0.647	0.748	0.66	0.076
ENSG00000163535.13	SGOL2	1.21	3.32	0.868	0.779	0.944	0.687	1.17	0.428	0.456	0.501	1.02	0.939	0.616	0.738	0.431	0.608	0.541	0.351	0.786	0.526	1.19	20.1	5.71	1.34	1.04	0.638	1.16	0.6	2.24	0.622	1.53	0.42	0.253	0.311	0.155	1.14	0.897	0.214	1.19	1.56	0.267	0.45	0.723	0.799	0.762	1.3	1.76	0.68
ENSG00000267041.1	ZNF850	1.33	1.01	0.976	0.94	0.989	0.987	1.01	0.262	0.205	0.268	1.13	1.03	0.232	0.248	0.26	0.311	0.246	0.222	0.523	0.301	1.18	3.07	0.871	1.15	1.36	0.868	0.677	0.844	0.505	0.788	1.5	0.598	0.447	0.316	0.371	1.12	0.666	0.199	1.48	1.67	0.434	0.939	1.11	0.918	0.957	0.881	1.34	0.704
ENSG00000100335.8	MIEF1	14.8	13.2	10.9	11.7	11.5	10.5	13.8	7.23	8.55	7.88	18.5	16	9.75	11.2	6.6	8.18	8.52	6.53	8.4	7.21	13.9	32.5	23.6	11.9	15.2	12.1	12.9	11.5	12.5	11.4	14.3	6.32	5.38	10.3	10	12.5	11.1	6.01	13.8	12.5	5.96	8.79	11.9	11.3	12.4	14.5	14.5	9.88
ENSG00000101412.9	E2F1	3.24	2.08	8.02	1.94	1.94	1.95	4.03	6.06	5.92	6.17	2.39	2.42	8.29	9.34	6.74	3.85	6.76	7.16	9.25	6.47	2.74	43.7	5.55	2.99	3.25	3.4	4.87	4.72	8.13	4.69	3.19	0.861	0.719	0.811	0.625	6.54	2.79	1.21	4.69	7.14	0.621	1.17	4.2	7.51	7.32	6.35	8.29	4.11
ENSG00000251476.2	RP11-531A21.2	0	0	0	0	0	0	0	0	0	0	0	0	0	0	0	0	0	0	0	0	0	0.248	0.0969	0.0662	0	0	0	0	0	0	0	0	0	0	0	0	0.0775	0	0.067	0	0.0537	0.0444	0	0	0	0.0441	0	0
ENSG00000267751.1	AC009005.2	0.621	0.582	0.495	0.221	0.318	0.145	0.552	0.416	0.387	0.426	0.206	0.233	0.46	0.39	0.417	0.519	0.328	0.414	0.818	0.527	0.694	4.83	0.745	0.9	0.764	0.878	1.58	0.266	0.615	0.258	0.897	0.273	0.137	0.485	0.291	1.21	0.652	0.0553	0.451	1.13	0.248	0.489	0.727	0.405	0.419	0.715	1.41	0.46
ENSG00000134109.6	EDEM1	21.9	19.7	17.8	21.6	21.3	20.7	24	4.2	4.95	6.41	13.6	13.3	7.07	7.23	4.35	5.33	8.24	5.1	6.26	4.36	23	172	47.6	29.9	29.7	13.8	18.2	14.5	26.2	13.3	30.1	6.99	4.13	9.71	45.4	52.5	24.1	4.93	23.9	29.2	19.3	20	22.2	31.9	31.3	29.1	46.5	18.2
ENSG00000271554.1	RP4-665N4.8	0.186	0.221	0.0723	0.389	0.486	0.403	0.288	0	0	0.0288	0.186	0.158	0	0.0421	0	0.0389	0.0425	0.0326	0.0874	0	0.213	2.9	0	0.368	0.416	0.154	0.14	0.21	0.173	0.134	0.419	0.0527	0.0294	0.151	0.12	0.408	0.199	0	0.3	0.378	0.114	0.228	0.456	0.179	0.143	0.277	0.69	0.16
ENSG00000149308.12	NPAT	7.89	5.59	4.34	5.98	6.03	6.54	8.41	1.87	2.02	2.24	7.64	8.22	2.74	2.79	1.92	2.88	2.67	1.76	3.49	1.99	7.47	18.9	8.13	8.09	8.94	5.6	4.46	5.58	4.58	5.13	7.93	2.67	1.67	2.24	1.93	7.71	6.01	2.11	8.49	9.52	2.03	5.66	6.3	6.65	7.41	5.83	8.99	3.87
ENSG00000108010.7	GLRX3	37.4	34.6	40	36.8	38.5	40.9	40.2	14.4	17.2	16.6	29.4	25.9	18.8	23.3	14.7	20.4	20.4	14.5	26	18	34.6	76.3	65.2	42.7	35.2	34.7	27.7	32.4	54.3	36	34.2	22.6	22.1	21.2	15.4	36.2	31.2	23.4	36.6	31.3	16.4	26.7	31.8	37.7	38.2	25.5	28	26
ENSG00000226359.1	AC055811.5	0.084	0.0355	0.144	0.0391	0.045	0	0.247	0	0	0.0309	0.106	0.0951	0	0	0	0.0329	0.0325	0	0.105	0.0361	0.0895	0.675	0.151	0.0668	0.228	0.0573	0.104	0.0469	0.063	0.0555	0.227	0	0	0.0979	0.0331	0.0888	0.179	0	0.184	0.13	0.062	0.293	0.153	0.06	0.1	0.135	0.258	0.0714
ENSG00000069493.10	CLEC2D	9	7.55	2	3.96	5.96	4.76	9.75	1.17	0.969	1.2	0.621	0.779	1.04	0.873	1.2	1.64	1.22	0.98	3.13	1.8	9.29	125	4.06	7.28	11.6	5.37	4.9	4.85	3.68	4.51	10	3.76	1.35	2.52	1.25	13.7	8.46	0.832	15.8	10.8	1.24	3.27	10.7	4.59	5	12.6	36.1	3.48
ENSG00000213370.3	RANP6	0	0	0	0	0	0	0	0	0	0	0	0	0	0	0	0	0	0	0	0	0	0.222	0.143	0.0773	0	0	0	0	0	0	0	0	0	0	0	0	0	0	0	0	0	0	0	0	0	0	0	0
ENSG00000254911.2	SCARNA9	4.89	4.52	3.15	3.81	3.82	3.11	3.83	2.2	2.86	3.83	6	5.83	3.68	3.9	2.36	3.42	3.77	3.04	3.1	2.08	4.79	42.2	2.11	3.41	2.97	4.37	5.45	4.92	2.73	4.11	4.45	2.32	1.42	2.9	2.41	5.2	3.97	0.983	6.05	6.54	1.44	4.37	5.12	4.8	4.35	6.69	8.24	2.65
ENSG00000182057.4	Z83851.3	0.238	0.242	0.24	0.184	0.213	0.187	0.311	0.0362	0.0479	0.0512	0.0543	0.0728	0.0548	0.0483	0.0418	0.0537	0.0503	0.0386	0.0639	0.0466	0.323	1.48	0.278	0.313	0.449	0.141	0.372	0.178	0.975	0.176	0.354	0.0963	0.0579	0.283	0.471	0.328	0.443	0.0517	0.232	0.336	0.328	0.39	0.469	0.286	0.257	0.454	0.447	0.282
ENSG00000132603.9	NIP7	12.7	16.6	13	10	12.2	8.56	11.5	3.92	4.55	4.31	5.53	4.98	5.08	5.95	4.65	4.96	4.41	3.68	6.36	4.43	13	38.3	38.6	12.7	12.3	9.49	11.8	8.94	20.7	9.35	15.5	4.3	3.33	7.77	6.27	12.1	10.9	5.59	11.6	10.4	5.16	8.37	10.1	14.1	14	12	14.5	8.78
ENSG00000234664.1	HMGN2P5	16.3	13.8	14.3	18.1	17.3	25.9	16.1	7.98	6.06	7.85	14.2	10.5	6.53	7.84	6.42	9.45	8.33	6.55	14.2	8.11	17.8	64.4	31.5	23.8	24.2	17.5	16.7	16	17.9	15	23.2	7.75	4.25	8.18	3.56	21.3	14.4	9.42	20.9	33.7	6.68	20	16.3	14.7	15.3	16.4	18.5	11.6
ENSG00000160124.5	CCDC58	11.5	10.6	13.2	7.43	9.24	7.69	11.6	5.25	5.51	5.98	14.9	12.5	5.73	6.7	5.02	6.06	5.86	4.89	7.24	5.74	12.6	34.9	18	10.4	10.6	9.85	11.8	7.82	13.8	7.76	12.5	6.77	7.07	12.1	12.3	9.31	9.22	10.9	13.1	12.1	7.14	10.1	12.3	10.8	10.5	10.7	11.1	10.2
ENSG00000117748.5	RPA2	44.5	36.1	29.7	42.4	43.8	41.2	47.3	25.7	30.1	28.9	50.6	45.5	35.3	37.4	24.7	30.5	35.4	24.7	36.3	23.9	43.5	102	39.9	50.6	55	34.4	26.5	32.9	30.9	31.4	50.1	22.6	14.5	19.1	13.1	40.4	31.3	43.2	51.6	67	12.2	51.1	34.6	40.8	40.1	32.2	63.7	25.4
ENSG00000138442.5	WDR12	5.01	5.51	7.76	4.28	5.03	4	5.88	2.73	3.55	4.06	6.63	5.2	4.15	6.06	2.84	4.47	4.72	2.93	4.4	3.27	5.22	16.3	15.8	7.09	7.68	4.35	5.01	4.05	6.78	4.09	7.47	4.14	3.05	3.61	3.1	4.56	4.53	4.76	6.26	6.85	2.2	5.43	4.55	5.47	5.32	4.76	5.32	4.14
ENSG00000227344.2	HAUS6P1	0.0186	0	0	0	0	0	0	0	0	0	0	0	0	0	0	0	0	0	0.0251	0	0	0.0809	0.0588	0	0	0	0	0	0	0	0	0	0	0	0	0	0.018	0	0	0	0	0	0	0	0	0	0	0
ENSG00000165506.10	DNAAF2	5.64	6.33	7.36	5.96	6.29	5.32	7.84	3.58	3.93	3.66	9.56	7.98	4.21	5.78	3.65	5.18	4.55	2.78	5.43	3.78	6.22	14.8	11.6	7.14	8.79	5.6	7.22	5.33	7.16	5.17	8.73	3.25	3.02	4.68	5.59	6.33	7.2	3.98	6.47	7.04	4.17	7.16	6.29	4.97	4.56	8.05	6.61	6.39
ENSG00000173214.5	KIAA1919	2.01	1.7	1.91	2.44	2.03	1.73	2.51	0.443	0.498	0.639	1.47	2	0.728	0.713	0.494	0.753	0.872	0.469	0.87	0.469	2.09	6.72	2.21	2.48	3.03	1.91	2.1	1.93	1.81	1.73	2.4	1.11	0.663	2.13	1.46	2.45	2.76	1.06	2.79	2.76	0.995	3.23	2.36	2.91	3	3.43	2.31	1.64
ENSG00000196968.6	FUT11	13.4	12.2	6.93	19.3	15.7	14.7	10.8	3.67	4.55	4.11	11	10.1	5.59	6.41	4.16	6.07	4.45	3.66	8.07	5.1	11.1	35.3	18.7	15.6	14.4	8.72	5.86	9.78	11.1	9.68	11	8.46	5.37	6.52	2.62	15.3	7.31	2.93	13.4	10.8	2.86	9.33	8.62	6.8	7.73	7.3	15.8	4.47
ENSG00000198374.3	HIST1H2AL	0	0.073	0.0691	0	0	0	0	0	0	0	0	0	0	0	0	0	0	0	0.182	0	0	1.85	0.289	0.0468	0	0	0.135	0	0.206	0	0	0	0	0	0	0.202	0.11	0	0	0	0	0	0	0.0891	0	0.136	0.491	0
ENSG00000242125.2	SNHG3	1.57	2.47	1.53	1.52	1.59	0.891	3.29	0.402	0.472	0.483	0.607	0.766	0.527	0.548	0.458	0.595	0.548	0.368	0.801	0.347	2.17	18.9	11	4.86	3.81	1.11	2.09	1.19	7.49	1.21	6.37	0.727	0.263	0.89	0.952	5.01	2.83	0.196	2.38	5.51	1.15	2.07	2.51	3.44	2.74	1.97	5.05	1.94
ENSG00000020922.8	MRE11A	12.7	9.91	6.73	8.92	9.83	10.4	13.1	2.41	2.05	2.66	5.33	5.4	2.16	2.29	2.43	2.8	3.03	1.96	4.72	2.58	12.1	36.2	15.7	10.8	18.4	9.45	7.68	9.08	9.09	8.86	14	3.73	2.19	3.53	2.74	10.7	9.69	3.15	14.4	15	4.96	4.3	9.67	11.8	12.4	8.75	12.3	7.11
ENSG00000166847.5	DCTN5	22.5	19.2	15.9	22.2	23.2	27.4	30.1	10.3	11.9	10.2	20.4	19.3	14.2	14.7	10.4	13.5	11.3	8.6	19.3	13.4	21.6	56.5	39	25.1	26.2	25.5	21.9	25.2	31.6	27.4	22.1	11.7	9.73	16.3	7.84	25.8	22.8	11.5	25.3	19.1	9.28	22.9	27.8	28.7	30.2	23.4	26.3	18.3
ENSG00000259493.2	RP11-621H8.2	0	0	0	0	0	0	0	0	0	0	0	0	0	0	0	0	0	0	0	0	0	0.041	0.0353	0	0	0	0	0	0	0	0	0	0	0	0	0	0	0	0	0	0	0	0	0	0	0	0	0
ENSG00000108055.9	SMC3	36.8	28.1	21.5	35	32.9	41.5	34.6	11.6	10	13.6	47	39.1	11.3	12.1	11.5	13.4	15.2	11.3	21.8	12.2	33.7	78.3	46	41.7	43.8	33	25.4	33	30.2	33.5	42.7	12.2	8.65	9.06	7.99	29.7	28	16.9	47.6	51.2	14.7	28.4	22.7	34.1	36.4	31.3	32.8	18.9
ENSG00000167264.13	DUS2	7.46	6.75	6.75	6.37	6.88	6.32	10.4	3.26	4.05	3.73	8.05	7.76	5.39	5.74	3.37	4.68	4.4	3.45	5.83	4.29	8.06	28.5	13.7	9.09	7.67	6.6	7.34	6.68	12.5	6.78	7.8	3.28	2.63	4.37	4.32	10.1	6.53	3.87	9.26	7.92	2.09	6.86	8.02	11.9	13.5	8.27	18.9	5.74
ENSG00000129195.11	FAM64A	0.293	0.246	1.99	0.276	0.346	0.129	0.234	0.0893	0.082	0.0528	0.366	0.397	0.0795	0.087	0.0621	0.106	0.0718	0.0531	0.115	0.0927	0.258	17.2	6.79	0.0844	0.15	0.131	1.6	0.176	2.72	0.18	0.18	0.0789	0.0453	0.168	0.0418	0.473	0.513	0.0297	0.283	0.644	0.039	0.156	0.302	1.27	1.21	1.54	4.88	0.365
ENSG00000122643.14	NT5C3A	23.2	19.5	17.5	14.1	16.9	17.6	20.7	9.36	10.1	9.98	21.3	17.3	10.6	13.3	8.88	11.9	10.4	8.34	14	8.87	23.2	114	23.2	29.1	27.3	18.2	25.3	15.1	17.7	16	26.1	8.83	7.09	12.1	6.49	25.4	15.8	31.8	27.2	26.9	12.9	15.6	20.2	24.1	25.7	26	28.8	13.4
ENSG00000164045.7	CDC25A	0.411	0.422	0.907	0.424	0.503	0.37	0.478	0.52	0.583	0.572	0.66	0.612	0.504	0.562	0.34	1.33	0.57	0.413	0.317	0.648	0.482	16.3	2.54	0.639	0.762	0.269	1.61	0.307	2.77	0.341	0.715	0.362	0.229	0.548	0.23	0.43	1.16	0.236	0.513	2.1	0.365	1.15	1.08	0.686	0.696	1.13	2.78	0.743
ENSG00000265828.1	MIR3939	0	0	0	0	0	0	0	0	0	0	0	0	0	0	0	0	0	0	0	0	0	0.428	0	0	0	0	0	0	0	0	0	0	0	0	0	0	0	0	0	0	0	0	0	0	0	0	0	0
ENSG00000188848.11	BEND4	0.121	0.0396	0.0189	0.0389	0.062	0.0372	0.16	0.368	0.577	0.177	0.0328	0.0279	0.551	0.737	0.346	0.759	0.257	0.125	0.0864	0.863	0.0799	12.6	0	0.045	0.0619	0.104	0.187	0.0871	0.0425	0.0633	0.0612	0.0464	0.0106	0.0269	0.0908	0.426	0.0275	0.00821	0.302	0.24	0	1.81	1.64	0.011	0.023	0.845	1.81	0.105
ENSG00000100523.10	DDHD1	7.63	5.59	3.78	5.96	6.15	5.97	9.22	5.63	6.19	5.65	13.2	11.8	7.94	9.54	6.37	7.84	5.66	4.89	13	7.76	6.22	33.4	10.7	6.91	8.03	5.02	4.13	6.76	2	7.09	7.58	3.24	1.9	1.72	1.07	7.49	3.23	2.29	11	9.68	1.82	8.73	4.9	4.43	4.81	5.3	5.88	3.21
ENSG00000184357.3	HIST1H1B	0.0526	0.0546	0	0	0	0	0	0	0	0	0	0	0	0	0	0	0	0	0.159	0	0.0845	0.942	0.113	0.128	0	0	0.194	0	0.111	0	0	0	0	0	0	0.107	0.0722	0	0.0919	0	0	0	0	0.115	0.0438	0.216	0.232	0
ENSG00000267679.1	EIF5AP2	0.0436	0.05	0.0353	0.0348	0.0374	0.0395	0.0479	0.0214	0.0174	0.0206	0.0347	0.037	0.00792	0.0242	0	0	0	0	0.0355	0.0172	0.0448	0.791	0.0752	0	0	0.0349	0.0439	0.0458	0.0734	0.0394	0.0507	0.0211	0.0212	0.0241	0.0463	0.0794	0.0404	0.0433	0.104	0.0638	0.0242	0.041	0.0363	0.0689	0.0615	0.0572	0.095	0.0316
ENSG00000197372.5	ZNF675	2.39	1.91	2.36	1.55	1.85	1.28	3.48	1.98	2.34	1.95	5.13	3.73	2.63	3.31	2.19	2.57	2.57	1.34	3.08	1.9	2.99	8.12	2.58	3.23	3.29	1.51	2.42	1.44	4.14	1.33	2.53	0.837	0.535	1.28	0.579	3.03	2.51	0.359	2.75	2.98	0.944	2.04	2.93	5.55	4.08	2.99	4.11	1.85
ENSG00000176124.7	DLEU1	0.374	0.383	0.616	0.686	0.604	0.632	0.59	0.29	0.222	0.317	0.87	0.675	0.226	0.259	0.222	0.28	0.327	0.263	0.678	0.324	0.461	2.44	1.32	0.659	0.605	0.625	0.804	0.873	1.51	0.976	0.529	0.712	0.706	0.69	0.613	0.636	0.531	0.437	0.57	0.334	0.291	1.03	0.866	1.27	1.31	0.713	0.827	0.393
ENSG00000174442.7	ZWILCH	5.33	3.75	2.47	4.18	4.95	4.93	5.26	2.05	2.24	1.86	5.13	3.8	2.39	3.74	1.46	2.21	2.68	1.39	2.88	1.29	4.94	22.5	10.1	6.56	6.07	2.77	3.76	2.63	7.45	2.26	5.02	1.41	0.737	2.46	1.4	4.62	3.95	1.6	6.14	7.12	1.79	3.53	4.18	4.25	4.58	4.13	5.97	3.12
ENSG00000160752.10	FDPS	34.8	27.4	37	26.8	25.9	27	24.6	12.4	16.4	11.4	26.8	26.3	21.5	23	13.5	20.7	13	10.3	26.6	14.6	33.8	116	43.6	31	32.6	22.6	30.1	22.5	49.3	22.5	32.3	14.9	10.4	17.8	29.2	51.7	35.4	10.5	41	29.2	15.5	22.5	27.3	40.4	40.7	35.4	34	26.3
ENSG00000154237.8	LRRK1	8.67	6.28	2.07	7.31	5.61	3.47	11.7	1.4	2.09	0.717	2.38	2.63	5.05	4.57	1.09	1.01	1.34	0.412	2.08	1.21	7.12	29.6	11.8	10.5	12.6	7.25	9.95	5.14	6.01	4.76	10.5	2.17	0.702	1.35	0.463	7.41	9.07	0.664	6.96	9.42	3.12	3.89	11.7	8.19	10.5	10.7	14.2	3.31
ENSG00000162607.8	USP1	20.3	16.3	11.4	21.6	20.6	26.3	21.4	8.36	7.95	8.45	32.2	27.2	9.64	10.1	8.12	9.12	8.87	7.17	15.1	9.19	20.6	51.6	27.9	25.5	31.5	20.8	16.5	21.2	18.5	20.9	29.6	7.08	5.1	6.7	5.07	19.7	17.4	8.36	29	31.9	7.98	17.7	17.5	19.5	19.1	17.2	19.4	13.1
ENSG00000149635.2	OCSTAMP	0	0	0	0	0	0	0	0	0	0	0	0.0187	0.00615	0	0.0314	0.0301	0	0	0.0896	0.0401	0	0.622	0	0	0.0297	0	0	0	0	0	0	0	0	0.0513	0	0	0.0194	0	0	0	0	0	0	0	0.0153	0	0	0
ENSG00000153574.8	RPIA	31.7	28.4	16.4	13	17.2	14.5	22.1	5.43	5.72	5.99	16.1	13.6	5.52	6.85	5.7	7.55	6.38	5.23	8.69	5.84	30.4	68.5	32.7	26	30.2	16	26	14.1	34.7	13.4	25.5	9.67	10.1	9.41	5.3	24.5	26.3	18.9	23.1	30.4	13.2	16.7	18.7	19.8	22.1	25.2	35.2	19.1
ENSG00000094880.6	CDC23	17.8	13.8	13.4	16	16.7	19.2	24.3	6.94	7.86	8.3	24	21	8.99	10.2	7.21	8.91	9.12	6.34	11.4	7.5	17.6	46.3	26.9	21.3	22.2	19	14.7	17.7	18.2	18.6	20.3	7.09	6.5	9.71	7.2	16.5	14.7	6.4	20.7	22.7	5.75	15.1	16.8	19	20.7	14.3	18.6	11.8
ENSG00000213750.4	KB-1683C8.1	0.0593	0.0547	0.0403	0	0.0481	0.0518	0.132	0	0	0	0	0	0	0	0	0	0	0	0	0	0.0776	0.258	0.154	0.0298	0	0.0596	0.05	0.0432	0.0929	0.0491	0.0685	0.0241	0	0.0309	0	0.0614	0.0523	0.04	0.062	0.169	0.064	0.0488	0.0651	0.109	0.109	0.0421	0.0876	0.0431
ENSG00000120437.7	ACAT2	15.5	10.8	14.7	14.4	12.8	18.1	14.9	13	17	9.43	24.3	20.7	20.9	26.9	13.7	21.3	10.7	8.39	38.3	14.3	12.9	98.5	22.2	14.6	13.7	8.66	17.9	9.25	49.8	8.44	12.9	4.07	2.39	9.34	30.6	23	19.7	2.11	27.9	20.7	4.59	10.4	18.1	23.2	21	16.8	12.5	15.3
ENSG00000146757.9	ZNF92	3.58	3.76	5.46	2.84	3.76	2.06	4.44	3.16	3.5	3.02	10.4	8.23	3.77	4.88	3.57	4.14	3.4	2.32	7.21	3.75	5.89	20.1	5.08	4.07	4.46	2.9	3.39	2.75	6.64	2.68	4.34	1.58	1.24	2.04	1.66	4.05	4.52	1.48	3.73	6.1	1.99	4.2	5.59	3.13	2.38	5.18	7.74	3.43
ENSG00000265451.1	RP11-204L24.2	0.276	0.252	0.484	0.489	0.548	0.418	0.515	0.379	0.329	0.321	0.518	0.454	0.291	0.319	0.309	0.482	0.285	0.232	0.362	0.366	0.354	1.51	0.815	0.694	0.796	0.389	0.289	0.315	0.469	0.243	0.451	0.211	0.133	0.246	0.162	0.394	0.675	0.428	0.713	0.971	0.185	0.496	0.91	0.284	0.224	0.409	0.886	0.251
ENSG00000140006.7	WDR89	6.37	5.66	5.72	5.69	5.87	5.67	6.72	3.23	3.39	3.36	9.07	6.53	3.22	4.61	3.26	3.87	3.99	2.86	4.92	2.97	6.82	17.7	8.27	7.25	7.94	4.73	4.51	4.44	4.93	4.23	7.22	2.33	1.58	3.03	4	5.73	4.2	3.2	8.59	8	3.32	4.72	5.72	5.52	5.16	4.54	7.92	3.49
ENSG00000229729.3	RP11-159G9.5	3.57	3	1.69	3.21	2.98	4.07	4.79	0.709	0.713	0.602	1.58	2.09	0.918	0.842	0.741	0.871	0.657	0.538	2.11	0.959	2.98	11.8	8.64	2.86	3.32	2.65	1.96	2.48	3.1	2.56	2.3	1.17	0.689	0.882	0.67	2.88	2.89	1.74	3.82	3.62	0.841	1.88	2.65	2.93	3.03	1.96	1.08	1.51
ENSG00000108559.7	NUP88	20.9	19.7	18.5	24.6	21.7	25.6	23.9	5.49	6.07	6.58	19.2	18.5	7.88	8.48	5.54	7.63	7.71	5.3	10.1	6.3	22.4	61.6	25.4	24.3	22.5	18.2	17.7	19.6	22.9	19.8	25.7	9.99	8.58	10.2	14.9	19.9	20.9	28.6	23.3	21.9	9.7	23.5	20.9	21.5	22.2	20	27.1	17.5
ENSG00000143179.8	UCK2	10.6	9.93	4.91	11.3	8.61	8.57	8.74	2.58	3.08	2.82	10.7	10.8	4.37	4.49	3.22	4.17	3.01	2.38	6.28	3.8	14	41.1	38.8	11.1	7.48	6.74	11.3	6.78	15.5	7.32	9.76	3.38	2.28	3.03	3.76	9.62	13.1	6.42	12.7	6.77	6.37	8.53	8.4	13.6	13.4	13.4	6.47	8.77
ENSG00000106266.4	SNX8	16.6	11.9	7.42	6.15	6.76	4.27	6.54	9.21	10.4	6.68	17.9	16.5	11.1	12.1	10.1	9.92	6.28	6.97	19.7	11.7	13.2	57.4	28.2	10.5	10.4	6.01	6.91	5.93	8.82	5.75	10.8	7.77	3.69	6.37	3.49	12.8	7.69	4.94	11.1	11.5	3.76	8.15	6.28	8.97	11.5	9.86	46.8	5.42
ENSG00000204392.6	LSM2	51	42	40.3	60.9	51.4	56.3	52.3	21.8	21.2	20.9	41.9	41.4	24	24.6	20	25.6	22.5	19.1	41.6	25.8	52.2	150	60.2	73.3	78.6	57.5	43.4	45.2	42.7	44.4	65.2	20.2	15	28.3	15.2	49.1	31.9	23.6	62.6	61	19.8	46	44.3	44.3	48.4	41.3	58.1	33.7
ENSG00000111581.5	NUP107	25.3	17.9	12.8	17.3	18.4	20.9	18.3	4.12	3.6	5.1	17.3	14.1	4.39	4.84	4.61	4.9	5.14	4.4	8.66	5.05	24.1	46.1	26.7	24.7	26.1	17	14.4	16	14.5	15.4	25.6	8.25	5.38	6.44	5.52	18.8	14.2	7.76	27.2	27.2	6.82	12.3	15.9	16.3	18.4	17.4	24.2	11.6
ENSG00000109685.13	WHSC1	7.43	6.13	4.73	8.02	7.59	9.19	7.51	5.97	7.16	5.34	20.7	17.9	7.84	9	5.78	7.09	6.37	4.47	8.84	6.01	6.99	32.7	12.3	7.38	9.83	10	11.5	8.17	8.05	8.42	6.05	3.52	3.1	3.72	2.36	9.73	7.33	3.6	9.28	6.23	3.69	10.4	7.61	6.25	5.68	9.96	9.76	6.2
ENSG00000082898.12	XPO1	32.2	30.7	25.3	38.3	38.6	38.6	37.2	17.8	17.4	18.3	53.7	49.5	20.2	23.6	16.3	22	23	14.2	27.9	17.8	32.4	97.1	75.2	44.6	40.7	33.5	26.3	31.8	31.6	30.2	52.8	15	11	15.4	13.9	38.1	23.4	18.3	56.9	65.2	16.2	36.7	31.2	33.8	31.5	30.8	37.7	21.3
ENSG00000120526.6	NUDCD1	14	13.4	5.5	6.93	9.27	8.68	9.27	2.55	2.85	2.69	7.34	6.28	3.6	4.35	2.83	3.8	3.23	2.1	4.85	2.78	12.8	25.1	21.1	11.1	12.7	7.28	5.9	7.35	6.48	7.8	11.8	4.23	2.88	3.88	2.64	11.1	7.82	3.67	13.3	10.9	4.04	6.13	8.85	5.53	5.51	5.73	9.2	5.45
ENSG00000181803.3	OR6S1	0	0	0	0	0	0	0	0	0	0	0	0	0	0	0	0	0	0	0	0	0	0.546	0	0	0	0	0	0	0	0	0	0	0	0	0	0	0	0	0	0	0	0	0	0	0	0	0.105	0
ENSG00000259086.2	RP11-134E15.2	0	0	0	0	0	0	0	0	0	0	0	0	0	0	0	0	0	0	0	0	0	0.187	0.0524	0	0	0	0	0	0	0	0	0	0	0	0	0	0	0.0649	0	0	0	0	0	0	0	0	0	0
ENSG00000183239.5	RP5-1120P11.4	0.109	0.0991	0.0636	0.098	0.0905	0.0971	0.11	0	0	0	0.0673	0	0	0	0	0	0	0	0	0	0.112	0.424	0.135	0.124	0.133	0.0803	0.0629	0.082	0.0941	0.0771	0	0.059	0.0445	0	0	0.119	0.0913	0.0944	0.118	0.231	0.0679	0.084	0.109	0.188	0.189	0.0764	0.0878	0
ENSG00000182004.8	SNRPE	50.3	45.9	43.3	46.9	46.5	49	54.5	19.4	21.7	19.9	39.4	33.5	22	26.1	18.2	24.5	23.5	18.1	29	22.8	56.8	152	107	69.5	62.1	42.6	38.3	38.5	40.6	35.4	57.8	19.4	14.8	30.9	20.8	40.7	37.3	21.2	56.2	86	20.9	39.5	45.7	42.9	40.8	35.1	46.3	35.6
ENSG00000215417.6	MIR17HG	0.517	1.04	0.467	0.509	0.714	0.358	0.535	0.0584	0.046	0.0899	0.0528	0.0717	0.0876	0.0698	0.0707	0.0741	0.0752	0.0742	0.137	0.0863	0.857	6.11	1.61	0.459	0.876	0.5	1.02	0.605	0.832	0.554	2.21	0.132	0.128	0.236	0.481	0.723	0.79	0.0787	0.941	1.43	1.29	0.372	0.442	0.524	0.314	1.39	1.97	1.12
ENSG00000126953.5	TIMM8A	3.23	3.99	3.14	3.27	3.32	2.88	3.65	2.12	2.79	2.19	3.04	2.75	3.27	4.02	1.96	2.69	3.4	1.88	2.72	2.73	3.66	13.4	9.37	4.42	4.29	2.82	3.22	2.9	5.12	2.85	3.97	3.33	3.05	2.77	4.7	3.44	2.97	2.53	4.21	4.99	1.37	2.68	3.68	5.03	5.02	3.02	3.79	2.56
ENSG00000120438.7	TCP1	119	107	76.7	104	103	127	103	49	55.5	45.2	110	88.2	61.6	80.8	50.8	67.4	53.9	42.2	96.8	63.6	110	215	154	117	111	97.2	90.2	94.9	94.5	97.6	122	54.6	48.8	55.1	36.3	100	89.7	81.4	116	141	45.9	59.7	81.7	96.4	99.6	80.3	80.4	71.7
ENSG00000198586.9	TLK1	15.7	12.2	15.2	17.9	16.2	20.2	21.4	10.4	14.7	11.2	18.2	14	13.1	19.9	10.2	12.8	13.1	9.13	16	11.6	16.3	68.4	13.3	20.8	22.3	24.7	16.4	21.3	11.4	20.4	15.8	5.86	3.82	9.08	8.02	14.8	14.3	5.26	18.6	23.6	6.9	14.1	18.9	16.2	17	15.5	17.8	12.2
ENSG00000130544.7	ZNF557	1.76	1.84	2.01	1.88	2.13	1.52	2.82	0.698	0.774	0.855	3.2	2.66	0.939	1.14	0.809	0.941	1.02	0.682	1.32	0.837	1.99	4.77	3.32	2.56	3.06	1.96	1.71	1.83	1.76	1.84	2.91	0.75	0.554	1.26	1.01	2.08	1.87	0.659	2.55	3.02	1.02	1.98	2.23	1.79	1.88	1.94	2.91	1.61
ENSG00000181896.7	ZNF101	3.84	3.19	2.12	2.61	2.99	2.28	4	1.74	2.03	2.05	4.32	3.65	2.05	2.55	2.03	2.19	2.21	1.71	2.74	2.08	5.09	14	3.95	4.32	4.23	2.17	3.34	2.28	5.82	2.46	3.38	1.11	0.793	2.13	1.54	4.65	3.75	0.677	4.21	3.15	1.38	2.67	3.26	3.66	3.81	5.9	14.8	2.65
ENSG00000077348.4	EXOSC5	19.4	19	26.3	17.9	19.4	18.9	29.5	14.1	16.9	19.2	18.8	16.7	20.8	25.2	14.3	16.4	22.1	16.5	26.7	14.2	23.6	77.4	29.4	22.6	25	19.1	16.9	15.5	27.8	16.6	25	8.93	9.26	10.1	13	14.4	16.3	24.3	30.6	26.9	17.7	12.6	20.3	33	35	15	24.2	15.5
ENSG00000213740.2	SERBP1P1	0.325	0.274	0.176	0.278	0.243	0.342	0.296	0.0526	0.0678	0.0782	0.0962	0.0911	0.0567	0.0908	0.0784	0.0698	0.0582	0.0575	0.132	0.0683	0.299	1	0.533	0.233	0.312	0.206	0.158	0.199	0.379	0.196	0.145	0.102	0.0956	0.13	0.0966	0.293	0.245	0.327	0.308	0.25	0.111	0.13	0.191	0.38	0.41	0.169	0.191	0.165
ENSG00000166226.8	CCT2	79.4	90.8	83.2	83.6	89.5	94.2	85.2	43	54.8	47.2	140	110	57.4	76.3	40.5	65.3	53.6	37.5	65.8	46.4	88	229	171	91	93.7	86.9	75.4	82.5	89.6	88.1	110	54.2	38.6	53.4	29.1	86.4	64.9	71.1	99.8	105	37.2	71	72.3	76.2	75.6	67.2	79.9	60.2
ENSG00000143374.10	TARS2	20.8	15.5	30.4	17.2	17.1	15.9	26.8	12	14.7	14.4	33.7	32.8	22.4	22.7	11.9	17.7	16.9	11.5	16.6	14.6	21.4	58.8	28.1	24.7	25.9	15.9	16.6	16.7	24.1	16.5	20.8	13.7	15.9	14	19.3	19.3	19	24.8	29.5	27.9	8.48	24.1	21.2	21.7	24.8	17.4	30.2	17.6
ENSG00000148300.7	REXO4	20.3	20.2	19.5	18.1	19	18.6	28	12.4	14.7	13.3	33	31.6	18.8	19.4	12.5	14.3	15	11.8	21.8	12.8	22.1	48.2	39.2	29.1	35.8	25.2	20.3	19.8	23.8	20	22.4	9.69	8.82	13.5	13.9	21.7	20.1	24.5	29.9	35.2	14.3	24.4	29.5	25.8	27.2	20.8	32.1	17.3
ENSG00000254208.1	RP11-219B4.3	0	0	0	0	0	0	0.164	0	0	0	0	0	0	0	0	0	0	0	0	0	0	0.624	0	0.158	0.15	0	0	0	0	0	0.179	0	0	0	0	0	0	0	0.171	0.194	0	0.184	0.128	0	0	0.107	0.125	0
ENSG00000166451.9	CENPN	1.87	1.99	2.03	1.75	1.85	1.85	2.48	1.18	1.23	1.19	1.37	1.3	1.5	1.69	1.38	1.53	1.15	1.2	2.53	1.66	1.71	19	9.44	1.55	1.44	1.51	1.96	1.65	4.14	1.86	1.1	1.74	1.28	1.1	1.52	2.87	1.56	1.22	1.85	1.1	0.804	1.35	11.4	1.69	1.63	2.05	2.73	1.93
ENSG00000254634.3	RP11-231C14.3	0.793	0.862	0.609	0.683	0.734	0.573	0.799	0.427	0.495	0.345	1.04	0.9	0.491	0.687	0.383	0.546	0.454	0.285	0.631	0.401	0.814	1.58	1.47	0.904	1.25	0.508	0.711	0.476	0.783	0.491	0.678	0.523	0.332	0.538	0.336	0.721	0.744	0.505	0.874	0.852	0.252	0.6	0.629	0.744	0.753	0.65	0.805	0.5
ENSG00000241923.2	RP11-425I13.1	0.543	0.502	0.411	0.504	0.462	0.584	0.54	0.229	0.178	0.242	0.506	0.476	0.234	0.245	0.184	0.264	0.226	0.26	0.341	0.293	0.599	1.48	0.859	0.766	0.959	0.59	0.476	0.522	0.551	0.472	0.386	0.319	0.22	0.379	0.186	0.541	0.596	0.355	0.602	1.24	0.448	0.867	0.576	0.647	0.636	0.518	0.553	0.452
ENSG00000168282.4	MGAT2	8.06	9.45	10.4	9.89	10.1	5.96	10.1	1.34	1.83	1.81	4.22	3.53	1.6	2.13	1.37	2.09	2.13	1.52	2.65	1.51	7.48	32.2	33	11.4	14.7	5.07	9.08	6.16	7.61	6.34	10.2	3.24	1.95	3.09	6.39	7.36	7.24	1.34	5.25	7.69	7.34	4.48	6.09	4.52	4.63	11	12.5	7.35
ENSG00000185900.5	POMK	1.3	1.11	1.25	0.953	1.1	0.814	1.45	0.677	0.924	0.901	3.21	2.81	1.02	1.46	0.787	1.07	1.32	0.627	1.31	0.54	1.08	5.65	5.14	1.7	1.15	1.17	1.21	1.04	1.67	1.04	1.58	0.463	0.367	0.391	0.409	1.61	1.69	0.717	1.51	1.66	0.764	1.47	1.18	1.21	1.21	1.42	1.13	0.853
ENSG00000263013.1	RP11-876N24.5	2.2	2.36	3.11	2.3	2.07	1.19	2.2	0.946	0.774	0.967	2.74	2.83	0.817	0.917	1.02	1.43	0.925	0.844	1.96	1.31	2.06	14.8	2.2	1.62	2.56	1.3	1.44	1.51	1.51	1.5	2.32	1.37	0.821	2.51	1.1	4.16	2.03	0.677	3.25	3.28	0.897	2.97	2.27	1.36	1.29	2.85	4.96	1.92
ENSG00000267201.1	AC005624.2	0	0	0	0.1	0	0	0.302	0	0	0	0	0	0	0	0	0	0	0	0	0	0	1.48	1.25	0.272	0	0	0	0	0.141	0	0	0	0	0	0	0	0	0	0	0	0	0	0	0	0	0	0	0
ENSG00000128973.7	CLN6	18.9	16.7	20.9	12.3	14.7	9.42	15.8	9.06	10.8	9.33	23.8	23.2	14.7	15.4	9.04	11.1	10.2	8.34	13.9	9.18	19.4	49.6	28.7	22.4	22.5	14.2	18.1	14.7	19.6	15.2	24.5	5.94	4.47	17.9	12.6	26.5	21.9	10.4	24	16.2	12	19.2	23.7	22.4	23.6	19.3	32.4	14.8
ENSG00000196504.11	PRPF40A	25.6	22	17.2	21.9	23.1	25.9	26.8	7.42	6.92	7.55	20.2	19.9	7.75	8.45	7.98	9.33	8.48	6.95	15.3	8.55	25.7	56.7	41.9	28.8	29.4	21.5	20	19.4	24.1	19	30.3	8.95	5.88	11.1	8.84	27.8	21.5	13.6	33.4	29.3	8.74	19	23.5	25.9	26.7	22.1	25.8	16.4
ENSG00000100629.12	CEP128	1.1	1.06	0.519	0.915	1.01	1.02	1.38	0.425	0.344	0.541	1.35	1.21	0.356	0.387	0.464	0.465	0.582	0.458	0.909	0.48	1.29	3.11	1.39	1.3	1.54	1.21	0.874	1.06	1.09	1.03	1.98	0.457	0.244	0.444	0.194	1.3	1.33	0.37	1.82	1.79	0.246	1.42	1.1	1.78	1.68	0.901	1.65	0.645
ENSG00000237292.1	RP11-540K16.1	0	0	0	0	0	0	0	0.051	0	0.0372	0	0	0	0	0.05	0.0539	0.0449	0	0.0394	0	0	1.57	0.118	0	0	0	0	0	0	0	0.0944	0.0554	0	0	0	0.145	0	0	0	0	0	0.129	0	0	0	0.111	0.166	0
ENSG00000136875.8	PRPF4	19.2	18.4	17.3	16.8	16.9	18.3	23.6	6.37	8.72	7.93	21.1	18.8	11.4	12.2	6.68	9.2	9.37	6.76	9.33	7.2	20.2	46.7	39.9	22.7	24.9	18.8	14.8	17.2	20.1	16.2	24.4	7.71	6.59	13.1	10	18.3	15.8	12.6	22.1	29.1	8	22.1	23.7	22.4	24	14.9	20	12.7
ENSG00000268333.1	RP4-806M20.3	0	0	0	0	0	0	0.109	0	0	0	0	0	0	0	0	0.0258	0	0	0.0443	0	0	0.257	0.126	0.0883	0	0	0	0	0.0479	0	0	0	0	0	0	0	0.0975	0	0	0	0.0311	0.0947	0	0	0	0	0	0
ENSG00000116489.8	CAPZA1	63.8	72	49.6	58.8	63.6	43.4	58.5	24.5	25.1	23.8	43.8	31.8	21.6	32.9	25.3	39	25.2	19	54.5	34.6	59.9	223	153	57.2	62.1	45.8	60.9	41.5	128	40.3	61.8	21.3	11.5	28.4	29.7	99.8	57.3	18	64	51.6	23.4	36.1	57.5	92.9	89.2	73.3	134	44
ENSG00000158435.3	CNOT11	28.1	26	29.8	31.6	32.2	27.7	46.4	10.4	11.5	10.9	24.3	23.3	15.7	16.7	10.8	15.1	11.9	9.3	15.8	12.5	30.2	85.3	46.7	32.3	41	36.2	40.2	32.9	54.3	35.3	38.5	23.1	20.9	24.3	22	36.1	36.8	26.2	29.6	30.1	20.9	27.4	38.4	33.4	34	43.5	51.3	37.7
ENSG00000152240.8	HAUS1	17.3	13.5	9.93	15.8	16.3	17.9	15.6	4.36	4.1	5.1	9.62	8.1	4.03	4.62	4.28	5.91	5.11	4.18	8.72	5.26	16.5	47.1	26	19.5	22.2	15.8	12.3	13.7	12.5	13.7	17.5	5.25	3.18	7.56	3.76	14.6	10.5	3.39	20.6	26.2	5.05	14	13.8	10.1	9.54	13.2	17.4	9.53
ENSG00000133106.10	EPSTI1	8.22	8.24	9.24	2.64	3.69	1.91	5.68	1.41	1.25	1.7	0.719	0.789	1.38	1.39	1.51	1.89	1.23	1.97	3.73	2.55	6.03	52.1	13.5	6.98	7.17	4.14	7.07	3.25	2.16	4.82	6.79	1.86	1.29	5.4	1.98	12.8	3.41	0.638	3.13	4.74	0.809	4.33	2.91	1.7	1.71	14.7	18.3	2.83
ENSG00000148773.8	MKI67	0.475	0.398	0.868	0.426	0.575	0.164	0.509	0.0334	0.0275	0.0317	0.0178	0.0242	0.0375	0.0349	0.0462	0.0379	0.0333	0.0253	0.0607	0.0351	0.324	95.2	11.9	0.111	0.238	0.173	4.97	0.14	13.4	0.14	0.15	0.136	0.096	0.214	0.186	1.75	1.41	0.0455	0.286	0.126	0.0837	0.106	0.5	3.58	3.65	6.7	5.81	0.929
ENSG00000265415.1	CTD-2510F5.4	0.926	0.7	0.302	0.326	0.527	0.253	0.5	0.54	0.508	0.446	0.149	0.19	0.472	0.431	0.46	0.556	0.419	0.29	1.53	0.77	0.594	37	9.99	0.714	0.799	0.373	0.974	0.337	3.65	0.313	0.599	0.183	0.115	0.147	0	1.01	0.488	0.144	0.714	0.621	0.104	0.192	0.271	0.913	1.07	1.09	2.01	0.418
ENSG00000060688.8	SNRNP40	15.3	13.2	12.9	13.9	14.6	12.8	15.4	5.01	5.1	6.09	21.1	17.6	6.03	7.16	5.74	7.63	6.11	5.01	13.3	7.03	16.7	35	23.6	19.5	19.5	13.5	12.2	13.6	13.3	12.5	21	6.67	4.32	7.15	4.68	15.4	11.5	7	20.3	18.8	4.51	16.7	16.1	14.8	15.8	13	20	9.51
ENSG00000166133.13	RPUSD2	6.77	5.57	8.89	8.15	7.7	6.91	10.2	4.19	5.12	6.38	8.46	8.03	6.57	7.51	4.4	5.29	6.61	5.21	4.21	4.35	7.65	22.5	14.8	7.9	9.45	9.42	9.25	10.3	9.16	11.1	12.1	4.09	4.96	4.79	5.39	6.65	7.56	6.69	8.88	10.6	2.99	8.79	8.82	10.7	11.6	8.77	11.8	6.63
ENSG00000203326.5	ZNF525	2.18	2.11	2.62	2.29	2.49	2.31	3.67	0.675	0.664	0.835	4.61	4.3	0.866	0.908	0.852	0.943	1.04	0.663	1.23	0.697	2.84	9.7	2.48	3.7	3.82	2.37	2.36	2.59	2.51	2.43	3.32	0.906	0.497	1.82	0.621	2.84	3.22	0.208	3.72	7.28	1.86	4.28	5.26	3.7	3.73	2.96	3.92	2.53
ENSG00000163811.7	WDR43	23.4	22.6	13.3	15.9	17.4	18	20.6	5.08	4.94	5.29	13.5	11.1	5.64	6.55	5.04	6.5	6.01	4.66	8.68	5.67	23.8	57.3	45.3	22.6	20.8	14.7	13.4	14.8	22.3	14.3	24.9	7.07	4.46	5.43	7.23	17.8	17.7	20.2	24.3	23.6	9.47	13.2	16.7	27.2	27	14.5	15.9	11.5
ENSG00000236297.1	RP11-175P19.2	0.114	0.112	0.196	0.126	0.137	0.0532	0.169	0.136	0.145	0.193	0.132	0.159	0.172	0.127	0.163	0.199	0.158	0.141	0.333	0.226	0.134	1.81	0.292	0.0372	0.0766	0.157	0.109	0.131	0.0662	0.1	0.314	0.0861	0.0456	0.105	0	0.137	0.144	0	0.382	0.468	0	0.594	0.248	0	0	0.379	0.935	0.126
ENSG00000111665.7	CDCA3	1.58	1.31	2.07	3.91	3.61	2.2	2.88	1.02	1.61	1.6	12.5	15.6	3.46	2.42	1.15	1.91	2.07	1.25	1.08	1	1.77	26.6	4.8	4.65	4.01	2.6	3.49	2.13	6.23	1.9	2.4	1.65	1.19	1.01	0.548	2.34	2.9	0.274	3.03	5.68	0.579	10.6	5.14	3.07	2.93	8.85	4.41	1.86
ENSG00000095002.8	MSH2	8.65	6.68	8.55	5.19	5.98	6.7	10.8	5.77	7.27	8.66	23.6	19.6	10	12.4	6.3	9.76	9.69	6.72	11.9	6.87	9.63	32.1	17.1	11.8	11.8	6.65	6.79	5.18	9.64	5.59	7.8	3.71	3.25	3.61	1.97	7.02	9.47	3.3	13.8	8.38	3.47	8.98	6.14	10.6	11.2	7.84	9.92	4.76
ENSG00000068489.8	PRR11	1.11	0.811	0.46	0.422	0.648	0.366	0.68	0.655	0.616	0.569	0.302	0.333	0.643	0.7	0.676	0.691	0.558	0.443	2.02	0.88	0.746	46	12.4	0.724	0.936	0.464	1.2	0.42	4.11	0.369	0.802	0.313	0.186	0.205	0.133	1.14	0.602	0.213	0.955	0.698	0.144	0.262	0.45	1.23	1.34	1.48	2.31	0.504
ENSG00000120699.8	EXOSC8	24.1	20	14.9	21.9	22.7	24.6	24.5	8.33	7.37	8.06	22.9	19.2	7.58	8.78	8.1	9.37	8.53	7.07	17	8.99	26.7	59.9	26.3	32.1	34.7	21.7	17.2	20.6	19.1	19	37.4	10.2	7.74	10.4	9.46	24.9	16.4	11.9	33.6	39.7	9.38	20.2	25.8	19.9	19.1	20.1	32.2	15.6
ENSG00000135605.8	TEC	2.57	2.05	2.78	2.8	1.88	2.42	3.56	0.143	0.178	0.186	0.0852	0.111	0.304	0.288	0.178	0.269	0.159	0.189	0.475	0.313	2.28	36.1	0.532	2.2	2.36	1.53	2.15	1.71	8.19	1.49	3.06	0.908	0.662	1.55	1.93	5.17	3.61	0.635	2.47	1.26	0.777	1.97	1.7	7.38	7.86	3.47	4.08	1.17
ENSG00000115484.10	CCT4	106	104	91.5	107	108	123	113	42.5	48.6	43.5	126	104	68.8	81.8	42.9	59.8	53.1	34.3	91.3	49.8	112	267	204	140	145	110	80.3	105	109	106	140	56.3	42.1	51.6	34.9	94.2	81	71.6	110	185	66.9	86	89.8	107	103	71.2	94.3	81.9
ENSG00000183474.11	GTF2H2C	1.11	1.07	0.95	1.15	1.19	1.14	1.27	0.388	0.417	0.466	0.957	0.832	0.405	0.488	0.444	0.557	0.484	0.352	0.74	0.501	1.18	3.58	3.17	1.5	1.74	1.11	1.06	0.973	0.731	0.968	1.88	0.484	0.358	0.883	0.626	1.57	0.946	0.422	1.4	1.63	0.653	1.04	0.998	0.678	0.649	0.996	1.18	0.84
ENSG00000103550.9	KNOP1	5.08	4.04	3.71	3.27	3.39	2.57	5.91	3.2	3.25	3.89	5.17	4.82	3.95	4.14	3.67	3.28	3.94	3.34	4.61	3.7	5.42	11.7	11	5.77	5.79	3.37	4.81	3.55	5.75	3.81	5.09	1.71	1.47	2.01	1.53	4.57	5.64	2.6	7.05	7.22	2.27	3.3	4.39	5.81	6.31	4.67	3.72	3.47
ENSG00000143799.8	PARP1	27.5	25.7	26.9	24	24.5	24.3	42.3	28.7	28.8	31.3	43	40.7	33	34.4	29.3	26.8	29.4	26.5	70	34.3	27.4	167	48.1	38.6	35.4	46.7	29.5	34	29.1	36.9	37.1	17.8	25.1	15.3	13.8	29.6	28.1	30.5	58.6	30.7	21.7	45.6	32.3	20.6	21.8	32.3	63.4	22.8
ENSG00000259155.2	RP11-831F12.3	0.112	0	0	0	0	0	0	0	0	0.0607	0.0908	0.106	0.0186	0.0502	0	0.0731	0.134	0.0537	0	0	0.134	0.74	0.194	0.175	0.23	0.0496	0.0872	0	0.133	0	0.343	0	0	0	0	0.102	0.0899	0	0.172	0.36	0.0362	0.184	0.0994	0.173	0.15	0.0991	0.0594	0
ENSG00000181090.13	EHMT1	14.3	11.3	11.6	11.7	12.2	13.3	17	4.42	4.47	5.78	14.6	15.8	6.2	5.19	4.27	5.2	5.78	4.98	6.18	4.82	14.6	35	12.1	18.2	18.7	15.1	11.7	13.9	12.1	14	20.6	4.96	3.6	5.39	5.86	14.8	11.4	8.24	16.8	19.7	4.31	13.3	16.8	14.1	14.2	12.7	19.8	9.44
ENSG00000079459.8	FDFT1	50.6	38.1	59.1	39.9	33.6	61.5	66.6	30.8	34.3	24.1	39.7	37.5	41.9	49.7	31.5	43.9	27.2	20.9	94.5	35.1	53.2	158	57	58.6	68.4	42.4	55	42.3	92	42.9	57.9	24.7	18.2	29.3	27	71.4	88.3	47.4	66.1	53.8	16.7	42.1	51.7	81.6	76.2	54.5	38.3	54.8
ENSG00000229839.2	AC018462.2	0.0296	0	0	0	0	0	0.0365	0	0	0	0.0247	0.0299	0	0	0	0	0	0.013	0	0.0144	0.0358	0.44	0	0.0205	0	0	0	0	0	0	0	0	0	0.0221	0.0358	0	0.0344	0	0.0569	0.0337	0.0374	0.0241	0.0262	0.032	0.0487	0.0205	0	0
ENSG00000264554.1	RN7SL793P	0	0	0	0	0	0	0	0	0	0	0	0	0	0	0	0	0	0	0	0	0	0.621	0	0	0	0	0	0	0	0	0	0	0	0	0	0	0	0	0	0	0	0	0	0	0	0	0	0
ENSG00000169019.9	COMMD8	20.7	17.7	18.7	28	26.4	21.4	17.1	10.6	12.1	13	13.5	13.1	12.4	15.1	10	14.6	15.9	10.2	14.9	12.9	18.2	57.7	43.7	19.9	15.8	18	16.3	15.9	30.8	17	15.7	12.3	10.2	26.8	8.11	19.7	12.4	5.71	20.9	14.8	7.02	27.9	16.4	17	14.9	17.7	24.7	12.1
ENSG00000250656.2	ST3GAL1P1	0.0426	0.066	0.231	0.0787	0.0726	0	0.0755	0	0	0.0326	0.066	0.115	0.0314	0	0	0.0425	0.0251	0	0.0623	0.0111	0.0581	1.12	0.319	0	0.0772	0.0671	0.177	0.087	0.181	0.0835	0.14	0.0217	0.0266	0.0752	0.164	0.0959	0.154	0	0.0604	0.133	0.196	0.215	0.114	0.0757	0	0.394	0.212	0.175
ENSG00000182810.5	DDX28	10	8.77	17.4	7.15	8.35	6.2	15.7	4.13	5.35	5.86	7.69	7.33	7.15	8.05	4.23	5.99	7.35	4.79	3.49	3.84	11	27.3	16.3	8.77	10.7	7.81	9.15	10.6	13.1	10.4	13.8	4.21	6.48	6.2	6.46	8.83	8.39	11.7	9.64	11.6	4.29	7.86	7.9	16.1	15.9	10.9	18.6	9.28
ENSG00000103194.11	USP10	25.3	25.5	24.4	25.8	27.4	33.5	36.2	13.7	16.4	15.2	42.1	37.3	20.3	23	13.4	18.2	18.8	11.3	21.5	14.6	28.6	82.3	43.6	35.7	35.3	32.2	25.7	30.8	29.5	31.2	36.6	14.7	13.2	16.7	13.5	30.3	23	29.9	32.3	33.3	9.68	24.8	34.1	30.3	30.1	27.2	36.1	20.1
ENSG00000170606.9	HSPA4	33.1	33.9	51.4	55.6	44.7	48.3	48.8	25.1	27.1	25.3	49.1	42.5	36.9	44.6	24.8	37.6	29.1	21.1	37.6	28.1	33.1	101	96.5	52.5	48.1	41.2	34	42.6	66.5	45.4	47	28.5	26.6	23.4	17.7	39.6	34.2	43.9	39.7	36.1	15.1	51.2	34.8	37.8	40.7	34.6	41.1	28.9
ENSG00000247626.3	MARS2	3.11	3.78	7.33	2.45	3.21	2.06	4.61	1.62	1.87	2.01	3.84	4.52	2.57	2.82	1.78	2.4	2.2	1.61	3.14	2.04	4	24.7	6.38	2.92	3.27	2.82	6.01	2.97	7.97	3.3	4.98	1.91	2.66	2.01	4.18	3.7	5.03	3.69	3.77	2.75	3.41	1.95	3.3	5.36	5.41	6.1	8.25	4.64
ENSG00000227269.1	RP11-96L7.2	0	0	0	0	0	0	0	0	0	0	0	0	0	0	0	0	0	0	0	0	0.0617	0.452	0	0	0	0	0	0	0	0	0	0	0	0	0	0	0	0	0	0	0	0	0	0	0	0	0	0
ENSG00000119335.12	SET	110	106	87.8	106	112	125	135	73.2	69.5	64.7	141	112	67.9	84.4	72.6	84.8	70.3	58.1	122	79.4	112	356	220	162	145	127	93.6	109	122	110	142	56.2	42.1	60.4	34.8	127	103	73.2	147	160	53	91.7	110	124	124	92.6	119	77.6
ENSG00000253729.3	PRKDC	22.1	18	17.4	20.1	19.9	22.2	27.9	6.96	8.37	9.15	20.8	20.3	13.2	13.2	7.02	8.52	9.77	6.73	11.9	7.89	20.9	64.1	71	28.6	26.4	20.7	15.9	20.8	23.6	20.9	27.9	10.4	7.13	7.17	5.34	21	17.5	14.8	25.8	29.1	7.79	19.9	19	21.5	23.7	17.7	21.3	13.3
ENSG00000238334.1	snoU13	0	0	0	0	0	0	0	0	0	0	0.522	0.508	0	0	0	0	0	0	0	0	0	1.51	0.341	0	0	0	0	0	0.383	0	0	0	0	0	0	0	0	0	0	0	0	0	0	0	0	0	0	0
ENSG00000184661.9	CDCA2	0.151	0.15	0.21	0.173	0.196	0.061	0.194	0.0316	0.0269	0.0447	0.0309	0.0375	0.0322	0.0274	0.0398	0.059	0.038	0.031	0.125	0.0721	0.181	26	5.42	0.119	0.122	0.0908	0.795	0.0751	2.43	0.0789	0.118	0.484	1.95	0.118	0.057	0.388	0.303	0.0729	0.257	0.135	0.0469	0.264	0.166	0.918	0.974	1.13	1.41	0.208
ENSG00000048471.9	SNX29	14.2	8.07	4.61	9.85	8.11	10	13.1	3.99	4.07	5.07	7.27	7.53	5.05	4.72	4.77	5.18	5.41	4.87	11.8	6.77	10	28.3	13.2	10.2	12.2	8.73	4.72	8.01	9.39	8.06	10.4	2.75	1.93	11.2	1.17	8.5	6.39	3.84	9.77	12.4	1.66	11.7	5.36	8.76	10.7	6.7	10	4.48
ENSG00000176994.9	SMCR8	6.51	4.43	4.68	4.76	4.89	6.42	8.89	1.13	1.46	1.53	7.58	6.63	2.01	2.14	1.24	1.74	1.91	1.05	2.51	1.35	5.94	19.7	15.3	4.09	7.28	5.51	4.94	5.33	5.25	5.55	6.91	1.89	1.48	2.62	1.65	7.3	7.46	3.45	5.91	6.11	2.2	4.06	4.76	4.92	5.81	6.47	6.05	4.98
ENSG00000100298.11	APOBEC3H	0.663	0.802	0.869	0.908	0.847	0.603	1.17	0.145	0.121	0.163	0.576	0.62	0.153	0.129	0.182	0.27	0.174	0.168	0.79	0.29	0.652	27.4	0.315	1.29	1.58	0.463	0.556	0.538	0.572	0.545	1.06	0.244	0.133	0.455	0.237	2.4	0.667	0.058	1.49	0.604	0.17	0.638	0.931	0.274	0.32	1.17	4.18	0.761
ENSG00000173473.6	SMARCC1	22.8	19.7	11.9	22.9	25.5	40.1	49.6	11.2	6.7	9.54	13.5	13.9	8.43	8.64	11.2	11.5	8.78	10.4	19.7	13	28.5	87	40.1	34.3	37.8	39.9	25.6	28.4	30.2	32.8	26.3	8.39	5.62	13.3	8.56	27	28.2	14.7	30.2	33.9	14.4	16.4	33.5	40.6	41.1	27	25.1	20.1
ENSG00000218502.3	H2AFZP3	0.177	0.151	0.0838	0.216	0.193	0.275	0.242	0.0818	0.119	0.144	0.27	0.177	0.143	0.182	0.0919	0.153	0.119	0.0715	0.0773	0.117	0.165	0.813	0.303	0	0.154	0.267	0.212	0.207	0.29	0.204	0.325	0.0847	0.0629	0.117	0.0825	0.325	0.228	0.0742	0.159	0.286	0	0.232	0.302	0.269	0.253	0.253	0.379	0.137
ENSG00000171848.9	RRM2	0.545	0.602	1.23	0.659	0.861	0.241	0.706	0.0497	0.0391	0.0439	0.0601	0.07	0.0749	0.0706	0.0591	0.0675	0.0424	0.0337	0.114	0.0638	0.437	166	22.1	0.158	0.337	0.213	4.98	0.181	22.8	0.19	0.262	0.201	0.104	0.478	0.588	2.45	1.93	0.0821	0.332	0.186	0.287	0.285	0.428	2.61	2.36	7.89	12.5	1.32
ENSG00000155330.5	C16orf87	1.87	1.85	2.3	3.21	2.62	3.08	3.21	1.69	2.36	2.17	3.07	2.17	2.22	3.46	1.57	1.76	3.2	1.59	1.55	1.19	1.9	11.5	2.5	2.11	2.98	2.31	1.78	2.07	2.02	2.17	2.57	1.65	1.46	2.16	2.79	2.47	1.71	3.7	2.98	2.21	0.558	2.7	2	1.89	1.67	2.33	2.33	1.08
ENSG00000106268.11	NUDT1	9.73	6.74	3.47	8.15	8.57	8.59	7.07	4.13	3.68	6.58	5.93	5.58	3.85	4.32	5.09	3.44	6.72	6.28	9.75	4.91	7.8	27.8	19.6	9.49	7.4	9.44	7.02	7.05	10.9	7.07	7.64	4.51	3.28	2.82	1.2	7.13	5.18	3.71	11	5.82	1.82	2.7	6.15	12.6	13.2	7.36	16.4	4.22
ENSG00000177917.6	ARL6IP6	14.1	12.6	8.97	10	11.7	10.9	11.1	6.4	5.87	6.25	6.95	7.24	5.5	5.7	5.71	6.39	6.23	5.04	12.3	7.02	14.1	25.8	21.8	12.9	15.4	8.83	8.81	7.88	13	7.44	11.8	3.71	2.22	4.05	2.56	13.1	9.74	3.34	17.1	16.3	3.16	9.91	10.3	17.3	16.3	9.19	14.5	6.43
ENSG00000120662.11	MTRF1	4.81	4.83	8.09	3.75	4.76	3.84	7.62	2.3	2.55	3.22	7.88	6.99	3.31	3.85	2.78	3.6	3.46	2.61	4.39	3.16	5.51	15.3	8.06	5.35	6.3	6.52	6.39	5.79	6.59	6.47	5.57	3.34	2.83	3.93	4.19	6.13	6.47	4.67	5.56	7.31	5.41	7.34	8.05	5.49	4.97	8.42	12.1	7.13
ENSG00000162194.8	C11orf48	23.5	23.5	28.1	23.7	25.9	20	26.5	14.9	16.9	15.9	21.9	21.7	19.1	20.7	15.1	18.4	17.6	14.4	20.6	18.7	23.9	49.3	35.7	27.3	31.2	21	25.1	21.5	27.1	21.3	29.5	13.1	10.5	20.6	16.7	29.4	20.5	12.4	28.7	22.3	10.1	24.7	35.2	23.3	23	28.8	44.7	23.3
ENSG00000197265.4	GTF2E2	28.8	28.6	26.3	22.1	22.9	22.7	25.5	8.27	8.23	8.65	21.3	19.4	9.18	10.4	7.98	10.4	10.4	6.96	12.2	8.96	24.3	53.8	42.3	29.7	33	24.3	17.1	25	26.1	24.6	21.6	9.49	5.96	14.7	13.1	24.6	17.8	7.02	27.4	42.2	20.5	26.1	25.4	23.2	23.7	17.9	24.2	21
ENSG00000263829.1	FAM60BP	0	0	0	0	0	0	0.0745	0	0	0	0	0	0	0	0	0	0	0	0	0	0	0.456	0.0653	0.281	0.0917	0	0	0	0.0537	0	0	0	0	0	0	0	0.104	0	0	0.175	0	0	0	0.11	0.0819	0.0624	0	0
ENSG00000244676.1	AL109761.5	0.277	0.257	0	0.285	0.221	0.14	0.131	0.0565	0	0.0467	0	0	0	0	0.133	0.0961	0	0	0.28	0.109	0.357	1.62	0	0.356	0.472	0.206	0.212	0.204	0.26	0.133	0.167	0.0775	0	0.205	0	0.732	0.42	0	0.578	0.927	0	0.225	0.333	0.74	0.572	0.376	0.667	0.172
ENSG00000177150.8	FAM210A	6.17	8.05	5.03	6.31	6.55	6.25	7.57	2.94	3.53	3.23	5.52	5	3.8	4.62	3.03	4.66	3.37	2.67	5.37	3.69	5.7	24.7	11.5	5.96	6.98	6.3	5.84	5.64	8.93	6.48	6.09	9.83	9.31	4.81	6.17	5.5	4.87	8.37	7.12	7.04	1.79	4.66	6.06	5.2	5.2	4.88	4.9	3.64
ENSG00000260177.1	RP4-536B24.3	0	0	0	0	0	0	0	0	0	0	0	0	0	0	0	0	0	0	0	0	0	0.288	0	0	0	0	0	0	0	0	0	0	0	0	0	0	0	0	0	0	0	0	0	0	0	0	0	0
ENSG00000265817.1	FSBP	0.79	1.06	1.58	1.62	1.6	1.05	7.08	0.443	0.575	0.616	0.986	1.16	0.761	0.654	0.435	0.651	0.576	0.382	0.935	0.642	1.47	20.7	2.3	2.39	2.19	1.02	0.519	0.781	1.6	0.639	1.79	1.25	0.45	0.805	0.586	1.24	2.33	0.65	4.26	3.53	0.901	2.66	1.94	1.72	1.69	0.572	0.544	1.21
ENSG00000110031.8	LPXN	14.9	10.9	10.1	16.7	15	12.7	18.9	5.25	4.87	5.63	8.41	6.65	4.39	5.35	5.63	7.1	5.74	4.5	13.8	7.6	12.3	243	34.6	11	15.9	9.32	12.2	8.65	4.74	7.55	14.4	3.67	2.22	6.92	6.56	32.2	13.9	2.07	16.7	16.9	5.03	11.6	13.8	6.77	8.48	21.4	65.6	8.41
ENSG00000149636.11	DSN1	11.6	7.62	11.6	9.25	10	10.2	10.1	3.49	4.37	3.74	8.8	7.18	5.31	6.67	3.53	4.4	5.21	3.14	4.53	3.6	10.5	27.4	14.3	10	10.8	6.9	9.09	7.89	12.2	7.39	10.6	4.7	2.86	4.03	4.53	12.8	10.2	2.82	10.7	9.77	3.43	8.21	10.9	11.6	12.4	10.9	19.2	7.37
ENSG00000213005.2	PTTG3P	0	0	0	0	0	0	0	0	0	0	0	0	0	0	0	0	0	0	0	0	0	0.123	0	0.0389	0	0	0	0	0	0	0	0	0	0	0	0	0	0	0	0	0	0	0	0	0	0	0	0
ENSG00000228716.2	DHFR	6.96	5.58	3.72	4.52	4.89	4.72	6.87	5.59	4.58	4.72	7.22	6.61	4.42	5.31	6.27	6.78	4.48	4.69	14.9	7.51	5.18	31.6	11.3	4.42	3.86	5.07	5.72	4.12	5.95	4.58	3.95	1.96	1.49	4.09	4.61	4.06	3.58	3.25	5.48	4.46	0.635	5.42	4.69	2.74	2.6	7.15	6.68	2.36
ENSG00000114686.4	MRPL3	54.9	54.4	56.4	50.6	53.3	53.8	61.2	26.2	29.2	30.4	46.5	34.5	30	41.9	25.4	35.2	33.4	23.2	38.9	30.5	58.7	144	127	61.3	62.8	49.6	47.6	46.2	63.3	47.4	65.1	31.2	27.8	41	29.5	48	56.2	50.1	59.4	68.6	33.6	65.8	52.6	44.1	45.6	42.7	40.2	45.3
ENSG00000213443.2	RP11-75L1.2	16.4	14.7	3.73	8.12	12.5	10	12	3.29	3.07	3.3	2.31	2.41	2.71	2.73	3.38	5.25	3.77	3.16	7.89	4.15	17.2	140	8.53	12.2	36.9	11.5	9.75	10.1	7.48	8.99	23.7	9.06	3.49	5.1	3.17	23.1	15.2	2.25	33.8	31.5	2.88	9.44	24.7	9.45	10.2	27.7	82.8	7.16
ENSG00000164305.13	CASP3	19.5	17.5	15.4	19.3	18.2	13.9	18.7	8.65	8.45	9.41	37.8	29	8.49	9.48	8.78	9.59	9.54	8.04	13.6	8.34	16.5	70.2	39.3	17.5	17.8	15.4	24.1	14.4	32.8	13.8	20.1	6.57	5.78	7.52	12.9	21.2	19.5	9.39	15.4	14.3	6.56	15.7	15.9	15.8	14.5	26.5	33.1	16.8
ENSG00000258659.2	TRIM34	0.83	0.764	1.48	0.783	0.822	0.627	1.2	0.0888	0.0779	0.117	0	0	0.084	0.071	0.0785	0.126	0.123	0.0743	0.272	0.143	0.848	3.98	1.55	0.883	1.13	0.579	0.719	0.542	0.834	0.474	1.07	0.252	0.109	0.486	0.172	1.01	0.889	0.0575	0.919	1.58	0.187	0.419	0.748	0.708	0.753	0.913	1.55	0.536
ENSG00000115415.14	STAT1	50.2	39.2	38	50.3	44.6	44.9	43.7	16.2	16.1	15.6	27.6	20.3	17.9	25.2	16.1	27	16.8	15	30.5	18.3	39.9	512	254	42.8	36.9	39.6	32.1	34.5	27.4	34.3	35.8	20.2	12.2	31	21.7	64.3	31.2	17.6	44.9	34.1	12.6	31.2	39.2	31	32.2	34.2	65.5	24.2
ENSG00000113368.7	LMNB1	2.94	5.4	1.99	2.42	2.86	1.23	2.33	1.68	1.7	1.45	18.5	15.7	1.81	2.02	1.33	2.38	1.87	1.2	2.33	1.53	3.32	145	14.3	3.22	4.65	1.53	11.6	1.21	18.3	1.29	4.59	0.949	0.508	1.36	2.59	11	4.65	0.471	2.5	4.59	1.51	3.21	2.33	7.33	6.43	14.4	22.1	2.95
ENSG00000213999.11	MEF2B	11.5	8.66	4.79	10.7	9.33	10.5	10.6	3.07	2.61	3.64	3.2	4.07	3.38	2.9	3.39	3.67	3.29	3.43	7.13	4.33	12.6	61.9	6.71	17.2	23.1	10.8	8.92	9.03	5.85	8.7	17.1	3.27	1.9	5.53	4.88	11.2	8.47	1.71	16.4	20	2.63	10.5	18.6	13.9	15	9.69	24.2	5.73
ENSG00000119041.6	GTF3C3	13.1	10.8	10.3	10.2	11.3	11.6	15.6	3.46	3.94	4.49	10.3	10.3	5.59	6.02	3.91	5.2	4.6	3.51	6.31	4.33	13.3	26.4	19.5	13.3	13.8	11.2	9.53	10.6	10.2	10.8	13.7	5.77	4.37	5.9	4.38	12.3	10	7.21	15.2	15	6.2	11.7	10.4	12.4	13.3	11.1	12.8	9.51
ENSG00000140199.7	SLC12A6	8.36	6.89	4.02	16.6	6.96	5.62	9.27	2.62	3.28	3.51	8.79	7.52	3.66	4.85	3.2	3.61	4.14	2.39	6.51	3.59	6.78	28.7	8.23	8.81	7.18	4.98	4.53	4.78	18.2	4.53	5	3.05	2.51	3.28	1.51	13	5.89	4.43	7.31	5.74	1.52	5.11	3.74	6.38	6.96	8.54	9.73	3.45
ENSG00000101266.12	CSNK2A1	32	29.7	34.8	34.6	33.3	37.2	48.2	17.6	20.3	19.5	42.7	35	22.3	28.9	19.3	22.4	21.4	15	27	20.1	32	79.2	60.2	46.8	47.4	33.1	29.6	30	38.7	30.1	40	21.5	18.9	21.5	11.5	32.9	32.8	39	35.9	43.8	16.1	32.1	32.8	41.8	43.7	28.5	28.7	29.4
ENSG00000116863.10	ADPRHL2	34.3	29.9	50.7	36.5	35.5	36.1	41.9	19.7	20	21.6	38.9	34.8	22.7	26.3	21.4	29	24.8	17	43.2	22	34	79.4	44.4	42.9	53.8	34.7	27.9	30.7	51.6	31.3	45.7	13.8	12.5	31.8	14.3	42.5	32.4	25.2	46.7	42.4	12.3	35	39.7	49.2	56.9	26.1	41.9	22.9
ENSG00000104626.10	ERI1	6.59	6.52	3.08	5.21	5.31	4.45	5.6	1.92	1.71	2.65	3.84	3.23	1.93	2.02	1.85	2.47	2.68	2.09	3.75	2.22	5.7	11.6	12.8	5.49	6.95	4.71	3.8	4.23	4.39	4.45	7.08	1.81	1.19	2.99	2.18	7.4	4.4	1.25	5.94	5.7	1.52	3.63	4.32	3.58	3.56	4.07	6.88	3.02
ENSG00000267046.1	RP11-1094M14.9	0.173	0.222	0	0.0693	0.0839	0	0.194	0	0	0	0	0	0	0	0	0	0	0	0.0457	0	0.16	1.57	0	0.271	0.0986	0	0.104	0.0364	0.0896	0.0364	0.167	0.0247	0	0	0.0366	0.465	0.117	0	0.099	0.03	0	0	0.0978	0.0332	0	0.417	0.722	0.0857
ENSG00000264663.1	KRT8P34	0	0	0	0	0	0	0	0	0	0	0	0	0	0	0	0	0	0	0	0	0	0.201	0	0	0	0	0	0	0	0	0	0	0	0	0	0	0	0	0	0	0	0	0	0	0.0255	0.0356	0.0681	0
ENSG00000137812.15	CASC5	0.184	0.14	0.233	0.159	0.204	0.095	0.115	0.0294	0.0271	0.0322	0.0437	0.0521	0.0316	0.0299	0.0309	0.0417	0.0325	0.0274	0.0672	0.044	0.156	17.4	3.21	0.128	0.095	0.0702	0.864	0.0667	2.23	0.0634	0.101	0.0687	0.0414	0.417	0.549	0.52	0.379	0.023	0.139	0.111	0.0538	0.0972	0.148	0.623	0.648	2.1	1.06	0.236
ENSG00000146232.10	NFKBIE	6.32	7.1	5.24	5.99	6.25	4.01	6.64	4.55	6.95	3.22	16.2	14.7	7.76	8.29	5.11	4.76	3.24	2.69	4.67	4.4	7.81	141	6.92	6.04	5.81	5.46	6.92	4.77	5.76	4.98	6.58	3.05	1.59	9.8	4.11	16.5	8.81	1.89	8.36	3.71	3.39	4.83	10.1	10	9.71	10.6	42.1	6.4
ENSG00000254006.1	RP11-1D12.2	0.0752	0.0458	0.137	0	0.0415	0	0	0.0594	0.0377	0.0583	0.0328	0.0486	0.04	0.0336	0.0443	0.0864	0.0694	0.0402	0.0402	0.0334	0.101	9.09	0.151	0.19	0.0688	0	0	0	0.103	0	0.144	0.0587	0	0.06	0.0794	0.153	0.0776	0	0.169	0.14	0.0622	0.25	0.101	0.0985	0.103	0	0.314	0.0324
ENSG00000104147.4	OIP5	0.708	0.603	2.55	0.702	0.672	0.505	0.551	0.32	0.264	0.299	0.772	0.746	0.319	0.359	0.337	0.299	0.329	0.334	0.758	0.37	0.723	29.9	3.65	1.01	0.626	0.519	2.04	0.412	4.89	0.41	0.901	0.335	0.175	0.326	0.559	0.889	0.948	4.79	0.861	1.61	0.271	0.335	0.572	2.3	1.93	2.5	2.35	0.637
ENSG00000234663.1	AC104820.2	0.0255	0.0475	0	0.0247	0.0217	0	0.0331	0	0	0	0	0	0	0	0	0	0	0	0.0121	0	0.0191	0.528	0	0.0424	0	0	0.0507	0	0.0247	0	0.0537	0	0	0.0118	0.0197	0.12	0.0311	0	0.0281	0	0	0	0.05	0	0	0.217	0.293	0.0391
ENSG00000134058.6	CDK7	19.1	17	22.3	22.1	19.1	20.2	20.3	8.29	9.85	12.3	17	14.7	12.7	15.6	8.45	12.3	13.1	9.56	11.5	9.04	20.4	46.6	40	21.4	21.8	16.1	16.2	16.4	41.3	17.4	20.7	7.42	5.89	15.4	7	21.1	21.4	15.9	19.6	19.6	8.04	26.8	20.1	31.8	33.6	15.1	17.6	13.7
ENSG00000134086.7	VHL	16.4	14.5	16.7	15.1	15.1	11.7	24.1	9.79	10.9	9.05	32.4	24.2	9.86	13.9	9.76	12.7	11.9	7.02	16	8.58	17.3	49.4	30.7	19.8	24.5	13.3	13.6	12.4	16.7	11.5	18.5	6.32	3.94	8.53	7.85	20.7	17.6	6.44	17.9	20.5	7.68	15.5	18.3	16.8	16.9	18.5	26.9	11.5
ENSG00000134255.9	CEPT1	11	8.47	7.77	5.9	6.91	5.65	10.4	2.29	2.39	2.97	11.8	11.2	2.86	3.27	2.57	3.08	3.34	2.18	5.45	2.82	9.98	28.8	10.4	9.01	10	5.71	6.47	5.41	7.36	5.07	8.8	2.54	1.54	3.82	4.75	10.4	9.12	2.1	10.9	11.4	3.56	6.36	6.97	8.72	9.32	10.6	21.8	6.48
ENSG00000270479.1	RP11-369G6.3	0	0	0	0	0	0	0	0	0	0	0	0	0	0	0	0	0	0	0	0	0	0.0632	0	0	0	0	0	0	0	0	0	0	0	0	0	0	0	0	0	0	0	0	0	0	0	0	0	0
ENSG00000050730.11	TNIP3	0.0347	0.219	0.0258	0.0527	0.0728	0.0116	0.0588	0.0936	0.0855	0	0.0226	0.0317	0.0631	0.118	0.0296	0.0861	0	0	0.0378	0.0398	0.053	1.43	0.322	0.0139	0.0587	0.0288	0.134	0.0148	0.0645	0.0178	0.075	0.016	0	0.0144	0.0331	0.849	0.0525	0	0.0585	0.019	0	0.0436	0.0615	0.012	0	0.258	0.466	0.0829
ENSG00000229162.1	RP11-84D1.1	0	0.0528	0	0.0629	0.0555	0.0664	0.0571	0	0	0	0	0	0	0	0	0	0	0	0	0	0.101	1.4	0	0.0607	0.183	0	0.128	0	0.109	0	0	0	0	0.023	0	0.32	0.365	0	0	0	0	0	0.147	0.245	0.352	0.527	0.762	0.0706
ENSG00000163961.4	RNF168	15.9	11.4	6.92	15.1	12.3	14.4	13.6	3.45	4.08	3.76	15.8	11.7	4.68	6.51	3.93	5.73	4.34	2.99	6.44	4.41	13.3	31	13	18.8	16.5	10.4	9.14	10.5	10.9	9.7	13.5	5.9	4.37	4.17	5.34	15.9	9.7	5.69	16.9	16	3.43	6.49	10.4	18.2	19.9	9.07	10.8	6.75
ENSG00000064102.10	ASUN	11.4	12.1	22.8	11.2	11.9	10.6	14.3	6.06	4.86	6.43	8.78	7.41	5.68	6.44	7.52	7.55	6.21	5.61	30.2	8.28	11.6	49.5	26.8	15.7	14.8	12.1	8.91	10.5	15.8	11.1	13.3	6.63	5.99	6.08	5.77	11.6	11	10.9	15	12.5	5.66	11	11	10.6	10.6	9.34	15.4	9.83
ENSG00000139496.11	NUPL1	10.5	11.4	7.96	10.6	10.5	10.8	11.5	4.9	5.89	5.65	16.6	13.3	5.96	8.39	5.69	8.06	7.06	4.54	8.06	5.72	11	31	18	14.6	16.5	9.94	7.56	8.9	9.3	8.85	14.6	5.96	3.61	6.42	4.76	18.8	9.21	7.57	15.5	21.4	3.49	21	14	10.4	10.1	7.92	9.6	6.64
ENSG00000196098.2	OR5K4	0	0	0	0	0	0	0	0	0	0	0	0	0	0	0	0	0	0	0	0	0	0.0759	0	0	0	0	0	0	0	0	0	0	0	0	0	0	0	0	0	0	0	0	0	0	0	0	0	0
ENSG00000233270.1	SNRPEP4	2.83	2.51	2.44	2.44	2.45	2.88	2.96	0.859	0.954	1.06	2.02	2.07	1.1	1.33	0.775	1.17	1.15	0.986	1.27	1.07	2.87	9.08	6.58	2.23	4.97	2.31	2.15	2.04	2.25	1.93	3.21	1.13	0.758	1.56	1.08	2.5	2.15	1.26	3.17	4.92	1.06	2.36	2.35	2.18	2.17	1.92	2.51	2
ENSG00000177051.5	FBXO46	11.9	10.9	8.96	9.05	9.76	11.1	17.9	3.76	4.62	5.95	8.74	9.13	6.67	6.09	3.63	4.9	6.32	4.91	5.95	3.89	14.1	42.8	13	22.8	22.8	15.3	16	12.8	26.6	12.7	21.6	6.32	4.5	6.49	6.59	13.4	15.2	5.6	15.8	26.8	6.01	16.1	17.2	18.8	19.8	14.1	23.9	12.5
ENSG00000137574.6	TGS1	13.7	12.9	8.48	11	11.4	11.2	16.9	3.12	3.78	4.05	14	12.8	4.92	5.21	3.33	4.54	4.51	3.18	4.06	3.14	14	31.3	22.5	15.8	16.2	12.1	9.74	11.6	12.1	11.1	18.2	4.44	3.32	5.11	4.04	13.3	10.6	7.47	15.3	18.3	4.21	11.3	12.8	13.9	14.2	11.7	14.9	8.04
ENSG00000115232.9	ITGA4	2.64	2.5	0.801	2.04	2.38	1.37	3.64	0.287	0.3	0.246	2.86	2.97	0.371	0.344	0.495	0.425	0.173	0.185	0.751	0.312	2.13	79.3	30.2	4.6	9.32	2.07	2.86	1.24	0.886	1.21	2.19	0.511	0.224	0.805	0.733	10.1	2.07	0.131	2.96	0.686	0.324	0.58	1.46	0.618	0.847	7.19	24.2	1.54
ENSG00000198841.3	KTI12	12.3	12.1	17.1	14.4	14.1	11.5	14.4	4.16	4.88	5.02	12.3	11.8	7.19	8.07	4.48	6.74	6.73	4.28	4.52	4.12	11.8	40.3	26.5	8.48	11.6	11	11	13.2	9.8	13.3	19.7	3.74	3.67	5.85	5.37	10.4	7.03	3.66	10.6	19.5	5.45	14.1	9.36	9.17	8.81	12.6	17.9	10.1
ENSG00000179361.13	ARID3B	4.79	3.77	2.75	7.43	5.16	5.72	6.46	1.59	1.51	1.72	9.23	10.2	2.12	1.64	1.74	3	2.13	1.39	3.13	1.97	4.35	48.2	2.46	5.09	5.32	4.97	6.63	4.87	7.41	4.66	5.45	1.76	1.19	3.32	2.46	13.2	5.28	2.31	4.21	2.85	3.55	11.4	8.54	4.71	4.86	8.99	15.4	6.38
ENSG00000230312.2	LL0XNC01-116E7.4	0.0701	0	0	0.0982	0.103	0.1	0.16	0.0381	0.0737	0.0414	0.556	0.517	0.0642	0.0819	0.0394	0.0965	0.0987	0.0414	0.114	0.0559	0	2.44	0.0922	0.177	0.218	0.0454	0	0.0568	0	0.0655	0.173	0.0297	0	0	0	0	0	0	0.0923	0.33	0	0.0838	0.0362	0	0	0.0778	0.0725	0
ENSG00000224521.1	RP11-438F14.3	0	0	0	0	0	0	0	0	0.0496	0	0	0	0.0244	0.0585	0	0	0	0	0	0	0	1.7	0	0	0	0	0	0	0	0	0	0	0	0.0611	0	0	0.0948	0	0	0	0	0	0.0792	0	0	0	0.0834	0
ENSG00000163468.10	CCT3	88.2	94.4	137	116	108	114	127	48.7	54.2	55.8	122	111	67.4	78.7	49.1	72	65	45.3	86.3	55.3	97.9	233	201	128	112	124	92.1	119	120	122	139	57.1	46.4	66.8	52	91.1	83.4	76.5	105	133	49.6	107	104	99.7	101	82.4	98.6	79.6
ENSG00000186298.7	PPP1CC	53.5	49.4	49.1	46.8	49.5	51.4	66.7	23.5	24.1	26.4	62.4	51.6	25.1	28.6	23.7	28	27.5	23.7	37	29.1	53.5	117	70.7	64.5	64.8	63.1	62.1	48.8	55.2	47.2	62	36.6	33.8	19.2	15.2	49	49.5	60.5	65.9	75.5	27.7	42.2	47.2	51	51.9	77.1	52.9	41.1
ENSG00000225486.1	RP11-301G21.1	0	0	0	0	0	0	0	0	0	0	0	0	0	0	0	0	0	0	0	0	0	0.0782	0	0	0	0	0	0	0	0	0	0	0	0	0	0	0	0	0	0	0	0	0	0	0	0	0	0
ENSG00000100632.6	ERH	97.3	94.6	93.9	127	118	127	89.9	74.5	80.7	68.1	111	85.1	64.4	90.2	66.8	88.2	75.6	57.4	83.6	65.8	105	311	164	129	117	107	82.7	105	89.5	99	138	50.5	37.1	64.9	46.7	102	81.1	40.4	116	123	32.3	124	104	78.9	76.7	86	110	65.1
ENSG00000003056.3	M6PR	54.3	46.9	51.5	52.3	52	56	62	12.9	14	17.6	34.7	31.2	18.9	23	14	19.5	18.9	13.5	27.8	16.7	50.2	137	89.1	54.8	56	44	38.2	47	41.8	46.9	54.3	28.9	19.9	22.3	13.4	73	52.2	22.1	49.4	54.3	21.7	32.6	39.7	36.1	39.2	46.9	77.2	34.6
ENSG00000144354.9	CDCA7	1.27	1.13	0.348	0.497	0.981	0.413	2.89	0.764	0.902	0.904	0.292	0.405	0.787	0.716	0.644	1.17	0.845	0.322	0.859	0.921	2.37	52.1	8.93	13.6	13.5	0.641	16.2	3.07	16.1	1.7	5.15	0.356	0.476	0.512	0.112	1.68	3.64	1.92	0.97	1.12	1	0.105	5.23	13.8	10	21.1	3.27	2.16
ENSG00000055044.6	NOP58	43.2	55.4	38.4	42.1	44.3	47	52.7	16.1	19.2	19.6	66.1	51.8	21.2	28.2	17	25.9	23.2	16.4	24.5	16.8	56.2	155	79.2	65.1	65.5	41.5	39.2	38.5	51.4	34.5	83.4	21.2	14	23.5	24.7	54.1	41	27	61.1	84.1	27	63.6	55	50.9	45.4	42.4	56.7	35.1
ENSG00000264350.1	SNRPGP2	7.57	8.34	9.04	8.48	9.11	8.51	6.52	2.78	2.85	2.84	3.57	2.91	2.32	2.84	2.73	3.24	2.74	2.66	4.79	3.68	8	27.9	15.2	6.9	7.82	7.78	6.69	7.5	9.33	7.29	8.5	4.55	4.2	5.9	3.87	8.49	6.33	4.31	7.29	6.85	2.66	8.04	7.07	5.41	5.22	7.04	9.71	5.79
ENSG00000079616.8	KIF22	14.5	10.8	11.4	14.2	15.4	17.5	17.6	8.7	8.91	11.5	22.1	20.7	11.1	11.2	8.63	11.5	13.5	9.43	12.2	8.8	18.3	71.2	16.2	16.7	19.1	12.9	23.1	13.7	26.2	11.8	18.7	11.4	8.43	12.4	11.4	17.8	15	7.05	22.2	19.2	7.03	21.3	26.7	37	37.5	22.6	29.8	11.8
ENSG00000127311.5	HELB	0.918	1.24	0.375	0.766	0.737	0.436	0.799	0.12	0.0916	0.152	0.0341	0.0601	0.136	0.0992	0.157	0.188	0.164	0.112	0.493	0.179	1.05	5.77	1.5	0.641	0.86	0.695	0.639	0.465	0.585	0.453	0.896	0.29	0.139	0.411	0.525	1.65	0.82	0.121	1.25	1.21	0.391	1.17	0.878	0.616	0.512	0.978	1.59	0.705
ENSG00000213970.3	RP11-264F23.1	0.201	0.208	0.129	0.209	0.189	0.201	0.351	0.093	0.099	0.0873	0.158	0.16	0.0982	0.112	0.0895	0.0806	0.0799	0.0306	0.137	0.0969	0.221	0.538	0.343	0.24	0.157	0.18	0.147	0.194	0.22	0.166	0.197	0.1	0.0775	0.164	0.09	0.247	0.207	0.129	0.256	0.441	0.132	0.336	0.233	0.353	0.337	0.202	0.282	0.102
ENSG00000171940.9	ZNF217	19.4	18	5.15	8.11	10.7	5.78	27.1	1.85	1.38	2.14	0.458	0.513	1.43	1.31	1.66	2.07	2.03	1.74	3.08	2.36	22.1	50.2	33.3	13.9	14.7	8.78	14	8.18	17.2	8.87	16.5	4.2	2.4	6.83	7.71	20.4	20.8	2.25	16.2	14.6	5.69	7.66	17	23	22.8	16.7	30.7	10.7
ENSG00000229922.1	RP11-240M16.1	0	0	0	0	0	0	0	0	0	0	0	0	0	0	0	0	0	0	0	0	0	0.708	0	0	0	0	0	0	0	0	0	0	0	0	0	0	0	0	0	0	0	0	0	0	0	0	0.053	0
ENSG00000093009.5	CDC45	0.541	0.472	0.624	0.4	0.625	0.255	0.348	0.115	0.125	0.137	0.12	0.165	0.139	0.127	0.152	0.163	0.168	0.118	0.225	0.193	0.478	36.6	6.45	0.13	0.261	0.167	1.95	0.198	6.86	0.206	0.272	0.196	0.12	0.241	0.24	1.17	1.11	0.155	0.357	0.236	0.128	0.266	0.583	1.87	1.79	2.93	3.6	0.618
ENSG00000071626.12	DAZAP1	68.2	72.4	40.1	64.5	68.6	68.2	79.6	21.3	23.3	23.4	71.6	69.8	27.7	29	23.2	25.4	25	21.9	33.4	26.1	74.8	143	80.3	85.6	84.1	79.2	68.2	68.1	88.5	73	85.6	39.3	30.6	49.3	35	87.1	60.2	48.3	82.1	90.9	33.1	61.4	76.6	77.1	75.5	64.7	96.4	49.6
ENSG00000181827.10	RFX7	8.68	5.73	9.97	7.12	6.98	7.35	11	2.51	2.75	2.76	11.4	10.2	3.22	3.81	2.55	3.33	3.49	2.1	4.22	2.59	7.92	20.7	12.8	8.87	9.1	6	4.69	5.14	7.84	4.73	8.89	2.24	1.56	2.58	2.39	7.77	7.54	8.12	8.71	8.52	2.78	7.72	7.01	12.6	14.2	7.32	7.63	4.5
ENSG00000163655.11	GMPS	13.4	11.1	12.4	15.5	14.4	17.5	14.3	4.46	6.07	5.83	21.9	17.5	7.03	9.12	4.84	7	6.56	4.35	7.28	5.01	13.5	32.3	22	21	19.6	13	9.27	11.7	12.2	11.4	16.8	5.93	3.82	4.93	3.46	13.4	12.7	5.64	19.5	16.8	6.95	11.5	12.7	14.7	15.5	9	10.6	8.89
ENSG00000111331.8	OAS3	8.85	8.01	4.92	5	6.15	3.24	12.2	3.09	2.46	2.75	2.25	3.02	3.17	2.66	2.86	3.79	2.59	2.8	4.14	3.7	7.88	126	7.93	6.75	6.62	3.95	5.2	5.39	18.6	5.23	5.23	2.83	2.42	3.45	2.04	14.2	6.58	1.04	6.31	5.42	1.38	3.89	4.79	6.64	7.26	7.99	13.6	4.69
ENSG00000267016.1	RP11-75C10.9	0	0.0734	0.0587	0	0	0	0.218	0	0.0621	0	0.294	0.361	0	0.0572	0	0.0633	0.0387	0	0.0883	0	0.0955	0.995	0.0716	0	0.262	0.0777	0.0734	0.0647	0.0717	0.0703	0.248	0	0	0	0	0.104	0.166	0	0.177	0.11	0	0.115	0.113	0.115	0.0909	0.31	0.275	0.103
ENSG00000004455.12	AK2	46.1	44	38	36.3	41.4	35.8	42.5	13.4	11.7	14	36.3	35.7	12.8	13.5	13.9	17.3	13.2	12.6	33.6	18.9	51.1	140	69	50.1	58.5	36.7	44.1	34.5	48.3	33.2	51.3	23.9	18.1	48.8	38.6	45.5	41.2	29.7	56.3	45.8	16.6	34.8	41.6	41.8	42.1	49.1	40.7	33.9
ENSG00000102786.10	INTS6	8.78	9.81	6.98	8.46	8.83	9.42	9.71	2.57	2.87	3.02	6.6	6.01	3.24	3.87	3.13	3.32	3.47	2.41	4.59	3.11	8.77	19.8	13.2	9.64	10.4	8.31	5.67	7.11	9.11	6.45	8.89	4.28	2.55	4.14	5.66	8.09	7.51	2.95	10.5	11.1	5.71	9.65	9.53	8.28	8.91	5.61	6.31	6.43
ENSG00000257954.1	RP11-161H23.10	0.0591	0.139	0.092	0.0644	0.0735	0	0.155	0.0413	0.0912	0.0742	1	1.03	0.169	0.156	0.0555	0.0672	0.0927	0.0316	0.0374	0	0.0928	1.99	0.201	0.154	0.218	0	0.19	0.086	0.178	0.0616	0.0973	0.0641	0.0558	0.163	0.0966	0.249	0.349	0.069	0	0.146	0.0955	0.332	0.284	0.236	0.172	0.236	0.408	0.177
ENSG00000235413.3	KRT18P63	0.171	0.187	0.207	0.174	0.184	0.113	0.353	0.0273	0.0592	0.05	0.111	0.142	0.0762	0.0835	0.0458	0.131	0.047	0	0.0938	0.0671	0.221	0.704	0.41	0.34	0.244	0.123	0.225	0.0947	0.257	0.0971	0.307	0.0564	0.0231	0.118	0.0948	0.296	0.249	0	0.334	0.399	0.0959	0.371	0.203	0.4	0.222	0.501	0.284	0.17
ENSG00000167258.9	CDK12	13.8	11.4	9.37	12.7	11.9	14.4	17.7	2.63	2.74	3.15	11.9	10.9	3.65	3.72	2.89	3.69	3.5	2.6	5.53	3.14	13.3	29.3	20	16.9	17.5	11.6	9.98	10.9	13.1	10.9	15.5	5.32	3.11	5.21	5.64	14.7	13	4.15	15.7	17.3	4.21	11.2	13.6	15	15.8	11.7	13.4	7.9
ENSG00000244534.2	RN7SL211P	0	0	0	0	0	0	0	0	0	0	0	0	0	0	0	0	0	0	0	0	0	0.772	0	0	0	0	0	0	0	0	0	0	0	0	0	0	0	0	0	0	0	0	0	0	0	0	0	0
ENSG00000260727.1	SLC7A5P1	0.588	0.946	0.428	0.621	0.545	0.47	2.35	0.631	0.705	0.716	2.91	2.36	1.15	1.1	0.934	0.919	0.613	0.581	1.19	0.575	0.767	6.04	3.12	1.35	2.47	1.13	1.18	0.633	0.986	0.857	1.23	0.446	0.0909	0.187	0.0507	0.777	0.811	0.558	1.38	1.77	0.0544	0.836	0.706	1.17	1.18	1.23	1.15	0.522
ENSG00000179157.4	RPS2P28	0.146	0.124	0.0832	0.0861	0.13	0.0933	0.108	0.0274	0	0.0332	0.05	0.0655	0	0	0.0323	0.0294	0.0301	0.0272	0.0595	0.0395	0.144	0.571	0.23	0.107	0.161	0.0969	0.0988	0.081	0.149	0.0792	0.162	0.0472	0.0347	0.0562	0.0486	0.126	0.0858	0.0643	0.145	0.334	0.131	0.0908	0.149	0.212	0.206	0.124	0.17	0.0824
ENSG00000151465.9	CDC123	70.6	60.9	56.1	78.9	78	80.4	66.9	31.2	38.6	45.5	63.7	56.7	51.8	57.2	32.2	40.2	50.8	36	50.2	33.4	65.4	168	125	78.3	73.8	61.6	53.7	63	70.2	64.7	69.1	47.2	30.5	34.9	26.8	64.6	49	33.9	79.9	55.2	20.2	65.4	53.1	70.8	74.5	53.5	82.1	39.1
ENSG00000106028.6	SSBP1	62.5	55.3	61.3	74	71.7	82	60.8	30.9	35	31.4	40.3	34.8	35.5	43.1	29.7	36.4	38.4	27	40.2	34.9	62.5	152	112	65.9	59.4	66.1	51.5	64.9	74.2	64.7	67.1	43	38.4	39.3	29.8	55.2	51.2	41	68.6	74.9	24.9	50.8	48.9	56.2	61.5	48.3	58.9	47.8
ENSG00000151131.5	C12orf45	9.5	10.5	5.81	11.3	9.92	9.35	7.71	5.65	5.42	3.95	4.32	3.88	4.53	5.45	5.23	6.32	5.32	3.39	6.55	5.53	10.2	33.5	12.6	10.4	11.2	7.71	7.33	6.59	7.72	5.79	8.72	4.1	2.78	4.51	4.92	7.73	9.45	2.89	9.15	10.2	10.2	7.66	9.97	10	7.83	5.97	10.3	9.99
ENSG00000104731.9	KLHDC4	11.2	9.5	8.24	11	11.2	12	12.3	6.03	7.76	7.19	13.9	12.7	7.56	8.84	6.84	7.88	8.03	6.65	9.59	7.24	12	24.4	9.33	14.2	12.9	10.7	10.4	10.5	9.48	10.1	12.9	4.56	2.69	7.39	6.47	13.4	10.1	4.88	15.6	13	8.22	11.8	13.7	11.3	11.9	10.8	17.7	10.6
ENSG00000010165.15	METTL13	16.8	14.5	20	16	14.7	13.2	18.9	6.06	7.45	7.89	22.2	19.5	11.7	12.6	6.32	8	9.02	6.2	10	7.38	17.2	32.9	33.3	20.1	22.7	13.7	14.9	14.5	14.8	15.6	23.5	6.86	6.6	8.45	7.42	17.3	16.6	11	21.9	18.2	6.98	10.9	16.3	17.5	19.3	15.4	20.7	13.1
ENSG00000111641.6	NOP2	23.3	29.4	18	17.7	21.5	15.3	23	8.31	8.97	10	24.8	25.9	12.3	12.3	8.08	10.7	11.3	8.92	11.5	8.44	24.6	57.6	39.2	23.4	23.6	20.5	21.3	19.5	29.2	19.8	41.5	9.27	7.18	13.5	12.1	27.8	22.6	22.9	26.6	25.7	9.89	26.3	33.7	27.2	26.9	24.6	39.6	17.9
ENSG00000169684.9	CHRNA5	0.198	0.262	0.254	0.211	0.203	0.112	0.662	0.188	0.183	0.244	0.542	0.669	0.195	0.263	0.155	0.248	0.218	0.181	0.231	0.199	0.334	2.87	0.651	0.529	0.354	1.44	0.906	0.396	0.508	0.411	0.17	0.23	0.246	0.0731	0.0498	0.217	0.316	0.353	0.292	0.288	0.318	0.151	0.604	0.216	0.235	0.611	0.138	0.276
ENSG00000198522.9	GPN1	36.3	30.3	28.1	31.9	32.7	33.4	33.7	12.9	16.4	14.7	33.9	31.2	19.8	22.4	12	18.9	17.9	12	18.8	14.9	33.7	57.6	50	36.1	36.9	29.2	25.9	27.8	33.1	27.9	34.4	14.3	12.4	20.9	10.3	32.6	29.6	20.3	36.3	33.7	14.4	25.9	27.7	32.9	36.5	26.4	34.1	23.8
ENSG00000198604.6	BAZ1A	21.4	18.9	8.07	10.3	13.3	13.6	22.1	2.69	1.86	2.55	2.63	2.63	1.94	1.91	2.73	2.76	2.61	2.3	5.61	3.42	20.1	52.3	28.9	18.1	21.4	12	14.2	11	24.5	12.3	20.9	4.49	2.67	4.42	6.4	29.4	20	6.96	17.6	16.6	5.36	6.47	16.8	29.9	27.5	18.8	37.2	10.9
ENSG00000137309.15	HMGA1	30.4	27.9	8.21	19.8	19	11.2	37.8	31.8	44.5	29.7	68.5	63.6	49.3	56.1	27.5	37.9	37.3	23.4	22.4	24	37.3	576	482	35.9	36.1	18.8	62.4	12.7	308	13.4	22.4	20.3	18.9	32.2	8.98	65	81.6	68.5	45.5	6.55	17.2	21.1	37.9	185	167	95	95.9	58.3
ENSG00000002919.10	SNX11	16.4	15.6	12.7	16.6	18.1	16	16.5	9.68	11.7	12.5	16	16.7	14.3	14.9	11.1	13.2	13.8	11.1	18.9	11.6	16	73.9	14.7	16	14.3	19.1	15.1	19.9	20.9	21.5	17.9	6.34	5.58	13	7.98	19.3	13.5	7.18	19.8	14.1	6.58	15.9	18.5	14.1	15	15.1	34.9	12.4
ENSG00000229944.2	AC004797.1	0.688	0.725	0.564	0.936	0.832	1	0.659	0.381	0.383	0.392	0.629	0.385	0.348	0.483	0.365	0.594	0.403	0.27	0.715	0.472	0.725	1.79	0.941	1.18	0.817	0.588	0.588	0.549	1.01	0.524	0.631	0.368	0.235	0.444	0.282	0.812	0.665	0.402	0.859	0.704	0.205	0.563	0.601	0.652	0.705	0.549	0.61	0.471
ENSG00000138623.5	SEMA7A	2.54	2.37	2.99	1.81	3.46	1.51	3.95	5.85	9.27	4.77	56.7	59.6	27.3	28.9	13	6.18	2.01	6.07	68.6	16.2	2.65	264	25.4	3.32	3.22	2.7	2.34	2.73	4.42	2.82	2.37	1.32	0.718	1.59	0.923	8.85	2.46	1.25	40.5	12.1	0.483	3.5	2.86	11.1	12	7.24	98.9	2.2
ENSG00000149054.10	ZNF215	0.644	0.592	0.552	0.637	1.09	0.679	0.999	0.244	0.407	0.237	0.175	0.227	0.587	0.814	0.232	0.734	0.341	0.146	0.161	0.156	0.759	5.85	5.57	1.45	2.18	0.467	2.27	0.263	1.24	0.244	0.742	0.395	0.0796	0.782	0.143	0.966	2.05	0.0851	0.822	0.861	1.46	0.376	1.72	0.445	0.411	3.11	2.24	0.475
ENSG00000183735.5	TBK1	20.9	17.8	22.7	19.5	19.1	20.9	22.9	6.95	8.18	7.33	21.7	18.1	10.6	13.6	8.08	11.3	7.78	6.47	13.3	8.92	20.1	40.3	27.3	22.2	23.3	18.3	14.1	17.8	15.6	17.8	22	7.28	5.52	7.96	8.83	24.4	16.6	13.5	21.5	19.8	5.39	18.2	19.8	14.2	14.8	17.9	24.3	13.2
ENSG00000235419.1	AC010149.4	0.0952	0.0714	0.0613	0	0.0685	0	0.0837	0	0	0	0	0	0	0	0	0	0	0	0	0	0.0927	2.42	0.0821	0.153	0.0871	0.0611	0.113	0.0552	0.0549	0.0505	0.194	0.0433	0	0.0511	0.0304	0.154	0.128	0	0.163	0.0749	0	0.0551	0.134	0.0605	0.0595	0.395	1.33	0.0649
ENSG00000083635.7	NUFIP1	5.71	5.16	4.35	5.27	5.74	6.25	6.17	3.04	3.26	3.37	5.81	4.66	3.25	4.65	3.26	3.87	4.08	2.68	4.73	2.85	6.01	11.5	9.09	7.1	7.61	5.26	3.8	4.76	4.64	4.73	7.1	1.9	1.32	2.31	2.09	4.36	4.54	3.89	7.7	7.37	2.04	4.01	5.56	5.77	6.04	3.49	4.43	4.04
ENSG00000162062.10	C16orf59	0.58	0.47	1.35	0.382	0.57	0.328	0.58	1.38	2.21	2.25	2.44	2.46	3.95	3.59	1.48	2.36	2.67	1.95	1.02	1.24	0.973	14.1	2.54	0.837	0.603	0.406	1.29	0.34	3.13	0.323	0.797	0.652	0.466	0.703	0.501	0.772	1.13	0.24	0.769	0.964	0.299	2.33	1.46	1.06	0.944	1.47	2.51	0.694
ENSG00000267701.1	RP11-28F1.2	0.513	0.642	0	0.449	0.438	0.139	0.251	0.0661	0.0789	0.0925	0	0	0	0	0	0.104	0	0	0.277	0.104	0.701	7.15	0.191	0.362	0.424	0.29	0.402	0.296	0.171	0.293	0.427	0.112	0.0736	0.454	0	0.438	0.224	0	1.24	0.749	0	0.358	0.638	0.382	0.309	0.561	1.42	0.131
ENSG00000152147.6	GEMIN6	3.8	3.65	4.5	3.49	4.03	3.03	4.82	2.41	2.69	2.55	4.79	4.14	3.28	4.09	2.39	3.23	2.99	2.1	3.06	2.58	3.8	9.81	9.42	3.97	5.15	4.77	3.62	4.14	3.4	4.49	5.39	1.61	1.46	2.83	3.55	3.58	2.9	1.8	4.92	5.63	1.48	4.44	4.25	2.75	2.75	3.77	5.76	3.2
ENSG00000235131.1	RP5-1092A11.2	0	0	0	0	0	0	0	0	0	0	0.064	0	0	0	0	0	0	0	0	0	0	0.479	0	0	0	0	0	0	0	0	0.151	0	0	0	0	0	0	0	0	0	0	0	0	0	0	0	0	0
ENSG00000120992.13	LYPLA1	19.6	20.1	24.4	15.9	17.7	15.5	39.1	5.71	6.73	6.13	17.4	14	6.35	8.5	5.56	6.88	5.9	4.92	7.71	6.8	22.4	68.8	29	19.9	17	16.9	19.9	15	44.6	17.3	15.4	11.7	11.7	22.8	23.6	22.9	38.2	18.6	14.1	12.6	8.81	11.4	25.4	33	36.7	20.7	25.3	19.8
ENSG00000137814.5	HAUS2	13.1	10.8	7.78	9.51	9.82	9.67	9.75	5.4	6.2	4.67	10.9	8.1	5.32	7.81	5.56	6.96	5.29	3.81	11.8	6.48	10.8	26.7	17.3	8.84	11.5	8.48	6.74	8.05	8.57	8.37	11.3	3.91	2.79	4.07	2.99	11.1	7.05	4.83	11.4	10.7	3.99	6.79	6.92	8.44	9.14	6.93	7.93	5.48
ENSG00000174485.10	DENND4A	8.8	8.8	10.6	7.54	7.73	8.13	10.3	2.97	3.2	3.7	14.1	14	4.41	4.37	3.07	3.68	4.15	2.85	4.88	3.48	8.19	38.4	13.4	7.16	9.42	8.28	5.73	7.58	4.68	7.45	9.25	3.47	2.03	3.8	5.92	12.2	6.63	5.65	8.58	15.2	6.52	12	6.88	4.68	5.03	6.67	9.59	5.51
ENSG00000141446.6	ESCO1	7.95	6.57	4.94	8.71	8.79	10.8	10.9	2.84	2.95	3.13	11.1	9.41	3.36	3.8	3.1	4.22	3.53	2.62	5.7	3.52	8.26	18.4	11.7	11	11.6	8.29	6.66	8.28	7.65	8.56	9.47	3.36	2.35	3.83	3.77	7.42	9.5	6.27	9.86	10.4	3.1	10.2	9.37	7.58	7.71	7.35	8.61	5.45
ENSG00000142864.10	SERBP1	74.1	72	43.7	69.8	72.1	78.5	67.5	22.1	21	22.9	46.1	33.2	20.4	26.2	21.7	23.3	24.2	18.5	41.1	23.1	73.7	206	125	86.7	77.3	61	50.1	60	99.2	58.4	70.6	27.4	23	31.6	27.9	59.9	56	69.2	71	73	32.3	34.5	54.3	94.2	91.3	46.6	48.9	42.3
ENSG00000225513.1	RP11-165N19.2	0	0	0	0	0	0	0	0	0	0	0	0	0	0	0	0	0	0	0	0	0	0.213	0	0	0	0	0	0	0	0	0	0	0	0.0722	0	0	0	0	0	0	0	0	0	0	0	0	0	0
ENSG00000089094.12	KDM2B	7.6	6.95	5.55	9.02	7.37	6.67	11.3	4.38	5.59	5.37	24.9	20.9	7.71	8.69	4.4	5.31	5.3	4.31	6.55	4.23	8.51	37.4	10.4	16.1	15	9.62	7.06	7.81	13	7.88	11.7	3.16	2.24	4.04	4.57	12.1	9.2	3.58	9.55	14.6	3.61	8.17	8.93	19.9	21.5	10.1	16.6	6.31
ENSG00000167721.6	TSR1	18	18.5	13.7	16.1	17.5	19.7	22.1	7.45	8.06	8.04	19.3	16.4	10.3	11.1	7.4	8.4	8.32	6.9	10.3	8.37	19.1	53.2	50.9	20.6	19.8	20.9	14	21.9	25.1	24	21.4	9.96	8.47	7.18	6.55	15.4	16.8	30.2	19.9	22.2	9.75	14.3	17.9	21.4	23.5	12.7	14	12.3
ENSG00000162924.9	REL	4.53	6.18	1.73	2.55	2.63	2.56	9.91	0.45	0.468	0.596	2.65	2.95	0.576	0.594	0.548	0.68	0.619	0.414	2.1	0.56	4.2	29.5	2.76	3.84	3.95	2.39	2.58	2.41	4.37	2.23	3.65	1.3	0.62	1.08	1.49	8.56	4.13	1.01	3.93	5.68	1.67	3.09	3.07	7.67	7.99	3.89	4.55	2.29
ENSG00000228754.1	RP11-534L6.3	0	0	0	0	0	0	0	0	0	0	0	0	0	0	0	0	0	0	0	0	0	0.627	0	0	0	0	0	0	0	0	0	0	0	0	0	0.0662	0	0	0	0	0	0	0	0	0	0	0.0835	0
ENSG00000167461.7	RAB8A	20.5	18.1	20.7	22.6	22.9	23.9	25.2	5.93	6.4	6.82	16.7	14.3	7.12	8.17	6.37	7.69	6.91	5.64	14.1	7.26	19.3	69.8	34.8	26.4	21.7	17.6	21.7	18.3	21.7	17.6	24	5.94	3.18	12.5	13.7	24.5	22.1	2.52	22.1	22.9	7.12	15.1	19.1	23.3	25.4	28.2	30.9	15.1
ENSG00000213399.2	AC022210.2	0.292	0.254	0.164	0.186	0.224	0.249	0.335	0.0729	0.0703	0.0701	0.0706	0.0654	0.0789	0.0836	0.0709	0.0755	0.109	0.0764	0.0874	0.0503	0.315	0.843	0.526	0.296	0.242	0.192	0.182	0.195	0.295	0.189	0.175	0.101	0.0733	0.0861	0.101	0.323	0.201	0.174	0.319	0.593	0.249	0.262	0.263	0.396	0.412	0.202	0.323	0.179
ENSG00000126067.7	PSMB2	55.4	51.1	51.5	60	60.6	65.9	56.2	29.9	37.3	32.3	45.5	38	36.8	52.2	32.2	45.9	35.9	26.1	56.6	36.5	53.5	151	91.7	66.7	60.6	53.1	44	52.4	54.3	53.6	58.1	26.6	23.2	30.4	37.5	62.6	40.8	53.5	62.8	51.7	20.2	48.8	50.1	56.1	59.6	42.9	57.4	34.7
ENSG00000136518.12	ACTL6A	29.5	24.4	23.1	25.8	25.9	27.3	32.5	5.73	4.21	6.3	7.1	6.58	4.22	4.34	5.85	6.91	5.98	5.65	18.1	8.37	30.5	62.3	47	39.8	39.9	29.3	26	24.2	31	24.5	35.5	10	7.54	11.9	9.42	26.8	28.4	7.81	35.8	40.6	12.6	20.8	22.7	31.8	32	26.1	28.9	21.4
ENSG00000231607.4	DLEU2	1.87	2.06	1.36	3.22	3.03	3.36	1.67	0.899	0.716	0.864	2.23	1.96	0.667	0.749	0.98	0.687	0.766	0.828	2.21	1.16	1.66	7.4	1.67	1.68	1.82	1.2	1.26	1.6	2.08	1.52	1.56	0.344	0.315	0.753	0.838	3.05	1.13	0.462	3.54	1.45	0.65	3.04	1.91	1.05	0.752	1.66	3.96	0.814
ENSG00000123352.13	SPATS2	8.16	7.26	5.88	8.29	7.35	6.53	10.2	4.59	7.07	3.92	25.3	19.4	10.5	12.7	5.17	4.84	4.57	3.24	3.6	4.11	8.51	34.1	16.9	13.1	13.5	9.3	7.53	7.2	5.41	6.98	8.3	3.56	1.86	5	1.88	8.85	14.4	4.1	6.19	9.13	3.74	14.9	11	13.9	13	7.59	9.98	8.92
ENSG00000125686.7	MED1	12.4	11.1	8.14	10.8	10.4	11.9	14.6	3.91	4.15	4.54	14.9	12.9	4.91	5.3	4.03	4.67	4.86	3.8	6.22	4.05	10.9	31.2	29.2	13.5	15.9	11.9	8.54	10.8	9.39	10.9	14.6	4.81	3.82	4.29	3.75	10.8	9.01	6.64	12.3	13.4	3.61	6.78	9.71	10.8	11.8	9.45	9.99	6.49
ENSG00000135148.7	TRAFD1	25.4	21.4	18.4	25.4	24.2	25.5	48.8	8.77	8.24	9.28	21.4	21.2	10.4	9.94	10	11.7	10.2	8.75	30.9	12.8	28.9	85.8	27.3	34.6	35.3	52.7	26.3	26	37.2	26.7	27.4	13.3	9.62	11.4	7.21	40.3	24.8	7.53	36.7	29	6.71	19.2	34.8	45.6	48.5	26.6	44.6	15.9
ENSG00000126457.16	PRMT1	54.4	57.8	60.5	59.9	56.5	58.3	75.8	31.9	34.4	37.4	86.4	82.6	40.7	43	33.2	49.9	41.7	31.5	44.8	33.5	63.6	208	106	99.2	116	71.2	52.9	63.7	58.6	63.2	111	47.8	35.1	33.6	18.8	72.6	50.1	68.5	76.2	106	20.6	92.5	75.6	54.8	54.8	50.9	77.2	36.6
ENSG00000235806.1	RP4-646N3.1	0.0929	0.042	0.0442	0.042	0.0529	0.0415	0.0467	0.0463	0.0507	0.0461	0	0	0.051	0.0486	0.0414	0.052	0	0.0171	0.0476	0.0378	0.0794	0.406	0.126	0.0482	0.212	0.0652	0.054	0.112	0.0492	0.0725	0.145	0	0	0.0389	0	0.0511	0.0592	0.026	0.132	0.093	0.0302	0.0272	0.059	0	0	0.0739	0	0.0364
ENSG00000251196.1	RP11-54F2.1	3.46	2.41	0.0835	1.54	1.63	1.78	4.6	1.28	1.88	1.9	0.164	0.406	3.99	4.32	1.39	0.435	2.63	1.07	0.197	0.289	2.02	34.9	10.4	3.37	2.86	2.29	1.49	2.49	1.22	2.3	4	0.609	0.684	2.55	0.0748	1.94	0.732	1.33	9.09	0.48	0.246	0.454	1.78	6.05	6.11	2.49	4.27	1.24
ENSG00000171681.8	ATF7IP	13.7	11.6	8.39	11.1	11.1	11.7	14.5	2.33	2.62	3.25	10.4	9.94	3.66	3.59	2.94	2.96	3.47	2.38	5.29	2.82	12.1	22	16.5	13.6	12.6	9.76	6.96	8.72	11.9	8.33	11.7	6.53	4.64	4.49	3.95	12.4	9.91	7.77	14.5	14.8	3.39	8.58	9.47	10.7	10.2	9.74	12.5	5.31
ENSG00000268144.1	MKI67IPP6	0	0	0	0	0	0	0	0	0	0	0	0	0	0	0	0	0	0	0	0	0	0.137	0	0	0	0	0	0	0	0	0	0	0	0	0	0	0	0	0	0	0	0	0	0	0	0	0	0
ENSG00000245482.2	RP11-847H18.2	0.144	0.128	0.155	0.104	0.149	0.0648	0.132	0	0	0.0302	0.196	0.293	0.0393	0.0389	0	0.0267	0.0362	0	0.033	0.0257	0.202	0.635	0.182	0.225	0.132	0.104	0.132	0.14	0.156	0.126	0.291	0.0562	0.033	0.0857	0.0585	0.159	0.232	0.0207	0.25	0.359	0.154	0.326	0.181	0.137	0.118	0.262	0.225	0.153
ENSG00000261008.2	AC004158.2	0.104	0.0793	0.0991	0.0875	0.12	0.123	0.331	0.208	0.198	0.232	0.371	0.346	0.213	0.225	0.194	0.332	0.329	0.209	0.338	0.267	0.123	1.4	0.276	0.16	0.197	0.0635	0.178	0.0526	0.644	0.0542	0.157	0.0545	0.0157	0.164	0.0582	0.174	0.191	0	0.165	0.272	0.0599	0.225	0.442	0.171	0.166	0.144	0.207	0.133
ENSG00000167900.7	TK1	3.28	3.05	2.94	5.9	5.28	1.93	3.69	1.3	0.913	5.29	2.43	2.31	1.32	1.34	1.82	1.29	6.13	4.27	2.96	1.47	5.22	115	36.2	2.86	3.27	4.12	15.3	15.5	33.3	17.3	4.88	1.2	1.17	8.78	3.99	12.1	7.72	2.15	2.8	1.63	3.39	0.772	5.34	10.2	9.04	16.2	16.3	10
ENSG00000053372.4	MRTO4	24.6	24.2	21.5	16.6	19.3	16.9	21.4	16.8	22.5	16.3	20	18.5	24.2	30	17.2	17.7	19.5	14.7	13.7	15.2	26.8	56.1	54	24.1	25.9	17.4	17	17.6	28.7	18.2	28.2	9.31	6.97	11.4	13	18.7	18	14.9	26.1	29	15.1	15.7	22.5	24.6	25.7	21.2	22.4	18.7
ENSG00000100207.14	TCF20	11.1	9.1	7.96	10.8	9.9	12.3	15	5.88	8	7.63	18.7	15	8.88	11.5	6.31	8.78	9.59	5.97	7.21	5.11	11.6	27.5	14.8	17.9	18.4	11.8	10.8	11.3	19.5	11.8	12.3	3.56	2.52	6.08	4.32	13.2	13.4	3.87	11.5	14.3	4.43	12.8	12.2	18.5	18.7	12.1	10.9	8.64
ENSG00000243339.2	RN7SL738P	0.293	0.258	0.588	0.186	0.223	0.147	0.316	0	0.0871	0.0584	0.254	0.254	0.0871	0.117	0	0	0.0793	0	0.0659	0	0.287	1.36	0.799	0.312	0.239	0.197	0.255	0.203	0.357	0.187	0.406	0.208	0.181	0.194	0.106	0.363	0.293	0.184	0.217	0.36	0.202	0.289	0.217	0.354	0.364	0.329	0.314	0.284
ENSG00000267312.1	RP11-1094M14.7	0.133	0.111	0	0	0	0	0	0	0	0	0	0	0	0	0	0	0	0	0	0	0.122	0.652	0	0.0931	0.132	0	0.0362	0	0.028	0	0.112	0	0	0	0	0.161	0.0882	0	0.0541	0	0	0	0.0299	0.0269	0.0425	0.132	0.337	0.0561
ENSG00000205644.5	CTD-2375G15.1	0	0	0	0.109	0	0	0	0	0	0	0	0	0	0	0	0	0	0	0	0	0	0.29	0.264	0.0617	0.0685	0	0	0	0	0	0	0	0	0	0	0.069	0	0	0.0925	0.0598	0	0	0	0	0	0	0.0444	0
ENSG00000166037.6	CEP57	20	15.2	11.8	15.9	16.3	19.5	21.3	6.55	7.71	8.25	32.1	28.1	9.03	10.5	6.98	9.78	9.88	6.41	9.87	6.7	19.8	47.8	25.4	24.2	28.8	18.7	14	15.8	12.7	14.8	23.9	7.89	5.08	9.52	14.4	19.9	13.5	5.94	24	34.4	10.1	19.8	19.2	15.4	16.3	19.2	19	12.8
ENSG00000213683.3	AC002056.3	0.0979	0.0836	0.0614	0.106	0.0906	0.105	0.0654	0.0566	0.0545	0.0394	0.151	0.134	0.0737	0.0701	0.0441	0.066	0.0459	0.0415	0.0508	0.0578	0.112	0.295	0.102	0.069	0	0.082	0.0759	0.0691	0.123	0.0794	0	0.0679	0.0528	0.043	0.0407	0.156	0.11	0.0511	0.132	0.0748	0.0356	0.104	0.0796	0.11	0.127	0.1	0.129	0.0725
ENSG00000105821.10	DNAJC2	14.1	13.6	9.37	11.8	12	12.7	12.8	4.43	5.49	5.73	11.5	9.32	6.21	7.79	4.87	6.7	6.8	4.55	7.09	5.13	14.3	25	20.7	14.4	16.3	11.4	10.3	9.98	11.1	9.59	17.3	6.51	4.51	6.66	5.53	13.3	12	12.4	15.9	19	5.97	13.6	14.2	13.5	13.7	11.2	14.2	9.53
ENSG00000138035.10	PNPT1	13.8	14.1	13.5	14.2	14.8	13.7	15.2	8.7	8.31	10.8	21.7	17.1	9.18	10.8	10.2	12.8	10.6	8.69	22.4	12.9	14.2	39.1	23.4	16.7	16.3	14.1	11.5	13	11.6	13.6	19.7	8.31	8.02	7.11	6.41	15.2	11.2	15	18	15.1	7.5	16.2	13.4	10.2	10.3	10.8	14.9	10.1
ENSG00000183814.11	LIN9	1.85	2	1.22	2	1.98	2.07	1.97	0.701	0.833	0.904	4.18	2.98	0.904	1.17	0.794	0.824	0.984	0.73	1.19	0.634	1.88	6.48	2.34	2.35	2.43	1.93	1.72	1.65	2.4	1.5	2.35	2.37	3.76	0.646	0.423	1.67	1.74	1.11	1.89	3.78	0.609	0.86	1.6	2.53	2.57	1.85	2.05	1.66
ENSG00000136937.8	NCBP1	14.9	13.5	11.4	16.1	16.6	16.5	19	7.68	8.2	10.4	21.6	20.3	9.69	11	7.7	9.59	12.1	7.53	11.2	7.45	15.2	32.2	30.4	18.5	21.1	15	15.7	14.3	15.6	14.3	17.3	8.91	6.22	6.65	7.37	17.1	13.5	9.65	22.5	20.8	7.61	17.7	16.7	16	16.7	14.9	16	11.7
ENSG00000125835.13	SNRPB	111	106	87.5	115	108	118	107	22.5	26.1	21.3	87.6	78.3	36.9	38.4	20.8	26.6	20.6	19.3	38.8	23.2	124	296	138	151	128	95.4	96.4	101	149	98.3	141	38.8	29.3	59.4	35.6	131	94.9	50.4	120	122	32.3	84.8	108	145	148	102	158	81.2
ENSG00000134987.7	WDR36	12.6	11.4	6.95	8.07	9.52	7.99	10.3	2.68	3.16	2.99	10.5	9.15	3.73	5.02	2.93	4.09	3.22	2.34	3.78	2.96	11.7	28.6	22.6	12.2	13.8	8.64	7.54	8.68	11.4	7.87	13.6	3.92	2.89	4.38	6.6	10.6	9.03	5.77	13.9	16.9	4.55	8.58	11	10.8	11.4	9.31	12.6	6.9
ENSG00000258925.2	NPM1P5	0	0	0	0	0	0.0406	0	0	0	0	0	0	0	0	0	0	0	0	0	0	0	0.127	0.0534	0.032	0	0	0	0	0	0	0	0	0	0	0	0	0	0	0	0.0568	0	0	0	0	0	0	0	0
ENSG00000171169.8	NAIF1	5.25	4.38	5.83	4.8	4.95	4.2	5.82	2.05	2.34	2.39	5.89	5.62	3.15	3.1	2.06	2.5	2.94	2.23	2.79	2.33	5.44	9.76	7.95	5.49	7.29	4.84	4.6	5.27	5.65	5.07	7.1	2.09	1.89	3.38	2.88	5.47	4.83	2.33	5.62	5.67	2.17	4.74	5.33	5.6	5.39	5.43	8.98	4.27
ENSG00000270503.1	RP11-407N17.6	0.209	0.184	0.164	0.15	0.187	0.172	0.222	0.0469	0.0533	0.0499	0.125	0.106	0.0693	0.106	0.0565	0.0694	0.0612	0.0408	0.0814	0.0502	0.221	0.431	0.259	0.0833	0.111	0.158	0.152	0.151	0.197	0.133	0.248	0.0559	0.0438	0.0771	0.0701	0.207	0.162	0.11	0.245	0.187	0.0669	0.12	0.167	0.276	0.282	0.165	0.224	0.127
ENSG00000222042.1	AP000233.4	0	0	0	0	0	0	0	0	0	0	0	0	0	0	0	0	0	0	0	0	0	1.15	0	0	0	0	0	0	0	0	0	0	0	0	0	0	0	0	0	0	0	0	0	0	0	0	0	0
ENSG00000236848.2	RP11-401L13.5	0	0	0	0	0	0	0.185	0	0	0	0	0	0	0	0	0	0	0	0	0	0	0.543	0	0	0	0	0.0978	0	0	0	0	0	0	0	0	0	0	0	0.147	0.133	0	0	0	0	0.118	0.148	0.135	0
ENSG00000257642.1	RP11-474B16.1	0	0	0	0	0	0	0	0	0	0	0	0	0	0	0	0	0	0	0	0	0	6.3	2.38	0.0946	0.282	0	0	0	0	0	0	0	0	0.673	0	0	0	0	0	0	0.0667	0	0.0984	0	0	0	0.0582	0
ENSG00000115053.11	NCL	219	208	177	210	188	230	205	93.4	85.7	95.4	231	174	90.5	117	92.4	108	104	86.4	167	105	212	540	446	253	258	193	165	185	218	172	271	93.6	68.9	79.5	71.1	195	175	168	261	311	120	156	168	217	223	167	209	138
ENSG00000167447.8	SMG8	7.66	6.48	11.1	7.89	8.72	5.78	9.64	3.73	4.58	4.46	10.1	9.87	6.08	6.6	3.95	5.54	5.26	3.43	5.11	3.93	7.67	20.9	22.4	8.3	11.5	7.69	6.59	8.56	8.65	8.61	12.2	3.01	3.62	3.57	3.61	7.3	7.6	4.33	9.85	10.6	3.2	8.27	6.39	8.69	9.63	7.2	11.8	6.59
ENSG00000230086.1	VN1R96P	0	0	0	0	0	0	0	0	0.03	0.0385	0	0	0.0557	0.0819	0	0.034	0.0625	0	0	0	0	0.496	0	0	0	0	0	0	0	0	0	0	0	0	0	0	0.084	0	0	0	0	0	0	0	0	0	0.0535	0
ENSG00000177192.9	PUS1	11.6	14.1	13.9	9.88	11.6	8.49	14	6.07	7.68	9.97	13.6	12.8	9.99	10.4	6.68	7.62	11.6	8.11	6.88	5.51	13.6	30.6	24	11.6	14.6	12.2	12.6	13	17	15.4	21.8	4.61	3.35	8.95	11.4	13.4	11	6.39	14.1	13.6	7.74	12.7	17.3	16.7	15.5	15.2	23.2	10.8
ENSG00000254598.2	CSNK2A3	0.323	0.266	0.193	0.27	0.235	0.393	0.172	0.123	0.124	0.131	0.278	0.424	0.142	0.161	0.151	0.123	0.127	0.0872	0.162	0.136	0.274	0.762	0.403	0.409	0.305	0.298	0.213	0.233	0.268	0.258	0.278	0.216	0.156	0.128	0.0764	0.486	0.245	0.347	0.339	0.266	0.0923	0.159	0.251	0.336	0.367	0.164	0.139	0.173
ENSG00000232499.2	RP11-512F24.1	0.258	0.247	0.182	0.241	0.2	0.261	0.218	0.147	0.151	0.144	0.368	0.299	0.149	0.23	0.134	0.178	0.137	0.136	0.204	0.124	0.275	0.609	0.334	0.235	0.29	0.267	0.265	0.259	0.392	0.224	0.306	0.124	0.0807	0.157	0.131	0.404	0.321	0.118	0.296	0.423	0.121	0.311	0.251	0.279	0.282	0.324	0.244	0.21
ENSG00000139734.13	DIAPH3	0.162	0.329	0.132	2.61	0.589	0.723	0.091	0.823	0.847	0.825	0.128	0.169	0.481	0.514	0.452	0.771	0.896	0.526	0.241	0.51	0.177	14.2	7.36	0.0674	0.0364	0.11	0.526	0.104	2.74	0.182	0.153	0.0776	0.0209	0.568	0.0296	1.2	0.675	0.0117	0.0938	0.0708	0.0867	0.11	0.11	0.954	0.871	0.568	0.548	1.45
ENSG00000235651.1	AC064850.4	0.0483	0.0519	0.0428	0.0926	0.0741	0.0596	0.114	0.0242	0	0.037	0.0718	0.08	0.0403	0.0343	0	0.0307	0.0591	0.0227	0.05	0	0.0322	0.491	0.173	0.133	0.143	0.0635	0.0563	0.055	0.0728	0.0545	0.11	0.0468	0.0244	0.0367	0.0353	0.0688	0.0871	0.0307	0.134	0.442	0	0.164	0.113	0.0306	0	0.0501	0.109	0.0237
ENSG00000082515.12	MRPL22	11.5	9.85	13.1	11.9	11.5	12	9.66	5.57	5.79	6.53	10.7	8.68	6.11	7.51	5.48	6.95	6.76	5.63	9.04	6.17	11.2	22.3	14.1	12.8	12.7	11.6	10.1	11.6	10.7	11.5	11.6	8.49	8.97	9.04	7.59	11	8.41	7.04	15.4	11.8	5	12.4	10.2	10.2	11	8.9	11.5	8.63
ENSG00000142252.6	GEMIN7	7.61	8.29	8.1	6.73	8.71	5.04	9.63	4.89	5.82	4.45	13	12.9	8.1	8.26	5.02	6.3	4.94	3.87	5.39	5.43	9.3	33.7	15.9	11.1	10.9	8.2	9.54	7.22	12	7.44	10.3	4.51	4.51	8.01	7.21	10.9	9.64	8.06	9.62	6.97	3.76	16.8	11.8	12	12.6	10.9	20.5	9.81
ENSG00000268785.1	RPL7P50	0.102	0.0576	0	0	0	0	0.0644	0	0	0	0	0	0	0	0	0	0	0	0	0	0.0514	6.78	0.0505	0.0326	0	0	0.0671	0.0437	0.0577	0	0.141	0	0	0	0	0.133	0.0524	0	0.0631	0.0665	0	0	0	0.0572	0.0635	0.486	0.827	0.0748
ENSG00000165934.8	CPSF2	17.3	15.5	19.7	20.2	18.7	18.8	21.5	7.19	7.32	7.97	12.8	10.7	8.17	9.6	7.6	8.44	8.31	6.78	15.4	8.71	15.6	39.1	36.2	20.5	24.7	16.7	14	17.1	20.2	17.1	21.7	8.66	6.54	6.82	7.57	19.6	15.9	17	19.5	17.5	7.25	19.2	17	15.4	15.8	14.5	18.9	12
ENSG00000233308.1	OSTN-AS1	0.113	0.101	0	0	0	0	0	0.0703	0	0	0.309	0.484	0	0	0.0584	0.0841	0	0	0	0.11	0	8.68	0	0	0	0	0.146	0	0	0	0.13	0	0	0.171	0.774	0	0	0	0	0.102	0	0	0	0	0	0.652	1.16	0
ENSG00000120659.10	TNFSF11	0.0237	0.0818	0	0.0274	0.0462	0.0391	0.0506	0	0	0	0	0	0	0	0	0.0805	0	0	0	0	0.0332	13.6	0	0	0.0367	0.0356	0.145	0.0282	0.116	0.0396	0	0.0211	0	0.0642	0.351	0.0665	0.158	0	0	0	0.0392	0.0576	0.0345	0.109	0.0574	0.475	0.252	0.0249
ENSG00000267742.1	FAM60CP	0	0	0	0	0	0	0.0738	0	0	0	0	0	0	0	0	0	0	0	0	0	0.0622	0.372	0	0.237	0.182	0	0	0	0.0547	0	0	0	0	0	0	0.0668	0.0813	0	0	0.13	0	0	0.074	0.103	0.0571	0.0539	0	0
ENSG00000231890.3	AC093391.2	0.0996	0.121	0.368	0.122	0.115	0.106	0.123	0.0641	0.0595	0.155	0.042	0.0461	0.0677	0.0841	0.069	0.0967	0.146	0.115	0.0858	0.0679	0.196	1.24	0.49	0.111	0.174	0.0771	0.122	0.103	0.758	0.0967	0.129	0.0386	0.0289	0.172	0.271	0.241	0.337	0.068	0.0916	0.108	0.151	0.452	0.37	0.451	0.382	0.279	0.503	0.145
ENSG00000139131.8	YARS2	13.2	13.8	11.5	9.87	11.2	9.78	14.8	4.22	5.31	5.66	9.52	8.71	7.6	8.96	4.48	5.6	6.58	4.18	5.45	3.97	14.5	28.6	27.5	13.8	16.7	10.5	10.1	8.92	14	9.36	14.2	5.46	5.41	6.73	5.83	10.5	15.7	7.12	15.3	14.2	5.12	9.98	11.5	12.2	12.6	9.35	13	8.6
ENSG00000103061.7	SLC7A6OS	9.94	7.96	6.44	9.36	9.21	9.87	10.6	4.14	4.75	4.76	10.7	10.2	5.22	5.75	4.4	5.37	4.98	3.84	9.09	5.34	9.37	21.3	15	9.51	13.5	7.93	6.99	8.29	6.84	8.4	8.7	4.64	3.95	4.88	2.19	8.39	8	5.17	12.6	10.8	3.41	6.21	8.34	6.2	6.66	7.71	10.3	6.23
ENSG00000146386.7	ABRACL	14.9	19	5.69	16	16.4	7.01	28.2	10.5	11.9	8.83	2.3	2.54	15.4	20.2	12.3	7.59	11.7	6.77	6.1	5.08	20	137	45.5	11	10.6	10.2	41.5	7.01	37.7	7.73	12.7	6	3.8	25.7	17.4	30.6	31.3	1.03	6.95	4.34	6.5	16.6	16.2	22.8	17.3	49.6	82.2	20.5
ENSG00000166881.5	TMEM194A	12.2	7.8	6.81	10.2	10.3	14	13.1	2.46	2.56	3.43	9.4	8.25	3.19	3.53	2.37	2.48	3.71	2.52	4.64	2.48	10.4	38.4	12.9	14.7	14.8	16.6	9.56	14	8.29	13.1	16.4	2.8	1.59	3.5	2.69	13.7	7.5	1.7	14.7	16.9	2.98	7.15	11.2	15	15.3	11.7	13.2	6.96
ENSG00000167196.9	FBXO22	7.11	6.66	10.1	10.4	9.66	9.57	10.8	3.39	3.67	3.63	8.32	10.4	4.59	5.08	3.55	4.98	3.93	3.04	5.94	4.49	8.19	24.5	20.8	9.3	11.5	8.43	6.69	8.2	7.98	8.63	9.21	4.37	3.45	5.34	6.38	8.6	8.61	4.5	10.5	11	4.84	10.6	10.4	8.57	9.69	6.93	6.37	6.61
ENSG00000145979.13	TBC1D7	2.71	2.27	2.58	2.85	2.87	3.65	2.55	1.85	2.67	1.89	3.59	3.49	3.3	4.06	2.13	2.5	2.11	1.7	3.05	1.92	2.95	7.61	3.85	3.34	3.04	2.64	2.73	2.06	3.71	2.17	2.2	3.47	2.81	3.2	1.83	3.59	3.04	1.78	4.45	2.58	1.12	3.29	3.58	3.48	3.77	2.41	3.25	1.92
ENSG00000125656.4	CLPP	64.4	65.3	82.4	72	72.3	73	71.3	32	34.9	35	62.9	59.7	37.6	41.1	30.7	40	37.4	29.7	43.8	37.7	66.9	162	111	72.3	71.8	66	56.2	68.8	69.2	70.4	75.8	42.8	40.5	59.2	52	69.3	53.9	73.5	70.9	65.1	31.8	71.7	68.7	61.5	67.2	58.6	70.7	58.5
ENSG00000251513.1	RP11-155G15.2	0	0	0.0318	0	0	0	0	0	0.0222	0	0	0	0	0	0	0.0288	0	0	0.0499	0.0337	0	0.482	0.0662	0	0	0	0	0	0	0	0	0	0	0	0	0.0382	0	0	0	0.0684	0	0	0	0	0	0	0	0.0405
ENSG00000115267.5	IFIH1	8.85	8.78	9.43	7.67	9.67	8.79	6.94	2.46	1.88	2.54	0.952	1.25	2.23	2.16	2.36	2.6	2.07	2.21	4.67	3.19	9.7	88.9	4.47	9.33	9.38	6.73	7.85	7.36	7.84	6.84	9.79	2.92	1.9	4.6	4.21	13.3	9.45	1.04	11.1	9.93	4.6	10.2	6.87	6.12	5.87	10.5	16.6	6.59
ENSG00000110871.10	COQ5	29.6	27.7	35.8	20.8	23.5	20.2	23.7	15.6	15	18.5	30.8	25.8	16.9	19.7	15.7	17.6	20	15.2	25.7	17.6	29.7	60.4	46.4	30.9	31.6	25.5	27.4	22.6	24.3	22.7	25.2	20.2	22	23.8	28.5	25	21.4	37.7	41	34.7	11.9	28.8	29.9	23.8	22.9	24.5	30.1	20.4
ENSG00000132507.13	EIF5A	201	233	195	214	215	199	186	90	106	87.4	165	151	109	129	89.6	104	98.2	76.4	103	91.8	199	585	506	269	164	172	178	176	412	178	216	117	103	139	164	241	170	203	198	166	97.8	162	185	322	324	161	204	148
ENSG00000258704.1	RP11-85K15.2	1.09	0.9	0.797	2.15	1.31	1.67	1.24	0.306	0.373	0.356	1.29	1.23	0.384	0.405	0.374	0.398	0.408	0.297	0.68	0.41	1.1	4.06	1.26	1.86	2.47	0.962	0.834	0.795	0.665	0.723	1.46	0.644	0.289	1.65	1.28	1.97	0.959	0.239	1.87	2.27	0.325	1.44	1.34	1.24	1.39	1.04	2.18	0.782
ENSG00000214110.3	LDHAP4	5.1	3.6	3.47	5	4.34	5.94	3.42	0.895	1.19	1.19	4.42	3.7	1.5	2.16	0.743	1.47	1.46	0.941	1.09	0.985	3.96	17.4	13.9	3.68	1.76	3.3	2.7	2.69	3.85	3.01	3.7	2.46	1.27	1.86	1.6	2.94	3.15	3.72	4.03	3.28	0.742	1.52	1.92	3.84	4.41	3.3	2.02	1.3
ENSG00000065457.6	ADAT1	7.67	6.16	6.87	7.75	7.42	7.12	8.7	2.46	2.75	2.89	4.99	4.89	3.41	4.36	2.69	3.97	3.18	2.45	5.47	3.62	7.4	14	11.5	7.61	8.59	5.31	5	4.73	4.65	4.91	8.22	2.65	1.77	4.53	2.75	7.85	5.76	2.25	8.02	6.63	2.7	6.46	7.49	6.15	6.61	5.97	8.96	4.38
ENSG00000166477.8	LEO1	12.9	14.7	17.6	14.8	14.7	12.5	18.7	9.24	10.5	11.5	35.7	27.8	13.5	15.9	9.73	13.4	12.9	9.15	14.4	10.3	16.3	52.7	43	23.5	17.6	13.3	17.4	12.2	30.1	11.3	17.4	7.7	5.16	9.36	12.5	15.7	27.2	8.66	18.3	16.4	5.93	17.8	15.4	27.7	25.3	18.7	18.3	12
ENSG00000159259.7	CHAF1B	2.38	1.49	0.866	1.56	1.29	1.57	2.08	1.17	1.55	1.23	7.72	6.59	2.65	3.1	0.755	1.49	2.06	0.952	0.918	0.752	2.86	12.9	4.21	3.14	2.28	1.23	1.54	1.37	3.5	1.25	3.3	0.593	0.266	0.616	0.381	1.93	4.86	7.36	2.63	2.78	2.01	2.03	3	2.78	3.06	1.93	2.24	1.23
ENSG00000226723.2	RP11-142L4.3	0.0676	0.0707	0.0374	0	0.0337	0.0511	0.0643	0	0	0	0	0	0	0	0	0	0	0	0	0	0.0494	0.235	0.156	0.0417	0	0	0	0	0.0487	0.02	0	0	0	0	0	0.0584	0.0424	0.0726	0.0702	0.0609	0.0302	0	0	0.0422	0.0552	0	0	0
ENSG00000185115.4	NDNL2	21.5	19.5	23.2	24.2	23.7	24.2	25.4	13.3	15.4	15.3	20.9	18.1	15.8	21.8	15.4	25.4	17.5	13.6	19.8	16.5	20.4	66.3	33.3	18.3	21.6	23.4	15	23.8	11.7	25	28.1	9.54	9.34	11.3	8.8	22.1	14.5	9.26	19.1	30.4	6.22	36.4	18	12.3	12.4	20.5	30.9	12
ENSG00000106588.6	PSMA2	41.3	40.1	38.8	44.3	42.2	47.3	35.5	15	15.1	15.7	28.2	22.6	16.1	19.6	14	18.8	17.7	13.7	29	18.3	39.2	120	52	38.5	33.8	36.2	30.9	37.2	38.2	36.9	38.4	20.8	20	24	27.9	42.5	29.9	40.2	41.2	36	16.1	28.9	39.6	33.6	33.7	33	38.5	33.1
ENSG00000162222.9	TTC9C	11.5	10.2	8.81	13.5	13.2	13.4	15.3	6.44	7.89	7.39	20.2	16.4	9.85	12.5	6.6	8.45	8.43	5.9	8.22	6.39	11.5	32.5	22.1	14	18.6	11.5	10.1	10.6	8.94	10.3	13.9	4.16	3.01	7.09	4.43	12.8	10.2	5.07	13.3	17.6	4.83	12	11.6	10.7	12.5	10.3	15.9	8.77
ENSG00000105173.9	CCNE1	1.37	1.14	7.92	0.878	1.1	0.889	4.83	1.81	2.45	2.87	10.6	10.4	4.05	4.03	1.83	3.35	3.01	2.51	1.95	2.17	1.11	22.7	5.72	0.929	0.939	3.2	4.43	2.55	5.88	3.28	1.31	1.87	1.15	1.02	0.391	1.9	2.22	1.32	3.77	1.33	0.833	1.93	2.1	4.93	5.9	3.53	6.4	2.13
ENSG00000213104.3	NPM1P46	0.125	0.153	0.0959	0.129	0.162	0.192	0	0.0412	0.0301	0.0356	0.101	0.0608	0.0376	0.0473	0.0364	0.045	0.0351	0.0312	0.0608	0.0453	0.142	0.546	0.295	0.23	0.14	0.14	0.0904	0.119	0.136	0.103	0.0728	0.0532	0.0354	0.0626	0.0359	0.152	0.103	0.0636	0.143	0.376	0.0999	0.122	0.122	0.0991	0.104	0.111	0.124	0.0914
ENSG00000092199.13	HNRNPC	91.8	104	95.2	100	98.5	104	119	59.7	55.5	58.8	106	76.4	46.1	64.1	58.1	67.3	66.9	46.8	99.1	62.4	110	276	164	148	152	94.1	82.1	90.8	101	83.9	132	49	31.7	59.1	45.3	116	78.8	45.6	125	178	39.4	101	101	98.3	92.1	85.6	122	65.7
ENSG00000177173.5	NAP1L4P1	0.73	0.896	0.241	0.889	0.718	0.5	0.738	0.0612	0.0831	0.132	0.0454	0.0784	0.132	0.0985	0.0766	0.117	0.132	0.094	0.187	0.136	0.851	10.9	0.372	0.435	1.1	0.529	0.6	0.564	1.04	0.535	0.415	0.603	0.42	0.52	0.23	1.87	1.04	0.148	1.01	0.524	0.17	0.496	0.802	0.91	0.734	0.776	0.571	0.457
ENSG00000213253.5	CTC-250I14.1	0.382	0.322	0.2	0.341	0.308	0.356	0.348	0.108	0.0912	0.0661	0.151	0.133	0.0749	0.091	0.0651	0.121	0.097	0.0616	0.188	0.0775	0.395	0.824	0.628	0.342	0.478	0.407	0.31	0.275	0.325	0.288	0.411	0.136	0.0934	0.198	0.128	0.431	0.42	0.187	0.365	0.593	0.256	0.22	0.424	0.42	0.446	0.316	0.334	0.246
ENSG00000116663.6	FBXO6	12	9.85	15.7	13.6	11.2	7.79	17.7	9.5	10.3	11.4	16.8	14.7	11.9	12.8	8.66	13.9	13.8	9.1	8.1	9.16	12.3	41.9	10.7	14.8	21	13.6	9.85	16.4	13.7	17.8	9.01	6.24	6.01	8.79	11.7	20.8	13.6	13.1	14.8	12.6	9.32	11.6	17	14.7	15.6	10.4	22.3	12.1
ENSG00000254102.1	RP11-21C4.1	0.313	0.312	0.0471	0.041	0.152	0.0766	0.205	0.161	0.13	0.107	0.159	0.171	0.199	0.213	0.207	0.0687	0.0423	0.0284	0.0799	0.0456	0.386	1.67	0.579	0.475	0.179	0.199	0.111	0.258	0.095	0.165	0.314	0.0259	0.0199	0.0186	0.029	0.317	0.0663	0	0.559	0.0302	0.0615	0.252	0.0358	0.0766	0.0604	0.221	0.292	0.0524
ENSG00000227920.2	RP1-153P14.5	0	0	0	0	0	0	0	0	0.0281	0	0	0	0.0333	0.0237	0	0.0418	0.0258	0	0.0439	0.0248	0	0.599	0	0	0	0	0	0	0	0	0	0	0	0	0	0.0525	0	0	0	0	0	0	0	0	0	0.0926	0.239	0
ENSG00000196230.8	TUBB	285	245	153	331	299	278	218	119	160	85.1	242	204	163	191	88.5	212	103	70.3	151	121	221	1260	775	380	360	313	214	262	239	267	309	117	89.4	85.8	110	279	173	81.9	311	554	65.6	117	181	179	187	170	257	138
ENSG00000227598.1	RP1-167A14.2	0.22	0.132	0.104	0.141	0.144	0.2	0.261	0.0801	0.122	0.0942	0.374	0.345	0.123	0.13	0.0805	0.0782	0.154	0.0775	0.108	0	0.327	2.21	0.352	0.24	0.13	0.0876	0.214	0.103	0.224	0.0887	0.261	0	0	0.0703	0.1	0.374	0.358	0	0.278	0.389	0.0862	0.282	0.368	0.53	0.601	0.512	0.688	0.135
ENSG00000020256.15	ZFP64	3.62	3.11	3.61	5.21	4.51	5	5.57	1.73	2.55	2.12	4.24	4.29	3.45	3.39	1.71	2.16	2.45	1.61	2.47	1.89	3.68	10.8	7.14	5.82	6.8	4.26	4.08	3.68	4.59	3.79	5.69	1.66	1.33	1.99	1.71	3.39	4.03	1.32	5.07	5.06	1.42	3.98	4.87	6.8	6.58	3.48	3.78	2.68
ENSG00000168116.9	KIAA1586	5.65	5.42	5.41	4.21	4.76	4.14	6.59	2.29	2.86	2.46	9.63	8.96	3.42	4.1	2.35	3.78	2.97	2.08	3.69	2.39	4.93	15.7	10.7	6.1	7.46	5.76	3.39	4.69	2.91	4.17	6.2	2.29	1.53	2.17	2.4	5.12	3.15	1.31	5.59	11.7	1.56	7.88	6.33	2.13	2.14	3.47	5.47	2.14
ENSG00000188486.3	H2AFX	13.8	22.4	29.9	22.4	22.7	16.3	26.7	30.7	33.5	28.4	53.9	57.3	43.8	40.9	31.1	36.8	31.7	26.9	60.7	37.4	16	144	50.3	21.8	29.2	18.8	26.6	20.9	59.8	19.5	43.4	10.3	7.59	18.1	8.8	28.9	20	10.2	30.3	39.9	9.2	51.7	35.4	30.2	25.2	32.2	48.2	20.4
ENSG00000031691.6	CENPQ	7.24	5.92	4.74	5.98	5.9	5.34	6.08	4.88	3.47	4.42	4.81	4.39	3.48	4.4	4.96	5.19	4.24	3.96	13.8	6.42	6.81	22.4	8.95	5.86	6.81	4.97	3.74	5.19	5.67	5.02	6.12	3.48	2.73	2.18	1.66	4.99	4.43	2.9	8.41	8.49	1.67	4.74	5.02	4.62	4.46	4.32	6.2	3.41
ENSG00000105928.9	DFNA5	9.03	11.7	2.92	17.3	14.6	14.4	15	6.59	8.51	6.45	5.71	9.37	8.84	11.1	6.33	9.69	7.62	4.9	28.7	8.81	8.55	96.7	26.2	23.4	20.5	7.21	3.01	8.51	2.65	7.84	17	4.57	1.7	5.14	1.66	5.33	2.75	3.4	7.33	18.8	0.752	7.66	7.61	1.94	2.82	13.2	1.96	2.45
ENSG00000006634.3	DBF4	3.25	4.37	2.61	2.51	2.77	2.14	3.56	1.15	1.35	1.94	4.32	3.75	1.94	2.02	1.21	1.37	2.32	1.76	1.37	1.06	3.98	34.1	9.09	4.34	4.64	2.09	3.42	2.14	5.19	1.93	5.85	0.987	0.608	1.53	1.45	4.82	3.34	1.01	5.23	7.82	1.67	3.13	5.6	4.77	4.19	4.35	7.3	3.13
ENSG00000178999.8	AURKB	0.924	0.618	1.21	0.795	1.4	0.395	0.947	0.0614	0.0417	0.0477	0.0731	0.0756	0.0559	0.047	0.0686	0.0677	0.0602	0.0484	0.176	0.0589	0.89	140	11.4	0.428	0.191	0.3	7.04	0.298	19.7	0.282	0.381	0.265	0.173	0.357	0.552	2.55	2.32	0.103	40.2	0.326	0.205	0.222	0.834	6.55	6.99	10	13.2	1.47
ENSG00000030419.12	IKZF2	2.55	1.81	1.26	2.5	2.83	3.48	11.8	1.02	0.709	1.1	1.58	1.83	0.867	0.804	1.08	1.08	1.02	0.88	2.02	1.06	2.31	82.3	4.85	2.59	3.72	1.84	1.35	1.51	21.7	1.99	1.4	0.947	0.558	0.669	0.537	2.95	11	1.14	6.26	1.52	0.828	3.22	4.58	8.72	6.02	1.42	2.57	1.13
ENSG00000109917.6	ZNF259	33.2	36.2	17.2	34.7	33.1	36.6	31.6	10.9	11.6	10.4	17.8	16.2	13.6	15.6	11.1	14.9	12.3	8.54	21.3	12.5	32	60.1	54	30	34.4	25.7	20.9	27.3	26.3	28.1	32.9	12.3	8.31	15.4	18	31.9	21.1	22.8	35.7	35.2	15.8	23.7	28.9	27	27.8	24.1	27.3	22.2
ENSG00000267123.1	CTD-2357A8.3	0.0312	0.0602	0.0227	0.0655	0.0857	0	0	0	0	0	0.035	0.0775	0.0187	0	0	0.0271	0	0	0.0569	0.0246	0.0311	0.879	0	0.0186	0.0477	0	0.0469	0	0.0313	0	0.0898	0	0	0.0206	0	0.434	0.0717	0	0.0463	0	0	0	0.0504	0	0	0.13	0.379	0.0276
ENSG00000188994.8	ZNF292	10.9	7.88	6.41	10.5	9.63	11.6	14.8	3.39	3.55	3.44	12.6	15.8	5.76	4.62	3.55	4.24	3.83	2.68	5.83	3.21	10.8	36.5	12.6	12.1	14.7	11.1	8.3	10.1	7.47	9.4	12.4	4.62	2.49	4.57	3.37	8.85	11.5	3.39	15.5	15.7	4.08	13.8	12.8	12.4	12.4	11.6	9.7	7
ENSG00000076382.12	SPAG5	2.99	2.82	2.96	2.77	2.65	1.72	2.64	3.64	5.91	6	8.68	10.1	8.74	7.99	2.97	7.78	7.28	4.37	2.91	2.78	3.06	89.3	10.2	3.62	3.66	1.83	6.75	1.67	10.5	1.46	3.32	1.04	0.477	19.4	8.11	5.57	3.61	0.59	11.7	5.99	0.876	8.38	4.14	6.6	6.69	12	10.1	2.32
ENSG00000240344.4	PPIL3	15.7	13.1	16.2	18.9	17.8	15.5	19.1	10.1	11.5	10.8	24.8	21.5	12.9	15	9.92	16	12.5	8.93	18.6	12.7	16.7	39.4	28.9	20.3	23.6	14.1	12.3	12.5	15.9	11.7	19.3	8.43	5.94	10.3	9.89	17.7	13.8	6.27	25	29.6	6.48	23.4	17	16.4	16.1	14.7	20.9	11.5
ENSG00000165501.12	LRR1	8.32	6.54	6.32	5.12	6.47	6.01	7.55	1.09	0.996	1.22	2.65	2.32	1.22	1.32	0.983	1.16	1.24	1.11	1.82	1.63	7.54	28.3	10.6	6.7	6.66	7.26	9.66	6.86	6.88	7.91	7.9	2.49	1.68	2.72	2.9	7.02	5.09	2.05	7.47	5.03	2.67	2.35	6.29	5.99	6.24	8.42	10.9	4.82
ENSG00000127191.13	TRAF2	9.43	7.69	6.21	9.27	8.41	12	9.45	4.43	5.76	7.8	21.3	20	7.42	7.76	5.32	5.99	7.77	6.52	8.94	5.69	10.8	27	10.6	12.1	14.1	9.21	9.85	7.33	13.5	7.9	7.75	3.96	3.19	6.27	5.49	12	11.4	3.67	12.2	8.46	3.18	12.5	15	12.9	13.1	10.5	18	6.67
ENSG00000179051.9	RCC2	29.7	30	23	21.1	26.1	16	37.4	11.9	11.5	12.7	36.4	34.1	17.6	19.5	13.4	17.3	12.7	11.9	26.3	14.6	41.2	119	58.7	54.4	48.2	27.2	33.4	18.7	88.5	18.1	33.1	9.52	6.07	16.6	9.66	47.9	58.2	6.09	35.4	44.5	14	18	40.2	89.6	84.8	37.7	69.5	21.7
ENSG00000151806.9	GUF1	13.2	11.1	12	9.11	11.1	10.8	17.5	10.3	13	9.9	16.2	14	13.5	16.3	9.9	11.1	12.2	7.71	14.3	9.89	13.6	33.5	24.8	14.4	17.3	11.2	11.3	10.3	14.4	10.8	12.9	7.44	6.99	8.75	6.4	11.2	12.4	18.5	16.6	15.5	5.81	10.4	14.1	15	17.1	12.2	12.8	10.8
ENSG00000065427.10	KARS	94.3	86.6	55.8	87.5	90.9	106	93.9	33.5	35.8	39.2	62.9	52.1	39.1	45.5	28	40.5	44.7	31.1	45.7	35.9	92	200	138	99.3	95.8	97.7	71.9	83.1	83.7	87.1	86.7	51.8	51.7	45	32.2	84.5	74.6	123	87.1	101	47.2	80	75	83.5	90.1	65.6	77.5	66.9
ENSG00000236941.5	RP11-366M4.8	0	0	0	0	0	0	0	0	0.0193	0	0	0	0	0.0223	0	0	0	0	0	0	0	1.25	0	0	0	0	0	0	0	0	0	0	0	0	0	0	0	0	0.0891	0	0	0	0	0	0	0	0	0
ENSG00000200959.1	SNORA74A	0	0	0	0	0	0	0.495	0	0	0	0	0	0	0	0	0	0	0	0	0	0.201	1.06	0.363	0	0.306	0	0.183	0	0.447	0	0	0	0	0	0	0.22	0.308	0	0	0	0	0	0	0.204	0.238	0	0.185	0
ENSG00000145331.9	TRMT10A	2.88	2.71	3.18	2.61	2.88	2.54	4.1	1.47	1.45	2.07	2.66	2.34	1.48	1.93	1.72	2.19	1.73	1.58	3.8	2.09	2.99	6.21	5.51	2.47	3.02	2.78	2.54	2.49	3.57	2.53	2.95	1.13	0.978	1.88	2.78	2.57	2.78	1.59	3.69	3.69	2.18	3.51	3.31	2.47	2.51	3.42	3.45	3.03
ENSG00000243811.3	APOBEC3D	2.87	2.65	3.41	1.88	2.42	1.23	5.28	0.324	0.262	0.388	0.189	0.328	0.378	0.282	0.386	0.425	0.335	0.375	0.976	0.562	3.22	34.4	2.99	5.65	7.1	2.56	3.46	1.78	1.66	1.64	4.18	1.07	0.597	1.55	0.771	4.81	2.94	0.286	4.54	7.43	0.342	1.63	4.95	1.42	1.41	5.65	23.2	2.93
ENSG00000188295.10	ZNF669	3.7	3.16	1.93	2.37	2.67	2.37	3.75	0.926	0.992	0.934	4.86	3.93	1.23	1.63	1.01	1.38	1.14	0.878	1.63	1.04	3.89	6.67	4.62	4.01	5.12	2.55	2.41	2.7	2.12	2.64	4.88	0.973	0.775	1.59	0.747	3.22	2.81	0.709	3.42	4.52	1.51	2.56	2.68	2.61	2.77	2.97	3.69	2.24
ENSG00000164087.3	POC1A	2.27	1.67	5.11	1.8	1.92	1.64	2.71	0.972	1.26	1.1	1	1.08	1.99	2.04	1.09	1.35	1.33	0.973	1.67	1.24	2.23	22.9	7.42	2.1	1.96	1.26	3.69	1.25	5.62	1.49	1.57	0.97	0.682	1.66	2.87	3.09	1.9	0.884	2.98	1.26	0.554	1.16	2.2	2.98	3.2	4.17	4.12	2.03
ENSG00000196247.7	ZNF107	2.65	2.52	4.95	2.36	2.64	1.89	4.71	1.13	0.968	1.3	2.52	2.74	1.15	1.17	1.19	1.29	1.42	1.02	2.89	1.48	5.22	16.4	3.1	3.72	4.29	2.11	2.28	2.05	3.24	1.92	3.42	1.02	0.655	1.19	0.723	3.4	6.48	0.55	2.82	3.61	1.02	2.92	4.35	6.24	4.22	5.27	11.1	2.15
ENSG00000159579.9	RSPRY1	15.2	13.5	12.3	18.3	17.5	18.6	18.8	7.53	8.49	8.05	17.6	14.9	8.07	10.5	7.9	9.45	9.67	6.16	9.73	8.01	14.9	34.8	33.7	18.5	23.6	16.9	14.7	15.1	14.5	15.1	20.2	6.16	4.46	8.22	8.35	17.3	13.9	6.41	19.3	22.7	9.52	18.1	20	16.4	17.7	16.1	13.2	13.2
ENSG00000141682.11	PMAIP1	1.45	2.25	0.276	0.75	0.881	0.368	3.31	1.43	1.37	1.83	1.04	0.963	1.31	1.59	2.25	2.09	1.15	1.52	2.41	2.04	2.1	193	15.9	1.42	1.6	1.95	1.99	0.672	17.3	0.831	1.56	0.375	0.241	0.896	0.254	5.51	3.79	0.842	0.755	0.617	0.474	16.1	2.81	25	13.9	3.75	6.17	1.2
ENSG00000202515.1	VTRNA1-3	0	0	0	0	0	0	0	0	0	0	0	0	0	0	0	0	0	0	0	0	0	1.11	0.371	0	0	0	0	0	0	0	0	0	0	0	0	0	0	0	0	0	0	0	0	0	0	0	0	0
ENSG00000226784.1	PGAM4	0.114	0.116	0.133	0.168	0.136	0.143	0.134	0.0686	0.119	0.0777	0.107	0.114	0.128	0.145	0.0752	0.103	0.083	0.0728	0.0841	0.0881	0.117	0.624	0.25	0.119	0.178	0.115	0.0847	0.125	0.21	0.139	0.0916	0.107	0.0485	0.0624	0.0436	0.152	0.118	0.0204	0.155	0.144	0.0294	0.152	0.126	0.219	0.201	0.093	0.0871	0.0825
ENSG00000254936.3	AF131215.3	0.037	0.0614	0.137	0.0875	0.0452	0	0.159	0.0307	0.0327	0.0548	0.326	0.525	0.0488	0.0412	0.0245	0.0383	0.0426	0.0466	0.0351	0.0177	0.0931	1.05	0.0248	0.289	0.203	0.0932	0.117	0.0798	0.262	0.0674	0.289	0.0467	0.0232	0.0451	0	0.194	0.414	0	0.27	0.0713	0.239	0.197	0.151	0.311	0.264	0.307	0.237	0.163
ENSG00000183765.16	CHEK2	2.71	4.23	4.2	2.73	3.62	2.23	4.99	0.672	0.556	0.927	0.295	0.334	0.708	0.717	0.701	0.925	0.819	0.751	1.6	0.955	4.22	15.3	11.4	4.76	6.27	2.57	4.63	2.47	6.73	2.33	3.64	1.86	0.597	1.89	1.96	4.82	3.7	0.441	14.6	8.77	0.949	3.02	4.82	4.94	3.88	4.67	7.66	2.78
ENSG00000256316.1	HIST1H3F	0	0	0	0	0	0	0	0	0	0	0	0	0	0	0	0	0	0	0	0	0	1.46	0	0	0	0	0.157	0	0.241	0	0	0	0	0	0	0	0.0574	0	0	0	0	0	0	0	0	0.182	0.167	0
ENSG00000255151.2	GLYATL1P3	0	0	0	0	0	0	0	0	0	0	0	0	0	0	0	0	0	0	0	0	0	1.56	0	0	0	0	0	0	0	0	0	0	0	0	0	0	0.347	0	0	0	0	0	0.109	0.0498	0	0.141	0.145	0
ENSG00000260167.1	RP11-146F11.5	0.0867	0.0776	0.0992	0.191	0.158	0.14	0.248	0.109	0.117	0.175	0.528	0.605	0.195	0.194	0.14	0.139	0.227	0.137	0.191	0.132	0.203	1.27	0.25	0.404	0.312	0.195	0.386	0.171	0.177	0.183	0.209	0.0553	0.0473	0.258	0.0944	0.267	0.234	0.0522	0.256	0.323	0.087	0.27	0.309	0.163	0.18	0.499	0.498	0.184
ENSG00000174799.6	CEP135	3.7	3.99	1.44	4.19	4.12	4.1	3.77	0.755	0.746	0.972	2.75	2.45	0.885	1.01	0.907	1.34	1.03	0.732	1.97	1.19	3.93	10.1	7.26	5.59	7.11	3.45	2.45	2.55	2.57	2.49	5.55	1.11	0.774	2.25	0.704	4.7	2.2	0.611	4.49	7.6	1.16	2.55	2.97	3.07	2.92	3.31	6.37	1.56
ENSG00000207865.1	MIR34A	0	0	0	0	0	0	0	0	0	0	0	0	0	0	0	0	0	0	0	0	0	0.921	0.336	0	0	0	0	0	0	0	0	0	0	0	0	0	0	0	0	0	0	0	0	0	0	0	0	0
ENSG00000101017.9	CD40	31.2	32.2	8.14	38.7	32.8	20.7	31.9	3.03	2.85	3.9	12	11.3	3.08	2.73	2.92	4.52	3.88	3.72	5.93	4.63	29.2	249	17.8	25.9	45.4	16.4	11.5	22.7	12.9	17.8	30.4	11.4	5.2	11	8	51	19.8	5.31	29.2	43.5	11.8	13.8	32.9	18.7	16.5	18.8	48.2	13.2
ENSG00000232936.1	RP11-80H5.2	0	0	0.089	0	0	0	0	0	0	0	0.163	0.159	0	0	0	0	0	0	0	0	0	0.823	0.112	0	0	0	0	0	0	0	0	0.0905	0	0.184	0.221	0	0	0	0	0	0	0.109	0	0.187	0.14	0.0863	0	0
ENSG00000114491.9	UMPS	12.6	11.4	15.3	9.54	10.7	9.72	12.5	3.43	3.7	3.92	6.87	6.75	3.75	3.89	3.24	4.35	4.46	3.24	4.65	3.57	13.8	30.6	28.8	13.4	12.6	9.76	11.1	10.4	17.9	10.5	14.1	3.07	2.07	6.8	11.6	11	12.4	2.12	14.4	14.4	6.46	9.12	10.5	15.1	16.3	11.6	15.6	9.92
ENSG00000234806.1	RP11-9E13.4	0	0	0	0	0	0	0	0	0	0	0.258	0.308	0.0524	0	0	0	0	0	0	0	0	0.536	0	0.149	0.161	0	0.0851	0	0.0975	0	0	0	0	0	0.0856	0.0722	0.128	0	0.102	0.106	0	0	0.0826	0.151	0.117	0.0938	0.101	0
ENSG00000037474.10	NSUN2	42.2	37.8	31.1	39.9	40.4	43.5	45.5	12.2	13.4	14.1	45.2	43.4	18.4	18.2	14.6	17.3	15.2	11.9	25	14.2	43	98.2	64	48.9	47.2	41.1	39.4	40.5	47.7	41	57.8	18.1	18.6	19.6	29.1	44.9	37.3	35.2	53.2	51	17.9	44.2	44.2	51.6	52.8	41.3	56.7	33.8
ENSG00000197020.6	ZNF100	4.02	2.97	3.18	2.57	2.84	2.21	3.19	1.11	1.17	1.24	6.32	5.68	1.45	1.48	1.17	1.52	1.2	0.978	2.45	1.39	4.05	8.67	2.52	3.66	4.74	2.53	2.37	2.54	2.06	2.34	4.35	1.3	0.843	1.49	0.729	3.93	2.81	1.26	4.26	5.97	1.54	3.14	3.85	2.19	1.96	3.02	4.82	2.38
ENSG00000139350.7	NEDD1	10.9	8.9	4.87	9.63	9.98	11	10.6	2.14	1.64	2.41	1.66	1.96	1.65	1.56	2.02	2.44	2.37	1.88	4.74	2.23	11.3	24.3	15.2	11	12.9	10.7	6.63	9.51	7.47	9.87	13	3.74	3.23	4.21	1.74	8.99	7.75	8.74	15.8	9.9	3.14	6.93	8.79	7.89	8.22	7.23	10	4.94
ENSG00000100029.13	PES1	38.4	35.4	33.6	35.6	36.4	35.6	44.3	14.4	16.1	16.1	26.5	25.6	20.9	22	15.3	19.2	18	14.4	21.5	16.7	41.9	79	83.7	47.9	47.9	34.7	30	34.9	40.3	34.5	50.9	13.5	9.48	24.2	17.4	37.6	32.7	25.8	53.3	51	24.3	27.1	40.6	47.7	51.3	29.6	41.8	31.3
ENSG00000124151.14	NCOA3	26.4	20.3	10	29.4	26	37.6	24.5	2.94	3.26	2.98	11.3	10.7	4.03	4.5	3.73	4.07	3.05	2.45	7.78	3.99	20.8	97.5	29	24.4	22.3	16.9	13.9	16.6	21	17.1	23.6	8.71	8	7.03	5.11	31.4	17.5	17.6	28.1	23.5	6.15	11.4	16.1	22.1	23.2	18.9	37.3	12.1
ENSG00000168242.3	HIST1H2BI	0	0.094	0	0	0	0	0	0	0	0	0	0	0	0	0	0	0	0	0.0928	0	0.0962	0.643	0	0.228	0.295	0	0.14	0	0.16	0	0	0	0	0	0	0.204	0.0887	0	0	0	0	0	0	0.137	0	0.154	0.238	0
ENSG00000072274.8	TFRC	26.6	50.6	25	38.9	37.8	29.1	26.9	15.4	19.3	10.2	27	25	17.3	20.6	13.3	14.1	9.15	8.98	19.3	11.6	21.3	275	123	20.7	30.7	19.3	41.9	23.3	43.8	26.1	51.8	19.9	10.9	14.9	12.3	90.1	20.4	12.4	23.9	96	9.32	18.6	19.4	29.4	22.2	36.9	22	21.1
ENSG00000200087.1	SNORA73B	3.03	4.7	2.21	3.02	3.38	1.82	3.12	0.774	0.836	0.715	0.776	0.941	0.79	0.65	0.664	0.84	0.701	0.627	1.26	0.476	4.24	21	11.7	9.33	6.14	2.28	3.45	2.12	10.6	2.03	8.54	1.18	0.38	1.75	1.36	8.25	4.18	0.335	4.41	8.88	1.66	2.63	4.28	5.69	4.21	3.58	7.96	2.9
ENSG00000130935.5	NOL11	28.1	25.8	20.3	19.8	24	22.3	28.1	7.53	7.23	8.44	32.4	29.8	9.73	10.5	8.02	9.44	9.2	7	12.7	7.65	28.1	59.1	42.8	33.9	35.8	23.6	22.6	22	27.5	21.6	33.6	11.3	10	13.9	13	23.1	21.9	20.2	35.5	34.4	9.94	20.7	25.2	26.2	27.4	22.4	30.9	17.9
ENSG00000254986.3	DPP3	15.5	13.6	20.5	17	16.1	13.7	24.6	4.69	4.85	6.2	12.3	13.5	7.82	7.37	4.86	7.31	5.61	5.79	11.9	7.54	15	53.1	36.6	19.7	14.1	12	23.8	11.6	26.8	14.6	16.9	6.31	4.5	14.2	9.2	22.1	23.3	14.3	13.5	10.1	8.86	12.6	21.6	15.6	16.7	23.9	21.9	16.8
ENSG00000106355.5	LSM5	11.4	10.9	12.1	13.3	14.4	14.2	11.9	7.46	7.11	7.88	9.38	7.88	6.61	8.33	6.42	9.54	9.11	6.5	9.79	8.18	13.3	33.7	19.5	14.3	13.6	12.6	11.6	11.5	11.5	10.4	14.6	7.74	6.21	7.76	6.96	11.3	9.14	8.27	14.2	16.1	6.97	13.1	12.9	9.98	8.56	10.5	13.1	11
ENSG00000182973.14	CNOT10	11.6	9.62	8.85	11.8	11.9	14	14.5	3.77	4.1	4.61	13.6	11.5	5.41	5.85	4.16	5.7	5.31	3.9	6.66	4.22	12.2	24.5	13.4	14.7	15.9	11	10.4	10.6	11	10.1	14.8	4.95	3.54	5.69	4.72	13.3	9.82	5.44	15.5	16.1	4.93	16.3	12.1	13.6	14.1	10.9	14.8	8.62
ENSG00000134283.13	PPHLN1	16.8	13.8	15.5	18.7	18	20.1	17.9	7.93	8.98	8.96	24	22	9.69	12.6	7.74	10.7	10.3	7.06	10.9	8.18	17.2	34.4	24.1	19.4	20.6	16.2	13.5	15.5	13.9	15.5	19.9	9.3	5.72	8.49	6.07	16.7	14.9	8.52	19.4	23.5	6.13	17.3	16.4	15.4	16.6	15.9	21.3	11.3
ENSG00000232811.1	RP11-96K19.2	0.451	0.384	0.465	0.236	0.345	0.308	0.474	0.261	0.342	0.338	0.875	0.712	0.481	0.592	0.257	0.34	0.413	0.262	0.298	0.197	0.54	1.46	0.66	0.681	0.422	0.351	0.446	0.311	0.353	0.278	0.891	0.189	0.147	0.24	0.376	0.559	0.607	0.274	0.56	0.81	0.18	0.524	0.589	0.572	0.556	0.695	1.3	0.521
ENSG00000163006.7	CCDC138	1.19	1.24	0.883	0.416	0.72	0.538	2.18	1.07	0.831	0.872	3.16	2.81	1.03	1.08	1.3	1.34	0.891	0.716	2.33	0.875	1.33	7.01	1.91	1.71	1.69	0.75	1.11	0.512	2.35	0.471	1.64	0.464	0.178	0.573	0.63	1.13	1.45	0.371	1.15	2.07	0.394	1.3	1.51	1.76	1.67	1.2	1.51	1.1
ENSG00000236683.2	HMGA1P1	0	0	0	0	0	0	0	0	0	0	0	0	0	0	0	0	0	0	0	0	0	0.0905	0.091	0	0	0	0	0	0.0373	0	0	0	0	0	0	0	0	0	0	0	0	0	0	0	0	0	0	0
ENSG00000213872.3	AC092798.2	0.525	0.336	0.19	0.413	0.309	0.424	0.863	0	0	0	0.156	0.425	0.0787	0	0	0	0	0	0.0851	0	0.552	2.64	0.235	0.298	0.729	0.262	0.261	0.27	0.252	0.257	0.419	0.179	0.0614	0.123	0.0949	0.477	0.495	0.213	0.636	0.658	0.266	0.246	0.246	0.549	0.552	0.474	0.381	0.233
ENSG00000254298.1	CTB-17P3.4	0	0	0.436	0	0	0	0.161	0	0	0	0	0	0	0.0919	0	0	0	0	0	0	0	4.73	0	0	0	0.132	0	0	0	0	0.508	0.328	0.153	0	0	0	0	0.122	0	1.16	0.125	0.627	0	0	0	0	0	0
ENSG00000188985.5	DHFRP1	0.268	0.199	0.0806	0.179	0.162	0.209	0.237	0.208	0.144	0.153	0.155	0.129	0.132	0.143	0.193	0.21	0.123	0.128	0.472	0.232	0.188	1.13	0.267	0.133	0.0889	0.138	0.125	0.129	0.132	0.125	0.0633	0.0468	0.0272	0.134	0.105	0.127	0.106	0.0456	0.197	0.119	0.00649	0.137	0.109	0.0731	0.0857	0.168	0.162	0.0557
ENSG00000236456.1	RP4-785G19.2	0.269	0.256	0.256	0.221	0.283	0.342	0.171	0.0966	0.116	0.0769	0.261	0.199	0.145	0.21	0.0505	0.117	0.108	0.0629	0.117	0.105	0.251	0.837	0.726	0.43	0.206	0.243	0.173	0.189	0.351	0.211	0.431	0.126	0.0738	0.129	0.124	0.245	0.227	0.309	0.369	0.485	0.146	0.187	0.287	0.266	0.27	0.202	0.162	0.149
ENSG00000224294.1	RP3-326I13.1	0	0	0	0	0	0	0	0	0	0	0	0	0	0	0	0	0	0	0	0	0	0.0788	0.0178	0	0	0	0	0	0	0	0	0	0	0	0	0	0	0	0	0	0	0	0	0	0	0	0	0
ENSG00000145365.10	TIFA	3.79	5.02	3.52	8.06	7.11	5.14	6.67	0.913	0.929	1.18	7.19	5.17	0.773	1.47	1.14	1.08	0.926	0.844	1.49	1	6.41	72.3	5.35	5.34	6.44	2.63	2.94	3.89	11.3	3.96	4.46	3.36	2.24	1.9	3.19	6.48	11.9	1	2.99	6.87	11.2	2.22	5.18	8.49	8.4	5.72	10.7	5.41
ENSG00000189057.6	FAM111B	0.191	0.196	0.373	0.2	0.32	0.0705	0.51	0.026	0.0196	0.0173	0.017	0	0.0186	0.0183	0.0172	0.0215	0.0159	0.0113	0.0528	0.024	0.235	47.7	3.35	0.0952	0.168	0.124	1.35	0.109	4.29	0.106	0.186	0.07	0.06	0.192	0.134	0.536	1.19	0.0194	0.232	0.117	0.0855	0.0837	0.497	0.686	0.583	2.14	1.75	0.457
ENSG00000155189.7	AGPAT5	8	7.04	14.5	7.57	6.76	6.26	8.5	15	14.8	17.5	16	13.8	13	16.7	15.4	16.8	19	14.6	36.2	16	7.87	90.2	16.6	11.4	11.5	4.51	9.8	4.85	10.8	4.27	15.4	2.61	1.25	6.68	5.32	7.6	6.97	7.05	11.5	10.9	3.94	17	10.4	4.82	4.73	8.86	7.31	7.62
ENSG00000213997.3	PGAM1P7	0.103	0.0451	0.14	0.0937	0.101	0	0.108	0	0	0.0836	0.138	0.182	0.0113	0	0	0.0796	0.121	0.0646	0	0	0.199	3.53	0.32	0.144	0.192	0	0	0	0.214	0	0.171	0.0434	0	0.111	0.121	0.196	0.222	0.0475	0.166	0.281	0.108	0.834	0.388	0.137	0.111	0.197	0.567	0.178
ENSG00000108061.7	SHOC2	36.4	28.2	14.5	27.6	27.9	36.2	27.5	13.2	16.9	12.8	29.4	19	14.1	26.6	11.4	19.2	14.9	9.54	13.1	14.3	27.6	57.9	43	27.9	29.1	24.5	19.1	22.8	22.7	24.2	28.4	10.7	7.79	10.1	8.3	24	18	15	30	23.4	8.06	23	20.3	22.4	23	20.3	20.3	13.4
ENSG00000172409.5	CLP1	7.35	7.4	8.1	7.9	8.38	5.08	7.99	1.53	1.94	2.08	5.58	5.15	2.91	3.11	1.66	2.19	2.44	1.78	1.8	1.85	7.09	19.4	17.9	5.99	7.2	7.68	8.11	8.7	9.6	9.51	10.5	2.11	2.73	3.3	4.14	7.47	6.95	4.06	6	6.2	3.51	5.56	5.49	9.49	9.48	8.77	12.9	7.17
ENSG00000179750.11	APOBEC3B	0.299	0.686	0.83	0.338	0.431	0.117	1.56	0.0791	0.066	0.0821	0.0318	0.0353	0.0601	0.0509	0.0606	0.076	0.0911	0.0606	0.187	0.0755	0.512	38.8	4.76	0.521	0.325	0.31	3.59	0.206	1.93	0.173	0.622	0.444	0.202	0.737	0.133	1.49	1.87	0.049	0.22	0.612	1.03	0.191	0.368	1.08	0.721	1.76	5.84	1.03
ENSG00000170340.10	B3GNT2	22.4	17.8	14.6	18.3	28.7	19.1	12.8	4.61	5.19	11.8	2.53	3.26	6	8.88	4.87	9.48	14.7	11.2	7.48	7.08	23.4	147	12.4	22.2	23.2	10.6	14.3	9.69	28.6	9.04	13.9	7.83	6.29	12	7.93	26.8	22.2	2.33	22.9	8.85	11.6	25.6	9.39	14.3	17.9	12.5	16.3	12.9
ENSG00000141076.13	CIRH1A	16.5	15.8	10.5	14.3	14.4	17.3	18.2	5.91	8.8	8.1	13	11.2	10.6	13	6.05	7.55	9.17	6.49	6.57	5.66	16.4	33.4	28.9	16.3	16.2	15.8	11	14.5	15	14.6	20.8	7.04	5.16	13.4	5.31	14.5	11.7	20.8	17.6	17.5	7.4	11.4	14.1	13.6	14.9	9.6	11.3	9.66
ENSG00000133773.7	CCDC59	26.7	27.5	13.6	22.1	23.5	26.8	22.9	9.03	9.3	10.3	20.2	15.9	8.89	11.3	8.78	12.6	11	9.27	15.4	10.3	28.4	47.4	38.7	24.6	27.3	23.1	16.5	21.6	18.1	18.9	24.6	11.7	7.59	10.9	7.77	23.1	17.6	13.8	29.7	37.8	9.08	21.8	20.7	20.5	18.2	17.7	22	14.7
ENSG00000146731.6	CCT6A	99.2	98.4	93.7	112	112	119	107	47.4	54.8	50.3	128	95.5	60	79.7	44.8	67	56.6	41.2	89.4	53.9	96.6	241	190	110	99.8	98.8	80.5	97.7	113	102	109	48.3	43.1	60.9	34.9	97.3	86.3	102	102	93.3	52.1	88.5	87.1	106	110	74.9	91.7	76.3
ENSG00000119314.11	PTBP3	24.6	22.2	10.2	15.8	17.9	17.7	28	4.39	4.36	5.6	12.6	10.9	4.67	6.3	3.72	7.01	7	4.15	7.99	4.23	24.5	69.9	28.9	24.7	25	11.9	20.1	9.77	50	9.61	19.7	6.82	3.46	15.9	6.61	33	27.2	4.22	24.2	18	8.34	16.7	16.7	39.8	38	23.5	24.6	15.4
ENSG00000226806.1	AC011893.3	0	0	0	0	0	0	0	0	0	0	0	0	0	0	0	0	0	0	0	0	0	1.45	0	0	0	0	0	0	0	0	0	0	0	0	0	0	0	0	0	0	0	0	0	0	0	0.0497	0.0442	0
ENSG00000201558.1	RNVU1-6	0	0	0	0	0	0	0	0	0	0	0.325	0.315	0	0	0	0	0	0	0	0	0.161	2.13	0.251	0	0.306	0	0.213	0	0	0	0.614	0	0	0	0.35	0	0	0	0	0	0	0.332	0	0	0	0	0	0.205
ENSG00000248729.1	RP11-531A21.3	0	0	0.0173	0	0	0	0	0	0	0	0	0	0	0	0	0	0	0	0	0	0	0.341	0.106	0	0	0	0	0	0	0	0	0	0	0	0.0536	0	0.116	0	0.125	0.0969	0.0785	0.142	0	0	0	0.0627	0.114	0
ENSG00000107929.10	LARP4B	24.1	19.8	21.7	20.8	21.8	21.6	26.5	7.63	9.12	8.45	22.4	21.1	11.1	12.8	7.95	10	10.4	6.69	13.6	9.1	23.6	54.3	29.1	25.2	26.5	19.4	21.6	19.5	31	19.9	27.9	12.2	14.4	13.4	8.52	36.4	24.9	22.2	29.3	25.9	9.47	22.1	28.7	30.4	31.6	25.1	32	22.7
ENSG00000216285.4	RP11-490H24.5	0.346	0.307	0.453	0.455	0.388	0.53	0.32	0.253	0.332	0.31	0.392	0.399	0.395	0.503	0.221	0.321	0.305	0.243	0.288	0.279	0.272	2.19	0.775	0.502	0.37	0.33	0.256	0.369	0.646	0.43	0.314	0.259	0.166	0.184	0.115	0.35	0.275	0.0725	0.387	0.318	0.0699	0.305	0.249	0.398	0.456	0.243	0.218	0.203
ENSG00000272524.1	RP11-254F7.4	0	0	0	0	0	0	0	0	0	0	0	0	0	0	0	0	0	0	0	0	0	1.55	0.195	0	0	0	0.156	0	0.244	0	0	0	0	0.61	0.183	0	0	0	0	0	0.0918	0.557	0	0	0	0.111	0.247	0
ENSG00000228612.2	HK2P1	0.0177	0.0219	0	0	0	0	0	0	0	0	0	0	0	0	0	0	0	0	0	0	0.0167	0.0755	0.0334	0.0437	0	0	0.0211	0	0.0164	0	0	0	0	0	0	0.0216	0.0121	0.024	0	0.0303	0	0	0	0.011	0.0178	0	0	0
ENSG00000159399.5	HK2	25.1	30.4	2.86	12	10.9	14.3	18.5	2.19	0.96	1.72	0.802	0.842	0.941	1.03	2.29	2.72	1.37	1.49	8.91	3.21	20.8	76.3	37.2	6.48	4.6	1.84	40.5	2.78	25.2	2.84	8.13	3.68	3.58	1	0.455	22.4	17	20.8	6.46	29.9	1.66	2.59	6.33	19.1	21.2	15.4	11.9	15.5
ENSG00000238025.1	ZDHHC4P1	0.0361	0.0284	0.0303	0	0	0	0	0	0	0	0	0	0	0	0	0	0	0	0	0	0	0.274	0	0	0.0683	0	0	0	0	0	0	0	0	0	0	0.103	0	0	0	0	0	0	0	0	0	0.0752	0	0
ENSG00000213881.3	NPM1P6	0.278	0.277	0.176	0.244	0.271	0.397	0.405	0.0625	0.059	0.0807	0.274	0.242	0.0645	0.0884	0.0798	0.0998	0.0739	0.0722	0.142	0.0911	0.311	1.02	0.51	0.581	0.325	0.258	0.15	0.198	0.282	0.179	0.207	0.0888	0.0685	0.114	0.0471	0.279	0.188	0.118	0.281	0.662	0.17	0.237	0.228	0.26	0.236	0.183	0.168	0.175
ENSG00000125657.3	TNFSF9	2.42	2.08	0.791	1.08	1.04	0.471	0.562	2.11	2.44	1.63	5.89	5.35	3.8	4.6	2.1	3.87	1.62	1.46	3.44	2.18	1.1	143	2.5	0.955	0.732	0.901	0.99	0.82	10.6	0.663	1.62	0.348	0.165	0.617	0.168	6.19	0.642	0.42	1.57	0.476	0.0873	0.296	0.34	1.51	1.87	1.18	2.74	0.278
ENSG00000141293.11	SKAP1	1.18	1.56	6.57	0.728	0.65	0.256	6.93	0.0731	0.181	0.207	0.0364	0.0413	0.139	0.161	0.256	0.56	0.199	0.17	0.763	0.223	2.59	63.7	0.0124	1.41	1.54	0.511	1.61	0.892	0.938	0.774	1.95	0.211	0.076	8.38	5.26	4.21	2.61	0.0998	1.38	0.256	1.38	19.8	1.6	0.941	0.894	4.51	12.7	1.2
ENSG00000186076.4	RP11-887P2.3	0.567	0.534	0.844	0.792	0.721	0.883	0.577	0.414	0.584	0.468	0.686	0.737	0.811	0.928	0.402	0.503	0.48	0.422	0.482	0.443	0.501	4.23	1.62	0.921	1.02	0.566	0.458	0.714	1.18	0.744	0.418	0.455	0.295	0.329	0.223	0.645	0.489	0.101	0.609	0.53	0.127	0.515	0.404	0.688	0.717	0.455	0.416	0.339
ENSG00000242958.1	RP11-662B19.1	0	0	0.0758	0	0	0	0	0	0	0	0.09	0	0	0	0	0	0	0	0	0	0	0.299	0	0.0862	0	0	0	0	0	0	0	0	0	0	0	0	0	0	0	0	0	0	0	0	0	0	0	0
ENSG00000129173.8	E2F8	0.141	0.134	0.208	0.088	0.151	0.0317	3.11	0.0132	0.0157	0.0161	0.0249	0.0266	0.0138	0.0114	0.0164	0.0194	0.013	0.0117	0.0228	0.0142	0.0989	17	0.897	0.0703	0.146	0.0476	2.11	0.0421	6.31	0.0392	0.206	1.62	0.899	0.0666	0.0588	0.55	0.49	3.14	0.0828	0.0401	0.027	0.0306	0.156	2.16	2.03	2.27	1.64	1.63
ENSG00000100721.6	TCL1A	0.0232	0.0545	0	0	0.0342	0	0.0287	0	0	0	0	0	0	0	0	0	0	0	0	0	0.0214	200	0	0	0	0	0.0633	0	0.0312	0	0.0565	0.0256	0	0.0374	0.0741	0.282	0.031	0	0	0	0	0.0173	0.0168	0	0	2.43	40.7	0.0176
ENSG00000181163.9	NPM1	340	361	235	366	372	466	409	89.9	96.6	95.5	244	181	88	121	93	132	108	77	190	109	380	1520	961	576	641	367	248	303	411	269	436	130	94.9	168	87.6	314	269	140	357	1040	273	277	314	284	255	252	288	271
ENSG00000249855.1	EEF1A1P19	2.19	1.72	1.18	1.93	1.81	2.38	2.43	0.428	0.456	0.56	0.788	0.849	0.721	0.706	0.489	0.62	0.762	0.459	0.866	0.53	2.28	5.39	3.58	2.54	2.68	2.01	1.44	1.88	1.56	1.7	2.14	0.669	0.302	0.94	0.42	2.26	2.07	0.341	2.62	3.05	0.895	1.34	2.53	2.17	2.32	1.52	1.58	1.21
ENSG00000138363.10	ATIC	38	36	43.6	44.1	44.9	49.6	59.6	23.1	25.4	32.2	23	22.9	29.8	33.3	22.3	30.8	34.9	23.7	33.6	30.1	39.4	149	85	49.9	50.1	42.8	39.3	40.5	29.2	43	45.4	18.5	15.4	27.8	19	35.5	23	31	45.9	46.6	20.9	43.2	40.3	28.3	30.7	36.1	49.7	28.3
ENSG00000198900.5	TOP1	43	54.4	46.6	36.9	38.8	37.5	47.9	17.4	19.5	22.1	63.8	50.1	22.5	28.1	18.4	22.3	23.7	16.5	30.3	18.8	47.6	128	84.5	54.7	53.2	40.8	45.1	38.7	57.7	38.5	53.3	19	12.2	24.9	20.5	81.5	44.1	17.1	43	54.4	17.1	46	45.6	46	47.8	54.7	64.7	38.6
ENSG00000258929.2	RP11-58E21.3	0.128	0.176	0.0896	0.181	0.162	0.105	0.229	0.0298	0.0372	0.0582	0.214	0.248	0.0521	0.0522	0.0451	0.0577	0.0598	0.0468	0.0764	0.0475	0.199	2.46	0.263	0.19	0.108	0.0902	0.222	0.0913	1.04	0.0924	0.25	0.0677	0.0203	0.135	0.099	0.408	0.215	0.0452	0.111	0.0705	0.0288	0.0986	0.163	0.419	0.394	0.518	1.33	0.152
ENSG00000177776.8	RPS2P2	0	0	0	0	0	0	0	0	0	0	0	0	0	0	0	0	0	0	0	0	0	0.085	0	0	0	0	0	0	0	0	0	0	0	0	0	0	0	0	0	0	0	0	0	0.0501	0	0	0	0
ENSG00000166889.13	PATL1	37.2	31.1	27.6	28	29.4	33.8	36.9	8.18	8.57	9.53	30.3	24	8.84	11	8.52	10.5	9.24	7.81	16.4	9.86	34.1	86	55.7	43.3	45.8	29.5	27.1	25.2	31	25.2	31.4	15.3	10.8	19.5	17.9	47.1	29.7	33.1	38.6	42.2	8.52	17.6	26.3	31.9	34.9	29	34.1	20
ENSG00000174173.6	TRMT10C	17	18.5	20.9	14.2	16.8	13	19.3	7.38	10.7	7.68	16.9	14.5	13.6	17.2	7.48	10.3	9.7	6.65	6.66	8.05	18.1	44.7	36.9	16.5	16.2	16.5	16.6	16.5	21.3	16.2	25	10	13.9	9.99	13	14	13.5	18.8	15.2	17	5.83	11.9	12.3	19	18.8	16.7	21.2	14.7
ENSG00000161405.12	IKZF3	0.298	0.661	0.0932	0.297	0.31	0.0807	1.07	0.0158	0.018	0.0195	0.0191	0.019	0.0324	0.0363	0.031	0.0349	0.0134	0.0188	0.156	0.0399	0.266	55	0	0.447	0.386	0.13	0.6	0.164	0.464	0.2	0.645	0.1	0.0248	0.0758	0.224	2.41	0.597	0.0282	0.22	0.0936	0.0878	0.112	0.369	0.212	0.142	3.6	6.92	0.603
ENSG00000237638.1	AC007386.2	0	0	0	0	0	0	0	0.0621	0.0767	0.0524	0.123	0.093	0.0575	0.0604	0.032	0.0406	0.0739	0.0549	0.00915	0.0175	0	6.78	0	0	0	0	0.0502	0	0	0	0	0	0	0	0	0.0168	0.0538	0	0	0	0	0	0	0	0	0.167	1.05	0
ENSG00000163938.12	GNL3	61.7	75.5	45.1	46.6	51.2	38.1	102	17.6	22	18.7	49.9	38.8	26.5	34.4	18.2	25.2	22.4	15.6	24.5	19.6	80.7	193	131	71	70.4	37	44.3	35.7	94.4	33	67.5	25.1	16.4	21.8	30.8	59.3	72.8	48.9	68	78	43.7	75.7	89.8	68.9	65.7	45.9	66.3	45.8
ENSG00000249859.3	PVT1	2.51	2.53	5.1	1.27	2.16	0.922	2.99	0.292	0.422	0.128	0.0745	0.083	0.525	0.557	0.196	0.264	0.117	0.125	0.348	0.188	4.48	17	6.08	4.03	3.77	1.82	1.43	1.01	4.58	1.4	4.76	0.462	0.106	0.362	0.283	2.27	2.42	0.792	2.25	12.7	0.145	0.73	5.71	2.5	2	2.29	5.26	0.884
ENSG00000249353.2	NPM1P27	5.46	6	3.83	5.62	5.49	8.03	5.08	1.56	1.39	1.62	3.97	3.36	1.5	1.99	1.65	2.28	1.64	1.29	3.1	1.96	6.09	23.6	13.7	6.16	8.27	5.73	3.76	4.83	6.05	4.14	5.82	2.41	1.75	2.54	1.53	6.14	4.41	2.77	6.37	16.4	3.94	4.73	4.92	4.34	4.12	3.64	4.33	4.05
ENSG00000248578.1	NPM1P21	0.0727	0.0609	0.0438	0	0.059	0.109	0	0.0114	0.0246	0	0	0	0	0.0241	0.0304	0	0.0405	0	0	0	0.0648	0.386	0.196	0.114	0	0.063	0.0457	0.0481	0.0816	0	0.084	0	0	0	0	0.06	0.057	0.0217	0.0686	0.184	0.0503	0	0.0582	0.0479	0.0489	0	0.0498	0.0158
ENSG00000237828.1	PA2G4P1	0.0302	0.0277	0.0191	0	0	0.0303	0	0	0	0	0	0	0	0	0	0	0	0	0	0	0.0243	0.1	0.0591	0	0	0	0	0	0.0447	0	0	0	0	0	0	0.0308	0	0.0274	0	0	0	0	0	0.0357	0.0441	0	0	0
ENSG00000172660.7	TAF15	98.9	86.8	91.8	90.4	82.6	93.4	128	59.3	58.4	63	141	116	63.6	78.4	61.8	74.9	68.9	56	100	70	93.6	189	168	128	126	111	92.7	129	127	141	119	51.2	42.6	45.7	47.5	105	93.9	66.8	127	126	44.3	128	115	114	118	109	125	85.7
ENSG00000178403.3	NEUROG2	0	0	0	0	0	0	0	1.06	0.566	1.4	3.03	3.47	0.193	0.248	1.54	0.0703	0.108	1.43	0.0748	0.0365	0.0205	19.7	0	0	0	0	0	0	0	0	0	0	0	0	0	0	0	0	0	0	0	0.029	0	0.0166	0.0222	0	0	0
ENSG00000235499.1	AC073046.25	1.03	0.924	0.46	0.508	0.508	0.374	1.78	0.102	0.081	0.126	0	0	0.082	0.0975	0.114	0.0883	0.101	0.0709	0.249	0.112	1.17	13.2	1.41	1.11	0.725	0.442	1.23	0.551	2.8	0.574	1.13	0.203	0.132	0.465	0.575	2.06	1.95	0.31	0.846	0.65	0.508	0.201	1.07	4.23	4.13	2.11	1.07	1.11
ENSG00000140750.12	ARHGAP17	53.1	41.7	30.7	35	41.5	53.7	26.6	6.09	5.35	6.23	13.3	13.8	6.95	5.77	6.11	6.3	6.02	5.36	18.2	8.03	41.3	113	45.8	41.3	46.4	24.2	29.4	28.5	24.4	25	37.3	15.4	14	12	7.18	38.5	20.6	17.4	47.3	32.9	8.84	32.2	24.7	28.4	33.5	40.2	59.4	19.6
ENSG00000225885.2	AC023590.1	0.0287	0.0287	0	0.0669	0.0371	0.0567	0.0778	0	0.0189	0.03	0.138	0.168	0.0316	0.0238	0.0192	0.019	0.0235	0.02	0.0433	0.0153	0.0372	2.05	0	0.0821	0.075	0.0276	0.0517	0.0235	0.0515	0.0256	0	0.0232	0	0.0426	0.0725	0.0899	0.117	0	0.0672	0.0598	0.0302	0.0969	0.0591	0.0398	0.0378	0.125	0.761	0.0269
ENSG00000253882.2	RP11-61L23.2	0.192	0.104	0.189	0.173	0.117	0.184	0.224	0.0179	0.0217	0.0202	0.0641	0.0695	0.0299	0.0308	0.0143	0.0335	0.0194	0.0164	0.0272	0.0314	0.255	0.782	0.202	0.363	0.179	0.072	0.0894	0.0937	0.452	0.0823	0.191	0.0433	0.0173	0.0889	0.0284	0.271	0.259	0.0172	0.146	0.174	0.0633	0.0999	0.168	0.264	0.297	0.167	0.15	0.0565
ENSG00000125743.6	SNRPD2	121	117	107	139	136	143	128	70.2	79.3	76.8	84.3	76.7	76.9	95.2	63.3	86.1	91.6	69.7	79.2	70.3	130	318	260	167	175	129	96.2	122	124	113	148	69.6	53	75	35.1	116	90.5	60.2	127	228	45.4	143	135	141	139	90.6	131	84.2
ENSG00000225886.1	RP11-288L9.4	0.446	0.214	0.375	0.318	0.317	0.116	0.115	0.246	0.214	0.248	0.725	0.649	0.341	0.298	0.234	0.418	0.234	0.279	0.318	0.273	0.316	4.13	0.231	0.492	0.615	0.349	0.209	0.46	0.113	0.395	0.393	0.151	0.191	0.168	0.0649	0.995	0.178	0	0.716	0.368	0.0805	0.81	0.236	0.159	0.165	0.431	0.671	0.186
ENSG00000123600.14	METTL8	4.71	3.52	3.56	3.6	3.98	3.93	5.15	2.49	2.45	3.24	3.55	3.11	2.34	2.77	2.58	2.73	3.62	2.97	5.94	3.53	4.06	15.8	7.88	5.75	4.83	7.24	4.01	5.39	6.37	6.54	4.63	1.62	1.03	1.73	1.3	3.38	2.62	1.65	5.45	4.56	1.06	1.98	4.83	8.27	9.11	4.42	5.86	1.73
ENSG00000084463.3	WBP11	69.8	56.3	60.3	68.9	64.5	88.5	68.7	27.1	30.9	30.8	60.4	58	40.6	42.8	26.5	37	39.8	24.4	45.5	30.5	68	128	71	70.7	71.6	60	47.9	59.4	48.3	57.9	77.7	37.2	28.9	31.7	19.9	73.5	50.3	52	89.4	79.9	22.1	43.3	57.5	63.9	68.8	52.1	65.6	42
ENSG00000145604.11	SKP2	7.47	7.37	6.23	5.31	6.72	4.83	8.35	3.16	3.72	3.63	11.3	10.7	4.39	4.54	3.9	3.88	3.96	2.93	6.93	4.03	6.8	26.8	27.8	10.2	9.11	6.66	5.97	6.04	11.7	5.9	10.3	2.23	1.4	2.59	6.8	7.15	6.08	1.59	10.8	9.8	2.87	7.88	7.52	7.36	6.72	7.45	11.1	4.38
ENSG00000256568.1	RP11-800A3.3	0	0	0.0444	0.362	0.258	0.269	0	0	0	0	0	0	0	0	0	0.0708	0	0	0	0	0	5.39	0	0	0	0	0	0	0	0	0	0.365	0.237	0.147	0	0	0	0.0552	0	0	0	0	0	0.151	0.155	0.0517	0.111	0
ENSG00000253690.1	RP11-380I10.4	0	0	0	0	0	0	0	0	0	0	0	0	0	0	0	0	0	0	0	0	0	1.24	0	0	0	0	0	0	0	0	0	0	0	0.153	0	0	0.0848	0	0	0	0	0	0	0	0	0.0623	0.326	0
ENSG00000130520.6	LSM4	35.9	35.2	63.1	36.9	39.2	33.9	44.3	38.5	48.7	34.4	50.9	48.5	48.4	57.7	35.4	47	45.4	32	38.4	41	38	102	58.8	43.9	47.5	40.1	47.6	34.1	48.9	33.4	46.1	24.4	24.8	45.7	31.2	47.8	33.6	39.1	43.7	39.7	14.4	57.1	47.3	41.8	40.7	48.9	51.3	37.2
ENSG00000249572.1	CTD-2203K17.1	1.32	0.906	1.08	1.38	1.29	1.3	1.77	0.376	0.312	0.465	0.55	0.559	0.403	0.429	0.406	0.774	0.498	0.345	0.704	0.441	1.46	4	2.58	1.73	0.79	0.875	1.54	0.719	1.06	0.674	1.56	0.358	0.227	1.28	0.47	0.935	1.7	0.158	2.08	1.39	0.723	2.77	1.5	1.01	1.11	1.54	1.57	0.956
ENSG00000129696.8	TTI2	5.26	5.24	5.78	6.6	6.18	5.86	6.46	1.65	1.78	2.11	5.64	5.18	2.65	2.86	1.61	2.33	2.4	1.73	3.37	1.86	5.57	10.8	7.93	5.86	8.93	5.46	4.65	5.18	5.23	5.21	6.73	3.24	2.66	3.34	2.33	5.6	5.49	3.9	7.47	6.59	1.88	5.82	5.76	5.37	6.07	4.82	7.77	4.02
ENSG00000264577.1	AC010761.8	3.02	4.7	2.44	4.16	3.62	2.69	6.27	0.596	0.782	0.637	2.5	2.41	0.901	0.952	0.665	0.977	0.853	0.526	1.01	0.872	4.91	15.3	5.68	7.42	5.59	2.36	3.44	2.47	5.22	2.2	7.24	1.24	0.609	1.54	1.25	6.33	3.29	0.586	3.79	7.56	2.03	3.21	5	9.49	6.47	4.44	7.9	3.24
ENSG00000234080.2	RP11-183G22.1	0.34	0.287	0.169	0.225	0.277	0.233	0.286	0.129	0.157	0.119	0.064	0.0899	0.225	0.206	0.0973	0.0939	0.122	0.101	0.107	0.0755	0.352	0.802	0.495	0.259	0.339	0.259	0.227	0.227	0.35	0.229	0.436	0.127	0.079	0.201	0.109	0.273	0.221	0.155	0.331	0.72	0.294	0.304	0.388	0.521	0.514	0.203	0.388	0.222
ENSG00000109320.7	NFKB1	28.5	29.8	17.4	25.6	26.2	28.5	31.9	3.55	3.42	4.23	13.1	12.8	4.62	4.56	4.07	4.36	4.23	3.6	8.58	4.8	27.6	100	32.7	34.8	41.9	24.5	22.1	23.1	24.9	23	28.3	10.4	5.84	9.27	8.02	33.4	22.3	11.7	30.2	29.9	8.57	10.6	24.9	27.5	29.5	22.6	31.5	15.2
ENSG00000227288.3	RP5-837I24.1	0	0	0.028	0	0	0	0	0	0	0	0.0409	0.035	0.0207	0.021	0	0	0	0	0	0	0	0.27	0	0.0389	0.0598	0	0.0258	0	0.0306	0	0.0376	0.0182	0	0	0	0.0898	0.021	0	0	0	0.0153	0.0402	0.0267	0	0	0.0449	0.0733	0.0262
ENSG00000168438.10	CDC40	11.9	10.3	14.3	11	12.5	13	13	4.35	6.07	7.91	12.4	9.73	8.75	11.9	5.91	5.02	10.5	5.58	6.74	4.05	10.8	25.1	17.1	13.9	16.8	10.2	8.21	10.1	9.61	8.93	12.5	4.93	3.37	5.84	5.09	12.2	10.4	6.32	13.7	16	4.76	12.2	10.2	9.57	10.1	9.63	13.7	7.55
ENSG00000198153.7	ZNF849P	0.0419	0.0454	0.0363	0	0.0312	0	0.0626	0.0163	0.0292	0.0368	0.0432	0.0461	0.038	0.0457	0.0115	0	0.0383	0.0325	0.0268	0.0196	0.0644	0.176	0.106	0.0799	0	0.0287	0.0245	0.0242	0.0423	0.0247	0.0428	0.0155	0	0.026	0	0.037	0.0201	0	0.05	0.106	0.0203	0.0299	0.0448	0.0372	0.0315	0.0245	0.049	0
ENSG00000121350.11	PYROXD1	7.98	5.87	5.34	6.53	6.79	8.74	9.3	1.36	1.6	1.55	5.2	4.37	1.84	2.64	1.65	2.41	1.62	1.21	4.95	2.24	7.36	13.8	10.6	6.9	8.53	5.57	6.02	5.55	7	5.52	7.2	3.11	2.23	3.1	2.66	6.54	7.13	5.5	7.39	7.4	4.33	3.63	6.61	6.3	6.48	7.49	4.71	5.43
ENSG00000264940.2	SNORD3C	0.0692	0.0938	0	0	0	0	0	0	0	0	0	0	0	0	0	0	0	0	0	0	0.148	2.14	0	0	0	0	0.141	0	0	0	0	0	0	0	0	0	0.248	0	0.315	0	0	0	0.0555	0.126	0	0.053	0.0709	0
ENSG00000139687.9	RB1	22.8	21.3	18.2	17.5	22.5	20.2	18.2	7.19	7.59	7.53	18.8	14.8	6.83	9.65	8.17	9.32	8.23	6.05	20.2	10.1	19.2	61.3	19.5	23.8	25.5	15.4	11.5	14.7	24.1	14.4	17.5	8.25	6.73	7.92	4.23	23.7	19.5	13.1	25.9	15.2	4.65	12.1	15.3	9.51	10.2	13.6	20.7	9.26
ENSG00000105810.5	CDK6	5.4	5.98	8.52	7.44	8.37	9.23	6.38	2.71	1.57	2.68	2	2.11	2.04	2.12	3.24	2.21	2.5	3.14	5.37	3.31	5.08	32.3	17.8	6.36	8.85	6.18	6.09	7.19	5.96	7.45	4.59	2.17	2.82	3.5	2.81	7.16	9.15	0.699	7.96	4.36	3.69	3.32	4.91	11	10.1	7.34	5.54	8.02
ENSG00000237372.1	RP11-316P17.2	0	0	0	0	0	0	0	0	0	0.0697	0	0	0	0	0	0.0503	0.0643	0.0488	0	0.0453	0	12.7	0	1.05	1.47	0	0	0	0	0	0.129	0	0	0	0.201	0.215	0	0.0953	0	0.0908	0.0633	0.0531	0.0543	0	0	0.109	0.13	0
ENSG00000133997.7	MED6	17.4	15.4	13.6	19.2	18.4	18.2	17.2	7.46	9.02	7.8	18	14.4	10.8	13.9	7.64	10.7	9.12	6.22	11.6	7.9	17.7	37.5	27.8	23.3	22.3	15.1	11.9	15.3	17.6	14.2	20.6	7.8	5.95	6.93	6.94	17.1	14.3	11.2	21.7	24.5	5.84	16.7	15.6	20.7	22.5	13.5	19	10.7
ENSG00000152455.11	SUV39H2	2.42	2.89	2.48	2.32	2.74	2.1	3.6	1.51	1.58	1.55	5.01	5.03	1.88	2.01	1.34	1.49	1.64	1.28	1.76	1.47	2.76	16.1	6.42	3.85	3.63	2.65	2.5	2.34	4.1	2.37	3.35	1.16	0.825	1.58	1.25	2.55	2.62	1.08	3.47	3.9	1.37	2.64	4.37	2.97	2.88	2.41	2.56	2.2
ENSG00000235013.1	COX20P2	0	0	0	0	0	0	0	0	0	0.0491	0	0	0	0	0	0	0.0732	0.0198	0	0	0	13.1	0	0	0	0	0	0	0	0	0	0	0	0	0	0	0.0928	0	0	0	0	0.107	0	0	0	0.0701	0.235	0
ENSG00000230107.1	CTA-126B4.7	0.0443	0.0569	0.0965	0	0	0	0	0	0	0	0	0	0	0	0	0.0424	0.0314	0	0.0671	0	0.0705	4.56	0	0.0414	0.209	0	0.0461	0	0.0649	0	0	0	0	0.404	0	0.115	0.0945	0	0	0	0.269	0.0781	0.192	0	0	0.149	0.408	0
ENSG00000205581.6	HMGN1	44.4	51	44.8	60.4	56	47.7	76.9	32.7	29.5	34.4	88.3	86.1	31.7	32.5	30.3	39.5	40.9	27.2	48.3	31.2	71.1	192	90	95	104	61.5	61.9	91.6	87.7	97.9	97.7	28.7	16	48.6	21.5	86.6	71.7	10.1	80	125	38.8	94.9	99.7	73.7	62.9	72.9	88.3	53.3
ENSG00000221829.5	FANCG	9.75	8.96	7.24	8.67	8.76	7.57	11.3	5.52	6.66	7.2	29.9	29.8	9.11	7.8	5.26	6.87	7.44	6.25	6.95	5.03	10.3	33.3	13.3	16.4	18.7	9.01	8.89	6.6	12.6	6.27	11.3	3.12	1.82	5.84	3.4	9.96	9.94	1.92	14.8	16.6	7.27	11.5	12.5	13.6	14.2	10.8	17	7.91
ENSG00000117505.8	DR1	12.5	10.9	7.51	15.7	14.3	13.7	11.7	5.4	5.82	5.06	15.7	10.8	4.85	7.27	5.17	6.48	5.95	3.99	8.52	5.7	11.8	22.3	23.2	16.5	16.1	11.1	9.43	10.4	13	10.1	12.7	6.18	4.2	6.78	4.24	15.1	9.9	7.4	12.2	11.1	3.99	8.99	10.6	17.8	17.3	10.2	13.1	8.12
ENSG00000196152.6	ZNF79	4.94	3.88	5.36	4.07	4.41	4.27	8.77	1.42	1.55	1.84	5.36	4.99	2.14	2.23	1.47	1.83	2.21	1.52	1.74	1.44	4.85	10.5	6.51	5.62	6.37	6.28	3.65	4.7	3.48	5.18	5.52	1.9	1.8	1.99	2.15	4.1	4.1	3.35	5.36	4.91	2.12	5.11	5.64	4.07	5.31	4.21	5.96	3.43
ENSG00000137265.10	IRF4	4.82	1.71	0.146	0.517	0.755	0.352	0.813	0.0508	0.0462	0.0665	0.0417	0.0555	0.054	0.0565	0.0617	0.103	0.0564	0.0553	0.328	0.0872	5.03	386	0.0999	34.3	39.9	0.369	5.34	0.298	1.06	0.302	1.81	0.485	0.0756	0.197	0.555	4.06	5.3	0.168	1.02	0.609	0.0886	0.446	0.402	3.85	3.85	12.2	28.4	1.82
ENSG00000162927.9	PUS10	2.82	2.52	2.92	2.6	2.7	2.3	3.13	1.05	1.18	1.11	2.39	2.37	1.3	1.54	1.03	1.56	1.4	0.869	2.34	1.17	3.02	8.71	5.26	2.73	3.3	1.98	2.17	2.03	2.44	1.95	2.73	1.08	0.7	1.77	3.84	4.01	2.68	1.18	3.36	4.13	1.58	3.89	2.84	2.52	2.36	3.76	3.34	1.71
ENSG00000189362.7	TMEM194B	3	2.78	2.66	2.06	2.93	3.18	2.78	0.899	1.03	0.897	4.85	4.28	1.38	1.8	1.21	1.2	0.907	0.898	1.72	1.31	3.23	6.47	3.13	3.21	3.95	2.45	2.17	2.84	2.34	2.89	3.05	1.05	0.575	1.28	0.848	3.8	3.47	0.391	3.31	2.21	0.739	2.65	2.73	3.41	3	2.62	3.84	1.96
ENSG00000213885.3	RPL13AP7	2	2.05	1.78	1.79	1.85	2.14	2.07	0.68	0.545	0.642	1.31	1.11	0.556	0.638	0.556	0.622	0.772	0.594	0.825	0.613	2.37	5.31	3.46	1.84	2.07	2.16	1.82	2.04	2.19	1.67	1.77	0.876	0.677	1.1	0.741	2.1	1.99	1.29	2.1	5.47	1.65	1.82	2.25	3.07	3.05	1.74	2.36	1.68
ENSG00000187997.7	C17orf99	0.0518	0.0323	0	0	0	0	0.0683	0	0.00919	0.013	0	0	0.00465	0	0.00946	0.012	0	0.0146	0.0204	0.0193	0.0516	3.62	0	0.0356	0	0.0202	0.0353	0.0295	0.149	0.0179	0.114	0	0	0.0154	0.00951	0.0962	0.0942	0	0.112	0.1	0.0088	0.0168	0.0578	0.367	0.318	0.0753	0.2	0
ENSG00000238000.1	RP11-274E7.2	1.37	1.41	3.17	1.54	1.65	1.42	0.817	0.559	0.547	0.563	0.731	0.707	0.571	0.611	0.517	0.793	0.596	0.524	0.69	0.551	1.6	8.97	1.68	2.47	2.6	1.24	1.61	1.07	1.75	1.07	2.36	0.658	0.711	1.52	1.73	2.52	1.51	0.529	1.67	1.59	0.74	2.74	1.84	1.24	1.2	2.67	3.78	1.31
ENSG00000198015.8	MRPL42	12.8	12.7	19	15.7	15.6	15.5	14.7	5.41	5.93	5.27	9.25	7.08	4.45	6.34	5.43	8.77	6.25	4.15	10.6	7.63	14.1	31.8	25.3	17.6	20.8	11.2	12.2	10.9	13.6	10.7	17.5	8.19	6.47	11.4	7.17	13.9	11.4	6.29	14.6	15.6	5.04	16.7	15.5	13.7	13.2	11.7	11.6	10.5
ENSG00000145088.4	EAF2	2.37	2.19	1.92	2.79	2.74	2.13	3.11	3.15	2.77	2.68	2.67	2.69	2.58	3.24	2.29	3.36	2.63	2.32	3.66	3.22	2.47	38.5	0.826	2.05	3.34	1.41	2.98	1.24	2.02	1.21	3.09	1.54	0.778	4.15	0.833	3.5	4.15	1.18	2.63	1.46	1.79	5.75	7.87	0.909	0.732	3.7	15.7	1.68
ENSG00000048462.6	TNFRSF17	0.123	0.149	0.0416	0.112	0.178	0.0382	0.15	0.0429	0.0356	0.209	0.212	0.183	0	0	0.0481	0.0531	0.101	0.174	0.0666	0.0508	0.291	123	0.0762	0.55	0.48	0.066	6.64	0.0527	0.35	0.0369	0.66	0.0283	0	0.088	0.117	0.777	7.36	0.0232	0.212	0.257	0.05	0.193	0.183	0.0747	0.0684	6.58	18.7	1.08
ENSG00000188529.10	SRSF10	6.48	6.49	6.52	7.47	6.57	7.38	6.3	1.36	1.55	1.81	5.49	4.69	1.59	1.98	1.52	1.93	1.86	1.26	3.14	1.67	6.78	17.8	10.7	6.94	8.61	5.64	4.82	5.25	4.85	5.09	8.75	2.67	1.77	2.86	2.15	6.97	6.06	2.53	7.27	8.64	2.48	4.86	6.17	4.68	4.6	5.29	4.79	4.37
ENSG00000083844.6	ZNF264	4.5	3.72	2.97	4.68	3.91	4.12	5.59	0.759	0.784	0.972	2.76	2.88	0.906	0.982	0.897	1.08	1.02	0.699	1.85	0.946	4.23	8.14	6.33	5.08	5.86	3.37	2.79	3.35	3.64	3.28	5.97	1.35	1.05	1.59	1.31	4.48	4.22	1.51	5.13	5.88	2.12	3.42	3.56	4.36	4.56	3.41	4.44	3.08
ENSG00000163960.7	UBXN7	13.5	9.84	9.53	10.7	10.8	12.6	15.4	4.89	5.12	5.57	23.4	18	5.31	6.73	5.34	6.72	6.83	4.42	9.36	5.48	11.8	33.1	20.7	14.9	18	13.8	8.56	12.6	10.3	12.2	17.5	4.4	3.41	4.1	2.91	14.4	10.7	4.15	17	19.4	4.65	15.8	12.4	14.8	15	10.6	12.4	6.92
ENSG00000113441.11	LNPEP	9.06	6.85	3.23	9	7.65	11.8	10.1	1.53	1.91	1.92	11	8.34	1.89	2.94	1.79	2.18	2.13	1.46	3.95	2.03	6.6	33.1	9.45	6.81	6.93	6.37	4.58	7.28	7.26	7.61	6.71	4.34	2.91	1.74	1.36	6.77	6.2	5.31	6.75	7.37	1.99	3.97	5.22	8.33	9.58	6.29	5.96	4.29
ENSG00000228168.1	HNRNPA1P21	0.0539	0.0381	0	0	0	0	0	0	0	0	0	0	0	0	0	0	0	0	0	0	0.0471	3.57	0	0	0	0	0.0723	0	0.119	0	0	0	0	0	0	0.262	0.0794	0	0	0.0562	0	0	0.0515	0.236	0.137	0.219	0.703	0
ENSG00000205057.3	CLLU1OS	0	0	0	0	0	0	0	0	0	0	0	0	0	0	0	0	0	0	0	0	0.0945	3.48	0	0.0762	0	0	0	0	0.234	0	0	0.0861	0	0	0	0	0.435	0	0	0	0	0	0	0	0	0	0.14	0
ENSG00000128815.13	WDFY4	1.45	1.27	0.785	1.13	1.23	0.533	1.17	0.441	0.373	0.412	0.163	0.155	0.335	0.303	0.604	0.674	0.343	0.276	2.15	1.04	0.817	55.9	0.0609	0.48	1.08	0.526	0.934	0.565	0.574	0.609	1.03	0.301	0.163	0.401	0.209	5.11	0.956	0.0969	1.43	0.564	0.16	0.314	0.658	0.535	0.576	3.35	20.4	0.474
ENSG00000112578.5	BYSL	12.8	16.4	16.6	9.14	11.1	8.59	13.6	4.63	5.26	4.89	7.66	7.44	7.31	7.99	4.42	6.57	5.76	3.93	5.62	5.15	14.2	33	34.1	14.8	15.5	10.5	9.36	9.66	16.5	10.5	16.9	6.42	5.42	6.4	6.09	12.2	10.2	19.2	15.9	17.2	6.77	8.49	14.2	15.3	15.4	7.21	13.2	8.66
ENSG00000196419.8	XRCC6	200	172	199	219	204	261	218	63.4	73.3	69.5	175	154	103	111	60	88.1	82.3	57.1	101	72	197	388	279	267	278	213	167	215	210	212	237	115	86.3	94.9	63.4	211	159	155	223	252	61.4	176	176	203	213	158	195	123
ENSG00000169612.3	FAM103A1	6.47	5.74	6.58	7.33	7.08	7.76	7.93	3.56	4.45	3.57	9.4	6.75	4.02	6.36	3.23	4.96	3.93	3.03	4.31	3.57	7.6	15.6	11.5	8.68	8.15	7.06	6.16	7.27	11.6	7.09	8.44	2.92	2.52	4.1	4.16	5.96	7.92	5.91	6.47	8	3.64	7.34	6.97	10.9	11.1	6.02	7.4	7.08
ENSG00000084774.9	CAD	14.4	13.2	10.6	15.2	15.1	13	16.2	4.57	5.38	6.08	20.5	23.3	8.71	7.08	4.64	6.03	7.28	4.66	7.88	5.12	16.3	41.4	33.7	26.4	24.8	16	13.3	13.5	16.2	13.3	30.2	5.05	2.81	7.79	8.39	15.8	12.7	3.82	26.4	31.3	8.11	22.8	17.9	16	16.5	14.7	20.7	9.89
ENSG00000177889.5	UBE2N	24	27.8	25.2	34.4	34.3	32.9	27.9	24.6	30.4	22	53	35.5	27.7	48.2	22.1	35.1	29.3	17.3	28.7	25.7	24.7	85.9	44.2	31.4	29.4	25.4	23.8	28	30	27.7	33.6	17.2	14.7	19.6	9.89	30.1	22.3	16.7	27	27.4	8.03	26.1	31.4	26.4	25.9	22.8	28.7	16.9
ENSG00000109534.12	GAR1	19	20.3	19.2	17.7	18.6	17.3	21.9	9.11	8.68	10.7	9.62	8.75	8.64	9.98	8.49	10.8	11.7	8.95	11.6	8.64	22.7	43.9	38.5	24.1	23.6	20.2	20.5	16.7	28	17.5	29	7.26	5.83	10.6	9.1	17.6	18.4	7.58	22.6	27.6	8.59	19.4	20	32.1	32.5	17.9	23.5	14.4
ENSG00000241494.1	RP11-796G6.1	0.887	0.784	0.485	0.633	0.673	0.841	0.529	0.342	0.258	0.205	0.394	0.344	0.28	0.293	0.279	0.273	0.299	0.176	0.389	0.292	0.924	1.67	0.898	0.76	0.831	0.696	0.525	0.596	0.639	0.541	0.548	0.326	0.236	0.359	0.205	0.717	0.575	0.419	0.808	1.7	0.429	0.45	0.611	0.893	0.862	0.506	0.585	0.515
ENSG00000150990.3	DHX37	12.9	10.7	8.11	11.5	11.7	12.7	14.2	3.57	4.33	4.24	6.65	7.26	6.61	6.12	4.1	5.27	4.69	3.62	6.82	4.73	14.1	34.5	17.9	16.2	14.5	9.98	10.2	10.5	13.5	10.5	19.6	4.8	3.37	6.97	4.99	12.4	11	14.6	17	19.1	7.68	7.58	13.4	13.6	15.5	11.9	17.1	9.82
ENSG00000139146.9	FAM60A	10	12.3	6.95	6.22	6.9	5.84	22.2	0.728	0.511	1.67	4.43	3.42	0.46	0.482	0.919	1.06	1.11	1.42	2.15	1.03	17.1	74.5	11.4	24.4	25.7	11.4	13	7	18.2	9.37	22.6	3.57	1.76	12.1	1.73	17	21.1	1.01	9.16	28.7	7.13	20.8	22.3	20.7	18.8	16.5	15.6	8.59
ENSG00000137965.6	IFI44	27.5	20.8	18.1	11.6	19.1	9.69	13.3	8.73	6.39	8.64	3.68	4.98	7.59	5.87	7.45	11.7	7.11	9.03	16.8	11.7	23.9	169	19.2	15.5	20	13.4	7.66	16.8	7.93	14.7	24.7	8.95	6.91	11.4	4.48	39.9	12	3.18	39.7	21.1	3.01	19.4	15.6	6.18	6.52	13.5	49.4	9.76
ENSG00000247077.2	PGAM5	11	10.7	16.9	10.2	11.7	10.6	13.8	7.74	10.7	8.21	20.8	18.8	14.9	17.4	9.08	10	10.1	6.68	7.72	6.95	12.2	33.7	17.4	16.4	12.3	13	13.6	12.3	20.6	13.4	16.9	6.94	8.08	10.4	14.4	12.6	13.2	17.3	11.7	9.71	9.5	13.9	13.3	18.7	18.1	12.5	17.2	12.3
ENSG00000117523.11	PRRC2C	45.5	40.4	21.9	52.4	40.4	44.9	54	14.8	15.4	15.3	47.4	49.7	20.4	19.2	15	20.3	19.1	12.9	28.2	17.3	47.5	103	69.7	53.1	56.7	38.1	30.9	36.4	42.2	34.1	48.8	16.4	9.75	18.8	11.8	56.1	39	16.1	58	58.9	15	38.6	44.1	47.6	48.1	39.2	44.2	26.2
ENSG00000213033.4	AURKAPS1	0.32	0.562	0.174	0.612	0.342	0.29	0.605	0	0	0	0	0.248	0.157	0	0	0	0.141	0	0	0	0.35	2.39	0.284	0.162	0.302	0.268	0.282	0.316	0.212	0.296	0.759	0.416	0.363	0.291	0.266	0.526	0.368	0.204	0.501	0.9	0.109	0.884	0.604	0.281	0.23	0.296	0.55	0.232
ENSG00000272716.1	RP11-563N4.1	0.49	0.426	0.643	0.72	0.771	0.503	1.12	0.429	0.355	0.438	0.741	0.643	0.354	0.331	0.487	0.674	0.463	0.336	0.886	0.518	0.544	2.9	1.24	0.813	1.69	0.807	0.606	0.793	0.692	0.863	1.19	0.345	0.346	0.735	0.241	0.828	0.7	0.837	1.05	1.23	0.283	1.98	1.3	0.402	0.43	0.807	1.71	0.547
ENSG00000055332.12	EIF2AK2	14	12	11	13.8	13.2	13.2	14	7.78	8.29	7.78	16	12.2	7.68	10.7	7.22	11.9	9.14	6.45	10.6	7.85	12.8	62.6	24.4	20.6	20.9	14.8	10.7	12.9	7.22	12.7	16.7	5.01	3.49	5.66	3.97	14.3	10.2	2.89	17.2	19.1	4.5	13.9	13.7	5.44	6.13	11.3	12.8	7.46
ENSG00000137200.8	CMTR1	32.9	23.9	28.5	37.8	32.1	34.3	40.5	10.8	14.6	13.2	47.1	52	25.5	21.1	11.8	18.1	16	10.7	16.4	12.5	33.4	85.8	34.8	44.7	44.7	43	24.9	36.6	20.8	36.4	47.1	19.6	13.5	16.6	13.2	38.1	27	17	48	55.5	13.3	45.5	38.8	31.4	35.5	30.6	45.2	24.6
ENSG00000249655.1	CTC-325J23.2	0.232	0.104	0.141	0.19	0.192	0.11	0.341	0.0487	0	0.0792	0.573	0.653	0.0676	0.0571	0.0529	0.089	0.0889	0.0667	0.148	0.0463	0.217	1.27	0.263	0.327	0.183	0.159	0.294	0.167	0.301	0.168	0.187	0.0461	0.0458	0.103	0.18	0.208	0.293	0	0.394	0.433	0.0594	0.319	0.297	0.135	0.137	0.609	0.442	0.163
ENSG00000266978.1	CTD-2369P2.5	0.0961	0.129	0.0596	0.0727	0.088	0	0.0961	0	0	0	0.088	0.0984	0.0439	0.0527	0	0	0	0	0	0	0.096	0.823	0.0856	0	0	0.0773	0.0748	0.0633	0.0839	0.071	0.132	0.0451	0	0.16	0.0595	0.397	0.0772	0	0.0746	0.113	0	0.0671	0	0.11	0.0883	0.121	0.199	0.0905
ENSG00000135847.5	ACBD6	26.9	19.8	19.9	29.8	26	33.2	29.9	10.3	11.8	11	28.8	25.5	14.9	16.5	9.96	12.3	13	9.69	16.2	9.96	26.1	50.4	43	35.1	33.8	28	16.1	23.8	17.1	23.5	26.4	12.3	9.18	13.9	6.62	24.6	18.4	11.6	38.7	37.7	10.5	21	23.5	24.9	27.3	15.6	20.3	13.8
ENSG00000227239.2	AL121985.1	0	0	0	0	0	0	0	0	0	0	0	0	0	0	0	0	0	0	0	0	0	1.11	0	0	0	0	0	0	0	0	0	0	0	0	0	0.228	0.147	0	0	0	0	0	0	0	0	0.314	0.773	0
ENSG00000241411.1	RP11-192C21.1	0	0	0	0	0	0	0	0	0	0	0	0	0	0	0	0	0	0	0	0	0	0.0924	0.0507	0	0	0	0	0	0	0	0	0	0	0	0	0	0	0	0	0	0	0	0	0	0	0	0	0
ENSG00000228192.3	RP11-342M1.3	0.56	0.384	1.09	0.494	0.545	0.318	0.735	0.204	0.179	0.254	0.104	0.13	0.2	0.18	0.148	0.232	0.268	0.185	0.569	0.287	0.58	1.71	1	0.613	0.66	0.405	0.352	0.472	0.415	0.432	0.792	0.32	0.204	0.472	0.427	0.592	0.643	0.204	0.988	0.575	0.211	0.751	0.714	0.525	0.576	0.434	0.593	0.33
ENSG00000047410.9	TPR	41.6	33.3	24.9	39.8	38.3	46.3	45.4	9.59	9.63	10.9	33.3	31.9	12	12.2	9.88	11.4	12.2	9.38	15.8	10.8	36.3	71.3	59	34.3	39.8	35.6	28.4	35.9	27.3	34.2	38.5	15.4	10.6	13.4	9.78	39.1	29	17.8	43	47.9	13	30.7	30	32.4	35.8	35.4	39.3	24.4
ENSG00000065548.13	ZC3H15	46.5	48.8	43.9	46.2	46.1	52.6	46.2	30.4	36.5	26.8	62.5	48.6	36.4	53.1	29.2	38.1	35.7	21.1	40.8	28.6	47.3	99.7	75	54.9	59.2	44.2	37.8	41.6	43	40.7	48.6	23.5	14.3	25.5	21	44	40.7	30.7	49.9	53.2	24.3	45.9	43.6	51	47.9	38.1	38.3	31.6
ENSG00000170819.4	BFSP2	0	0	0	0	0	0	0.056	0.0129	0.0282	0	0	0	0.0251	0.0282	0.0161	0.0126	0	0	0	0	0.0445	5.49	0	0	0.0289	0	0.0778	0	0.0266	0	0	0	0	0.0815	0	0.0437	0.0883	0	0	0	0	0.121	0	0.0481	0.0382	0.237	1.27	0.0747
ENSG00000001167.10	NFYA	17.5	17	12.2	13.5	13.6	13.3	17.9	9.06	8.22	9.2	19.2	18.5	9.65	10.2	9.96	9.28	9.62	8.71	17.5	10.5	18.9	34.6	22.8	22.8	25.7	10.7	11.6	11.9	14.4	10.6	20.8	7.72	4.44	7.64	7.25	20.9	13.6	6.68	21	31.4	6.96	16.8	17	14.2	13.6	13.7	19.3	11.2
ENSG00000116120.8	FARSB	24.7	21.5	15.9	21.5	25.4	24.9	22.3	17	22.2	17.2	34.2	30	28	35.6	17.3	27.3	22.3	15	17.4	18.5	25.7	62	49.9	31.7	31.3	24.4	23.5	23.3	32	24.1	29.1	13.4	12.4	11	9.85	20.2	18.7	25.7	32.9	33.8	11.5	27.4	24.2	25.4	26.2	18.5	18.6	19.2
ENSG00000118707.5	TGIF2	11.6	12.3	7.76	10.3	10.9	11.6	12.4	2.05	2.02	2.58	1.12	1.77	1.86	1.6	1.86	2.36	2.8	2.12	3.2	2.75	13.6	53.8	10.1	19.9	21	15.1	8.26	10.7	7.18	10.4	27	5.48	3.29	8.73	5.07	16.1	11.2	1.15	25.1	26.6	9.11	4.57	16.9	8.02	9.36	11.4	26.4	8.66
ENSG00000096264.9	NCR2	0	0	0	0	0	0	0	0	0	0	0	0	0	0	0	0	0	0	0	0	0	1.69	0	0	0	0	0.0261	0	0	0	0	0	0	0	0	0	0	0	0	0	0	0	0	0	0	0.119	0.0301	0.0289
ENSG00000111335.8	OAS2	9.31	8.7	3.25	4.97	7.75	3.4	8.03	1.76	1.28	1.99	0.941	1.25	1.77	1.53	1.81	2.53	1.43	2.11	4.6	2.8	7.14	197	2.8	4.76	4.92	2.67	3.35	4.13	10.8	4.19	4.34	2.75	2.44	3.16	2.05	18.1	7.17	0.964	4.46	1.78	0.569	1.81	4.61	2.06	2.45	7.84	30.2	4.76
ENSG00000179562.2	GCC1	11	9.52	9.9	9.32	9.51	6.89	11.4	3.59	3.65	4.42	11	10.6	4.83	4.71	3.51	4.48	4.63	3.64	5.58	4.31	10.6	17.4	18.8	9.03	12.2	8.51	9.09	9.84	10.6	9.44	12.4	3.23	3.08	5.63	6.68	10.8	11.9	4.86	12	12.7	4.82	9.89	10.5	11.8	13.3	10.5	14.7	9.31
ENSG00000153898.8	MCOLN2	0.684	0.934	12.7	1.52	0.989	0.248	1.23	0.124	0.116	0.114	0.0312	0.0351	0.142	0.127	0.209	0.135	0.162	0.0895	0.566	0.163	1.18	136	1.09	0.846	0.815	0.804	6.69	0.333	1.08	0.321	1.41	0.402	0.0845	0.685	0.205	11.4	1.02	0.134	7.5	0.343	0.66	1.09	1.26	2.22	1.72	4.63	12.8	1.43
ENSG00000101109.7	STK4	11.6	10.5	7.81	10.6	11.1	11.7	16	4.73	5	5.31	8.46	6.22	4.85	7.11	5.18	5.94	5.9	4.36	9.16	5.62	9.67	73.2	18.6	11.7	13.1	9.89	8.87	9.27	8.29	10.2	11.1	3.28	1.7	3.51	3.38	23.6	9.46	2.05	13.4	10.5	2.77	6.35	8.98	11.4	13.1	11.9	26.5	6.28
ENSG00000141510.11	TP53	29.9	23.6	18.5	24.2	26.3	27.4	40.5	4.68	4.16	5.39	2.57	3.26	4.85	3.84	3.76	4.32	4.45	4.43	5.92	5.12	33.8	95.1	43.9	38.4	36.6	19.1	23.4	19.1	34.6	16.9	37.7	7.78	4.86	9.3	9.26	23.2	26.5	7.24	32.5	42.9	10	11.2	27.2	46.4	49.3	23	37.9	16.9
ENSG00000054219.9	LY75	3.52	2.51	1.22	6.86	7.17	4.18	4.39	0.526	0.492	0.599	0.838	0.674	0.437	0.454	0.725	0.725	0.4	0.505	2.02	1.01	5.73	114	1.79	2.48	3.68	0.795	6.25	0.83	3.55	0.771	2.76	0.718	0.248	1.36	0.318	6.79	6.19	0.178	3.4	1.19	0.618	1.27	1.58	6.41	6.31	12.5	10.9	2.11
ENSG00000179934.5	CCR8	0	0	0	0	0	0	0	0	0	0	0	0	0	0	0	0	0	0	0	0	0	2.48	0	0	0	0	0	0	0.0527	0	0	0	0	0	0	0.135	0.0398	0	0	0	0	0	0	0.11	0.0718	0.0874	0.234	0
ENSG00000214612.3	RPS19P1	0.346	0.372	0.323	0.367	0.424	0.371	0.216	0.133	0.0965	0.124	0.244	0.2	0.105	0.128	0.13	0.164	0.127	0.156	0.191	0.137	0.491	0.988	0.708	0.356	0.687	0.407	0.278	0.367	0.487	0.317	0.472	0.143	0.089	0.208	0.21	0.506	0.306	0.189	0.388	0.788	0.295	0.315	0.57	0.804	0.882	0.365	0.524	0.266
ENSG00000262810.1	RP11-667K14.5	0.137	0.0728	0	0	0	0	0.0951	0	0	0	0	0	0	0	0	0	0	0	0	0	0.0916	0.325	0.0708	0	0.115	0.0611	0.0562	0	0	0	0.119	0	0	0	0	0.0827	0.0628	0	0.197	0.108	0	0.0723	0.143	0.0911	0.0848	0.15	0.213	0
ENSG00000111358.9	GTF2H3	15.6	13.2	11.9	14.5	15.5	14.3	17.5	8.26	9.95	10.1	23.8	19.2	9.31	11.5	8.35	11	11.9	7.42	13.2	9.03	15.2	41.1	46	19.2	19.4	13.3	11.6	12.1	17.8	12.1	18.6	5.64	3.85	6.62	6.97	13.7	11.9	6.38	18	17.5	4.03	13	13.6	14.2	14.1	10.8	12.6	8.49
ENSG00000162396.5	PARS2	2.44	2.16	4.75	2.79	3.23	2.78	5.17	1.53	1.76	2.33	3.22	3.5	2.61	2.47	1.45	1.93	2.63	1.91	1.87	1.6	2.8	8.74	6.52	3.68	5.14	3.86	5.08	4.19	4.15	4.36	6.09	1.56	2.09	2.7	2.53	2.29	3.52	2.61	5.02	5.75	1.72	4.31	4.7	3.83	4.59	3.26	3.3	3.45
ENSG00000226859.1	RP11-48F14.2	0	0	0	0	0	0	0	0	0	0	0.123	0.0631	0	0	0	0	0	0	0	0	0	5.35	0.22	0	0	0	0	0	0	0	0	0	0	0	0	0	0	0	0	0	0	0	0	0	0	0	0	0
ENSG00000250859.1	HNRNPKP1	0.182	0.163	0.169	0.164	0.138	0.193	0.102	0.0594	0.0601	0.0922	0.175	0.141	0.0602	0.104	0.0664	0.0795	0.0933	0.0522	0.156	0.0674	0.173	0.454	0.315	0.249	0.132	0.151	0.135	0.239	0.147	0.271	0.0928	0.0797	0.0583	0.0665	0.0807	0.199	0.186	0.155	0.22	0.238	0.0761	0.202	0.146	0.196	0.207	0.142	0.19	0.129
ENSG00000142453.7	CARM1	41.3	35	29.2	47.2	44.6	46.6	56	19	30	24.2	60.9	66.7	42.6	39.8	21.2	22.8	28.1	18.6	17.1	15.8	38.3	106	74	80.1	81.2	54	41.7	43.8	55.2	44.4	64.8	23.5	16.6	24.6	16.9	39.9	39.5	69	51.5	55.7	19.2	46.9	48.3	41.8	43	38	39.8	27.3
ENSG00000152359.10	POC5	9.46	6.89	6.61	8.54	8.54	8.88	11.5	3.37	2.97	4.15	10.9	8.99	3.21	3.8	3.78	4.96	4.9	3.63	9.87	4.99	10.7	20.1	7.44	12.5	13.9	7.17	5.89	6.39	4.41	6.32	14.7	2.61	1.58	4.03	2.49	8.37	5.97	2.31	13.7	14.9	3.24	5.36	10.1	8.79	9.25	7.58	15.4	4.85
ENSG00000205578.4	POM121B	1.08	1.1	0.796	0.917	0.993	1.06	0.996	0.252	0.342	0.322	1.44	1.54	0.628	0.61	0.276	0.361	0.452	0.252	0.337	0.321	1.02	2.35	1.41	1.33	1.25	0.986	0.737	0.937	0.855	0.926	1.76	0.436	0.241	0.377	0.384	0.966	0.934	0.56	1.11	1.62	0.401	1.08	0.941	1.02	1.09	1.09	0.91	0.758
ENSG00000092201.5	SUPT16H	47.7	36.6	31.5	46.6	44.7	60.5	55.3	15.4	20.4	18.7	87.5	72.1	25.2	29.5	16.3	24.8	21.4	15.1	24.4	18.3	44.4	118	76	65.7	72.2	53.3	39.1	50	37.6	48.4	68.4	17.7	11.3	17.1	11.1	42.2	35.8	18.7	61.2	68.1	14.9	41.7	43.1	45.1	49.2	40.5	47.1	28.6
ENSG00000213237.4	AC008155.1	0.0336	0	0	0	0	0.131	0	0	0	0	0	0	0	0	0	0	0	0	0	0	0	0.258	0	0	0	0	0	0	0	0	0	0	0	0	0	0	0	0	0	0	0	0	0	0	0	0	0	0
ENSG00000258546.1	RP11-713N11.3	0.104	0.0858	0	0	0	0	0.37	0	0	0	0	0	0	0	0	0	0	0	0	0	0.0892	1.14	0	0.0205	0.102	0	0.0731	0	0.0401	0	0.269	0	0	0	0	0.216	0.0799	0	0	0.0774	0.126	0.0724	0.0682	0.0437	0	0.181	0.311	0
ENSG00000196418.8	ZNF124	1.46	1.45	0.762	1.06	1.33	0.914	2.19	0.512	0.591	0.531	1.54	1.25	0.673	0.908	0.657	0.832	0.436	0.429	1.15	0.767	1.5	3.75	1.69	1.48	1.82	1.38	2.24	1.11	1.01	1.2	1.67	0.572	0.318	1.45	0.559	2.14	1.3	0.401	1.73	2.38	0.931	0.823	1.82	1.06	1.12	2.4	3.1	1.37
ENSG00000135045.6	C9orf40	8.03	7.67	2.84	5.09	6.47	5.36	7.41	5.63	6.58	5.42	11.2	9.75	7.95	10.6	5.05	7.27	6.45	4.31	11.5	6.1	7.86	22.6	9.98	6.5	9.88	7.9	8.31	7.63	5.58	7.62	6.39	2.35	1.47	2.59	2.14	4.42	3.61	2.35	6.44	5.55	1.73	6.23	5.48	3.87	3.9	9.18	7.09	2.87
ENSG00000232956.4	SNHG15	13.6	25.2	8.46	12.9	13.8	9.01	9.75	5.59	6.17	5.73	16.7	16.5	7.27	7.5	5.54	7.91	7.42	5.2	8.9	6.52	18.9	47.1	15.9	13.7	12.7	9.47	10.2	10.5	16.3	9.53	25.8	5.77	2.33	6.83	3.67	22.1	8.79	2.26	26	28.1	5.71	14.3	15.4	18.4	13.9	11.4	20.7	8.67
ENSG00000138095.14	LRPPRC	38.9	33.2	41.9	32	33.8	44.9	46.8	17.9	23.5	20.4	75.7	55.2	28.2	36.3	18.3	25.8	26.9	16	24.3	20.8	38.8	111	62.2	50.1	51.4	42	44.4	35.8	35.9	35.4	42.4	27.8	25.5	26	18.2	32.3	31.1	59.6	43.2	54.2	20.4	29.1	29.4	35.7	36.7	32.9	30.4	33.6
ENSG00000187912.7	CLEC17A	0.0421	0.0671	0.0148	0.0567	0.063	0.0235	0.062	0.166	0.0802	0.164	0.078	0.0729	0.119	0.116	0.228	0.386	0.142	0.109	1.21	0.464	0.052	124	0.0348	0.0783	0.079	0.0589	0.153	0.0208	0.0897	0.022	0.113	0.0282	0	0.0706	0.0495	0.234	0.0424	0	0.282	0.0572	0.0195	0.103	0.0802	0.0181	0.0213	2.23	17.8	0.0466
ENSG00000115758.8	ODC1	37.2	53.4	20.9	79.8	90.5	113	35.4	21.3	18.7	20.8	25.6	25.7	22.8	24.2	17.7	26	20.8	16.2	28.1	23.4	34.9	284	101	54.6	40.3	53	46.5	87.7	20.8	99.3	78.9	30.8	21.4	49.3	31.5	56.3	21.1	89.6	86.7	80.6	26	104	91.7	29.6	23.6	50.1	59.9	41.9
ENSG00000069956.7	MAPK6	15	15.8	8.83	13.8	12.9	13.8	23.2	11.3	14.4	14.5	54.9	26.1	11.4	23	10.3	16	18.1	13.7	17.4	10.5	15.7	70.2	36.3	32.5	24.4	13.5	14.8	11.1	44.9	9.9	13.6	6.84	3.84	8.06	14.9	18	23.2	18.9	13.9	13.8	5.24	16.9	13.8	40	33.7	23.1	11	11.5
ENSG00000214301.4	RP11-91K8.4	0	0	0	0	0	0	0.0849	0	0	0	0	0	0	0	0	0	0	0	0	0	0	1.36	0	0	0	0	0.115	0	0.0477	0	0	0	0	0	0	0.0522	0.0974	0	0	0	0	0	0	0	0	0.907	0.418	0.0833
ENSG00000259078.2	PTBP1P	0	0.0185	0	0	0	0	0	0.0789	0.041	0.0678	0	0	0.0484	0.044	0.112	0.0752	0.0457	0.0721	0.316	0.113	0.0216	2.56	0.0971	0	0	0	0.0555	0	0.0291	0	0.157	0	0	0	0	0.1	0.123	0	0.0786	0	0.272	0.0668	0.00738	0	0.0261	0.313	0.489	0.404
ENSG00000253173.2	RP11-152C15.1	0	0	0	0	0	0	0	0	0	0	0	0	0	0	0	0	0	0	0	0	0	0.162	0	0	0	0	0	0	0	0	0	0	0	0	0	0	0	0	0	0	0	0	0	0	0	0	0	0
ENSG00000120685.15	PROSER1	16.3	14.8	10.8	12.7	14.2	11.2	18.3	5.32	5.41	6.53	33.1	30.9	8.09	7.85	5.7	5.82	7.02	5.32	9.45	5.95	16.8	44.5	18.4	16.7	18.9	13.8	18.1	12.8	17.1	12.7	17.1	6.24	5.61	9.08	6.69	24.6	19.5	7.55	18.1	14.9	10.8	15.2	21.3	25	26.1	20	23.6	14.4
ENSG00000169813.12	HNRNPF	113	127	81	87.5	92.9	98.7	142	25.3	20.4	27.2	56	47.3	21.3	23.6	27.8	33.2	24	22.8	59.5	31.7	122	259	218	119	127	110	106	96.3	123	103	141	35.9	25.5	57.1	70.1	140	98.6	48.3	113	132	43.4	67.4	100	122	120	120	139	89
ENSG00000151576.6	QTRTD1	10.2	9.58	9.04	8.18	8.73	6.61	11	2.24	2.39	3.14	4.9	4.49	2.99	3.05	2.44	3.17	3.87	2.67	5.26	2.97	11	22.9	14.3	11.3	12.2	7.04	8.02	8.29	9.39	8.42	15.2	2.88	1.75	4.93	3.67	11.8	8.41	2.51	12.5	11.6	4.14	8.49	10.3	10.3	10.2	8.64	15.1	6.74
ENSG00000254406.1	RP11-215D10.1	0	0	0	0	0	0	0	0	0.0503	0	0	0	0.521	0.398	0	0	0	0	0	0.0299	0.0461	3.59	0	0	0	0	0	0	0	0	0	0	0	0.14	0	0	0	0	0.263	0	0	0	0.0623	0.0952	0.0663	0.0675	0.152	0
ENSG00000074800.9	ENO1	613	530	456	1090	761	827	619	459	603	638	423	496	633	638	428	484	701	511	364	406	575	3860	2000	644	477	472	435	605	1240	752	497	227	97.2	678	295	706	797	127	697	471	116	342	455	689	724	495	568	300
ENSG00000171314.8	PGAM1	46	44	79.9	68.7	60.8	65.4	59.4	40.1	57	45.2	71.4	65.8	74.9	92	37.3	58.2	53.7	41.3	42.7	49.6	40	350	138	65.8	46.7	53.5	41.9	64.3	117	74.3	47.6	45.4	27.1	32.7	22.1	45.8	38.4	7.38	49.1	50.9	10.4	51.9	37.3	60.1	64.2	40.8	47.2	27.6
ENSG00000126353.3	CCR7	2.81	4.18	0.795	1.08	2.16	1.61	3.28	0.186	0.123	0.238	0.122	0.181	0.236	0.155	0.27	0.284	0.215	0.219	0.414	0.256	3.04	198	3.85	2.94	3.99	1.22	1.69	0.739	1.62	0.7	3.6	1.15	0.394	0.429	0.998	3.65	1.8	0.148	1.86	2.09	0.272	1.32	1.62	1.39	1.46	9.56	35.3	0.788
ENSG00000237415.2	NRBF2P3	0	0	0	0	0	0	0	0	0	0	0	0	0	0	0	0	0	0	0	0	0	0.13	0	0	0	0	0	0	0	0	0	0	0	0	0.034	0	0	0.0338	0	0	0	0	0	0	0	0	0.04	0
ENSG00000121390.13	PSPC1	25	22.1	20.9	24.1	25.1	29.9	30.5	13.1	17.4	14.7	44.7	31.2	18.2	27.9	14.1	19.1	17.1	11.8	17.7	12.7	29	53.3	31.6	35.1	39.1	25.7	20	22.2	20	20.8	34.7	11.7	8.31	12.1	6.55	23.8	18.4	19.9	31	36.3	7.4	24.6	25	21	21.8	22.2	27.6	15.2
ENSG00000109762.11	SNX25	10.3	11.2	7.3	25.5	11.7	17.1	15.9	4.42	6.63	7.13	33.5	27.9	7.01	9.85	5.29	9.02	8.88	5.17	5.46	6.09	10.8	90	15.7	10.2	14.7	19	9.24	11.4	6.47	12.2	15.1	7.32	3.41	7.44	4.11	25.1	9.21	7.12	15.4	11.9	5.17	17.9	12.3	8.96	9.47	10.7	12.8	6.32
ENSG00000249509.1	RP11-402J6.1	0	0	0	0	0	0	0	0.221	0.266	0.135	0.575	0.583	0.0396	0.0795	0.755	0	0	0.186	0	0	0	5.03	0	0	0	0	0	0	0	0	0	0	0	0	0	0	0	0	0	0	0	0	0	0	0	0	0	0
ENSG00000110063.4	DCPS	15	13.7	17.7	17.8	17.6	15.6	29.5	4.72	5.52	5.62	15.1	13.6	7.31	7.94	4.5	6.57	5.56	4.84	9.2	5.17	16.7	84.5	27	24.8	29	18.5	14.9	15.6	17	15.3	19	9.31	6.2	18.5	43.2	19.9	19.1	11.1	22.2	20.6	9.27	17	17	19.1	19	13.9	32.2	11.3
ENSG00000089127.8	OAS1	8.77	10	6.06	4.06	6.38	2.52	23.3	2.29	1.41	1.82	0.981	1.23	1.72	1.58	1.87	3.12	1.54	1.99	4.87	3.09	8.85	126	0.658	5.15	9.88	4.74	16.7	5.75	32	5.32	7.59	2.28	1.52	6.23	8.95	15.1	11	0.502	7.03	5.25	0.958	5	6.35	6.08	6.01	15.7	33.9	6.33
ENSG00000197299.6	BLM	0.704	0.785	0.328	0.281	0.485	0.198	0.547	2.49	1.98	1.23	4.03	5.89	1.56	1.69	1.88	2.36	1.38	1.29	2.24	2.54	0.635	20.9	1.55	0.436	0.383	0.232	1.03	0.21	1.49	0.22	0.591	2.59	1.71	0.178	0.155	1.24	0.978	0.475	0.67	0.223	0.149	2.36	0.425	0.594	0.689	2.03	4.5	0.586
ENSG00000231789.2	RP11-558F24.4	0.891	1.51	1.19	1.37	0.798	0.565	1.39	0.272	0.217	0.114	0.0959	0.0957	0.168	0.183	0.235	0.436	0.127	0.125	0.213	0.211	1.81	21.9	2.25	2.5	4	1.27	0.816	1.35	1.13	1.34	1.47	0.703	0.16	3.32	0.161	1.9	2.72	0.0706	0.81	6.49	2.19	5.01	3.5	1.28	1.3	1.2	2.48	1.12
ENSG00000114209.10	PDCD10	26.5	21.7	17.9	29.2	28.4	32.2	22.3	10.1	11.9	11.8	10.8	10.7	13.5	16	10.9	13.3	13.5	9.98	26.1	14.2	24.9	60	31.3	23.6	21.3	21.4	24	23.1	32.8	24.3	22	9.84	8.47	14.1	7.99	25.3	21.3	6.62	31.1	20.7	7.77	18.6	19.3	19.8	18.4	22.7	24.5	18.6
ENSG00000226979.4	LTA	0.337	0.389	0.0981	0.228	0.261	0.165	0.243	0.2	0.159	0.384	1.37	1.34	0.278	0.234	0.228	0.173	0.425	0.302	0.433	0.192	0.327	304	0.0773	0.335	0.342	0.215	0.285	0.184	0.261	0.164	0.248	0.115	0.0974	0.24	0.151	0.854	0.207	0.23	0.443	0.467	0.0501	0.306	0.484	0.3	0.372	1.08	8.87	0.187
ENSG00000269534.1	CTC-453G23.5	0.167	0.0847	0.107	0.0842	0.0679	0.0786	0.14	0.0323	0.0299	0.0337	0.302	0.351	0.0396	0.0415	0.0344	0.0559	0.0441	0.0325	0.0734	0.0372	0.231	0.598	0.151	0.326	0.426	0.0771	0.161	0.0627	0.249	0.058	0.064	0.034	0	0.0619	0.0609	0.244	0.27	0	0.224	0.437	0.13	0.229	0.244	0.46	0.496	0.35	0.348	0.12
ENSG00000128692.7	EIF2S2P4	0.579	0.52	0.454	0.524	0.508	0.702	0.501	0.222	0.23	0.208	0.277	0.277	0.258	0.271	0.228	0.257	0.223	0.152	0.524	0.28	0.521	1.13	1.13	0.478	0.489	0.492	0.343	0.431	0.545	0.435	0.554	0.244	0.208	0.25	0.217	0.725	0.419	0.547	0.608	0.43	0.247	0.368	0.416	0.416	0.43	0.315	0.388	0.393
ENSG00000139697.7	SBNO1	9.11	8.22	8.51	9.98	10.2	11.3	12.4	5.18	6.8	5.88	24.8	18.2	7.93	11.2	5.48	6.44	7.02	4.55	7.82	5.15	8.7	25.5	18.9	11	11.4	10.5	8.61	10.5	10.8	11	12.7	4.77	3.54	4.3	4.43	10.3	8.6	8.24	11.5	13.5	3.88	10.2	11.3	10.1	10.1	9.43	9.87	6.79
ENSG00000232104.2	RP11-509J21.1	1.11	0.574	0.946	0.743	0.951	1.19	1.21	0.806	0.488	0.595	0.498	0.677	0.603	0.515	0.796	0.785	0.554	0.583	2.04	0.963	1.15	5.61	0.34	0.919	1.75	0.757	0.448	0.874	0.313	0.878	1.91	0.466	0.205	0.691	0.149	0.949	0.6	0.851	2.44	1.56	0.378	2.57	0.955	0.574	0.713	0.623	0.993	0.391
ENSG00000163946.9	FAM208A	18.7	14.8	13.4	15.8	19.1	20.3	22.1	6.23	6.2	7.48	21.1	19.4	7.85	8.59	6.88	7.64	8	5.75	13.5	7.06	16	36.8	23.1	18.7	24.6	16.5	12.6	15.6	13.6	14.9	23.1	5.87	3.55	6.48	4.35	16.9	13.5	3.82	21.5	26.1	6.96	19.4	15.2	13.8	14.2	14.6	19.3	11.2
ENSG00000128513.10	POT1	10.3	7.38	7.74	10.6	10.8	12.3	12.4	3.7	3.82	4.47	9.43	7.96	4.29	5.01	3.9	5.27	5.12	3.39	8.38	4.35	10.4	23.5	12.5	10.5	12.6	8.96	5.29	8.83	4.75	8.3	10.4	4.5	3.45	4.7	3.47	9.2	5.74	2.6	15.4	13.4	2.79	11.9	8.39	5.91	6.4	6.52	10.5	4.75
ENSG00000153147.5	SMARCA5	30.3	27.2	41.9	35.5	33.3	37.7	38.7	15.3	14.7	16.2	29.1	24.5	16.2	20	16.7	20.6	17.2	14.7	35.4	19.6	29.3	74.9	51.8	34.8	42.8	35.5	25.3	37.3	21.5	36.5	40	13.9	11.2	12.2	7.22	37.4	26.5	14.5	41.7	42.6	13.1	33.3	27.6	19	19.4	27.4	33.2	20
ENSG00000160710.11	ADAR	84.2	71.4	71.8	94.1	86.1	92.9	88.9	43.3	53.1	54	117	109	69	74.5	38.8	69.5	68.3	42.5	51.5	44.5	83.6	297	110	117	133	84	67.4	82.6	59.6	78.5	115	31.3	21.4	50	41.2	115	65.2	15.3	113	121	30.3	114	92	69.9	74.6	88.9	136	54.8
ENSG00000184293.3	CLECL1	0.384	0.441	0.312	0.285	0.4	0.13	0.399	0.0658	0.0361	0.128	0.0592	0.0348	0.0305	0.0273	0.147	0.157	0.0818	0.0635	0.589	0.205	0.303	56.2	0	0.222	0.245	0.164	0.493	0.14	0.252	0.166	0.476	0.09	0.0294	0.0961	0.116	0.902	0.471	0.019	0.509	0.116	0.0593	0.176	0.339	0.173	0.166	2.44	8.05	0.291
ENSG00000241163.3	LINC00877	0.128	0.179	0.0759	0.148	0.248	0.229	0.188	0.628	0.238	0.452	0.073	0.0877	0.25	0.276	0.763	0.961	0.336	0.539	1.28	0.656	0.105	4.21	0.804	0.266	0.893	0.112	0.148	0.117	0.0925	0.131	0.343	0.0531	0.0224	0.0662	0.055	0.36	0.0791	0.00819	0.0925	0.636	0.0423	0.941	0.69	0.0589	0.0543	0.293	1.71	0.135
ENSG00000236976.1	RP11-165H4.2	0.153	0.138	0.106	0.124	0.142	0.161	0.123	0.0501	0.0397	0.0422	0.0734	0.0834	0.0407	0.0485	0.0508	0.0543	0.0624	0.0274	0.0687	0.0521	0.169	0.354	0.336	0.122	0.173	0.16	0.0974	0.15	0.153	0.134	0.0699	0.0562	0.0358	0.0704	0.0235	0.127	0.128	0.0888	0.129	0.359	0.0889	0.126	0.093	0.161	0.183	0.0875	0.0933	0.0971
ENSG00000158161.11	EYA3	8.92	8.04	6.89	10.8	8.85	8.8	10	4.19	4.92	5.45	21.7	19.7	6.66	7.21	4.51	6.4	6.55	4.22	6.63	4.73	9.28	22.5	13.1	11.1	13.3	8.01	8.51	7.54	14.2	7.21	10	5.5	4.02	11	4.24	13	9.59	5.66	12.1	11.9	4.66	15.1	11.6	12	13.2	10.3	13.3	6.56
ENSG00000157601.9	MX1	24.7	20	11.6	28.6	24.6	17.9	17.8	9.12	11	14	5.03	6.54	15.7	16.3	9.72	23.9	15.2	13.8	16	17.2	24.4	413	2.39	20.7	19.6	19.9	18.3	23.3	34.3	21.3	27.7	7.92	5.38	12.7	7.24	34.4	20.5	3.02	29	35.1	4.05	32.9	19.1	8.94	10.4	31.2	71.2	16.9
ENSG00000103522.11	IL21R	0.185	0.221	0.137	0.33	0.298	0.142	0.175	0.112	0.118	0.226	0.322	0.423	0.149	0.115	0.113	0.649	0.349	0.181	0.313	0.206	0.149	77	0.388	0.235	0.453	0.12	0.314	0.0864	0.293	0.0987	0.301	0.401	0.0515	0.548	0.167	3.83	0.196	0.0407	0.163	0.0909	0.0437	0.682	0.487	0.22	0.185	0.916	5.12	0.223
ENSG00000230667.4	SETP18	0.143	0.121	0.108	0.12	0.124	0.169	0.0659	0.135	0.196	0.163	0.211	0.176	0.28	0.392	0.122	0.14	0.206	0.149	0.145	0.137	0.139	0.65	0.35	0.068	0.137	0.126	0.0927	0.123	0.156	0.122	0.117	0.0675	0.0503	0.0636	0	0.184	0.156	0.106	0.164	0.179	0.065	0.113	0.0748	0.137	0.139	0.112	0.127	0.0988
ENSG00000080819.2	CPOX	14.2	13	13.8	17.2	17	15.2	14.5	11.2	8.56	12.8	16.9	15.7	10.5	12.9	14.3	13.9	11.1	11.7	48.4	18	14	101	27.4	19.3	19.8	14	13.2	12.2	22.7	11.2	15.7	6.38	5.23	5.94	21.8	14.5	13.1	5.86	18.7	19.4	5.55	11.1	14.2	14.7	13.1	15.1	18.5	10.8
ENSG00000259901.1	RP5-991G20.4	1.64	1.43	2.36	1.52	2.08	2.25	2.04	1.24	1.14	1.66	0.948	1.15	1.43	1.39	1.13	1.97	2.27	1.18	2.23	1.28	1.71	9.46	4.5	2.58	3.41	1.64	1.94	1.33	1.39	1.22	2.07	0.781	0.403	1.52	0.611	2.55	1.5	0.499	2.85	7.7	0.833	4.27	3.38	1.1	0.989	1.52	1.85	1.04
ENSG00000228863.4	RP11-404F10.2	0.0423	0.059	0	0	0	0	0.154	0	0	0	0	0	0	0	0	0	0	0	0	0	0.0345	2.03	0	0	0	0	0.0708	0	0.0394	0.0293	0.0978	0	0	0.0285	0.0214	0.291	0.0913	0	0	0	0	0	0.0463	0	0	0.337	0.911	0.0586
ENSG00000196092.8	PAX5	0.0455	0.0769	0.011	0.0157	0.0261	0.00615	0.034	0.0449	0.0445	0.017	0.024	0.0185	0.0301	0.0375	0.0222	0.0781	0.0218	0.0091	0.0353	0.592	0.0347	89.2	0.00425	0.0406	0.00712	0.00987	0.127	0.00499	0.0841	0.00846	0.0181	0.00886	0.00272	0.0178	0.0341	0.159	0.0388	0.0143	0.012	0.00674	0.0129	0.368	0.0468	0.0187	0.0105	2.77	20.5	0.0469
ENSG00000251994.1	RNU2-27P	0.805	0.635	0.289	0.439	0.462	0.615	0.973	0.0579	0	0.155	0.255	0.193	0.173	0.195	0.179	0	0.127	0.153	0.275	0.206	0.977	2.34	1.04	1.43	0.995	0.393	0.341	0.337	0.951	0.319	0.451	0.186	0	0.3	0	0.761	0.877	0	0.885	0.94	0	0.301	0.494	1.78	1.35	0.303	0.344	0.265
ENSG00000141956.9	PRDM15	4.55	3.64	2.89	4.35	3.95	4.12	4.71	1.3	1.67	1.52	4.91	5.4	2.49	2.24	1.56	1.82	1.97	1.21	2	1.46	4.75	11.2	3.58	4.78	6.52	4.46	4.1	3.86	4.32	4.01	5.67	1.79	1.23	1.96	1.76	4.86	4.64	3.28	7.43	6.04	1.62	4.63	5.63	5.64	5.77	5.41	8.28	3.15
ENSG00000125354.18	SEPT6	10.1	10.5	62.6	8.33	14.5	12.5	12.9	5.23	8.16	4.26	36.3	27.2	10.5	15.3	5.06	15.5	4.51	3.29	6.6	7.12	11.8	180	12.5	17.5	18.1	51.4	19.6	18.8	7.06	29.5	18.5	8.1	3.25	9.45	7.22	17	11.1	1.3	14.2	10.4	1.61	12.4	12.5	6.91	7.3	31.1	63	12.9
ENSG00000254198.1	RP11-598P20.3	2.12	1.79	1.8	1.54	1.88	1.35	3.01	0.881	0.896	1.03	4.53	3.8	0.943	1.64	0.845	1.44	1.14	0.672	2.22	1.01	1.72	6.28	6.33	2.73	3.29	1.72	2.15	1.61	3.12	1.68	2.69	0.686	0.559	0.512	0.64	2.81	2.86	1.16	2.41	2.56	1.36	2.09	1.72	2.3	2.37	2.42	2.39	1.52
ENSG00000237541.3	HLA-DQA2	12.4	4.51	1.94	7.29	6.87	3.89	2.88	0.525	0.28	0.423	0.264	0.137	0.255	0.232	0.572	0.919	0.315	0.273	6.2	1.01	8.08	159	0	3.43	1.98	1.83	3.46	2.77	3.22	2.84	6.62	1.03	0.698	4.9	0.681	29.2	3.84	0.584	10.8	0.693	0.413	3.07	2.84	12.4	11.5	8.35	40	1.49
ENSG00000092140.10	G2E3	5.39	4.2	2.58	3.82	4.14	3.97	4.38	1.87	1.98	3.12	7.2	5.87	2.2	2.83	2.11	2.45	3.26	2.5	4.24	2.07	5.24	9.34	7.78	5.7	6.58	3.74	3.19	3.53	3.79	3.35	5.28	1.69	1.01	1.45	1.06	4.36	3.4	1.46	6.45	6.5	1.58	4.11	4.22	4.59	4.48	3.88	4.71	2.8
ENSG00000180917.12	CMTR2	8.95	8.33	10.7	6.04	8.47	4.99	9.2	2.23	2.03	2.86	3.99	4.03	2.65	2.3	2.29	3.46	3.2	2.25	6.48	3.2	10.2	20.9	15.3	9.35	10.3	7.71	8.72	7.06	15.8	7.36	9.47	3.66	2.62	6.12	7.07	10.5	11.5	3.31	10.4	10.2	4.41	12.4	12.1	7.41	7.24	13.1	15.2	6.33
ENSG00000135925.4	WNT10A	0.0686	0.368	0.0322	0.0745	0.109	0.054	1.36	0.257	0.778	0.926	0.0626	0.0656	0.988	1.14	0.485	0.562	1.5	0.888	0.108	0.15	0.275	70.3	0.0166	0.285	0.513	0.121	0.913	0.0814	6.68	0.0775	0.554	0.0717	0.05	0.452	0.0609	0.455	2.59	0.0553	0.545	0.149	0.0471	6.2	1.57	8.83	6.81	1.04	2.63	0.281
ENSG00000271936.1	RP11-443B20.1	1.49	1.81	0.743	0.69	0.868	0.663	1.15	0.583	0.641	0.567	0.995	1.24	0.636	0.619	0.546	0.703	0.674	0.453	0.782	0.602	1.55	3.37	1.66	1.6	1.98	0.623	1.07	0.622	1.65	0.604	1.95	0.334	0.241	0.556	0.402	1.58	0.808	0.28	2.96	2.21	0.271	1.25	1.61	1.48	1.45	1.31	1.79	0.698
ENSG00000137959.11	IFI44L	8.72	6.07	4.58	3.88	6.85	3.83	3.23	4.64	3.04	5.34	2.18	2.78	3.79	2.94	4.69	7.33	4.1	5.95	13	7.15	6.74	223	12.6	3.82	5.83	4.3	2.15	6.6	1.25	5.95	6.55	3.53	2.65	3.01	0.572	8.88	2.8	1.31	10.4	6.16	0.552	3.45	3.65	1.46	1.71	3.6	11	1.74
ENSG00000113522.9	RAD50	14.5	13.1	14.3	15.9	15.7	17.3	22	4.92	5.73	6.3	14.5	13.8	7.95	8.83	5.56	6.8	6.99	5.01	9.03	5.78	14.6	42.1	30.4	17.8	19.3	17.8	13.8	17.1	14.7	17.3	20.5	7.11	5.06	7.14	5.89	13.5	14.4	9.28	18.2	24.4	7.63	17.9	15.8	14.6	14.9	14.5	11.1	12.8
ENSG00000165209.14	STRBP	2.36	2.75	3.3	2.21	2.56	2.28	5.89	4.17	5.84	5.18	11.1	8.63	8.41	11.8	4.36	5.13	5.49	3.5	5.13	3.72	4.35	35.1	1.64	3.66	3.69	5.72	8.8	3.87	12.8	4.25	5.52	2.59	1.99	3.84	2.14	4.62	11.1	1.97	2.28	3.53	3.98	14.1	5.79	4.41	4.06	9.73	7.63	5.33
ENSG00000131323.10	TRAF3	7.67	8.82	5.63	8.21	9.15	6	8.94	9.76	13.9	6.72	18.9	18.3	15.5	17.5	11.4	11.7	7.63	5.65	10.1	9.05	7.16	52.8	14.9	7.94	8.11	8.71	9.14	7.56	7.58	8.33	13.1	3.99	2.43	4.86	2.75	10.8	6.13	2.94	6.64	5.93	2.46	16.1	9.15	6.41	6.11	12.8	17.5	4.21
ENSG00000180385.4	AC034193.5	1.73	1.25	0.738	1.05	1.15	1.3	2.53	0.766	0.955	1.61	4.38	4.31	1.52	1.36	0.805	0.889	2.31	1.06	0.785	0.561	1.73	6.62	2.08	1.97	2.21	1.84	1.56	1.65	1.78	1.44	3	0.429	0.233	0.631	0.241	1.36	1.61	0.531	2.65	4.22	0.345	1.22	2.61	1.51	1.59	2.18	2.81	0.852
ENSG00000230969.2	AC104024.2	0	0	0	0	0	0	0	0	0	0	0	0	0	0	0	0	0	0	0	0	0	1.78	0	0	0	0	0	0	0	0	0	0	0	0	0	0	0	0	0	0	0	0	0	0	0	0	0.864	0
ENSG00000088247.11	KHSRP	68.3	66.7	67.1	64.6	63.6	74.3	101	35.9	42.1	44	134	125	45.8	52.7	37.9	42	46.7	33.7	58.1	34.1	71.2	180	137	134	137	82.1	71.2	78.3	85.1	76.2	127	31.7	20.3	38.7	30.7	79.6	64.7	43.6	91	137	32.5	80	78.6	78.9	78	74.7	77.1	51.6
ENSG00000100109.12	TFIP11	17	14.6	15.7	16.4	15.2	15.1	19	6.72	7.97	8.56	17.9	17.2	11	11.4	6.41	8.11	9.24	6.45	8.64	7.53	16.5	28.8	26.4	17.8	18.1	13.6	13.8	14.9	18.2	14.7	19.8	7.61	7	9.19	8.76	18.6	14.4	20.8	18.6	16.3	7.71	15.7	16.1	19.9	22.7	16.5	24.5	12.9
ENSG00000186265.5	BTLA	0.255	0.199	0.0459	0.294	0.234	0.223	0.0922	0.0394	0.0402	0.0424	0.0911	0.0778	0.0505	0.0517	0.0413	0.0498	0.0502	0.0365	0.0936	0.0468	0.18	61.9	0.0812	0.131	0.23	0.0661	0.478	0.0505	0.169	0.0559	0.309	0.0408	0.0166	0.101	0.0738	0.631	0.494	0.0182	0.171	0.0785	0.0255	0.0724	0.132	0.157	0.148	1.72	7.61	0.158
ENSG00000233264.2	AC006042.8	0.622	0.312	0.0639	0.432	0.288	0.306	0.512	0.0865	0.0886	0.117	1.25	1.32	0.133	0.112	0.0848	0.123	0.135	0.0823	0.22	0.092	0.534	3.68	0.12	0.578	0.568	0.208	0.358	0.157	0.159	0.123	0.525	0.0802	0.0334	0.223	0.0777	1.19	1.45	0.0431	0.872	0.845	0.0412	0.566	0.465	1.1	1.31	0.652	1.27	0.264
ENSG00000230301.3	OR5H6	0	0	0	0	0	0	0	0	0	0	0	0	0	0	0	0	0	0	0	0	0	0.255	0	0	0	0	0	0	0	0	0	0	0	0	0	0	0	0	0	0	0	0	0	0	0	0	0	0
ENSG00000184979.9	USP18	9.93	7.62	4.27	3.29	5.04	3.97	4.71	1.79	1.78	1.91	1.17	1.33	1.76	1.69	1.68	2.32	1.78	1.77	2.04	1.91	7.45	50.5	4.61	3.7	3.34	2.15	2.15	3.56	3.56	3.17	7.91	1.65	1.21	3.13	3.1	7.22	4.3	1.66	9.17	3.09	1.29	5.93	3.74	2.65	3.16	2.87	5.25	2.76
ENSG00000174930.3	VN2R1P	0	0	0	0	0	0	0	0	0	0	0	0	0	0	0	0	0	0	0	0	0	0.0356	0	0	0	0	0	0	0	0	0	0	0	0	0	0	0	0	0	0	0	0	0	0	0	0	0	0
ENSG00000170142.7	UBE2E1	54.6	46.4	29.1	52.5	54.9	55.4	64.1	38.7	38.3	32.5	61.1	49.6	33.1	41.9	38.4	42.8	37.2	29.8	69.1	45.8	51.6	148	78.2	71.6	68	60.4	41.3	55	63	59.4	54.4	20.9	19.9	25.1	13.9	63.6	40.2	32	73.4	58.7	13.7	33.4	54.8	50.3	51.7	33.7	47.6	29.1
ENSG00000238132.2	CASC4P1	0.0577	0.0352	0.0576	0.0597	0.0628	0.059	0	0.0169	0.0221	0.0248	0.0852	0.0918	0	0.0264	0	0.0311	0.0209	0	0	0	0.07	1.05	0.0666	0.0759	0.0919	0	0.0605	0.00527	0	0.0268	0.131	0	0	0	0	0.0679	0.161	0	0.0815	0.063	0	0.0376	0.0406	0	0.0228	0.0817	0.289	0.0438
ENSG00000260101.1	RP11-568N6.1	0.373	0.258	0.51	0.376	0.443	0.332	0.46	0.75	0.911	0.721	0.775	0.612	0.687	1.16	0.672	0.682	0.89	0.547	0.564	0.522	0.277	11	0.29	0.212	0.21	0.174	0.357	0.182	0.577	0.164	0.246	0.114	0.0642	0.819	0.228	0.367	0.494	0.0887	0.409	0.12	0.164	0.332	0.485	0.832	0.803	0.478	1.83	0.533
ENSG00000255028.1	RP11-708B6.2	0	0	0	0	0	0	0	0	0	0	0	0	0	0	0	0	0	0	0	0	0	0.0596	0	0	0	0	0	0	0	0	0	0	0	0	0	0	0	0	0	0	0	0	0	0	0	0	0	0
ENSG00000240505.4	TNFRSF13B	0.0471	0.0862	0.023	0.0265	0.0471	0	0.0491	0.0618	0.016	0.0438	0	0	0.016	0.015	0.0624	0.0419	0.0364	0.0554	0.107	0.0539	0.107	209	0	0.0759	0.0759	0.0152	1.47	0	0.366	0	0.16	0.0156	0	0.0452	0.0805	0.696	0.831	0	0.0339	0.0448	0	0.0324	0.0798	0.0328	0.0174	5.82	32.4	0.46
ENSG00000215835.2	RP11-9L18.2	0.33	0.278	0.287	0.322	0.297	0.375	0.235	0.138	0.132	0.156	0.425	0.394	0.167	0.214	0.131	0.163	0.184	0.136	0.201	0.133	0.336	0.574	0.424	0.338	0.337	0.301	0.267	0.297	0.261	0.294	0.384	0.176	0.143	0.154	0.105	0.371	0.242	0.219	0.383	0.377	0.117	0.302	0.267	0.29	0.297	0.302	0.382	0.221
ENSG00000269810.1	AC015660.1	0	0	0	0	0	0	0	0	0	0	0	0	0	0	0	0	0	0	0	0	0	1.62	0	0	0	0	0	0	0	0	0	0	0	0	0	0	0	0	0	0	0	0	0	0	0	0	0.334	0
ENSG00000110777.7	POU2AF1	0.125	0.229	0.0535	0.173	0.194	0.0423	1.27	0.216	0.0934	0.263	0.0764	0.0905	0.128	0.107	0.372	0.34	0.158	0.238	1.39	0.562	0.413	262	0.0254	0.874	1.62	0.276	5.84	0.0809	1.28	0.0925	1.94	0.0541	0.0541	0.237	0.287	2.68	9.88	0.0408	0.136	0.395	0.0627	0.136	1.2	0.147	0.0973	12.7	65.5	6.69
ENSG00000126602.6	TRAP1	38.4	28.5	32.3	34.3	33.6	38.5	43.3	17.4	23	20.3	43.8	42.5	31.6	33	15.9	24.1	26.7	16.4	18.5	17.4	40.3	104	41.3	46	49.8	31.6	30.6	32.5	43.9	32	43.3	25	25.3	30.7	34.4	31.4	33.1	53.5	48	58.5	24.8	28.5	35.6	47.6	48.6	26.1	31.3	29.4
ENSG00000107036.7	KIAA1432	17.8	13.8	8.82	17.7	16.6	18.4	15.3	2.5	2.97	3.64	11.5	11.6	4.09	4.04	3.36	3.17	3.45	3.04	5.14	3.12	16.1	47.1	23.5	18.8	20.8	13.7	10.2	18.8	13.5	19.8	19.6	5.62	3.29	5.23	4.7	19.1	12.6	11.9	20.9	18.8	6.36	8.21	13.4	18.6	18.9	13	14.4	8.29
ENSG00000146109.3	ABT1	22.3	20.3	15.4	23.2	22.2	21.6	24.7	6.43	7.39	8.35	22.6	21.1	10.2	11.2	6.61	8.25	9.37	7.29	8.04	7.02	23.9	51.1	28.2	28	27.3	22.6	21	22.4	27.9	21.7	30.1	7.86	7	10.6	11.9	23.6	19.2	9.79	22.6	28.6	9.27	19.7	22.9	31.6	30.5	24.5	37.6	18.3
ENSG00000121486.7	TRMT1L	7.73	7.4	11	9.82	10.6	9.89	13.3	4.83	5.25	5.87	15	11.3	5.36	7.82	5.77	7.06	6.41	4.6	10.5	5.95	7.49	24.8	14.7	8.53	12	10.4	7.7	9.7	7.38	9.76	11.7	5.96	5.75	5.12	5.84	9.09	6.57	13.3	11.7	13	3.22	11.6	8.14	4.67	4.74	8.34	11.5	6.44
ENSG00000187953.6	PMS2CL	4.55	3.52	3.34	4.07	3.77	4.26	6	2.09	2.53	2.72	10.3	9.69	3.43	3.57	2.52	3.21	2.99	2.32	3.36	2.44	5.19	11.2	5.45	5.04	5.31	5.11	3.23	4.51	4.24	4.51	6.03	1.77	0.987	2.3	2.74	3.82	4.14	1.17	6.22	7.93	1.76	4.85	5.93	5.61	6.07	4.4	5.75	3.09
ENSG00000141428.12	C18orf21	14.4	12.2	12.6	13.8	13.8	13.2	14.9	6.13	7.58	6.19	15.5	13.6	9.18	11	6.58	8.18	7	5.62	7.12	6.55	14.9	24	20.9	12	15.6	13.4	10.3	13.5	10.8	13.4	16	7.02	5.78	8.62	5.5	13.3	13.7	12.5	16.4	18.2	8.51	12.8	14.5	13.6	13.2	11.6	16.6	12.9
ENSG00000138646.4	HERC5	9.45	6.7	5.79	15.3	10.1	9.32	9.15	2.88	2.15	3.27	0.926	1.13	1.98	1.77	2.46	3.32	3.31	2.65	4.13	3.24	8.18	57.1	0.62	17.8	14.6	6.29	3.77	5.66	2.03	4.16	14.5	2.14	1.14	3.49	2.69	9.01	4.33	0.923	7.95	23.5	3.63	7.79	7.43	2.81	3.33	6.57	11.6	4.79
ENSG00000085415.11	SEH1L	8.67	10	5.74	8.68	9.56	9.03	8.67	5.96	7.93	5.41	14	10.1	7.21	13.2	6.52	6.93	6.52	4.72	7.49	4.98	8.85	21.7	18	10.7	10.6	6.97	6.65	7.02	10.2	7	10.6	3.47	2.54	4.45	4.69	9.91	7.55	6.26	11.8	10.3	3.9	8.83	7.99	10.4	10.2	6.92	8.76	5.34
ENSG00000137073.16	UBAP2	9.47	7.59	15	7.53	7.85	8.76	10.3	3.9	4.45	3.88	9.75	9.71	5.86	5.55	3.21	4.21	4.31	3.21	4.25	3.58	9.85	21.7	11.2	13.8	11.9	9.04	8.46	9.21	11.1	10.7	10.7	4.29	3.81	5.46	2.75	11.2	9.11	11.3	16	13.7	4.18	8.49	11	14	15.4	7.04	7.61	7.34
ENSG00000131467.6	PSME3	37	35.7	34.3	41	40.8	44.4	46.2	17.9	22.2	18.8	33.4	31.9	25.4	29.4	15.8	22.3	19.9	15.3	18.6	19.9	36.7	77.5	74	40.1	37.7	36.9	35	36.4	50.3	38.9	43.4	17.7	14.6	25.8	14.3	38.8	35.1	25.1	38	28.5	15.7	25.1	33.5	43.1	46.8	34.4	39.2	32.7
ENSG00000026751.12	SLAMF7	1.33	1.58	0.32	0.838	0.938	0.203	2.5	0.0853	0.0622	0.0871	0.0497	0.0685	0.0781	0.0555	0.0972	0.136	0.0743	0.0911	0.521	0.179	1.55	364	0.0378	2.56	1	0.254	8.93	0.273	4.3	0.322	2.67	0.276	0.12	0.408	1.35	8.48	11.9	0.0823	0.585	0.322	0.201	0.47	1.24	2.03	1.65	12.4	51.7	2.67
ENSG00000162521.14	RBBP4	28.1	23	29.1	29.9	28.8	30.7	40.2	15	16.9	17.2	51.6	42.1	19.7	24	13.5	19.4	18.7	13	22.6	15.8	30.1	71.8	39.1	47.5	59	29.6	25.9	32.1	24.5	30.4	48.4	13.5	9.75	14	9.84	32.7	31.1	14.8	39	53.2	15.1	35.1	31.6	27.9	29.8	29.3	34.3	24.7
ENSG00000196735.7	HLA-DQA1	32.8	14.2	5.65	19.9	21.8	11.8	8.54	1.45	0.721	1.45	0.774	0.431	0.647	0.718	2.15	3.89	0.89	0.78	19.8	4.16	21.4	485	0.0607	12.1	22.8	6.9	9.2	6.75	8.01	6.78	13.2	3.24	2.02	11	2.04	94.7	10.6	1.68	31.1	2.99	1.42	9.67	10.3	16.7	19	26.3	97.5	4.3
ENSG00000165733.7	BMS1	16.1	15.2	12.6	15.8	15.7	17.8	18.2	5.23	6.25	7.69	24.6	19.5	8.86	11	5.78	9.25	8.92	6.2	9.85	7.22	17	33.4	24.7	20.1	19.3	15.6	13.3	14.6	15.8	14.1	19.3	8.02	6.78	8.4	5.98	18	15.7	14.8	19	20.4	6.91	16.3	16.9	18.7	20.2	13.8	17.9	10.7
ENSG00000198924.3	DCLRE1A	2.66	2.66	5.89	3.36	3.65	2.92	5.22	3.41	4.46	4.01	8.06	6.94	5.43	6.51	2.82	3.91	4.7	3.42	4.23	3.05	3.15	17.9	7.2	3.78	4.64	4.79	3.86	4.68	3.79	5.09	3.78	2.2	2.03	2.71	3.68	4.87	4.48	2.49	3.89	4.68	3.78	5.79	5.5	3.18	2.98	4.26	4.53	4.01
ENSG00000101773.12	RBBP8	6.55	8.1	4.87	5.68	6.79	7.43	11.4	2.81	2.54	2.91	4.9	4.3	2.86	3.13	2.47	4.32	2.81	2.37	3.01	3.42	12.4	26.1	18	10.8	13	7.28	6.81	6.34	13.9	6.64	14.3	2.48	1.5	17.3	2.84	12.3	14.8	0.808	6.68	5.95	4.97	14.2	8.59	12.7	11.5	8.56	5.16	5.44
ENSG00000078589.8	P2RY10	0.504	0.932	0.0884	0.354	0.446	0.145	0.235	0	0	0.0226	0	0	0	0	0	0.0326	0	0	0.198	0.0336	0.444	102	0	0.4	0.662	0.153	0.894	0.114	0.475	0.126	0.566	0.117	0.0251	0.175	0.227	2.52	0.599	0.0313	0.353	0.134	0.0432	0.148	0.389	0.346	0.27	3.58	13.5	0.501
ENSG00000204516.5	MICB	4.32	3.93	1.6	4.41	4.19	2.92	1.85	0.518	0.625	0.51	4.31	4.37	0.692	0.649	0.775	0.612	0.444	0.455	1.39	0.739	3.77	33.4	13.7	3.48	2.75	1.52	2.5	1.88	1.94	1.83	2.33	1.55	1.02	1.81	0.773	11.9	2.2	0.429	2.62	1.09	0.541	0.91	1.94	1.55	1.74	5.53	18.5	1.56
ENSG00000174083.13	PIK3R6	2.23	1.77	0.67	1.18	1.41	0.476	2.6	0.935	0.547	1.51	0.326	0.451	0.693	0.551	0.852	0.853	0.969	1.89	1.66	1.24	1.24	208	0.0353	1.3	1.39	1.22	1.8	2.5	1.65	2.51	1.44	1.05	1.02	0.338	0.344	4.52	1.49	0.219	1.99	0.453	0.224	1.26	2.38	2.23	2.33	4.28	10.6	1.49
ENSG00000188060.6	RAB42	3.39	2.29	0.815	1.18	1.27	0.398	1.61	0.239	0.272	0.285	0.436	0.465	0.238	0.221	0.3	0.241	0.256	0.188	1.46	0.404	2.78	6.29	5.17	2.6	3.27	0.959	2.05	0.853	0.597	0.923	1.41	0.604	0.307	0.539	0.261	2.68	2.18	0.137	1.19	0.586	0.233	0.442	1.01	0.595	0.722	1.77	4.33	0.722
ENSG00000035720.3	STAP1	0.51	0.455	0.0474	0.238	0.307	0.117	0.457	0.0527	0.0431	0.0396	0.0758	0.074	0.0485	0.0719	0.0922	0.0545	0.0353	0.0395	0.051	0.0493	0.354	73.7	0	0.308	0.147	0.234	1.15	0.575	0.51	0.578	0.348	0.0511	0.0323	6.09	0.126	1.6	0.923	0.0404	0.287	0.0652	0.143	0.132	0.728	0.199	0.251	4.84	27.3	0.643
ENSG00000214982.6	PARGP1	1.38	1.06	1.3	1.62	1.48	1.86	2.3	0.364	0.522	0.481	2.17	1.8	0.617	0.752	0.4	0.591	0.548	0.379	0.803	0.408	1.34	3.94	2.68	1.85	2.42	1.34	1.22	1.31	1.37	1.37	1.69	0.712	0.526	0.67	0.292	1.17	1.42	1.13	1.7	1.72	0.491	0.983	1.16	1.61	1.74	1.27	1.17	0.91
ENSG00000126249.3	PDCD2L	7.96	7.25	8.7	9.04	9.53	11.8	9.71	6.69	8.09	7.43	18.5	14.9	9.32	11.6	7.03	8.7	9	6.07	8.18	5.67	7.94	29.4	11.1	10.4	11.8	9.53	7.24	7.74	8.05	7.99	11.8	4.99	5.13	4.42	3.83	6.79	6.13	16.8	11.1	11	6.02	13.4	8.13	7.82	7.91	6.36	9.12	8.66
ENSG00000114978.13	MOB1A	41.9	38.2	23.5	41.6	41.6	43	45.3	8.67	8.44	9.55	17.3	14.7	7.67	9.35	7.87	9.9	9.41	7.32	15.3	11	36.4	132	57.8	47.6	52.3	38.8	35	36.5	39	38.7	49.7	14.1	9.71	23	9.3	47.1	26.6	8.57	35.3	44.2	8	13.3	34.6	35.4	38.5	39	57.7	21.6
ENSG00000105246.5	EBI3	4.03	5.45	5.44	5.79	4.9	2.32	3.67	1.77	1.18	1.47	0.457	0.324	1.04	1.15	1.76	2.13	1.44	1.26	5.91	2.96	2.96	514	0.376	2.08	3.99	2.43	3.6	1.44	1.11	1.76	5.4	0.879	0.6	1.71	1.04	4.99	1.54	0.207	7.52	1.71	0.737	2.6	3.06	0.749	0.86	10.5	63.9	2.22
ENSG00000229671.1	AC051649.16	0.907	0.543	0.448	0.505	0.717	0.288	0	0.173	0.0774	0.155	0	0	0.0933	0.117	0.181	0.246	0.164	0.125	0.858	0.306	0.447	6.24	0	0.0752	0.318	0.197	0.226	0.172	0	0.18	0.181	0.0872	0	0.119	0	0.743	0.229	0	0.651	0.163	0	0.137	0.277	0.119	0.138	0.287	0.682	0.12
ENSG00000170684.4	ZNF296	1.35	1.01	1.43	0.985	1.36	0.805	4.62	2.28	1.92	2.6	10.9	11.9	2.28	1.73	1.95	2.07	3.63	2.64	1.93	1.29	2.77	30.8	1.89	1.69	1.99	1.02	4.17	1.03	13.3	1.02	2.04	0.367	0.244	1.38	0.555	2.91	5.26	0.446	1.86	1.52	0.472	6.33	4.3	9.65	9.16	6.69	11.7	3.17
ENSG00000148459.11	PDSS1	4.04	3.96	2.11	2.79	3.38	3.01	3.67	2.39	2.74	2.65	10.7	9.12	2.94	3.24	2.27	3.12	3.17	2.24	3.05	2.79	4.36	18.2	7.81	5.9	5.09	3.65	11.5	3.1	7.78	3.24	4.54	2.27	2.13	3.98	2.96	5.98	3.8	4	5.31	4.58	1.22	2.67	4.06	3.57	3.71	11.8	5.27	3.1
ENSG00000189308.6	LIN54	4.58	3.52	2.98	3.89	4.05	4.95	5.02	2.62	3.22	3.17	7.48	6.12	3.33	4.08	3.26	3.16	3.5	2.64	6.61	3.2	4.04	9.51	5.74	5.43	4.87	3.6	3.55	3.3	7.04	3.34	3.59	1.63	1.22	2.35	2.16	4.29	4.2	2.55	5.44	4.48	1.26	3.8	3.76	4.75	4.82	3.46	3.9	2.4
ENSG00000123136.10	DDX39A	51.5	51.3	27.1	43.5	48.3	45.4	36.5	10.8	10.4	10.9	40.7	40.1	13.6	12.9	11.1	16.1	10.7	10.2	30.6	14.9	51	129	40.3	53.3	59.7	34.5	40.5	32.5	50.2	29.9	53.6	18.3	12.9	23	16.7	65.7	35.6	13.5	53.5	36.8	11.7	33.7	46.9	51.4	48.5	49.5	113	33.8
ENSG00000112679.10	DUSP22	33.1	28.6	11.1	32.5	31.8	32.4	24.9	11.5	12.3	10.9	11.4	11.2	14.7	16.1	12.2	14.2	11.7	9.86	26.9	13.8	29.3	89	11	31.7	36	42.2	23.1	33	27.8	36	24.5	16.8	12.7	12.2	10.4	36.8	24.4	17.1	37.1	19.6	12.3	19.5	21.3	27.4	29.6	25	38.1	19.2
ENSG00000150637.4	CD226	0.338	0.484	0.18	0.327	0.398	0.272	0.661	0.166	0.0979	0.421	0.163	0.192	0.139	0.113	0.207	0.273	0.354	0.359	0.99	0.378	0.29	82.9	0.327	0.329	0.43	0.219	0.315	0.199	0.206	0.223	0.413	0.159	0.0949	0.247	0.251	1.92	0.45	0.154	0.538	0.476	0.0854	0.556	0.324	0.143	0.123	0.906	4.28	0.306
ENSG00000114902.9	SPCS1	121	104	167	176	153	164	146	77.2	89.3	84.2	83	78.5	96	118	76.8	119	92.7	68.5	142	99.9	126	274	191	162	169	112	116	116	121	110	145	74.7	55.9	105	88.5	131	153	71.5	150	139	108	197	128	121	128	117	133	135
ENSG00000139218.13	SCAF11	19.2	16.7	9.97	18.4	16.6	19	20.9	3.58	3.71	3.86	10.8	11.9	4.47	4.64	3.79	4.4	4.19	3.18	7.7	4.26	18.5	39.3	29	19.4	21.6	13.5	11.7	13.5	14.1	13.2	19.3	8.9	6.23	5.82	5.74	18.7	16.3	11.4	22.4	25.3	6.27	9.93	13.6	13.7	13.9	13.9	14.4	9.21
ENSG00000259216.2	RP11-227D13.2	0.0467	0.0655	0.118	0	0.0669	0	0	0	0	0	0.122	0.172	0	0	0	0	0	0	0	0	0.0734	0.34	0.0665	0	0	0	0.066	0	0.0935	0	0	0	0	0	0	0.0731	0.111	0	0.228	0	0	0	0	0.081	0.0759	0.122	0.0833	0.06
ENSG00000104921.10	FCER2	2.41	2.47	0.184	0.311	0.593	0.0943	0.669	0.116	0.103	0.0549	0.0726	0.0955	0.0666	0.0562	0.0714	0.0712	0.0519	0.14	0.0711	0.0526	1.05	564	0	0.0897	0.188	0.555	1.04	0.583	0.243	0.507	0.409	0.141	0.162	0.165	0.312	1.03	0.67	0.128	0.573	0.121	0.0429	0.165	0.136	0.386	0.444	5.24	64.3	0.345
ENSG00000120949.10	TNFRSF8	6.51	5.39	0.149	0.412	1.12	0.713	0.752	0.0533	0.0348	2.06	0.0288	0.0313	0.0393	0.0295	0.0543	0.0931	2.97	1.73	0.165	0.107	4.13	89.5	0.0581	0.446	0.702	0.645	0.378	0.934	0.295	0.992	1.26	1.28	0.335	0.325	0.0669	1.09	0.379	0.523	2.03	0.322	0.0586	0.0967	0.321	0.797	1.16	0.732	2.2	0.96
ENSG00000250155.1	CTD-2353F22.1	0.686	0.583	0.264	0.241	0.356	0.174	0.434	0.337	0.3	0.399	0.0757	0.353	0.45	0.257	0.23	0.221	0.347	0.258	0.756	0.233	0.385	16.9	0.193	0.087	0.26	0.154	0.183	0.166	0.221	0.194	0.276	0.223	0.315	0.066	0	0.835	0.27	0.127	0.766	0.567	0.0389	0.201	0.191	0.199	0.194	0.623	1.75	0.0999
ENSG00000234174.1	AC016683.5	0	0	0.0353	0	0	0	0	0	0	0	0	0	0	0	0	0	0	0	0	0	0	1.02	0	0	0	0	0	0	0	0	0	0	0	0	0	0	0.0283	0	0	0	0	0	0	0.0298	0.0339	0.109	0.251	0
ENSG00000211450.5	C11orf31	83.5	93.3	143	94.2	95.1	84.7	94.1	54.4	74	63.5	71.5	67.1	89.4	111	54.4	72.4	86.4	52.3	57.6	55.5	100	273	139	111	125	81.2	73.9	75.5	111	72	98.4	61.8	36.9	85.3	70.9	107	93.4	48.2	93.3	124	47.6	129	131	79.9	76	82.3	149	72.6
ENSG00000205021.9	CCL3L1	0.04	0.151	0.0596	0.132	0.092	0	0.327	0.0386	0.0807	0.043	0.0337	0.0649	0.141	0.15	0.0736	0.0538	0.0582	0.0223	0.113	0.074	0.0718	11.8	0	0.0601	0.124	0.0412	0.0779	0	0	0	0.131	0	0	0.0888	0.0709	0.407	0.114	0	0.116	0.384	0	0.048	0.134	0	0	0.257	1.18	0.0784
ENSG00000124279.7	FASTKD3	5.54	5.44	9.13	4.23	5.52	3.21	6.29	2.62	3.25	3.34	6.83	6.79	4.16	4.34	3.13	3.65	3.82	2.83	4.39	3.07	6.03	15.2	9.66	6.8	7.5	5.24	6.77	4.82	5.59	4.75	7.46	2.14	2.24	5.73	4.86	6.19	5.8	3.15	6.85	7.37	2.38	7.01	7.48	4.56	4.51	7.88	9.74	5.04
ENSG00000226659.1	RP11-137H2.4	1.01	0.559	0.443	0.377	0.354	0.211	0.675	0.0947	0.0957	0.0966	0	0	0.154	0.129	0.158	0.107	0.121	0.0795	0.378	0.173	1.26	4.42	0.15	0.438	0	0.309	0.357	0.207	0.354	0.246	0.878	0.0887	0.0995	0.228	0.747	0.897	0.55	0	0.97	0.433	0.506	0.311	0.609	0.262	0.266	0.955	1.56	0.327
ENSG00000130772.9	MED18	8.97	6.8	12	9.82	10.3	7.21	13.3	3.83	4.52	4.37	6.4	6.08	4.84	6.55	4.19	5.59	4.89	3.75	5.94	4.37	9.14	27.2	24	8.88	10.8	9.94	14.6	10.3	15.2	11.8	11	3.86	4.44	6.73	10.6	8.7	8.94	6.82	8.37	7.44	4.62	8.97	9.99	10.6	11.9	15.4	19	10.2
ENSG00000248693.1	CTD-2023M8.1	0	0	0	0	0	0	0	0	0	0	0	0	0	0	0	0	0	0	0	0	0	4.42	0	0	0	0	0	0	0	0	0	0	0	0	0	0.234	0	0	0	0	0	0	0	0	0	0.162	0.46	0
ENSG00000230709.1	AC104024.1	0	0	0	0	0	0	0.0228	0	0.0113	0.0277	0.0115	0.0149	0.0275	0.0292	0	0	0.0554	0.0296	0	0	0.0188	4.52	0	0.0119	0.0551	0	0.107	0	0.0194	0	0	0	0	0	0	0.0532	0.162	0	0	0	0	0	0.00565	0	0	0.272	1.42	0.0321
ENSG00000135624.11	CCT7	136	136	166	174	164	175	143	58.6	68.8	69.8	207	172	88.8	112	57.1	89.7	83.4	55.3	102	72	143	303	247	190	203	152	115	158	136	164	187	95.8	84.5	73.8	46.8	130	106	143	170	197	58.8	144	137	127	127	99.7	134	96.2
ENSG00000221164.1	SNORA11	0.668	0.697	0.915	0.715	0.703	0.479	0.861	0.264	0.199	0.256	0.504	0.705	0.24	0.277	0.191	0.299	0.284	0.217	0.292	0.229	0.958	2.86	1.16	1.12	0.947	0.69	0.912	0.737	1.15	0.726	1.6	0.406	0.39	0.769	0.81	1.03	0.993	0.349	1.11	1.16	0.71	2.54	1.42	0.793	0.881	1.22	1.39	0.91
ENSG00000255989.1	RP11-711M9.1	0.318	0.282	0.178	0.153	0.154	0.114	0.497	0.0402	0.0392	0.0384	0	0	0	0.0337	0.0375	0.0447	0.0378	0.0323	0.097	0.0435	0.363	3.43	0.39	0.247	0.171	0.152	0.377	0.18	0.664	0.191	0.482	0.0576	0.0412	0.146	0.177	0.611	0.534	0.0907	0.254	0.204	0.156	0.0753	0.346	1.46	1.17	0.543	0.389	0.298
ENSG00000174500.8	GCSAM	0.324	0.501	0.182	1.35	0.494	0.42	1.87	0.0307	0.0401	0.057	0.039	0.0444	0.0598	0.0491	0.0354	0.0535	0.0489	0.0454	0.104	0.0438	0.599	131	0.14	0.6	0.342	0.23	1.93	0.286	1.75	0.335	0.745	0.198	0.266	0.574	0.128	2.94	1.65	0.0838	0.673	0.115	2.14	0.766	0.988	19.6	19.6	2.62	5.02	3.01
ENSG00000125319.10	C17orf53	2.71	1.98	0.779	0.572	0.897	0.933	1.34	0.291	0.321	0.239	1.54	1.57	0.461	0.426	0.303	0.596	0.288	0.199	0.485	0.325	2.61	14.8	2.75	1.74	1.76	0.871	1.29	0.939	3.92	3.14	1.57	0.622	0.418	0.479	0.417	1.28	1.15	0.441	2.33	1.85	0.248	0.918	1.51	2.66	3.21	1.5	2.4	0.757
ENSG00000183161.3	FANCF	3.99	3.6	7.31	4.83	5.68	3.8	6.92	3.62	3.78	3.73	3.47	2.96	3.68	5.01	3.78	5.78	4.17	2.88	6.19	4.34	5.44	15.7	8.09	6.13	8.84	3.57	6.46	4.29	5.77	4.38	6.17	2.02	1.97	4.64	3.95	4.98	6.29	0.793	6.85	8.11	7.04	10.9	7.56	5.76	5.1	9.11	11.7	6.65
ENSG00000214826.4	DDX12P	3.3	3.34	1.97	1.89	2.33	1.66	3.89	0.334	0.298	0.386	0.704	0.892	0.58	0.377	0.387	0.609	0.401	0.312	0.848	0.542	4.98	11	1.71	4.68	4.97	3.09	4.16	2.94	5.38	2.77	4.09	1.42	0.727	1.49	1.17	4.07	3.73	0.539	4.18	6.33	2.02	2.51	6.22	6.27	5.73	6.61	9.53	3.13
ENSG00000242444.3	RP11-320N7.1	0	0	0	0	0	0	0	0	0	0	0	0	0	0	0	0	0	0	0	0	0	4.68	0	0	0	0	0.0703	0	0	0	0	0	0	0	0	0	0	0	0	0	0.0819	0	0	0	0	0.0988	0.103	0
ENSG00000080608.9	KIAA0020	24.9	30.5	19.6	23.8	23.1	21.4	21.8	3.61	3.44	3.81	8.06	7.13	4.11	4.65	4	5.07	3.95	3.4	7.39	4.6	29.2	59.4	51.2	24.4	30.5	18.2	18.4	17.4	35.2	17.3	27.2	10.3	6.48	17.2	10.1	29.1	28.1	8.05	26.3	38.3	10.6	19	23.5	24.5	23.2	17.1	26.3	15
ENSG00000273162.1	RP11-108L7.15	0.323	0.151	0.206	0.749	0.724	0.784	0.289	0.132	0.114	0.225	0.205	0.172	0.159	0.189	0.145	0.165	0.232	0.202	0.141	0.147	0.385	4.51	0.548	0.761	1.48	0.21	1.16	0.182	0.586	0.159	0.618	0.235	0.144	0.236	0.0559	0.272	1.44	0.195	0.521	0.221	0.0608	1.16	1.56	0.266	0.39	1.91	1.66	1.76
ENSG00000136930.8	PSMB7	93.3	81.4	101	96.7	90.8	96.5	80.9	59.7	72.8	61	82.7	76.6	78.8	92.7	52.9	67.5	78.4	50.5	80.9	62.1	91.5	146	145	101	95.7	81.8	66	78.3	84.9	76.9	82.4	59.9	60.9	69	67.5	87.3	76.6	83.2	111	93.1	44.5	61.5	83.4	108	118	63.6	75.8	67.1
ENSG00000107949.12	BCCIP	17.7	19.6	15.1	20.3	21.6	23	18.9	12.7	12.2	13.3	25.8	20.9	11.6	13.7	11.1	12.4	13.5	10.8	16.3	11.6	20.4	39.6	30.8	21.5	23.8	21.3	15.9	18.5	16.9	18.5	24	12.5	9.13	13.2	10	18	17.4	17.9	22.1	29.3	9.25	16.3	23.7	14.3	13.6	14	17.4	17.3
ENSG00000001629.5	ANKIB1	20.1	17.4	14.7	21.8	22.8	24.1	21.9	15.3	12.2	15.7	20.7	20.1	12.5	14.8	16.9	19.5	15.7	13.4	26.8	21	18.1	44.2	30.6	21	23.3	16.7	13.1	15	13.7	15.5	18.8	7.34	4.43	9.5	4.56	17.4	16.1	6.03	22	22.4	7.87	15	14.8	19.1	19.9	14.8	15.3	10.4
ENSG00000183530.9	PRR14L	7.61	6.78	6.77	7.34	7.35	6.31	8.97	3.31	3.91	4.15	15.7	14.9	5.76	5.73	3.43	4.21	5.24	3.2	5.13	3.47	7.01	18.9	12.6	8.66	8.32	7.24	8.14	6.84	10.5	6.97	10.4	3.68	2.48	4.08	3.77	10.2	8.05	2.63	10.9	11.3	3.56	12.9	8.11	10	10.7	9.25	11	6.63
ENSG00000232119.3	MCTS1	17.7	17	17.4	16.1	16.9	14.4	15.1	9.28	10.9	9.17	16.4	13.8	12.5	16.2	10.5	12	11.3	7.76	12.6	10.4	18	40.1	31.3	19.7	18.3	13.4	14.1	12.3	20.3	12.3	19	10.1	8.3	11.4	10.3	15.9	15.9	7.61	17.2	15	10.2	27.1	15.9	14.8	14.5	14.1	20.3	14.2
ENSG00000254319.1	RP11-134O21.1	0.173	0.14	0.0413	0.0634	0	0.143	0.134	0.0934	0.139	0.107	0.358	0.329	0.123	0.129	0.0729	0.159	0.137	0.0787	0.0831	0.0827	0.315	0.862	0.335	0.191	0.285	0.157	0.226	0.223	0.0671	0.168	0.263	0.0125	0	0.235	0	0.0498	0.0376	0	0.277	0.378	0	0.0912	0.157	0.13	0.0948	0.236	0.0684	0.0845
ENSG00000214651.4	RP11-477J21.2	0	0	0	0	0	0	0	0	0	0	0	0	0	0	0	0	0	0	0	0	0	0.0451	0	0	0	0	0	0	0.0286	0	0	0	0	0	0	0	0	0	0	0	0	0	0	0	0	0	0	0
ENSG00000140598.9	EFTUD1	9.51	7.27	9.83	10	9.38	12.8	11.1	2.84	3.06	3.21	5.69	4.95	3.82	4.27	2.88	4.08	3.29	2.74	5.52	3.84	9.59	18.6	14	10	10.2	9.73	11.1	7.76	10.7	8.38	6.1	4.68	4.22	4.55	2.95	9.46	9.67	7.59	11	7.66	3.5	7.62	8.2	11.5	12.9	11.3	8.5	6.43
ENSG00000171109.14	MFN1	20.9	17.4	17.6	26.3	24.1	24.9	25.2	6.97	8.99	7.16	32	29.4	11.6	11.7	7.48	9.89	7.23	5.74	11.9	9.01	20.5	65.5	24.6	29.1	30.7	21.5	19.2	22.8	23.9	22.6	29.4	16.4	12.1	9.61	6.61	21.5	21.5	11.9	25.6	25.7	16.2	18.3	23.6	23.8	25.6	19.8	25.7	19.1
ENSG00000115919.10	KYNU	2.79	3.68	3.56	2.3	3.46	1.06	6.93	0.267	0.309	0.533	0.106	0.0994	0.25	0.25	0.322	0.498	0.306	0.394	1.34	0.647	3.54	43.7	3.17	1.54	2.28	0.992	1.03	0.96	3.96	0.891	1.36	0.61	0.232	3.29	19.2	11.7	1.87	0.108	2.06	0.379	0.239	1.33	0.935	1.15	0.896	2	10.4	0.863
ENSG00000105865.6	DUS4L	4.56	3.11	4.18	3.91	4.24	4.67	5.63	3.77	3.59	3.6	4.53	3.86	3.43	4.15	3.17	4.03	4.57	3.1	7.82	3.85	4.7	9.19	5.61	5.45	5.95	3.82	3.26	3.35	4.22	3.56	4.82	2.56	2.54	3.75	1.95	3.64	4.07	1.79	5.31	6.23	1.69	4.66	4.72	4.28	4.8	3.28	4.06	3.2
ENSG00000261435.1	MIR1587	0	0	0	0	0	0	0	0	0	0	0	0	0	0	0	0	0	0	0	0	0	0.181	0	0	0	0	0	0	0	0	0	0	0	0	0	0	0	0	0	0	0	0	0	0	0	0	0.0558	0
ENSG00000224220.1	AC104699.1	0	0	0	0	0	0	0	0	0	0	0.0866	0	0	0	0	0	0	0	0.178	0	0.0781	73.1	0	0	0	0	0.618	0	0	0	0.106	0	0	0	0	0.185	0.937	0	0	0	0	0	0	0	0	1.01	3.96	0.112
ENSG00000112486.10	CCR6	0.227	0.283	0.171	0.183	0.269	0.177	0.309	0.354	0.518	0.443	0.163	0.174	0.541	0.735	0.367	0.414	0.711	0.273	0.136	0.26	0.267	24.6	0	0.149	0.244	0.226	0.548	0.152	0.536	0.16	0.682	0.0436	0.0228	0.446	0.211	0.86	0.282	0.0138	0.272	0.26	0.0912	0.46	0.407	0.569	0.449	3.72	16.2	0.343
ENSG00000251002.3	AE000661.37	0.0457	0.12	0	0.0579	0.0658	0.0537	0.0214	0.0203	0.0445	0.0249	0.129	0.199	0.0549	0.0678	0.0213	0.0337	0.0277	0.0199	0.0389	0.0188	0.053	14.4	0	0.0747	0.0441	0.028	0.0468	0.0282	0.113	0.0175	0.0422	0.0331	0.0236	0.127	0	0.0994	0.0582	0	0.115	0.0266	0	0.0676	0.0465	0.0327	0.0387	0.154	0.632	0.0296
ENSG00000232894.1	MRPS31P2	0.0885	0	0.112	0.132	0.0694	0.0953	0	0	0	0	0.248	0.281	0	0	0	0	0	0	0	0	0.0941	1.27	0.111	0.156	0.117	0	0.0753	0	0	0	0.11	0	0	0.04	0	0.0454	0.0688	0	0.189	0.072	0	0	0	0	0	0	0.144	0
ENSG00000212464.1	SNORA12	0.518	0.54	0.17	0.502	0.397	0.3	0.813	0.369	0.286	0.322	0.725	0.754	0.24	0.316	0.321	0.278	0.371	0.221	0.29	0.208	0.634	1.56	0.309	0.662	0.811	0.381	0.323	0.347	0.314	0.306	1.23	0.224	0	0.225	0	0.755	0.491	0	0.756	0.918	0.289	0.543	0.441	0.599	0.544	0.598	0.899	0.271
ENSG00000113615.8	SEC24A	12.5	12.2	14	15.9	13.8	15.1	11.8	2.18	2.44	2.48	7.66	8.04	3.05	3.35	2.46	3.76	2.76	1.91	4.47	2.62	11.7	45.8	26.9	15.8	14.6	9.29	9.78	8.44	14.1	8	12	4.84	2.57	4.36	13.2	13.4	18.2	7.54	14.9	10.4	6.94	14.1	10.8	8.58	9.25	12.3	12.4	11.3
ENSG00000273218.1	LLNLR-246C6.1	0.429	0.536	0.435	0.93	0.732	0.65	0.508	0.548	0.75	0.418	1.21	0.963	0.603	0.747	0.472	0.604	0.577	0.364	0.366	0.339	0.538	2.2	0.691	0.705	0.906	0.384	0.376	0.382	0.392	0.327	1.11	0.232	0.138	0.353	0.334	0.85	0.539	0.0729	0.974	1.13	0.207	1.15	1.03	0.374	0.368	0.597	1.27	0.3
ENSG00000230482.1	ATP5G2P3	0	0.0886	0	0.11	0.11	0	0	0	0	0	0	0	0	0	0	0	0	0	0	0	0	1.1	0	0	0.285	0.101	0	0	0	0.098	0.148	0	0	0	0	0.314	0.0818	0	0.13	0.122	0	0.133	0	0	0	0.282	0.417	0
ENSG00000244462.3	RBM12	22	22.2	19.7	22.6	21.4	23.7	28.2	6.76	7.37	7.13	24.9	21.5	8.51	9.37	6.74	9.05	8.46	6.13	11.6	7.09	22.5	52.3	37.6	29	31.8	20.3	18.5	20	21.3	19.3	39	10.7	7.55	10.5	6.73	24.1	19.6	9.49	27.8	39.4	7.78	21.1	22.7	19.3	19.1	20.1	25.4	14.6
ENSG00000255624.1	RP11-564D11.3	0.0831	0.0659	0.0422	0.0422	0.0589	0.0221	0.0956	0.33	0.443	0.892	0.239	0.231	0.558	0.731	0.287	0.581	1.4	0.633	0.561	0.403	0.152	3.97	0.532	0.103	0.102	0.046	0.234	0.0381	0.235	0.0398	0.0906	0.0224	0.0118	0.0525	0.0202	0.221	0.163	0.0202	0.125	0.0782	0.303	0.672	0.159	0.247	0.235	0.664	1.24	0.131
ENSG00000185379.16	RAD51D	6.79	5.23	3.79	7.07	6.76	6.48	6.85	3.69	4.75	4.13	7.15	7.05	6.48	6.85	3.77	5.17	5.44	3.6	5.64	3.66	6.64	13.8	8.81	8.26	8.6	6.28	4.23	5.69	3.71	5.73	6.48	2.71	1.59	3.74	1.95	6.57	3.9	1.34	8.26	8.58	2.36	4.9	6.47	3.45	3.66	4.89	7.8	3.12
ENSG00000257127.2	CLLU1	0	0	0	0	0.0178	0	0	0	0	0	0	0	0	0	0	0	0	0	0	0	0.00676	0.23	0	0	0.0236	0	0	0	0.0355	0	0	0.0127	0	0	0	0	0.0681	0.0166	0	0	0	0	0	0	0	0.0082	0.0225	0
ENSG00000164654.11	MIOS	12.1	10.7	9.67	9.8	10.4	9.64	17.1	4.61	5.28	5.86	18.4	16.6	8	8.29	4.68	6.09	6.45	4.44	6.95	5.55	13.1	53	22.1	16.9	15.8	10.6	10.3	10.6	25.3	10.2	16.3	6.6	6.06	7.05	5.86	13.7	18	43	18.1	16.7	10.4	14.1	20.9	25	26.4	11.1	22.5	14.7
ENSG00000130119.11	GNL3L	6.16	5.53	4.42	6.35	6.11	6.24	7.98	1.14	1.22	1.65	2.23	2.44	1.35	1.49	1.47	1.79	1.57	1.18	2.71	1.65	5.98	19.9	13.6	7	7.42	4.8	4.56	4.61	6.19	4.86	6.34	3.56	2.43	2.76	2.03	6.83	5.69	5.03	7.27	6.54	2.78	4.27	4.97	5.73	5.83	5.37	6.33	3.84
ENSG00000197134.7	ZNF257	0.44	0.549	0.259	0.46	0.541	0.264	0.927	0.214	0.258	0.307	0.609	0.465	0.235	0.297	0.244	0.267	0.218	0.188	0.648	0.351	0.837	2.29	0.332	0.651	1.08	0.499	0.457	0.518	0.442	0.5	1.11	0.417	0.203	0.277	0.0857	0.426	0.4	0.0545	0.368	2.09	0.447	0.531	0.869	0.499	0.324	0.562	1.32	0.41
ENSG00000005059.11	CCDC109B	20.5	18	2.36	7.77	13.2	8.06	8.07	2.67	3.14	1.59	0.313	0.354	1.65	1.98	2.29	3.48	1.61	1.56	9.25	2.17	15	47.9	16.8	17.8	19.9	6.96	5.61	8.89	9.71	7.65	13.4	10.2	1.7	1.91	0.826	12.4	8.18	1.09	13	11.9	1.12	6.19	5.75	11.1	12.5	11	19.3	3.56
ENSG00000134697.8	GNL2	19.9	20.6	13.8	18.5	18.3	18.7	15.4	5.37	5.41	5.53	11.5	8.99	6.09	7.79	5.61	7.47	5.14	4.78	11.3	6.29	21.6	37.2	35.9	23.2	25.4	16.1	14.5	15	18.6	14.9	20.8	9.16	6.67	7.35	7.3	22.6	18.2	17.5	21.6	20.5	7.49	17.4	17	21.2	21.9	13.9	16.7	12.8
ENSG00000006114.11	SYNRG	13.5	10.9	11.2	10.8	11.3	11.9	18.4	5.22	5.66	6.45	13	11.7	6.27	7.37	5.73	8.64	7.87	5.07	11.5	7.4	12.9	28.4	12.4	14.9	19.4	11.1	10.5	10.5	11.6	9.82	15.1	4.58	3.02	8.26	5.21	15.6	13.3	4.93	16.7	16.5	5.53	19.9	13.7	11.9	13.4	14.6	25.2	9.98
ENSG00000268088.1	AC093063.2	0	0	0	0	0	0	0	0	0.0516	0	0.248	0.249	0	0	0	0.0929	0	0	0	0.0886	0	18.1	0	0	0.195	0	0	0	0	0	0	0	0	0	0	0	0	0.382	0	0	0	0	0.171	0	0	0	0.128	0
ENSG00000163376.7	KBTBD8	0.34	0.66	0.464	0.599	0.78	0.199	0.934	0.617	0.846	1.09	2.51	1.94	1.05	1.52	0.675	1.01	1.36	0.933	1.01	0.835	0.414	9.3	0.938	0.202	0.153	0.543	1.03	0.888	1.04	0.904	0.513	1.41	1.18	0.251	0.486	1.93	0.971	0.676	0.339	0.204	0.271	1.04	0.479	0.369	0.238	2.08	7.02	0.989
ENSG00000139626.11	ITGB7	2.61	2.53	2.06	2.32	2.31	1.14	4.4	1.13	0.599	1.92	0.805	0.837	0.794	0.615	0.669	0.999	1.27	1.14	2.38	1.31	2.56	161	0.906	2.64	4.32	1.37	5.59	1.34	9.42	1.22	3.23	0.573	0.36	5.87	3.34	8.47	5.4	0.285	12.1	1.17	0.778	2.6	3.75	6.24	7.63	18.1	51.4	2.19
ENSG00000248971.2	KRT8P46	0.327	0.315	0.291	0.53	0.381	0.328	0.485	0.103	0.109	0.134	0.749	0.852	0.144	0.112	0.109	0.153	0.156	0.127	0.3	0.151	0.305	2.1	0.408	0.169	0.248	0.352	0.28	0.313	0.22	0.303	0.235	0.261	0.18	0.138	0.142	0.878	0.348	0.176	0.411	0.404	0.132	0.399	0.308	0.252	0.276	0.475	0.71	0.276
ENSG00000243066.2	RN7SL842P	0	0	0	0	0	0	0	0	0	0	0	0	0	0	0	0	0	0	0	0	0	3.01	0	0	0	0	0	0	0	0	0	0	0	0	0	0	0	0	0	0	0	0	0	0	0	0.0787	0.717	0
ENSG00000121594.7	CD80	0.205	0.218	0.164	0.485	0.373	0.132	0.1	0.0257	0.0132	0.0259	0.0489	0.0499	0.0165	0.0141	0.0282	0.0347	0.0232	0.0233	0.14	0.0468	0.186	81.5	0	0.0828	0.257	0.0896	0.178	0.11	0.122	0.103	0.082	0.0762	0.0349	0.0966	0.115	3.65	0.237	0.0367	0.188	0.0585	0.151	0.152	0.166	0.0792	0.0676	0.696	3.59	0.115
ENSG00000146842.12	TMEM209	9.37	7.95	21.3	6.64	7.39	7.26	12.3	3.72	3.67	4.47	10.8	8.07	3.17	4.25	3.77	5.53	4.84	3.66	11.5	4.86	9.64	22.8	15.7	9.57	11.2	6.43	7.03	6.13	5.86	5.85	11.3	3.08	2.32	3.33	3.25	8.62	6.93	3.48	12.8	10.2	4.23	8.44	7.23	8.54	9.12	8	8.19	5.45
ENSG00000224565.1	RP1-148H17.1	0	0	0.0493	0	0	0	0	0	0	0	0	0	0	0	0	0	0	0	0	0	0	7.48	0	0.0324	0	0	0	0	0	0	0.0853	0	0	0	0	0	0	0.312	0	0	1.19	0	0	0	0	0.245	1.46	0
ENSG00000241255.1	RP1-89D4.1	0.461	0.532	0.278	0.298	0.387	0.472	0.432	0.49	0.303	0.336	0.492	0.446	0.349	0.383	0.487	0.503	0.339	0.367	0.87	0.635	0.513	2.86	0.997	0.619	0.453	0.489	0.431	0.437	0.483	0.383	0.501	0.2	0.159	0.293	0.138	0.521	0.413	0.366	0.814	1.13	0.215	0.533	0.555	0.549	0.493	0.366	0.648	0.281
ENSG00000171453.13	POLR1C	16.2	20.7	21.1	14.5	18	13	25	7.91	9.33	9.98	18.4	17.5	13.3	14.1	7.9	11.3	11.2	7.97	9.41	7.56	22.1	41.3	34.5	19.1	25.5	16.9	17.3	16.7	27	15.6	33.1	7.81	6.42	12.8	10.5	20	22.3	8.21	24.4	27.6	9.76	28.3	27.9	25.2	23.2	16.6	24.6	17.5
ENSG00000232810.3	TNF	0.246	1.14	0.772	0.512	0.585	0.1	0.247	0.0884	0.0598	0.11	0.0862	0.0861	0.124	0.112	0.0985	0.108	0.101	0.0902	0.262	0.169	0.497	135	0.127	0.15	0.0299	0.508	0.774	0.312	0.749	0.396	0.573	0.349	0.428	0.901	0.305	2.74	0.342	0.0809	0.116	0.108	0.153	0.224	0.259	1.69	1.26	1.65	9.28	0.374
ENSG00000180611.6	MB21D2	4.66	5.58	3.55	5.54	5.23	5.66	6.61	2.08	3.08	1.85	11.1	8.29	4.44	6	1.71	2.85	2.28	1.35	2.35	1.49	5.24	16.7	16.4	4.72	6.14	5.56	3.33	5.89	2.49	5.33	7.01	3.09	1.67	2.23	0.301	6.46	2.44	2.08	7.02	7.16	0.666	7.36	3.12	7.49	8.3	6.08	2.18	3.19
ENSG00000147138.1	GPR174	0.45	0.753	0.0918	0.309	0.393	0.0842	0.393	0.0077	0	0	0	0	0	0	0	0.0547	0	0	0.267	0.043	0.431	19.6	0	0.577	0.288	0.139	0.6	0.151	0.371	0.182	0.56	0.155	0.0424	0.237	0.38	2.59	0.546	0.0255	0.367	0.157	0.0642	0.229	0.538	0.228	0.139	2.81	6.43	0.456
ENSG00000117090.10	SLAMF1	0.732	1.07	0.133	0.336	0.665	0.138	1.42	0.0256	0.0153	0.0213	0.0103	0.0157	0.0186	0.0107	0.0302	0.0501	0.0201	0.018	0.174	0.0479	0.677	186	0.0079	0.587	0.546	0.347	1.42	0.31	0.712	0.329	0.92	0.191	0.169	0.404	0.268	2.8	1.63	0.0716	0.456	0.123	0.182	0.156	0.547	0.684	0.517	4.3	8.15	0.937
ENSG00000236591.1	RP11-162J8.3	0	0	0.984	0	0	0	0	0	0	0	0	0	0	0	0	0	0	0	0.651	0	0	23.8	0.859	0	0	0	0	0	0	0	0	0	0	0	0	0	0	0	0	0	0	0	0	0	0	0.275	0	0
ENSG00000261618.1	RP11-79H23.3	0.0606	0.189	0.0594	0.0778	0.113	0.0456	0.236	0	0	0	0	0	0	0	0.013	0.0221	0	0	0	0	0.0954	3.7	0.146	0.18	0.151	0.0795	0.208	0.0268	0.25	0.0311	0.248	0.0218	0	0.158	0.356	1.08	0.134	0	0.0505	0.0938	0.102	0.0312	0.225	0.856	0.542	0.405	0.288	0.15
ENSG00000232698.1	AP001058.3	0.0979	0	0	0.0829	0.0795	0.0874	0.375	0.243	0.261	0.233	0.34	0.339	0.331	0.341	0.202	0.411	0.262	0.24	0.462	0.331	0.196	7.49	0	0.102	0.773	0	0.207	0	0.141	0	0.459	0.0458	0.0416	0.18	0	0.157	0.227	0.0725	0.272	0.1	0	0.0763	0.16	0.134	0.127	0.311	0.994	0.0996
ENSG00000137074.14	APTX	15.1	13.2	19.9	15.3	15.1	14.2	15.6	9.54	9.93	10.7	19.6	17	11	12.9	9.67	12.2	12.3	8.91	15	10.5	15.9	27.7	26.9	17.9	19.2	15.2	13.4	14.9	18.2	14.9	18.4	6.87	5.2	10.9	10.4	17.5	13.8	6.14	21.2	18.5	7.18	17.3	20.8	21.7	22.3	12.6	15.4	12.2
ENSG00000168078.5	PBK	0.206	0.622	0.407	0.239	0.289	0.106	0.301	0.0927	0.0729	0.0733	0.0233	0.0373	0.0542	0.0674	0.085	0.0715	0.115	0.0614	0.119	0.066	0.188	42	11.4	0.438	0.195	0.0897	2.74	0.0905	8.88	0.106	0.142	0.101	0.0493	0.227	0.0944	0.508	0.657	0.097	0.426	0.0858	0.171	0.0793	0.207	2.21	2.11	3.25	1.81	0.559
ENSG00000155438.7	MKI67IP	32.9	35.6	23.5	26.7	30.5	29.8	33.9	15.6	14.7	16.2	25	20	14.4	18	14.3	17.2	18.8	13.3	23	14.6	35.2	73.6	79.3	40.4	42.2	27.2	24.1	23.8	35.6	23.5	41.3	12.2	8.53	14	11.4	24.6	22.9	23.2	38.6	46.5	16.9	27.5	29.6	32.4	29.9	22	29.6	21.2
ENSG00000152942.14	RAD17	14.2	12.4	13.5	14.4	15.4	15.3	17.1	6.61	7.43	7.9	19.4	16.4	8.78	10.1	7.47	10.5	9.1	6.59	14.5	8.07	15	38.8	21.3	15.4	18.5	14.8	12.7	13.7	11.2	13.4	17.6	7.1	6.98	10.8	7.18	15.2	13.9	8.05	17.2	17.8	9.52	25.5	15.8	13.1	12.9	14.2	19	12.7
ENSG00000178694.5	NSUN3	4.26	3.83	3.76	4.84	4.99	4.59	5.27	1.77	1.98	2.67	3.01	2.54	1.91	2.39	2.04	2.44	3.1	1.93	3.28	2.07	4.39	8.29	5	5.46	6.13	3.77	4.38	3.39	3.2	3.18	4.39	2.04	1.29	1.97	2.05	5.12	3.77	0.812	5.94	5.65	2.06	4.25	4.8	3.87	4	4.62	5.64	3.67
ENSG00000113520.6	IL4	0.093	0.0577	0.0765	0.284	0.126	0.091	0.14	0	0	0.0332	0.16	0.162	0	0	0	0.0364	0.0261	0	0	0	0.112	1.02	0.0559	0.0744	0.296	0.0615	0.0421	0.065	0	0.0474	0.168	0.0343	0	0.104	0	0.176	0.0642	0	0.132	0.164	0.0364	0.719	0.285	0.128	0.116	0.0724	0.186	0
ENSG00000268032.3	CTB-52I2.4	1.01	0.485	0.37	0.529	0.541	0.677	0.317	0.317	0.224	0.308	0.293	0.339	0.384	0.341	0.505	0.332	0.241	0.355	1.49	0.574	0.622	3.5	0.331	0.453	0.384	0.33	0.3	0.322	0.3	0.316	0.413	0.365	0.366	0.205	0.127	0.83	0.483	1.47	0.646	0.242	0.105	0.253	0.308	0.388	0.626	0.362	0.492	0.219
ENSG00000136270.9	TBRG4	34.5	31.7	35.1	30.5	32.1	33.2	49.8	10.9	12.7	13.4	34.4	35.7	18.8	20.2	12.2	17	15.2	12.6	20	14.7	39.1	73.3	50.7	43.7	41.9	41.5	45.3	37.8	43.4	39.3	46	25.4	30.1	29.6	24.4	34.9	33.7	44.7	43.5	43.9	13.1	28.8	42.5	42.6	46.7	39.6	46.1	29.6
ENSG00000260997.1	RP4-647J21.1	0.74	0.917	0.239	0.404	0.673	0.212	0.545	0.147	0.165	0.124	1.56	1.69	0.227	0.211	0.126	0.221	0.116	0.101	0.291	0.177	0.566	41.6	0	0.666	0.603	0.271	0.612	0.226	0.559	0.27	0.971	0.193	0.0844	0.217	0.369	5.05	0.615	0.0773	0.527	0.163	0.0872	0.263	0.636	0.587	0.509	2.03	10.3	0.486
ENSG00000231468.2	PRDX3P2	0.09	0.13	0.131	0	0	0	0.0917	0	0.0298	0	0.198	0.212	0	0	0	0.0477	0	0	0	0	0.119	0.354	0.327	0.146	0.197	0.0781	0.145	0.0623	0.217	0.0712	0.0839	0.0391	0	0.0287	0.13	0.154	0.306	0.0408	0.136	0.198	0.0819	0.0711	0.168	0.119	0.0979	0.193	0.179	0.0924
ENSG00000214900.4	C14orf182	0.172	0.188	0.74	0.306	0.277	0.139	0.401	0.0331	0.033	0.0774	0.194	0.208	0.0486	0.0501	0.0495	0.0637	0.0889	0.0558	0.132	0.046	0.23	3.79	0.323	0.183	0.249	0.122	1.09	0.109	0.866	0.105	0.383	0.0824	0.0606	0.247	0.479	0.467	0.3	0.2	0.156	0.0745	0.0532	0.251	0.327	0.589	0.567	1.13	2.49	0.195
ENSG00000124784.4	RIOK1	22.1	24	12.8	21.3	21.9	22.8	19.3	6.04	6.84	6.46	20.4	16.1	7.38	9.26	6.75	9.4	7.03	5.11	10.6	7.32	22.9	35.5	30	24.9	26.1	20.3	15.3	18	21.2	17.3	26.2	9.54	5.61	7.37	5.73	19.7	15.5	12.7	27.7	26.2	8.11	16.8	18.6	22.7	21.6	16	21.4	11.6
ENSG00000105875.9	WDR91	19.8	11.9	10.6	23.1	21.5	18	20.6	6.07	6.88	8.64	25.7	26.9	10.9	10	7.27	9.76	9.2	7.1	9.08	7.12	20.5	80.5	6.67	23.4	30.2	12.9	8.72	18.2	24.7	18.4	26.7	4.66	2.79	31.7	7.51	31.7	17.1	5.45	27.3	38.3	19.6	18	19.5	19.6	19.3	11.7	24	14.3
ENSG00000253522.2	MIR146A	0.543	0.305	0.105	0.173	0.325	0.076	0.335	0.0539	0.0662	0.0875	0.045	0.0442	0.0799	0.0874	0.0913	0.0805	0.0916	0.0589	0.189	0.0876	0.402	151	0.363	0.175	0.311	0.338	1.17	0.302	0.406	0.302	0.328	0.0862	0.0606	0.361	0.104	1.26	9.32	0.02	2.14	0.0935	0.0711	0.0944	0.225	0.875	0.943	2.05	4.2	0.324
ENSG00000226397.3	C12orf77	0	0	0	0	0	0	0	0	0	0	0	0	0	0	0	0	0	0	0	0	0	1.65	0	0	0	0	0	0	0	0	0	0	0	0	0	0	0	0	0	0	0	0	0	0.0321	0	0	0.0449	0
ENSG00000051825.10	MPHOSPH9	3	3.21	4.55	3.04	3.21	2.56	4.32	1.7	2.07	2.7	12	12	3.19	3.06	2.11	2.43	3.09	1.92	3.5	2.1	2.77	15.5	5.94	4.36	5.08	4.14	3.57	3.57	3.01	3.52	4.75	2.62	1.92	2.57	3.43	4.51	2.64	2.41	4.52	5.58	1.6	9.02	3.9	2.18	2.12	4.69	6.25	2.59
ENSG00000170542.5	SERPINB9	9.78	20.1	13.2	11.1	13.9	5.72	4.92	5.39	5.99	5.96	13.3	11.7	7.1	8.15	5.91	8.07	4.9	4.93	13.1	9.27	10.8	175	3.8	14.2	16.1	7.15	6.54	8.9	11.6	6.96	18.9	8.11	3.11	4.66	4.54	39.6	6.96	1.34	85.3	5.77	1.51	15.9	10	4.54	3.93	11.5	46.9	4.07
ENSG00000103356.11	EARS2	8.5	8.4	15.8	8.13	8.43	7.67	11.2	5.79	7.76	6.76	14.6	13	9.5	10.7	5.01	7.53	9.35	5.56	6.52	5.53	10.5	22.3	18.8	9.94	12.5	8.07	7.68	8	9.67	8.37	12.7	7.32	7.23	7.82	8.77	8.82	9.22	8.72	11.8	11.3	5.11	12.2	11	11.3	12.7	6.39	8.32	7.16
ENSG00000101868.6	POLA1	6.14	5.21	2.94	5.92	5.87	8.44	7.73	2.53	2.23	2.5	6.35	5.52	2.5	2.54	2.48	2.87	2.51	2.2	4.94	2.78	6.47	19.7	6.31	9.68	9.88	7.02	4.74	6.27	5.64	6.68	8.29	3.27	1.64	1.94	1.1	5.77	4.69	3.59	11.3	9.54	1.94	3.34	5.26	6.39	6.44	4.84	4.78	3.57
ENSG00000234883.2	MIR155HG	1.54	1.53	0.39	8.65	1.81	1.49	0.847	0.341	0.314	0.364	0.465	0.598	0.326	0.287	0.411	0.521	0.353	0.344	1.03	0.633	1.19	619	4.1	0.965	1.15	0.881	1.54	0.617	0.816	0.651	0.897	0.721	0.208	0.953	0.305	4.4	2	0.12	1.66	1.21	0.17	0.506	1.9	0.45	0.618	4.36	12.5	1.04
ENSG00000185338.4	SOCS1	10.6	11.2	3.42	5.42	4.36	1.8	9.91	0.712	0.604	0.871	8.52	9.74	0.756	0.613	0.523	1.06	0.932	0.755	1.05	0.615	8.97	61.1	2.75	22.5	36	3.72	5.96	7.5	6.03	5.96	7.99	2.06	1.84	12.8	6.58	16.9	6.47	1.22	4.57	13.6	1.46	20.7	9.09	7.13	9.1	15.8	30.4	8.95
ENSG00000020633.14	RUNX3	3.47	4.57	1.11	3.24	2.41	4.33	2.9	0.485	0.361	0.623	0.263	0.372	0.429	0.389	0.522	0.719	0.416	0.644	1.6	0.91	4.45	158	2.77	2.59	3.71	0.831	3.55	1.18	3.15	1.21	3.33	0.764	0.32	0.829	1.35	15.7	6.17	0.248	1.44	0.495	0.39	0.987	2.78	13.7	16.8	12.5	55.9	2.67
ENSG00000163933.5	RFT1	8.52	7.54	9.62	7.57	8.34	7.41	9.51	3.51	3.72	4.06	7.55	8.24	4.74	4.63	3.84	3.75	4.58	3.34	6.12	3.42	8.91	17	19.2	10.5	11.8	6.79	6.26	7.21	7.47	7.12	11.8	3.96	2.39	4.3	3.95	8.88	7.35	2.14	13.4	12.9	6.87	7.08	8.52	7.79	8.49	6.78	9.84	7.15
ENSG00000112877.6	CEP72	2.24	1.69	1.35	1.64	1.79	2.07	2.78	1.82	2.1	2.36	6.5	6.06	3.39	3.52	1.9	1.51	3.19	1.91	2.11	1.19	2.75	9.68	2.18	3.25	4.41	2.06	1.84	1.93	3.25	1.78	3.28	0.846	0.465	1.23	1.53	3.2	2.39	0.524	3.5	5.17	1.28	3.4	2.76	3.81	3.7	2.31	3.35	1.87
ENSG00000225568.1	RP11-384B12.3	0.031	0	0	0	0	0	0	0	0	0	0	0	0	0	0	0	0	0	0	0	0	0.0794	0	0.033	0	0	0	0	0	0	0	0	0	0	0	0	0	0	0	0.0615	0	0	0	0	0	0	0	0
ENSG00000271071.1	RP11-457M11.6	0	0	0	0	0	0	0	0	0	0	0	0	0	0	0	0	0	0	0	0	0	0.0527	0	0	0	0	0	0	0	0	0	0	0	0	0	0	0	0	0	0	0	0	0	0	0	0	0	0
ENSG00000177302.10	TOP3A	11.4	9.39	7.95	10.8	10.6	11.6	11.2	4.65	5.89	4.71	19.4	17.7	7.51	8.06	4.74	6.38	5.84	3.9	6.52	4.73	11.1	21.8	15.9	12.1	13.2	9.5	8.04	9.21	8.73	9.26	12.6	3.89	2.58	4.71	5.64	11.7	9.02	4.83	15.1	12.1	4.05	13.4	11.5	11.4	12.8	8.59	14.1	6.68
ENSG00000166197.12	NOLC1	39.7	53	27.5	42.4	43.5	45.7	54.6	24.4	28.7	26.2	83.7	63	35.3	44	23.9	31.3	30.1	20.4	36.1	25	49.7	131	92.8	50.4	52.5	43.9	38	42.9	51.1	41.3	79.6	21.4	15.2	21.6	17.2	50.4	39.1	38.7	55.7	62.7	20.7	49.8	48.9	43.9	40.9	34.2	43.7	30.6
ENSG00000231671.1	RP11-157N3.1	0	0	0	0	0	0	0	0	0	0	0	0	0	0	0	0	0	0	0	0	0	11.4	0	0	0	0	0	0	0	0	0	0	0	0	0	0	0	0	0	0	0	0	0	0	0	0	0.0786	0
ENSG00000188379.5	IFNA2	0	0	0	0	0	0	0	0.104	0	0.144	0.027	0.0863	0.096	0.0608	0.104	0.0643	0.0592	0.152	0.0708	0.0762	0	4.81	0	0	0	0	0	0	0	0	0	0	0	0	0	0	0	0	0	0	0	0	0	0	0	0	0.0916	0
ENSG00000259768.3	RP5-991G20.1	0.456	0.454	0.994	0.51	0.71	0.795	0.662	0.51	0.459	0.568	0.414	0.435	0.464	0.549	0.511	0.701	0.634	0.397	1.01	0.578	0.689	6.04	1.99	1.12	1.11	0.59	0.758	0.458	0.482	0.48	1.62	0.394	0.132	0.621	0.101	0.951	0.671	0.171	0.951	2.33	0.341	1.56	0.915	0.338	0.288	0.66	0.531	0.395
ENSG00000273443.1	RP11-54O7.18	0.0813	0.0922	0.0579	0.0612	0.08	0.0588	0.294	0.194	0.409	0.321	0.0553	0.0567	0.816	0.541	0.17	0.204	0.326	0.267	0.0945	0.093	0.214	5.62	0.0801	0.376	0.213	0.0918	0.0931	0.0789	0.297	0.0656	0.0809	0.0831	0.0843	0.276	0.275	0.319	0.317	0.0556	0.197	0.0735	0.23	0.82	0.125	0.242	0.199	0.101	0.086	0.125
ENSG00000250081.1	CTD-2116N20.1	0	0	0	0	0	0	0	0	0	0	0	0	0	0	0	0	0.0748	0	0	0	0	2.39	0.593	0	0	0	0.216	0	0.127	0	0.368	0	0	0	0	0.174	0	0	0	0	0	0	0.0863	0.0844	0	0.512	0.979	0
ENSG00000121897.9	LIAS	12.4	10.1	14.5	8.22	10.1	10.6	16.5	6.76	8.29	7.42	14.8	12.1	9.1	11.2	7.66	9.76	9.09	5.89	13.9	9.48	11.9	24.5	12	13.5	15.3	14.3	14.2	11	13.9	10.7	13.8	8.12	9.82	9.96	8.62	9.16	10.4	14	13.2	21.1	7.05	12.2	11.3	13.2	12.9	10.8	12.8	11.4
ENSG00000253140.1	RP11-567J20.3	0	0	0	0	0	0	0	0	0	0	0	0	0	0	0	0	0	0	0	0	0	12.4	0	0	0	0	0	0	0	0	0	0	0	0	0	0.128	0	0	0	0	0	0	0	0	0	0.0801	0.309	0
ENSG00000266389.1	CTB-41I6.1	0.552	0.364	0.149	0.259	0.297	0.124	0.279	0	0	0	0	0	0	0	0	0	0	0	0.208	0.0708	0.256	5.69	0	0.0605	0.527	0.12	0.224	0.101	0	0.126	0.264	0	0	0.0489	0	0.983	0.228	0	0.299	0	0	0	0.117	0	0.0952	0.488	1.78	0.11
ENSG00000223466.1	AC064834.2	0	0	0.185	0	0	0	0	0	0	0	0	0	0	0	0	0	0	0	0	0	0	0.339	0.0449	0	0	0	0	0	0	0	0	0	0	0	0	0	0	0	0	0	0	0	0	0	0	0.0506	0.21	0
ENSG00000132185.12	FCRLA	0.0803	0.0903	0.0251	0.0605	0.0945	0.0296	0.0612	0.191	0.14	0.255	0.0114	0.0186	0.0984	0.0801	0.19	0.114	0.245	0.153	0.543	0.121	0.0839	113	0.313	0.073	0.0918	0.0429	0.437	0.0457	0.204	0.0442	0.0733	0.0452	0.049	0.0536	0.0877	0.269	0.364	0.0301	0.455	0.025	0	0.0282	0.0743	0.319	0.469	5.01	39.8	0.167
ENSG00000087299.7	L2HGDH	2.17	1.84	2.38	1.61	1.7	1.99	3.44	1.46	2.04	1.97	5.83	4.77	2.36	2.88	1.47	1.73	2.17	1.51	2.46	1.52	2.25	10.3	3.04	1.97	2.22	1.91	2.46	1.89	4.69	2.11	2.45	1.73	1.7	4.1	2.37	1.71	2.58	4.37	2.6	2.97	1.31	2.87	2.19	4.5	4.74	2.09	1.22	2.57
ENSG00000211697.2	TRGV5	0.168	0.183	0.165	0.0818	0.137	0	0	0	0	0	0	0	0	0	0	0	0	0	0.0854	0	0.134	5.06	0.333	0.204	0.363	0	0.169	0	0.0475	0	0.192	0	0	0.0755	0.0598	0.915	0.228	0	0	0	0	0.107	0.369	0	0	0.461	1.95	0.147
ENSG00000134077.11	THUMPD3	14.4	11.8	14.9	13.5	14.6	15.3	19.6	7.24	7.8	7.56	14.9	13	9.2	10.5	6.82	9.4	8.62	6.45	12.6	8.75	14.3	28.6	27.7	17.2	19.5	14.1	12.4	13.5	14.2	13.9	17.2	9.27	8.47	9.03	7.04	13.9	14.6	11.9	17.8	14.8	6.1	18.5	16	14.1	14.1	12.3	11.9	10.2
ENSG00000213194.3	AC016732.2	0	0	0	0	0	0	0	0	0	0	0	0	0	0	0	0	0	0	0	0	0	0.0442	0	0	0	0	0	0	0	0	0	0	0	0	0	0	0	0	0	0	0	0	0	0	0	0	0	0
ENSG00000138399.13	FASTKD1	6.02	7.36	7.76	6.48	6.3	4.17	9.92	4.96	6.03	7	17.2	15.5	8.1	8.97	6.02	7.38	7.37	5.99	7.89	6.82	7.09	38.2	17	6.72	8.13	9.81	17.1	7.03	14.3	7.9	6.33	7.67	15.4	7.45	6.34	9.78	10.2	5.51	5.93	4.14	4.24	12.8	8.56	6.81	5.76	15.7	13.2	6.48
ENSG00000183808.7	RBM12B	5.94	5.58	4.97	9.03	8.14	7.52	10.2	2.04	2.31	2.62	7.18	8.93	3.26	3.42	2.34	2.53	3.08	2.01	3.89	2.22	6.41	22.3	11.5	11.4	15.5	7.05	5.24	6.34	5.26	6	8.1	4.61	2.92	3.16	2.52	8.19	8.04	3.23	12.6	20.6	2.84	8.41	10.4	4.27	4.33	6.49	8.52	4.44
ENSG00000268573.1	RP11-158H5.7	1.56	0.579	0.717	1.4	1.13	1.49	1.98	0.174	0.147	0.207	0.989	1	0.198	0.178	0.2	0.231	0.226	0.155	0.369	0.188	1.53	4.79	0.764	2	1.58	0.865	1.15	0.885	0.958	0.9	1.4	0.368	0.21	0.534	0.222	1.56	1.98	0.271	1.54	1.99	0.467	1.06	1.68	1.26	1.66	1.89	1.51	0.999
ENSG00000163626.12	COX18	10.3	7.74	16.7	7.89	8.74	7.21	12.4	5.21	5.79	6.37	12.2	9.65	5.54	7.29	5.31	6.94	7.23	4.87	9.62	5.4	9.89	21.3	11.8	11.3	12.7	7.95	8.4	7.4	7.12	7.67	10	6	5.62	7.18	7.92	11.2	9.88	4.31	13.8	13.3	5.22	11.2	10.3	8.37	9.46	8.4	13.8	7.58
ENSG00000104450.8	SPAG1	2.68	2.56	1.37	4.53	2.97	2.66	7.25	1.91	2.24	3.02	7.96	6.44	2.63	3.16	2.36	3.9	2.87	1.73	3.07	2.31	3.28	17	1.69	4.51	6.19	2.12	7.87	2.55	6.79	2.62	5.22	1.25	0.699	2.28	2.23	6.1	6.74	0.272	2.25	1.74	1.44	9.99	4.57	7.38	9.19	3.83	3.32	3.16
ENSG00000065923.5	SLC9A7	0.566	0.331	2.97	1.32	0.946	0.588	0.996	1.41	1.87	2.55	5.34	4.32	1.87	2.34	1.1	2.8	5.7	1.69	1.08	1.25	1.4	39.4	16.2	0.366	0.783	0.48	0.37	0.648	2.05	0.612	0.668	0.759	0.405	0.878	0.987	1.18	2.51	3.94	1.44	4.05	1.5	6.42	2.17	1.24	1.07	0.902	2.01	2.57
ENSG00000257221.1	RP11-689B22.2	0	0.0956	0.0319	0	0.0493	0	0	0.024	0	0.0196	0.0311	0.0527	0	0	0.0414	0.0473	0	0	0.0822	0.0577	0.0462	6.81	0.259	0.0696	0.117	0.049	0.21	0.0152	0.0363	0	0.124	0	0	0.037	0	0.216	0.268	0	0	0	0	0.0542	0.0435	0	0	0.439	2.52	0.0644
ENSG00000125726.6	CD70	1.57	0.276	0.0438	0.193	0.269	0.0903	0.0378	0	0	0.013	0.18	0.335	0.0427	0.0421	0.0281	0.0352	0	0	0.118	0.0315	0.262	364	0.624	0.28	0.231	0.2	0.345	0.284	0.44	0.247	0.139	0.0379	0.0226	0.18	0.0489	0.594	0.173	0.0317	0.367	0.0363	0.0179	0.0693	0.124	0.268	0.928	1.01	2.73	0.136
ENSG00000115687.9	PASK	3.28	2.44	1.72	1.7	1.97	1.58	3.97	1.67	2.33	14	10.8	11.6	4.65	4.69	1.61	2.92	13.5	10.4	1.54	1.08	4.09	33.7	2.6	4.53	4.93	2.23	4.27	1.54	5.71	1.71	4.58	0.966	0.485	3.7	1.26	7.72	5.14	0.466	4.22	4.06	2.96	9.51	12.4	6.33	6.27	6.83	8.86	3.87
ENSG00000154165.3	GPR15	0.155	0.342	0.0206	0.114	0.123	0	0.812	0	0	0	0	0	0	0	0.0234	0.0171	0	0	0.0667	0.0281	0.252	246	0	0.826	0	0.167	8.1	0.0531	1.67	0.0321	0.168	0.0467	0	0.0715	0.099	0.93	4.04	0	0.0696	0.0339	0	0.0718	0.267	0.238	0.123	9.76	2.73	0.294
ENSG00000226025.5	LGALS17A	0.0328	0.0351	0.0619	0.0255	0.0242	0.0166	0.0509	0.0196	0.0228	0.0155	0.0816	0.0987	0.0198	0.0243	0.0112	0.0359	0.0133	0.0184	0.0421	0.0414	0.0349	19.2	0	0.105	0.153	0.0189	0.042	0.0134	0.0279	0.0157	0.0412	0.0125	0.00869	0.0278	0.0125	0.146	0.0529	0.3	0.0458	0.0334	0.0176	0.079	0.232	0.0143	0.0141	0.0638	0.111	0.0281
ENSG00000263680.2	RP11-57A1.1	0	0	0	0	0	0	0.218	0.0317	0.0363	0.0636	0.0549	0.0689	0	0.0151	0.0369	0.0423	0.0465	0.027	0.0585	0	0	18.5	0	0.0655	0	0	0.057	0	0.156	0	0	0	0	0.0959	0	0	0.153	0	0.0921	0	0.0388	0.0622	0.0414	0.156	0.136	0.129	0	0
ENSG00000153827.9	TRIP12	42.6	36.3	30.8	41.2	40.5	49.5	45.2	13.1	13.9	15	26.8	26	19	19.7	13.9	16.5	16.5	12.9	24.6	16.2	37.5	65.9	70.2	42.3	43.1	38.7	28.5	38	34.8	38.9	40.5	18.9	14.9	16.9	11.3	43.6	32.1	35.4	44.8	40.2	11.1	31.1	37.3	33.2	36.5	31.6	40.7	24.6
ENSG00000215154.2	AC141586.5	1.18	1.13	1.09	0.838	0.949	0.836	1.63	0.863	1.3	1.02	2.5	2.37	1.75	1.89	0.931	1.23	1.62	0.761	0.92	0.774	1.21	4.32	2.61	1.34	1.36	1.07	1.06	0.912	1.09	0.919	1.7	0.632	0.348	1.46	0.583	1.06	1.18	0.687	1.7	1.6	0.467	2.22	1.6	1.35	1.7	1.26	1.44	0.879
ENSG00000189091.8	SF3B3	35.7	33.7	28.1	28.4	32.2	32.7	43.6	10.5	11.4	11.9	43	39.3	16.6	17	10.5	14.5	13.3	9.34	17.3	11.5	41.7	87.7	68	60.2	57.3	29.2	26.5	29.7	51.3	28.1	50.1	18.5	13.5	13.9	12.1	36.4	34	21.2	49.8	64.2	14.1	34.6	34.1	51.4	52.2	28.4	41.2	22.1
ENSG00000116497.13	S100PBP	9.84	8.53	8.86	9.76	9.33	9.95	12.2	4.17	4.12	9.23	20.1	18.2	4.27	4.42	4.52	7.62	8.19	7.28	9	5.48	10.4	25.3	12.4	14.4	20	10.6	7.35	9.29	5.52	9.15	16.4	3.38	2.1	4.27	3.52	10.4	8.25	2.81	15.2	19.6	2.66	12	10.8	7.49	7.92	9.03	15.9	5.81
ENSG00000230628.1	RP4-781K5.6	0	0	0	0	0	0	0	0	0	0	0.0138	0	0	0	0	0	0	0	0	0	0.0161	1.8	0	0.05	0	0	0.021	0.0128	0.519	0	0.0298	0	0	0.0196	0.126	0.127	0.0214	0	0.0208	0	0	0.0601	0.00206	0.0445	0.0726	0.045	0.0203	0
ENSG00000006659.8	LGALS14	0	0	0	0	0	0	0	0	0	0	0	0	0	0	0	0	0	0	0	0	0	16.4	0	0	0	0	0	0	0	0	0	0	0	0	0	0	0	0	0	0	0	0	0	0	0	0	0	0
ENSG00000251301.2	RP11-81H14.2	0.294	0.397	0.294	0.132	0.115	0.137	0.408	0.0356	0.027	0.0489	0.0613	0.0582	0.0299	0.0283	0.0365	0.126	0.0512	0.0509	0.0762	0.0881	0.294	5.91	0.185	0.0685	0.0787	0.173	0.485	0.108	0.107	0.109	0.117	0.983	0.018	0.916	0.156	0.612	0.661	0.021	0.182	0.0756	0.00983	0.24	0.104	0.0982	0.0908	0.82	2.65	0.174
ENSG00000117650.8	NEK2	0.131	0.121	0.429	0.152	0.175	0.0663	0.204	0.291	0.464	0.1	0.0232	0.0188	0.632	0.964	0.479	0.0935	0.122	0.0461	0.131	0.0759	0.153	29	4.69	0.0878	0.12	0.0584	1.85	0.0417	4.55	0.0525	0.14	0.0502	0.0241	0.0922	0.0847	0.533	0.509	0.0162	0.101	0.0662	0.0424	0.0929	0.127	1.73	1.62	2.38	1.54	0.256
ENSG00000102962.4	CCL22	0.495	0.138	0.12	0.118	0.154	0.106	0.167	0.0407	0.0259	0.0455	0.0203	0.0134	0.0225	0.0251	0.0306	0.0334	0.0316	0.0324	0.0665	0.048	0.784	727	0.0328	0.322	0.163	0.0862	0.33	0.069	1.66	0.0642	0.205	0.0428	0.0219	0.0614	0.0495	1.47	1.05	0.0158	0.146	0.0558	0.0388	0.0562	0.356	4.74	4.1	1.5	2.08	0.149
ENSG00000233456.1	LINC01077	0	0	0	0	0	0	0	0	0	0	0	0	0	0	0	0	0	0	0	0	0	0.472	0	0	0	0	0	0	0	0	0	0	0	0	0	0	0	0	0.072	0	0	0	0	0	0	0	0	0
ENSG00000138166.5	DUSP5	21.8	54.5	16	13.8	19.4	9.99	27.1	5.19	7.26	5.86	82.5	66.5	8.41	9.2	6.61	7.27	9.37	6.27	8.25	4.71	43.6	136	53.1	22.6	7.95	20.9	21.5	10.4	115	7.46	32.5	19.2	9.91	15.8	8.47	32.9	21.5	1.48	38.9	7.06	4.22	32	27.7	25.7	25.6	25.5	44.7	13
ENSG00000111732.6	AICDA	0.363	0.0828	0	0.0461	0.0841	0.0716	0	0	0	0	0	0	0	0	0	0	0	0	0	0	0.0913	103	0	0.0617	0.0855	0.037	0.0332	0.0797	0.0179	0.0805	0.113	0.0349	0.0183	0.0139	0	0.109	0.0239	0.0207	0.64	0	0	0	0	0.0407	0.0972	0.994	0.298	0.00402
ENSG00000068784.8	SRBD1	7.34	5.96	4.82	5.67	6.33	6.9	7.09	1.5	1.4	1.72	2.33	1.96	1.45	1.59	1.55	2.21	1.55	1.33	3.3	1.98	7.17	13	9.1	8.97	9.72	4.59	4.68	4.78	4.03	4.69	7.15	2.93	1.59	2.91	2.49	6.86	5.39	1.8	9.04	6.63	3.83	6.49	5.86	4.85	5.18	4.72	8.07	4.83
ENSG00000205045.4	SLFN12L	0.85	1.18	0.105	0.292	0.329	0.0879	0.673	0.0703	0.0647	0.0841	0.0326	0.0844	0.115	0.0549	0.0903	0.0969	0.0556	0.0845	0.328	0.129	0.756	8.43	0.103	0.514	0.696	0.162	0.342	0.173	0.4	0.208	0.879	0.132	0.0652	0.137	0.19	1.85	0.516	0.0501	0.454	0.237	0.0828	0.127	0.394	0.178	0.154	1.44	2.72	0.434
ENSG00000197471.7	SPN	1.15	0.948	0.353	0.69	0.941	0.407	1.46	0.34	0.205	0.316	0.143	0.119	0.169	0.197	0.375	0.497	0.244	0.222	1.76	0.661	0.702	109	0.0167	0.748	0.93	0.44	1.35	0.553	1.12	0.65	1.33	0.589	0.246	0.38	0.591	12.3	1.24	0.1	0.963	0.244	0.243	0.37	1.06	1.03	1.01	3.99	13.7	0.987
ENSG00000100578.10	KIAA0586	4.89	4.26	4.3	6.24	6.16	6.17	6.41	1.72	1.95	2.26	7.61	7.45	2.5	2.69	1.69	2.84	2.52	1.68	4.34	2.41	4.96	11.7	7.48	5.9	6.56	4.71	3.66	4.94	4.34	4.36	5.82	2.25	1.6	2.02	2.29	4.93	4.45	2.66	6.06	6.77	1.83	7.43	5.23	4.47	4.74	3.98	4.63	2.8
ENSG00000114268.7	PFKFB4	1.44	1.6	1.83	3.02	2.52	1.87	2.67	2.7	2.71	2.66	8.69	9	3.17	2.9	2.78	4.82	2.55	2.31	5.13	3.46	2.06	58.1	4.3	3.13	2.54	1.76	2.94	1.51	6.29	1.26	2.31	0.822	0.378	2.4	0.562	6.1	2.76	0.667	3.9	4.55	5.57	7.3	5.05	4.19	3.33	9.88	13.1	1.19
ENSG00000006075.11	CCL3	3.99	13.5	2.31	8.12	4.95	1.25	2.7	0.656	0.699	0.715	0.311	0.298	0.789	0.596	1.14	0.424	0.658	0.699	3.24	1.46	4.36	496	0	1.26	2.12	1.06	1.86	0.736	0.578	0.741	5.78	1.81	0.402	2.07	4.4	24.1	3.9	0.269	2.63	1.2	0.371	1.42	1.93	0.736	0.699	3.36	59.5	1.46
ENSG00000100911.9	PSME2	84.1	88.6	172	92.6	100	81.5	77	36.9	38.6	36.1	57.1	58.7	39.8	38.6	34.7	50	39.9	32.6	46	37.6	99.9	430	91.4	127	146	78.3	96.6	67.2	103	62.9	124	38.5	39.5	87.7	103	149	93	28.3	110	114	44.6	185	131	80.2	75.3	169	245	78
ENSG00000236269.1	ENO1-IT1	0.389	0.467	0.147	0.416	0.24	0.299	0.482	0.07	0.0667	0.0995	0.107	0.168	0.0743	0.058	0.0472	0.0911	0.0948	0.0461	0.0935	0.051	0.387	1.78	0.767	0.403	0	0.159	0.175	0.176	0.536	0.217	0.406	0.172	0.0588	0.317	0.11	0.821	0.556	0.0928	0.322	0.28	0.0807	0.174	0.225	0.792	0.656	0.284	0.263	0.175
ENSG00000226779.1	NAALADL2-AS2	0	0	0	0	0	0	0	0	0	0	0	0	0	0	0	0	0	0	0	0	0	9.76	0	0	0	0	0	0	0	0	0	0	0	0	0	0	0.0405	0	0	0	0	0.0932	0	0	0	0	0.0482	0
ENSG00000176261.11	ZBTB8OS	10	9.06	9.06	13.8	13.4	13.4	13.7	6.21	7.45	7.43	14.9	12.6	7.91	9.71	6.59	9	7.78	6.7	7.51	7	10.3	29	13.6	12.3	13.2	12	11.2	12.9	10.1	13	14.2	6.22	4.95	7.72	5.97	13.1	9.42	7.43	12	9.62	5.45	17.1	13.4	8.37	7.82	12.2	14.1	10.3
ENSG00000214807.2	NPM1P31	0	0	0	0	0	0	0	0	0	0	0	0	0	0	0	0	0	0	0	0	0	0.172	0.0747	0.199	0.131	0	0	0	0.0764	0	0	0	0	0	0	0	0	0	0	0.127	0	0	0	0.0506	0.0339	0	0	0
ENSG00000091009.6	RBM27	13.3	10.7	6.5	14.7	12.6	17.7	14.6	4.12	4.2	4.54	14.2	10	4.1	5.52	4.01	4.8	5.09	3.53	6.31	3.99	12.2	25.8	17.8	15.5	16.4	11.4	8.76	9.75	9.57	9.54	14	5.24	3.55	4.06	3.84	11	9.97	5.98	14.5	16	3.54	7.71	10.4	10.7	10.4	9.14	8.49	6.63
ENSG00000158050.4	DUSP2	6.58	28.2	1.72	10.8	7.02	2.36	122	4.37	8.74	5.59	6.81	6.84	12.2	13.8	4.22	3.25	5.52	5.01	5.45	1.54	7.06	560	1.51	10.4	5.55	2.23	4.34	1.63	4.83	1.43	12.2	8.3	2.24	6.88	3.06	23.7	4.33	1.64	10.2	6.45	1.23	41.7	15.4	35.8	31.1	11.9	63.4	5.47
ENSG00000054611.9	TBC1D22A	18.5	15.3	13.3	16.4	16.7	17.9	16.1	7.04	8.31	6.79	7.69	8.35	10.3	10.3	7.14	9.47	8.36	5.9	13.4	8.46	16.5	40.5	15.1	18.8	19	12.9	13.9	12.9	17.8	13.6	16	6.89	5.69	10.4	5.74	19.1	16.6	9.49	21.9	15.5	7.73	15.4	13.6	20.1	21.8	16.9	26	12.9
ENSG00000130332.10	LSM7	45.9	51	37.5	59.6	58.9	52.5	49.8	34.3	33.8	40.1	61.4	53.1	31.6	37.3	29.8	40.3	40.3	37.2	51.3	37.8	56	133	91.7	78.1	90.4	51.8	56.1	44.3	64.7	42	73.6	24	18	36.9	25.9	55.3	44.2	22.2	61.7	81.3	20.1	86.1	70.6	55.3	51.7	62.1	94.1	37.6
ENSG00000250562.1	RPL38P4	0	0	0	0	0	0	0	0	0	0	0	0	0	0	0	0	0	0	0.239	0	0	75.1	0	0	0	0	0	0	0	0	0	0	0	0	0	0	0	0	0	0	0	0	0	0	0	0.2	0	0
ENSG00000271119.1	CTD-2012J19.3	0.566	0.436	0.387	0.426	0.412	0.399	0.697	0.206	0.242	0.256	0.718	0.778	0.298	0.262	0.23	0.363	0.308	0.218	0.416	0.233	0.574	1.11	0.876	0.695	0.638	0.453	0.438	0.441	0.36	0.408	0.578	0.371	0.31	0.328	0.236	0.759	0.396	0.2	0.796	0.967	0.228	0.732	0.7	0.433	0.43	0.798	0.779	0.422
ENSG00000270423.1	RP11-361A21.3	0	0	0	0	0	0	0	0	0	0	0	0	0	0	0	0	0	0	0	0	0	0.259	0	0	0	0	0	0	0	0	0	0	0	0	0	0	0	0	0	0	0	0	0	0	0	0	0	0
ENSG00000251821.1	RNU6-583P	0	0	0	0	0	0	0	0	0	0	0	0	0	0	0	0	0	0	0	0	0	0.384	0	0	0	0	0	0	0	0	0	0	0	0	0	0	0	0	0	0	0	0	0	0	0	0	0	0
ENSG00000179452.2	RP11-380B22.1	0	0	0	0	0	0	0	0	0	0	0	0	0	0	0	0	0	0	0	0	0	0.159	0	0	0	0	0	0	0	0	0	0	0	0	0	0	0	0	0	0	0	0	0	0	0	0	0	0
ENSG00000207704.2	MIR548AA1	0	0	0	0	0	0	0	0	0	0	0	0	0	0	0	0	0	0	0	0	0	0.394	0	0	0	0	0	0	0	0	0	0	0	0	0	0	0	0	0	0	0	0	0	0	0	0	0	0
ENSG00000232387.2	SKA2P1	0	0	0	0	0	0	0	0	0	0	0	0	0	0	0	0	0	0	0	0	0	0.127	0	0	0	0	0	0	0	0	0	0	0	0	0	0	0	0	0	0	0	0	0	0	0	0	0	0
ENSG00000199327.1	RNU6-230P	0	0	0	0	0	0	0	0	0	0	0	0	0	0	0	0	0	0	0	0	0	0.0979	0	0	0	0	0	0	0	0	0	0	0	0	0	0	0	0	0	0	0	0	0	0	0	0	0	0
ENSG00000256670.1	RP11-338E21.1	0	0	0	0	0	0	0	0	0	0	0	0	0	0	0	0	0	0	0	0	0	0.153	0	0	0	0	0	0	0	0	0	0	0	0	0	0	0	0	0	0	0	0	0	0	0	0	0	0
ENSG00000259191.2	RP11-253M7.3	0	0	0	0	0	0	0	0	0	0	0	0	0	0	0	0	0	0	0	0	0	0.159	0	0	0	0	0	0	0	0	0	0	0	0	0	0	0	0	0	0	0	0	0	0	0	0	0	0
ENSG00000264347.1	RN7SL24P	0	0	0	0	0	0	0	0	0	0	0	0	0	0	0	0	0	0	0	0	0	0.108	0	0	0	0	0	0	0	0	0	0	0	0	0	0	0	0	0	0	0	0	0	0	0	0	0	0
ENSG00000177151.3	OR2T35	0	0	0	0	0	0	0	0	0	0	0	0	0	0	0	0	0	0	0	0	0	0.0141	0	0	0	0	0	0	0	0	0	0	0	0	0	0	0	0	0	0	0	0	0	0	0	0	0	0
ENSG00000232963.1	HMGN2P20	0	0	0	0	0	0	0	0	0	0	0	0	0	0	0	0	0	0	0	0	0	0.114	0	0	0	0	0	0	0	0	0	0	0	0	0	0	0	0	0	0	0	0	0	0	0	0	0	0
ENSG00000234844.1	CDC42P2	0	0	0	0	0	0	0	0	0	0	0	0	0	0	0	0	0	0	0	0	0	0.0228	0	0	0	0	0	0	0	0	0	0	0	0	0	0	0	0	0	0	0	0	0	0	0	0	0	0
ENSG00000201616.1	RNU1-91P	0	0	0	0	0	0	0	0	0	0	0	0	0	0	0	0	0	0	0	0	0	0.0533	0	0	0	0	0	0	0	0	0	0	0	0	0	0	0	0	0	0	0	0	0	0	0	0	0	0
ENSG00000222612.1	RNU2-52P	0	0	0	0	0	0	0	0	0	0	0	0	0	0	0	0	0	0	0	0	0	0.229	0	0	0	0	0	0	0	0	0	0	0	0	0	0	0	0	0	0	0	0	0	0	0	0	0	0
ENSG00000233921.2	RPS15AP40	0	0	0	0	0	0	0	0	0	0	0	0	0	0	0	0	0	0	0	0	0	0.0771	0	0	0	0	0	0	0	0	0	0	0	0	0	0	0	0	0	0	0	0	0	0	0	0	0	0
ENSG00000207491.1	RNU6-423P	0	0	0	0	0	0	0	0	0	0	0	0	0	0	0	0	0	0	0	0	0	0.302	0	0	0	0	0	0	0	0	0	0	0	0	0	0	0	0	0	0	0	0	0	0	0	0	0	0
ENSG00000244002.1	RP11-162K6.1	0	0	0	0	0	0	0	0	0	0	0	0	0	0	0	0	0	0	0	0	0	0.0403	0	0	0	0	0	0	0	0	0	0	0	0	0	0	0	0	0	0	0	0	0	0	0	0	0	0
ENSG00000250330.1	CTC-422A18.2	0	0	0	0	0	0	0	0	0	0	0	0	0	0	0	0	0	0	0	0	0	0.086	0	0	0	0	0	0	0	0	0	0	0	0	0	0	0	0	0	0	0	0	0	0	0	0	0	0
ENSG00000218868.1	CNN3P1	0	0	0	0	0	0	0	0	0	0	0	0	0	0	0	0	0	0	0	0	0	0.0638	0	0	0	0	0	0	0	0	0	0	0	0	0	0	0	0	0	0	0	0	0	0	0	0	0	0
ENSG00000236800.1	RP11-534L6.2	0	0	0	0	0	0	0	0	0	0	0	0	0	0	0	0	0	0	0	0	0	0.765	0	0	0	0	0	0	0	0	0	0	0	0	0	0	0	0	0	0	0	0	0	0	0	0	0	0
ENSG00000244332.1	RP11-119K6.6	0	0	0	0	0	0	0	0	0	0	0	0	0	0	0	0	0	0	0	0	0	0.24	0	0	0	0	0	0	0	0	0	0	0	0	0	0	0	0	0	0	0	0	0	0	0	0	0	0
ENSG00000212432.1	SNORA75	0	0	0	0	0	0	0	0	0	0	0	0	0	0	0	0	0	0	0	0	0	0.221	0	0	0	0	0	0	0	0	0	0	0	0	0	0	0	0	0	0	0	0	0	0	0	0	0	0
ENSG00000268327.1	C15ORF31	0	0	0	0	0	0	0	0	0	0	0	0	0	0	0	0	0	0	0	0	0	0.207	0	0	0	0	0	0	0	0	0	0	0	0	0	0	0	0	0	0	0	0	0	0	0	0	0	0
ENSG00000233290.1	RP11-147G16.1	0	0	0	0	0	0	0	0	0	0	0	0	0	0	0	0	0	0	0	0	0	0.943	0	0	0	0	0	0	0	0	0	0	0	0	0	0	0	0	0	0	0	0	0	0	0	0	0	0
ENSG00000238317.1	SNORD11	0	0	0	0	0	0	0	0	0	0	0	0	0	0	0	0	0	0	0	0	0	0.332	0	0	0	0	0	0	0	0	0	0	0	0	0	0	0	0	0	0	0	0	0	0	0	0	0	0
ENSG00000248839.1	RP11-227H4.5	0	0	0	0	0	0	0	0	0	0	0	0	0	0	0	0	0	0	0	0	0	0.537	0	0	0	0	0	0	0	0	0	0	0	0	0	0	0	0	0	0	0	0	0	0	0	0	0	0
ENSG00000249334.1	RP11-61G19.1	0	0	0	0	0	0	0	0	0	0	0	0	0	0	0	0	0	0	0	0	0	3.51	0	0	0	0	0	0	0	0	0	0	0	0	0	0	0	0	0	0	0	0	0	0	0	0	0	0
ENSG00000224648.1	RP11-397D12.4	0	0	0	0	0	0	0	0	0	0	0	0	0	0	0	0	0	0	0	0	0	0.103	0	0	0	0	0	0	0	0	0	0	0	0	0	0	0	0	0	0	0	0	0	0	0	0	0	0
ENSG00000198100.1	AL138751.1	0	0	0	0	0	0	0	0	0	0	0	0	0	0	0	0	0	0	0	0	0	0.16	0	0	0	0	0	0	0	0	0	0	0	0	0	0	0	0	0	0	0	0	0	0	0	0	0	0
ENSG00000258159.1	RP1-71H24.4	0	0	0	0	0	0	0	0	0	0	0	0	0	0	0	0	0	0	0	0	0	0.0587	0	0	0	0	0	0	0	0	0	0	0	0	0	0	0	0	0	0	0	0	0	0	0	0	0	0
ENSG00000258563.2	PSMA3P	0	0	0	0	0	0	0	0	0	0	0	0	0	0	0	0	0	0	0	0	0	0.0809	0	0	0	0	0	0	0	0	0	0	0	0	0	0	0	0	0	0	0	0	0	0	0	0	0	0
ENSG00000241042.1	RP11-145M4.1	0	0	0	0	0	0	0	0	0	0	0	0	0	0	0	0	0	0	0	0	0	0.44	0	0	0	0	0	0	0	0	0	0	0	0	0	0	0	0	0	0	0	0	0	0	0	0	0	0
ENSG00000212309.1	SNORD70	0	0	0	0	0	0	0	0	0	0	0	0	0	0	0	0	0	0	0	0	0	0.513	0	0	0	0	0	0	0	0	0	0	0	0	0	0	0	0	0	0	0	0	0	0	0	0	0	0
ENSG00000234999.1	AC004016.2	0	0	0	0	0	0	0	0	0	0	0	0	0	0	0	0	0	0	0	0	0	0.0855	0	0	0	0	0	0	0	0	0	0	0	0	0	0	0	0	0	0	0	0	0	0	0	0	0	0
ENSG00000256515.3	CCL3L3	0	0	0	0	0	0	0	0	0	0	0	0	0	0	0	0	0	0	0	0	0	0.185	0	0	0	0	0	0	0	0	0	0	0	0	0	0	0	0	0	0	0	0	0	0	0	0	0	0
ENSG00000265134.1	MIR3191	0	0	0	0	0	0	0	0	0	0	0	0	0	0	0	0	0	0	0	0	0	0.372	0	0	0	0	0	0	0	0	0	0	0	0	0	0	0	0	0	0	0	0	0	0	0	0	0	0
ENSG00000227875.2	RP11-426M1.2	0	0	0	0	0	0	0	0	0	0	0	0	0	0	0	0	0	0	0	0	0	0.255	0	0	0	0	0	0	0	0	0	0	0	0	0	0	0	0	0	0	0	0	0	0	0	0	0	0
ENSG00000244019.1	RPS2P24	0	0	0	0	0	0	0	0	0	0	0	0	0	0	0	0	0	0	0	0	0	0.0345	0	0	0	0	0	0	0	0	0	0	0	0	0	0	0	0	0	0	0	0	0	0	0	0	0	0
ENSG00000223203.1	RNA5SP221	0	0	0	0	0	0	0	0	0	0	0	0	0	0	0	0	0	0	0	0	0	0.313	0	0	0	0	0	0	0	0	0	0	0	0	0	0	0	0	0	0	0	0	0	0	0	0	0	0
ENSG00000214195.4	HMGN2P31	0	0	0	0	0	0	0	0	0	0	0	0	0	0	0	0	0	0	0	0	0	0.136	0	0	0	0	0	0	0	0	0	0	0	0	0	0	0	0	0	0	0	0	0	0	0	0	0	0
ENSG00000258262.1	RP11-693J15.3	0	0	0	0	0	0	0	0	0	0	0	0	0	0	0	0	0	0	0	0	0	0.0296	0	0	0	0	0	0	0	0	0	0	0	0	0	0	0	0	0	0	0	0	0	0	0	0	0	0
ENSG00000211990.1	AL117209.1	0	0	0	0	0	0	0	0	0	0	0	0	0	0	0	0	0	0	0	0	0	0.24	0	0	0	0	0	0	0	0	0	0	0	0	0	0	0	0	0	0	0	0	0	0	0	0	0	0
ENSG00000200252.1	Y_RNA	0	0	0	0	0	0	0	0	0	0	0	0	0	0	0	0	0	0	0	0	0	0.335	0	0	0	0	0	0	0	0	0	0	0	0	0	0	0	0	0	0	0	0	0	0	0	0	0	0
ENSG00000259983.1	RP11-169E6.3	0	0	0	0	0	0	0	0	0	0	0	0	0	0	0	0	0	0	0	0	0	0.132	0	0	0	0	0	0	0	0	0	0	0	0	0	0	0	0	0	0	0	0	0	0	0	0	0	0
ENSG00000200354.1	SNORA71D	0	0	0	0	0	0	0	0	0	0	0	0	0	0	0	0	0	0	0	0	0	0.197	0	0	0	0	0	0	0	0	0	0	0	0	0	0	0	0	0	0	0	0	0	0	0	0	0	0
ENSG00000270268.1	RP1-164L12.1	0	0	0	0	0	0	0	0	0	0	0	0	0	0	0	0	0	0	0	0	0	0.0794	0	0	0	0	0	0	0	0	0	0	0	0	0	0	0	0	0	0	0	0	0	0	0	0	0	0
ENSG00000233260.1	RPSAP63	0	0	0	0	0	0	0	0	0	0	0	0	0	0	0	0	0	0	0	0	0	0.0365	0	0	0	0	0	0	0	0	0	0	0	0	0	0	0	0	0	0	0	0	0	0	0	0	0	0
ENSG00000200169.1	RNU5D-1	0	0	0	0	0	0	0	0	0	0	0	0	0	0	0	0	0	0	0	0	0	0.279	0	0	0	0	0	0	0	0	0	0	0	0	0	0	0	0	0	0	0	0	0	0	0	0	0	0
ENSG00000225475.1	RP11-377K22.2	0	0	0	0	0	0	0	0	0	0	0	0	0	0	0	0	0	0	0	0	0	0.189	0	0	0	0	0	0	0	0	0	0	0	0	0	0	0	0	0	0	0	0	0	0	0	0	0	0
ENSG00000196539.2	OR2T3	0	0	0	0	0	0	0	0	0	0	0	0	0	0	0	0	0	0	0	0	0	0.645	0	0	0	0	0	0	0	0	0	0	0	0	0	0	0	0	0	0	0	0	0	0	0	0	0	0
ENSG00000219559.1	RP11-346C16.4	0	0	0	0	0	0	0	0	0	0	0	0	0	0	0	0	0	0	0	0	0	0.122	0	0	0	0	0	0	0	0	0	0	0	0	0	0	0	0	0	0	0	0	0	0	0	0	0	0
ENSG00000258885.1	RP11-344B23.2	0	0	0	0	0	0	0	0	0	0	0	0	0	0	0	0	0	0	0	0	0	0.217	0	0	0	0	0	0	0	0	0	0	0	0	0	0	0	0	0	0	0	0	0	0	0	0	0	0
ENSG00000265781.1	RP11-384E22.1	0	0	0	0	0	0	0	0	0	0	0	0	0	0	0	0	0	0	0	0	0	0.355	0	0	0	0	0	0	0	0	0	0	0	0	0	0	0	0	0	0	0	0	0	0	0	0	0	0
ENSG00000196240.2	OR2T2	0	0	0	0	0	0	0	0	0	0	0	0	0	0	0	0	0	0	0	0	0	0.144	0	0	0	0	0	0	0	0	0	0	0	0	0	0	0	0	0	0	0	0	0	0	0	0	0	0
ENSG00000182783.3	OR2T29	0	0	0	0	0	0	0	0	0	0	0	0	0	0	0	0	0	0	0	0	0	0.0281	0	0	0	0	0	0	0	0	0	0	0	0	0	0	0	0	0	0	0	0	0	0	0	0	0	0
ENSG00000198558.2	HIST1H4L	0	0	0	0	0	0	0	0	0	0	0	0	0	0	0	0	0	0	0	0	0	0.078	0	0	0	0	0	0	0	0	0	0	0	0	0	0	0	0	0	0	0	0	0	0	0	0	0	0
ENSG00000256640.1	RP11-666F17.2	0	0	0	0	0	0	0	0	0	0	0	0	0	0	0	0	0	0	0	0	0	0.12	0	0	0	0	0	0	0	0	0	0	0	0	0	0	0	0	0	0	0	0	0	0	0	0	0	0
ENSG00000271484.1	RP11-132J14.3	0	0	0	0	0	0	0	0	0	0	0	0	0	0	0	0	0	0	0	0	0	0.261	0	0	0	0	0	0	0	0	0	0	0	0	0	0	0	0	0	0	0	0	0	0	0	0	0	0
ENSG00000238660.1	AP001340.1	0	0	0	0	0	0	0	0	0	0	0	0	0	0	0	0	0	0	0	0	0	0.323	0	0	0	0	0	0	0	0	0	0	0	0	0	0	0	0	0	0	0	0	0	0	0	0	0	0
ENSG00000232627.1	AC021876.4	0	0	0	0	0	0	0	0	0	0	0	0	0	0	0	0	0	0	0	0	0	0.146	0	0	0	0	0	0	0	0	0	0	0	0	0	0	0	0	0	0	0	0	0	0	0	0	0	0
ENSG00000201564.1	RN7SKP50	0	0	0	0	0	0	0	0	0	0	0	0	0	0	0	0	0	0	0	0	0	0.0902	0	0	0	0	0	0	0	0	0	0	0	0	0	0	0	0	0	0	0	0	0	0	0	0	0	0
ENSG00000224776.3	RP11-361A21.1	0	0	0	0	0	0	0	0	0	0	0	0	0	0	0	0	0	0	0	0	0	0.674	0	0	0	0	0	0	0	0	0	0	0	0	0	0	0	0	0	0	0	0	0	0	0	0	0	0
ENSG00000230584.1	CCT5P2	0	0	0	0	0	0	0	0	0	0	0	0	0	0	0	0	0	0	0	0	0	0.0153	0	0	0	0	0	0	0	0	0	0	0	0	0	0	0	0	0	0	0	0	0	0	0	0	0	0
ENSG00000262343.1	RP11-353N14.3	0	0	0	0	0	0	0	0	0	0	0	0	0	0	0	0	0	0	0	0	0	0.389	0	0	0	0	0	0	0	0	0	0	0	0	0	0	0	0	0	0	0	0	0	0	0	0	0	0
ENSG00000267766.1	RP11-299P2.1	0	0	0	0	0	0	0	0	0	0	0	0	0	0	0	0	0	0	0	0	0	0.712	0	0	0	0	0	0	0	0	0	0	0	0	0	0	0	0	0	0	0	0	0	0	0	0	0	0
ENSG00000215035.2	FDPSP5	0	0	0	0	0	0	0	0	0	0	0	0	0	0	0	0	0	0	0	0	0	0.0549	0	0	0	0	0	0	0	0	0	0	0	0	0	0	0	0	0	0	0	0	0	0	0	0	0	0
ENSG00000232054.1	NPM1P34	0	0	0	0	0	0	0	0	0	0	0	0	0	0	0	0	0	0	0	0	0	0.0398	0	0	0	0	0	0	0	0	0	0	0	0	0	0	0	0	0	0	0	0	0	0	0	0	0	0
ENSG00000214961.2	RP11-355K23B.1	0	0	0	0	0	0	0	0	0	0	0	0	0	0	0	0	0	0	0	0	0	0.0473	0	0	0	0	0	0	0	0	0	0	0	0	0	0	0	0	0	0	0	0	0	0	0	0	0	0
ENSG00000199471.1	Y_RNA	0	0	0	0	0	0	0	0	0	0	0	0	0	0	0	0	0	0	0	0	0	0.347	0	0	0	0	0	0	0	0	0	0	0	0	0	0	0	0	0	0	0	0	0	0	0	0	0	0
ENSG00000227854.1	RP11-307O1.1	0	0	0	0	0	0	0	0	0	0	0	0	0	0	0	0	0	0	0	0	0	0.204	0	0	0	0	0	0	0	0	0	0	0	0	0	0	0	0	0	0	0	0	0	0	0	0	0	0
ENSG00000233303.1	XXYLT1-AS1	0	0	0	0	0	0	0	0	0	0	0	0	0	0	0	0	0	0	0	0	0	0.0903	0	0	0	0	0	0	0	0	0	0	0	0	0	0	0	0	0	0	0	0	0	0	0	0	0	0
ENSG00000183504.1	AL132868.1	0	0	0	0	0	0	0	0	0	0	0	0	0	0	0	0	0	0	0	0	0	0.102	0	0	0	0	0	0	0	0	0	0	0	0	0	0	0	0	0	0	0	0	0	0	0	0	0	0
ENSG00000270665.1	HNRNPA1P67	0	0	0	0	0	0	0	0	0	0	0	0	0	0	0	0	0	0	0	0	0	0.014	0	0	0	0	0	0	0	0	0	0	0	0	0	0	0	0	0	0	0	0	0	0	0	0	0	0
ENSG00000252602.1	U8	0	0	0	0	0	0	0	0	0	0	0	0	0	0	0	0	0	0	0	0	0	0.247	0	0	0	0	0	0	0	0	0	0	0	0	0	0	0	0	0	0	0	0	0	0	0	0	0	0
ENSG00000269546.1	CTD-2396E7.8	0	0	0	0	0	0	0	0	0	0	0	0	0	0	0	0	0	0	0	0	0	0.0726	0	0	0	0	0	0	0	0	0	0	0	0	0	0	0	0	0	0	0	0	0	0	0	0	0	0
ENSG00000227090.1	AP000402.3	0	0	0	0	0	0	0	0	0	0	0	0	0	0	0	0	0	0	0	0	0	0.118	0	0	0	0	0	0	0	0	0	0	0	0	0	0	0	0	0	0	0	0	0	0	0	0	0	0
ENSG00000206728.1	Y_RNA	0	0	0	0	0	0	0	0	0	0	0	0	0	0	0	0	0	0	0	0	0	0.317	0	0	0	0	0	0	0	0	0	0	0	0	0	0	0	0	0	0	0	0	0	0	0	0	0	0
ENSG00000236457.1	AC130689.5	0	0	0	0	0	0	0	0	0	0	0	0	0	0	0	0	0	0	0	0	0	0.0994	0	0	0	0	0	0	0	0	0	0	0	0	0	0	0	0	0	0	0	0	0	0	0	0	0	0
ENSG00000264311.1	CCDC58P1	0	0	0	0	0	0	0	0	0	0	0	0	0	0	0	0	0	0	0	0	0	0.108	0	0	0	0	0	0	0	0	0	0	0	0	0	0	0	0	0	0	0	0	0	0	0	0	0	0
ENSG00000203661.2	OR2T5	0	0	0	0	0	0	0	0	0	0	0	0	0	0	0	0	0	0	0	0	0	0.0849	0	0	0	0	0	0	0	0	0	0	0	0	0	0	0	0	0	0	0	0	0	0	0	0	0	0
ENSG00000232915.1	AC097721.1	0	0	0	0	0	0	0	0	0	0	0	0	0	0	0	0	0	0	0	0	0	0.0113	0	0	0	0	0	0	0	0	0	0	0	0	0	0	0	0	0	0	0	0	0	0	0	0	0	0
ENSG00000251311.1	RP11-249M12.2	0	0	0	0	0	0	0	0	0	0	0	0	0	0	0	0	0	0	0	0	0	0.0404	0	0	0	0	0	0	0	0	0	0	0	0	0	0	0	0	0	0	0	0	0	0	0	0	0	0
ENSG00000229418.2	RP11-35J23.1	0	0	0	0	0	0	0	0	0	0	0	0	0	0	0	0	0	0	0	0	0	0.00529	0	0	0	0	0	0	0	0	0	0	0	0	0	0	0	0	0	0	0	0	0	0	0	0	0	0
ENSG00000206536.1	OR5K3	0	0	0	0	0	0	0	0	0	0	0	0	0	0	0	0	0	0	0	0	0	0.0644	0	0	0	0	0	0	0	0	0	0	0	0	0	0	0	0	0	0	0	0	0	0	0	0	0	0
ENSG00000244039.1	RP11-379K17.2	0	0	0	0	0	0	0	0	0	0	0	0	0	0	0	0	0	0	0	0	0	0.218	0	0	0	0	0	0	0	0	0	0	0	0	0	0	0	0	0	0	0	0	0	0	0	0	0	0
ENSG00000222306.1	Y_RNA	0	0	0	0	0	0	0	0	0	0	0	0	0	0	0	0	0	0	0	0	0	0.224	0	0	0	0	0	0	0	0	0	0	0	0	0	0	0	0	0	0	0	0	0	0	0	0	0	0
ENSG00000250372.1	MARK2P4	0	0	0	0	0	0	0	0	0	0	0	0	0	0	0	0	0	0	0	0	0	0.0254	0	0	0	0	0	0	0	0	0	0	0	0	0	0	0	0	0	0	0	0	0	0	0	0	0	0
ENSG00000213701.4	SETP22	0	0	0	0	0	0	0	0	0	0	0	0	0	0	0	0	0	0	0	0	0	0.0428	0	0	0	0	0	0	0	0	0	0	0	0	0	0	0	0	0	0	0	0	0	0	0	0	0	0
ENSG00000251389.1	YTHDF1P1	0	0	0	0	0	0	0	0	0	0	0	0	0	0	0	0	0	0	0	0	0	0.0358	0	0	0	0	0	0	0	0	0	0	0	0	0	0	0	0	0	0	0	0	0	0	0	0	0	0
ENSG00000212396.1	RNA5SP323	0	0	0	0	0	0	0	0	0	0	0	0	0	0	0	0	0	0	0	0	0	0.898	0	0	0	0	0	0	0	0	0	0	0	0	0	0	0	0	0	0	0	0	0	0	0	0	0	0
ENSG00000233733.1	H2AFZP6	0	0	0	0	0	0	0	0	0	0	0	0	0	0	0	0	0	0	0	0	0	0.0896	0	0	0	0	0	0	0	0	0	0	0	0	0	0	0	0	0	0	0	0	0	0	0	0	0	0
ENSG00000237294.1	EIF4BP9	0	0	0	0	0	0	0	0	0	0	0	0	0	0	0	0	0	0	0	0	0	0.0188	0	0	0	0	0	0	0	0	0	0	0	0	0	0	0	0	0	0	0	0	0	0	0	0	0	0
ENSG00000213070.3	HMGB3P6	0	0	0	0	0	0	0	0	0	0	0	0	0	0	0	0	0	0	0	0	0	0.0477	0	0	0	0	0	0	0	0	0	0	0	0	0	0	0	0	0	0	0	0	0	0	0	0	0	0
ENSG00000251088.1	RP11-325B23.2	0	0	0	0	0	0	0	0	0	0	0	0	0	0	0	0	0	0	0	0	0	0.125	0	0	0	0	0	0	0	0	0	0	0	0	0	0	0	0	0	0	0	0	0	0	0	0	0	0
ENSG00000251303.1	CTD-2003D5.1	0	0	0	0	0	0	0	0	0	0	0	0	0	0	0	0	0	0	0	0	0	0.412	0	0	0	0	0	0	0	0	0	0	0	0	0	0	0	0	0	0	0	0	0	0	0	0	0	0
ENSG00000229327.1	RP11-135A24.2	0	0	0	0	0	0	0	0	0	0	0	0	0	0	0	0	0	0	0	0	0	0.12	0	0	0	0	0	0	0	0	0	0	0	0	0	0	0	0	0	0	0	0	0	0	0	0	0	0
ENSG00000257179.1	HMGN2P6	0	0	0	0	0	0	0	0	0	0	0	0	0	0	0	0	0	0	0	0	0	0.15	0	0	0	0	0	0	0	0	0	0	0	0	0	0	0	0	0	0	0	0	0	0	0	0	0	0
ENSG00000258671.2	RP11-407N17.2	0	0	0	0	0	0	0	0	0	0	0	0	0	0	0	0	0	0	0	0	0	0.0642	0	0	0	0	0	0	0	0	0	0	0	0	0	0	0	0	0	0	0	0	0	0	0	0	0	0
ENSG00000243016.1	RP11-305F5.2	0	0	0	0	0	0	0	0	0	0	0	0	0	0	0	0	0	0	0	0	0	0.222	0	0	0	0	0	0	0	0	0	0	0	0	0	0	0	0	0	0	0	0	0	0	0	0	0	0
ENSG00000242670.1	RP11-601I15.1	0	0	0	0	0	0	0	0	0	0	0	0	0	0	0	0	0	0	0	0	0	0.0857	0	0	0	0	0	0	0	0	0	0	0	0	0	0	0	0	0	0	0	0	0	0	0	0	0	0
ENSG00000226068.1	HNRNPA3P4	0	0	0	0	0	0	0	0	0	0	0	0	0	0	0	0	0	0	0	0	0	0.0397	0	0	0	0	0	0	0	0	0	0	0	0	0	0	0	0	0	0	0	0	0	0	0	0	0	0
ENSG00000237590.1	RP11-20J15.2	0	0	0	0	0	0	0	0	0	0	0	0	0	0	0	0	0	0	0	0	0	0.825	0	0	0	0	0	0	0	0	0	0	0	0	0	0	0	0	0	0	0	0	0	0	0	0	0	0
ENSG00000254708.1	RP1-145M24.1	0	0	0	0	0	0	0	0	0	0	0	0	0	0	0	0	0	0	0	0	0	0.0406	0	0	0	0	0	0	0	0	0	0	0	0	0	0	0	0	0	0	0	0	0	0	0	0	0	0
ENSG00000225805.3	CTD-2313N18.7	0	0	0	0	0	0	0	0	0	0	0	0	0	0	0	0	0	0	0	0	0	0.435	0	0	0	0	0	0	0	0	0	0	0	0	0	0	0	0	0	0	0	0	0	0	0	0	0	0
ENSG00000222493.1	Y_RNA	0	0	0	0	0	0	0	0	0	0	0	0	0	0	0	0	0	0	0	0	0	0.727	0	0	0	0	0	0	0	0	0	0	0	0	0	0	0	0	0	0	0	0	0	0	0	0	0	0
ENSG00000258879.1	RP11-713N11.5	0	0	0	0	0	0	0	0	0	0	0	0	0	0	0	0	0	0	0	0	0	1.76	0	0	0	0	0	0	0	0	0	0	0	0	0	0	0	0	0	0	0	0	0	0	0	0	0	0
ENSG00000214245.3	HDHD1P3	0	0	0	0	0	0	0	0	0	0	0	0	0	0	0	0	0	0	0	0	0	0.0722	0	0	0	0	0	0	0	0	0	0	0	0	0	0	0	0	0	0	0	0	0	0	0	0	0	0
ENSG00000226233.1	RP1-151B14.9	0	0	0	0	0	0	0	0	0	0	0	0	0	0	0	0	0	0	0	0	0	2.09	0	0	0	0	0	0	0	0	0	0	0	0	0	0	0	0	0	0	0	0	0	0	0	0	0	0
ENSG00000251014.1	RP11-159K7.1	0	0	0	0	0	0	0	0	0	0	0	0	0	0	0	0	0	0	0	0	0	0.414	0	0	0	0	0	0	0	0	0	0	0	0	0	0	0	0	0	0	0	0	0	0	0	0	0	0
ENSG00000239393.1	CTD-2301A4.1	0	0	0	0	0	0	0	0	0	0	0	0	0	0	0	0	0	0	0	0	0	0.0796	0	0	0	0	0	0	0	0	0	0	0	0	0	0	0	0	0	0	0	0	0	0	0	0	0	0
ENSG00000208036.1	MIR106B	0	0	0	0	0	0	0	0	0	0	0	0	0	0	0	0	0	0	0	0	0	0.35	0	0	0	0	0	0	0	0	0	0	0	0	0	0	0	0	0	0	0	0	0	0	0	0	0	0
ENSG00000258290.1	RP11-654D12.1	0	0	0	0	0	0	0	0	0	0	0	0	0	0	0	0	0	0	0	0	0	0.19	0	0	0	0	0	0	0	0	0	0	0	0	0	0	0	0	0	0	0	0	0	0	0	0	0	0
ENSG00000221303.1	SNORA79	0	0	0	0	0	0	0	0	0	0	0	0	0	0	0	0	0	0	0	0	0	0.212	0	0	0	0	0	0	0	0	0	0	0	0	0	0	0	0	0	0	0	0	0	0	0	0	0	0
ENSG00000214047.4	RPS11P7	0	0	0	0	0	0	0	0	0	0	0	0	0	0	0	0	0	0	0	0	0	0.0262	0	0	0	0	0	0	0	0	0	0	0	0	0	0	0	0	0	0	0	0	0	0	0	0	0	0
ENSG00000213854.3	CNN2P6	0	0	0	0	0	0	0	0	0	0	0	0	0	0	0	0	0	0	0	0	0	0.321	0	0	0	0	0	0	0	0	0	0	0	0	0	0	0	0	0	0	0	0	0	0	0	0	0	0
ENSG00000222889.1	RN7SKP29	0	0	0	0	0	0	0	0	0	0	0	0	0	0	0	0	0	0	0	0	0	0.129	0	0	0	0	0	0	0	0	0	0	0	0	0	0	0	0	0	0	0	0	0	0	0	0	0	0
ENSG00000171855.5	IFNB1	0	0	0	0	0	0	0	0	0	0	0	0	0	0	0	0	0	0	0	0	0	0.098	0	0	0	0	0	0	0	0	0	0	0	0	0	0	0	0	0	0	0	0	0	0	0	0	0	0
ENSG00000183310.2	OR2T34	0	0	0	0	0	0	0	0	0	0	0	0	0	0	0	0	0	0	0	0	0	0.125	0	0	0	0	0	0	0	0	0	0	0	0	0	0	0	0	0	0	0	0	0	0	0	0	0	0
ENSG00000197938.4	OR5H2	0	0	0	0	0	0	0	0	0	0	0	0	0	0	0	0	0	0	0	0	0	0.0753	0	0	0	0	0	0	0	0	0	0	0	0	0	0	0	0	0	0	0	0	0	0	0	0	0	0
ENSG00000241917.1	RP11-512N21.1	0	0	0	0	0	0	0	0	0	0	0	0	0	0	0	0	0	0	0	0	0	0.186	0	0	0	0	0	0	0	0	0	0	0	0	0	0	0	0	0	0	0	0	0	0	0	0	0	0
ENSG00000252947.1	SCARNA1	0	0	0	0	0	0	0	0	0	0	0	0	0	0	0	0	0	0	0	0	0	0.255	0	0	0	0	0	0	0	0	0	0	0	0	0	0	0	0	0	0	0	0	0	0	0	0	0	0
ENSG00000267035.1	RP11-1094M14.10	0	0	0	0	0	0	0	0	0	0	0	0	0	0	0	0	0	0	0	0	0	0.129	0	0	0	0	0	0	0	0	0	0	0	0	0	0	0	0	0	0	0	0	0	0	0	0	0	0
ENSG00000228550.1	RP11-483M24.2	0	0	0	0	0	0	0	0	0	0	0	0	0	0	0	0	0	0	0	0	0	0.0336	0	0	0	0	0	0	0	0	0	0	0	0	0	0	0	0	0	0	0	0	0	0	0	0	0	0
ENSG00000264739.1	RP11-138I1.2	0.0267	0.0451	0.0122	0	0.0328	0.0539	0	0	0	0	0	0	0	0.0122	0	0.00793	0	0	0	0	0.0249	0.377	0	0	0.0322	0	0	0	0	0	0.0336	0	0	0	0	0.0605	0	0	0	0.0266	0	0	0	0	0	0.0235	0.0489	0
ENSG00000135747.7	ZNF670	2.04	1.66	1.08	1.4	1.36	1.19	1.82	0.449	0.472	0.483	2.33	1.7	0.485	0.678	0.501	0.687	0.49	0.416	0.696	0.492	2.02	2.87	2.16	1.78	1.57	1.4	1.13	1.22	0.957	1.23	1.63	0.479	0.298	0.666	0.51	1.49	1.18	0.363	1.77	1.93	0.659	1.05	1.31	1.21	1.29	1.22	1.29	1.28
ENSG00000170448.7	NFXL1	7.74	5.84	4.23	8.06	7.93	9.07	10.6	2.32	2.54	2.83	9.95	9.38	3.52	3.74	2.7	3.25	3.21	2.25	4.11	2.85	8.19	14.7	21.6	10.9	12.4	6.86	6.2	5.81	7.69	6.06	9.65	5.77	2.42	2.96	4.17	7.85	7.63	2.9	10.5	10	5.92	9.29	8.6	8.12	8.51	6.35	7.2	5.48
ENSG00000179119.10	SPTY2D1	9.89	11.1	8.74	10.1	10.8	9.23	10.1	2.48	2.94	2.83	8.81	6.66	3.14	4.1	2.4	3.31	3.55	2.21	4.15	2.72	9.63	25.8	21.9	10.9	12.6	8.21	8.08	8.83	11.8	8.24	15	4.03	2.77	5.06	4.14	10.1	10.8	6.72	9.91	14.9	4.76	8.08	9.63	11.3	11.2	8.02	9.29	7.35
ENSG00000115091.7	ACTR3	49.2	47.9	59.3	73.1	67.4	75.9	49.2	19.1	20.2	18.5	30.8	23.9	17.8	25.7	20.2	22.9	19.9	15.4	35	21.4	41.5	166	113	63.4	40.8	46.5	42.9	47.1	84.4	50.2	47.9	20.4	12.7	19.9	12.6	60.5	40.5	12.8	41.9	31.3	11.9	22.1	34.1	50.3	45.3	42.8	61.7	30.5
ENSG00000212658.1	KRTAP29-1	0	0	0	0	0	0	0.0564	0	0	0	0	0	0	0	0	0	0	0	0	0	0	0.124	0	0	0	0	0	0	0.041	0	0	0	0	0	0	0	0.0729	0	0	0	0	0	0	0.0538	0.0453	0	0.0779	0
ENSG00000243488.2	RN7SL337P	0	0	0	0	0	0	0	0	0	0	0	0	0	0	0	0	0	0	0	0	0	0.967	0	0	0	0	0	0	0	0	0	0	0	0	0	0	0	0	0	0	0	0	0	0	0	0	0.162	0
ENSG00000230138.1	RP11-117D22.2	0.191	0.149	0.129	0	0.134	0	0.173	0.0631	0.0268	0.0394	0	0	0	0	0.0491	0.0686	0.0229	0	0.155	0.116	0.096	4.16	0	0	0.14	0.0992	0.104	0.125	0.0605	0.148	0.0789	0	0	0	0	0.166	0.111	0	0.125	0	0	0	0.0671	0	0.0544	0.417	2.33	0
ENSG00000066044.9	ELAVL1	24.9	25.8	22.6	30	30.8	33.8	32.3	12	12.6	13.1	35.6	29.1	12.5	16.2	11.4	14.5	15.4	10.3	17.7	11.1	25.7	55.1	40.5	34.2	38.1	30.7	22.9	28.7	24.1	29.1	33.4	15.7	10.6	15.4	10.6	27.7	22.4	14.3	33.9	36.1	9.48	27.8	30.4	22.3	22.3	20.5	27.2	17
ENSG00000122783.12	C7orf49	10.5	8.28	9.46	9.7	9.42	8.11	11.4	2.78	2.53	2.97	2.44	2.4	2.8	3.01	2.96	3.39	2.72	2.82	7.21	4	9.95	25.9	10.9	11.9	11.2	7.15	6.24	8.47	7.68	8.22	10.6	4.2	3.38	9.6	3.72	10.7	7.39	9.41	11.9	10.4	4.05	8.6	9.31	6.41	6.61	7.06	11.3	7.33
ENSG00000139370.6	SLC15A4	19.9	14.1	7.68	38	19.3	20.8	15.8	5.71	5.77	6.12	21.9	17.9	6.56	7.73	6.29	7.74	6.14	5.33	14.4	6.82	18	73.9	26.7	28.2	26.7	16	9.99	16.6	10.8	16.1	22.5	7.39	4.77	6.99	8.61	19.1	11.3	23	23.1	18.7	5.91	14.7	14.5	15.4	17	12.2	22.2	8.09
ENSG00000148187.13	MRRF	32.7	26.7	22.4	17.8	20.2	18.1	27.9	7.27	8.38	9.5	24.1	23.6	10.8	10.5	8.44	11.9	9.67	7.71	14	10.6	34.5	50.6	28.2	26.8	34.1	28.1	28.7	24.3	28.5	23.8	27.7	15	14.9	22.7	18.2	27.9	24.5	19.9	29.5	27	12	26.3	37.9	30.5	32.1	27.6	30.6	19.3
ENSG00000198589.6	LRBA	6.17	6.09	11.4	8.82	6.98	8.8	12.7	1.91	2.13	2.91	7.95	7.1	2.76	2.78	1.94	2.3	3.52	2.08	3.08	2.01	8.65	36.3	12.1	9.4	7.78	12.6	11.9	5.31	16.8	4.8	6.89	4.35	3.02	8.39	3.93	10.3	13.8	3.11	8.09	9.92	5.31	17.7	9.91	17	17.9	11.8	7.32	8.91
ENSG00000242457.1	RBBP4P2	0.173	0.114	0.178	0.165	0.161	0.181	0.219	0.029	0.0493	0.059	0.107	0.115	0.0701	0.0666	0.0288	0.067	0.091	0.0523	0.085	0.0332	0.21	0.536	0.23	0.1	0.299	0.157	0.196	0.143	0.122	0.129	0.369	0.0527	0.0441	0.0529	0.0518	0.225	0.263	0.0626	0.23	0.237	0.146	0.149	0.147	0.196	0.179	0.32	0.162	0.211
ENSG00000227055.1	AC009961.5	0	0	0	0	0	0	0	0	0	0	0	0	0	0	0	0	0	0	0	0	0	1.04	0	0	0	0	0	0	0	0	0	0	0	0	0	0	0.139	0	0	0	0	0	0	0.126	0.106	0.185	0.109	0
ENSG00000272146.1	RP11-755B10.4	1.44	1.33	0.927	1.1	1.25	1.21	1.19	0.447	0.323	0.385	0.362	0.408	0.222	0.335	0.381	0.423	0.362	0.354	0.71	0.481	1.44	2.79	1.49	0.94	1.83	1.12	0.813	1.04	0.636	1.09	1.39	0.779	0.633	0.845	0.423	0.903	0.757	1.12	1.42	1.44	0.782	1.02	1.3	0.93	0.958	0.666	1.29	0.917
ENSG00000130348.7	QRSL1	7.07	6.02	6.52	5.48	6.5	6.6	8.51	3.49	3.48	4.4	7.78	6.23	4.18	4.64	3.86	4.54	4.62	3.63	7.12	4.25	7.49	16.8	9.79	8.02	7.94	7.68	7.95	6.67	6.54	6.83	7.94	5.64	5.71	6.01	3.9	6.57	6.84	10.4	10.5	8.59	3.22	6.7	6.99	6.21	6.56	8.24	12.8	6.66
ENSG00000235237.1	RP1-151B14.6	0	0	0.206	0	0	0	0	0	0.128	0	0	0	0.31	0.344	0	0	0	0	0	0	0	1.07	0	0.141	0	0	0	0	0	0	0	0	0	0	0	0	0	0	0	0	0	0	0	0	0	0.293	0.537	0
ENSG00000145907.10	G3BP1	28.6	29.6	18.6	24.9	27.6	25.1	29.3	8.77	7.54	9.01	19.2	15.3	6.97	9.46	7.95	11.8	9.62	7.31	15.8	9.21	28.3	61.2	54.2	35.8	35.1	21.3	20.5	20	30.4	19.2	38.1	12	9.71	12.7	13	33.7	23.3	22.7	33	38.3	11.2	15.7	23.5	32.1	28.7	22.3	27.5	18.2
ENSG00000108094.10	CUL2	16.9	14.1	14.5	14.4	15.8	17.8	18.9	7.76	9.2	9.89	19.7	16.3	12.5	15.4	8.27	12.1	11.5	7.7	14	8.77	14.8	28	27.7	15.4	16.9	19.5	12.8	15.2	13.7	16.8	16.7	7.58	7.59	7.04	6.08	15.1	12.1	18.9	17.4	15.3	5.78	13.1	13	13.5	14.5	12.6	14.7	11.2
ENSG00000255921.1	RP11-662I13.2	0	0	0	0	0	0	0	0	0	0	0	0	0	0	0	0	0	0	0	0	0	4.37	0	0	0	0	0	0	0	0	0	0	0	0	0	0	0	0	0	0	0.0499	0	0	0	0	0	0	0
ENSG00000217825.2	AC099552.4	0	0	0	0	0	0	0	0	0	0	0	0	0	0	0	0	0	0	0.0575	0	0	1.01	0	0	0	0	0	0	0	0	0	0	0	0	0	0	0	0	0	0	0	0	0	0	0	0	0	0
ENSG00000216915.2	RP1-97D16.1	0	0	0	0	0	0	0.101	0.0264	0.0434	0.0372	0.0829	0.102	0.0651	0.0522	0.0289	0.0512	0.0628	0.02	0.0188	0.0159	0.0587	0.856	0.0557	0	0.0473	0	0.0267	0	0.04	0	0	0	0	0	0	0	0.0569	0	0	0.0464	0	0.0589	0.058	0	0	0.0557	0.0599	0
ENSG00000196664.4	TLR7	0.646	0.446	0.509	0.612	0.562	0.406	0.471	0.576	0.374	0.555	0.16	0.0802	0.214	0.31	0.594	0.695	0.431	0.37	2.69	1.29	0.328	41.8	0	0.159	0.903	0.312	0.45	0.17	0.2	0.203	0.224	0.068	0.049	0.151	0.0401	0.884	0.556	0.0285	0.725	0.126	0.0846	0.251	0.507	0.0644	0.0837	1.15	2.46	0.137
ENSG00000228037.1	RP3-395M20.9	2.39	1.2	0.113	0.405	0.618	0.485	0.902	0.193	0.283	0.215	0.779	0.907	0.5	0.42	0.336	0.275	0.227	0.216	0.274	0.252	2.07	17.6	0.137	1.76	5.05	1.21	7.1	1.2	0.458	1	1.64	0.427	0.427	0.645	0.291	1.81	0.605	0.352	1.89	2.06	0.14	0.527	1.71	0.797	0.947	3.76	5.66	2.36
ENSG00000130204.8	TOMM40	25.3	24.8	36.3	21.5	22.5	21.1	26.4	14	18.5	16.3	39.4	38.3	25.5	27.6	15.8	21.2	17.4	14.6	17.9	18.3	27.4	57.7	34.6	30.6	29.1	24.8	26.4	23.1	37.9	23.4	32.4	18.3	15.1	19.4	17.7	31.2	21.4	24.2	29.4	28.5	9.69	26.5	27.1	29.6	29.8	22.2	27.2	20.1
ENSG00000183475.8	ASB7	6.83	6.29	5.05	7.07	7.38	7.5	10	3.24	3.58	4.16	9.67	6.86	3.6	4.94	3.49	3.86	4.63	3.32	5.54	3.28	6.66	14.6	10.9	8.08	10	8.38	8.38	7.3	5.96	7.58	9.92	2.36	1.86	4.09	3.57	7.41	6.53	2.62	8.42	8.98	2.18	6.79	8.57	6.34	7.04	6.49	7.69	4.11
ENSG00000262171.1	CTA-972D3.2	0	0.0589	0.145	0.117	0.0967	0	0.149	0	0	0	0.0999	0.154	0	0	0	0	0	0	0	0	0.0991	0.413	0.313	0.149	0	0.0896	0.108	0.158	0.372	0.176	0	0	0	0.0705	0	0.108	0.165	0	0.157	0.277	0.0979	0.154	0.182	0.191	0.139	0.14	0.0813	0.141
ENSG00000159618.11	GPR114	0.176	0.244	0.108	0.137	0.184	0.0857	0.503	0.169	0.129	0.13	0.228	0.223	0.151	0.129	0.196	0.39	0.113	0.0739	0.628	0.266	0.284	28.4	0.0111	0.402	0.336	0.0986	1.32	0.0709	0.893	0.103	0.409	0.06	0.0334	0.608	0.297	1.27	1.12	0.0357	0.311	0.0875	0.267	0.433	0.661	0.31	0.275	3.68	13	1.43
ENSG00000253666.1	KB-1615E4.2	0	0	0	0	0	0	0.33	0.0763	0.0703	0.0668	0	0	0.0446	0.0354	0.0455	0.0928	0.0796	0.0297	0.0482	0.0804	0	11.9	0	0.0319	0	0	0	0	0	0	0	0	0	0.402	0.13	0	0	0	0	0	0.0461	0.154	0	0.0387	0	0.188	0.14	0.0492
ENSG00000239983.1	RP11-79E3.1	0	0	0	0	0	0	0	0	0	0	0	0	0	0	0	0	0	0	0	0	0	0.0885	0	0	0	0	0	0	0	0	0	0	0	0	0	0	0	0	0	0	0	0	0	0	0	0	0	0
ENSG00000149289.6	ZC3H12C	5.79	4.72	5.77	4.95	4.91	5.35	6.38	2.3	2.32	3.33	7.27	6.01	2.33	2.51	1.96	2.65	3.67	2.91	3.01	2.28	4.44	32.2	10.7	4.3	5.78	6.1	5.13	7.03	2.14	7.19	7.97	2.54	2.31	1.79	1.71	6.15	3.73	7.72	14.9	7.38	1.89	5.68	4.73	5.93	5.57	3.42	1.58	2.84
ENSG00000245479.2	RP11-387D10.3	0.0855	0.0842	0.152	0.0822	0.121	0.0841	0.0308	0.0387	0.0479	0.049	0.232	0.215	0.0686	0.0774	0.0316	0.0521	0.0708	0.0394	0	0	0.0867	0.847	0.0949	0.116	0.234	0.0501	0.0463	0.0684	0.0272	0.0594	0.123	0.0442	0	0.048	0.0205	0.0609	0.0672	0.238	0.111	0.148	0.0221	0.241	0.209	0	0	0.0686	0.0903	0.0183
ENSG00000259712.1	CTD-2184D3.5	1.73	1.2	0.422	0.791	0.681	0.923	1.68	0.108	0.109	0.221	0.753	0.808	0.178	0.15	0.116	0.183	0.162	0.115	0.362	0.158	1.88	11.1	1.63	5.62	6.01	1.24	0.884	0.83	1.83	0.63	0.705	0.725	0.194	0.584	0.805	1.69	3.05	0.417	1.95	1.98	0.461	1.29	1.64	3.9	3	1.13	0.534	0.721
ENSG00000077150.13	NFKB2	30.6	36.9	20.2	37.3	31.9	30.6	40.6	3.66	2.83	4.05	2.14	2.82	3.74	2.95	3.05	4.02	3.61	3.33	6.57	4.62	33.2	200	28.5	33.8	48.9	61.4	31.2	33.8	21.6	33	34.2	12.7	7.55	26.2	13.3	60.2	28.9	10.2	42.6	40.7	14.2	17.1	42.3	28.1	26.6	30.7	78.6	22.9
ENSG00000101407.8	TTI1	12	10.7	13.3	11.5	11.5	13.6	18.8	5.38	6.28	6.27	13.3	13.7	9.91	9.11	5.73	7.01	7	5.03	7.46	5.46	12.9	29.7	17.1	18	20	13.3	10.3	12.9	10.2	13.1	17.8	7.18	5.35	7.8	7.36	14	13.2	11.8	15.8	20.1	8.63	18.2	17.7	12.2	12.5	10.9	15.1	10.8
ENSG00000174780.11	SRP72	46.4	40.9	32.7	45.2	44.9	54	44.9	13.6	15.6	15.8	43.8	36.1	18.2	22.6	14.7	24.1	18.5	12.4	29.2	18	45.3	101	101	55.8	60.6	36.4	30.8	35.2	41.9	34.5	49.5	16	10.4	17.7	16.4	43.6	41.1	20.6	51.4	54.7	29.5	39.2	34.6	46.6	51.3	30.7	39.1	28.9
ENSG00000153015.11	CWC27	13.9	12.7	11.7	18.8	16.7	20.9	16.5	10.3	10.6	11.3	18.7	14.1	10.9	14.1	10.2	12.2	13	9.41	16.8	11.9	13.7	32.8	27.6	21	21	18.3	11.3	16.3	12.1	16.5	15.7	10.1	8.55	6.84	3.35	13.5	10.3	9.77	20.1	20.5	4.03	12.5	13.2	12.6	11.9	9.76	11.7	8.13
ENSG00000134242.11	PTPN22	1.94	2.55	0.91	1.88	1.81	1.09	1.13	0.114	0.133	0.148	0.726	0.702	0.157	0.161	0.147	0.277	0.178	0.13	0.765	0.187	1.41	51.4	5.89	0.874	1.55	0.699	3.43	0.7	1.54	0.669	2.28	0.485	0.146	0.405	0.572	8.46	1.17	0.119	1.86	0.502	0.919	0.51	1.29	0.76	0.687	9.55	15.1	2.24
ENSG00000139921.8	TMX1	32.1	30.4	28.1	29.6	29.3	26.1	28.5	9.06	7.84	10.1	13.7	11.2	7.26	8.88	8.46	9.94	8.59	7.84	17.1	10.9	28.5	74	68.4	25.7	25	23.2	25	18.8	29.8	17.8	25.5	7.67	5	13.4	13.2	28.5	28.3	7.9	30.3	24.4	13.8	21.1	20.2	22.1	19.8	23.5	28.5	19.3
ENSG00000048162.15	NOP16	16.5	24.3	14.8	13.8	17.6	13.9	15.8	6.49	8.21	6.51	9.05	9.09	9.12	10.5	7.03	9	8.18	5.32	6.74	7.55	18.6	52.7	38.7	17	13.4	16	16.9	16.8	34.5	17.5	25.6	11.9	9.59	11.2	11.2	14.7	12.9	29	18.4	19.3	6.21	11.7	15.7	26	25.1	15	18.8	13.9
ENSG00000174123.6	TLR10	0.16	0.287	0.104	0.115	0.167	0.068	0.186	0.856	0.506	0.601	0.24	0.185	0.379	0.446	0.704	1.02	0.644	0.423	1.59	1.45	0.196	89.9	0.0207	0.126	0.257	0.096	0.364	0.057	0.397	0.0615	0.34	0.0478	0.0308	0.11	0.141	1.03	0.407	0.0159	0.355	0.0784	0.0763	0.219	0.325	0.124	0.115	3.5	31.7	0.173
ENSG00000128604.14	IRF5	8.53	6.29	4.79	5.4	6.91	2.69	8.14	2.89	1.8	1.86	2.67	2.8	2.33	1.81	2.14	5.16	1.78	1.35	7.04	4.1	4.69	122	0.123	4.66	4.71	3.43	5.11	3.52	15.9	3.59	6.06	1.33	0.807	12.1	3.42	19.9	9.13	0.512	8.17	1.57	3.3	9.8	5.25	11.8	10.9	10.9	42.8	3.49
ENSG00000241945.3	PWP2	20.5	21.8	17.9	19.2	18.8	19.7	23.3	8.94	10.3	11.1	21.3	21.4	16.4	15.5	11.6	12.4	11.7	9.68	19.1	11.5	21.8	37.3	24.7	21.2	23.4	17.9	19.5	17.7	18.4	17.1	30	9.13	7.04	10.1	7.1	23.4	17.3	12	29.9	22.1	8.39	16.9	19.9	21.8	22.7	19.5	31.3	15.5
ENSG00000115760.9	BIRC6	15.7	12.1	14.4	16.3	16.5	19	19.1	4.97	5.17	5.92	20.7	21.8	7.69	6.84	5.63	5.68	6.76	4.83	10.5	6.12	14.5	34.2	22.8	15.9	19	14.9	12.8	15.2	12.7	15.5	18.2	6.45	4.73	6.29	6.39	16.5	13.2	9.55	22	21.4	7.9	15	14.1	15.4	16.5	14.8	18.1	11.9
ENSG00000105364.9	MRPL4	30.6	30.8	39.6	25.9	29	26	40.4	15.3	21.3	18.8	41.6	42.3	31.4	30.5	15.8	19.7	22.6	16.2	16.6	16.8	33.6	78.4	51	34.7	34.8	37.6	34	34	47.1	36.6	41	26	25.9	27	28.1	29.8	28.3	25.5	37	46.1	10	32.5	35.6	45	44.8	28.9	38.1	27.3
ENSG00000253669.3	KB-1732A1.1	0.516	0.504	0.487	0.522	0.461	0.329	0.329	0.236	0.239	0.163	0.135	0.159	0.247	0.246	0.169	0.266	0.141	0.125	0.159	0.199	0.452	1.56	1.06	0.565	0.531	0.45	0.487	0.293	0.336	0.289	0.507	0.314	0.147	0.298	0.575	0.596	0.231	0.23	0.265	0.226	0.0833	0.725	0.595	0.595	0.494	0.655	0.753	0.154
ENSG00000125755.14	SYMPK	28.1	25.9	24.3	34.6	30.2	34.1	37	16.2	21.1	21.5	41.3	43.1	28.7	28.9	16.5	24.6	25.9	19	27.6	17.9	32	69	39.5	45.3	47.2	33	29.4	32.8	27.4	31.9	41.9	13.4	10.5	21.4	18.7	41	28.8	20.7	41.7	46.7	13.2	61.6	48.2	37.7	38.2	32.3	49.5	27.1
ENSG00000100503.19	NIN	13	9.55	3.83	12.5	11.9	15.4	13.4	5.71	5.03	7.75	17	16.8	6.96	7.42	5.4	4.46	6.44	5.76	5.86	4	10.1	55.5	21.3	9.99	11.6	10	6.7	10.1	9.15	9.84	11.7	8.4	4	3.83	1.37	12.8	7.85	6.59	11.5	11.4	2.26	15.6	8.59	10.7	10.8	9.32	19.2	7.79
ENSG00000101361.10	NOP56	42.1	49.3	31.7	39.2	42.9	38.1	44.9	21.2	24.2	22.3	79	80.8	37	36.2	24.1	33.9	28	18.9	30.7	23.3	46.7	115	86.1	53.9	59.2	43.6	40.7	38.8	53.6	37.3	81	18.3	12.3	20.6	17.6	45.2	36.3	24	59.9	72.4	25	58.2	54.8	45.3	42.2	44.8	73.3	31.1
ENSG00000225314.1	AC018634.9	0	0	0	0	0	0	0	0	0	0	0	0	0	0	0	0	0	0	0	0	0	0.249	0	0	0	0	0	0	0	0	0	0	0	0	0	0	0	0	0	0	0	0	0	0	0	0	0.103	0
ENSG00000082212.7	ME2	20.2	19.6	26.4	20.8	22.9	24	27.9	16.1	17.5	16.5	26.3	21.2	16.2	20.2	15.9	22	18.8	13.6	29.8	20.1	17	106	29.5	24.7	26.4	29.5	31.6	25.8	13.5	29.5	24.5	32.9	20.8	9.34	6.32	22.6	14	26.5	27.9	21.8	10.4	31.8	22.6	11.3	11.2	35.4	45.7	28.3
ENSG00000257322.1	RP11-511B23.2	0.188	0.102	0.196	0.423	0.353	0.24	0.0385	0.0264	0.0642	0.0317	0	0	0.0795	0.0626	0.0414	0.0432	0.0258	0.02	0.0517	0.0405	0.167	2.31	0.0444	0.213	0.282	0.0285	0.0869	0.0719	0	0.0626	0.223	0.138	0.16	0.609	0.0524	0.0965	0.0696	0.0867	0.24	0.156	0.0537	0.0435	0.198	0.039	0.0626	0.0621	0.152	0
ENSG00000087088.15	BAX	38.6	38	39.2	56.8	44.4	32.1	48.6	14.6	14.3	14.5	27.1	25.8	17.1	17.7	15.9	17.4	15.6	13.1	29.7	18.8	40.5	212	185	54.8	54.8	36.6	53.5	33.5	43.4	34.8	50.5	15.5	9.56	30.5	16.8	81.2	35.1	10.6	46.9	36.7	15.8	36.6	49	35.6	37.7	76.6	128	32.2
ENSG00000254093.4	PINX1	9.31	8.34	5.07	8.79	8.48	9.52	8.16	3.16	3.54	3.73	10.2	9.4	4.46	5.34	3.65	4.3	4.03	3.61	5.99	3.92	9.69	17.4	10.9	10.9	10.4	9.05	6.52	8.53	8.86	8.94	9.85	3.9	2.43	5.21	3.98	8.69	6.31	5.3	16.1	11.1	3.56	6.47	8.17	12.3	12	5.81	8.69	5.52
ENSG00000101310.10	SEC23B	17.9	20.7	45.7	23.1	21.1	15.4	20.9	14.3	13.8	17	25.8	23.5	15.4	17.1	14.4	15.8	18.8	13.8	29.2	16	24	78.7	32.2	27.2	33.9	10.1	18.8	11.8	35.9	11.3	29.3	6.52	3.53	25.1	12.5	35.1	38.3	3.2	26.6	22.5	29.8	54	26.1	25.1	25.7	20.1	33.6	27.9
ENSG00000223907.1	RP11-439L8.4	0	0	0	0	0	0	0.177	0	0	0	0	0	0	0	0	0	0	0	0	0	0.00877	5.3	0	0.0197	0.0366	0	0.0104	0	0.0862	0	0	0	0	0.354	0.0128	0.0176	0.0136	0	0	0	0	0.0184	0	0	0	0	0	0
ENSG00000175895.3	PLEKHF2	14.3	13	7.22	14.8	13.5	13.2	10.8	3.75	3.22	3.71	4.26	3.91	3.24	3.58	2.82	3.23	3.31	2.92	6.84	3.63	17.1	41.8	8.33	9.26	10.2	9.35	11.7	11.3	16.5	12.2	9.37	4.34	3.68	8.3	6.09	18.6	10.3	5.12	14.2	9.1	5.04	6.91	8.73	24.1	22.4	15.5	23.1	13
ENSG00000119844.10	AFTPH	24.1	19.2	20.4	25.4	24.9	32.7	32.3	11.9	14.6	13.9	56	38.8	16.1	24.8	13	15.9	15.8	11.4	16.4	12.2	26	75.9	18.9	30.2	33.2	24.9	25.1	21.8	30.6	22.9	29.8	7.8	4.69	18.1	11.7	27.4	30.3	9.84	28.4	26.9	13.4	29.6	31.9	37.7	38.8	27.6	30.3	27.3
ENSG00000147649.5	MTDH	43.8	41.4	33.6	56.4	50.5	60.9	46.1	12.3	12.4	15.4	35.3	25.5	13.1	18.2	14.9	15.5	15.2	12.7	39.6	15.2	36.2	128	93.8	47	61.1	37.9	28.7	37.6	35.8	37.5	50.1	19	12.1	12.4	29.2	39.8	31.4	31.6	47.1	45.7	15.3	23.9	30.9	31.3	31.1	29.3	29	23
ENSG00000095485.12	CWF19L1	14.6	11.5	7.69	13.3	13	13.7	13.1	4.85	6.23	5.87	21.7	18.4	8.19	9.46	5.53	7.62	7.45	5.03	9	6.07	14.6	26.1	15.2	17.3	18.1	11.2	8.79	11.1	9.15	10.4	18.1	5.89	4.19	5.64	4.05	15.8	9.21	6.14	19.1	19.3	5.23	12.2	13.3	14.4	16.3	11.4	23	8.27
ENSG00000228682.2	RP11-439L8.3	0	0	0	0	0	0	0.108	0	0	0	0	0	0	0	0	0	0	0	0	0	0	3.38	0	0.023	0.0517	0	0	0	0.134	0	0	0	0	0.314	0	0	0	0	0	0	0	0.0517	0	0	0	0	0	0
ENSG00000197785.9	ATAD3A	15.7	14.6	17.2	14.8	15.2	13.5	18.2	7.97	10.2	8.02	16.8	17.5	13.1	12.8	8.46	9.51	9.26	7.39	10.2	8.17	16.6	32.6	27.1	19.1	21.7	15	15.2	15.3	22.9	16.2	23	10.4	8.9	10.8	13.1	18.9	17.2	16.7	20.8	16.9	11.1	28.9	20.3	19.4	21.2	14.9	21.5	13.7
ENSG00000159958.3	TNFRSF13C	0.282	0.353	0.902	0.139	0.19	0.0658	0.375	0.429	0.283	0.351	1.35	1.57	0.373	0.283	0.412	0.58	0.385	0.242	0.942	0.795	0.485	132	0.361	0.428	0.763	0.0903	1.19	0.0704	1.27	0.0625	0.86	0.241	0.178	0.246	0.137	1.27	2.29	0.112	0.464	0.228	0.0755	0.251	0.433	2.5	3.59	11.1	60.3	0.608
ENSG00000149100.8	EIF3M	34.8	37.8	34	32.6	34.6	39.1	40.1	13.5	14.3	14.4	28.4	21	12.6	18.1	12.5	16.3	17	11.1	19.9	13.3	35	89.5	57.5	45.7	48.8	31.5	23.7	28.9	33	28.4	47.9	16.6	13.7	18.9	9.88	30.5	25.7	19.6	36.8	65.2	21.3	23.2	29.3	35.1	34.3	24.8	31	28.8
ENSG00000152256.9	PDK1	3.94	3.39	3.3	3.26	2.94	6.36	4.03	0.773	1.03	0.861	2.72	2.22	1.09	1.32	0.782	1.17	0.973	0.677	1.38	0.95	3.75	19.5	4.91	5	3.99	2	2.92	2.76	3.5	2.64	2.5	4.16	2.99	1.32	1.71	3.12	5.82	1.76	2.36	6.85	1.12	2.1	2.64	11.2	11.4	3.07	5.62	2.32
ENSG00000242258.1	LINC00996	0.0736	0.13	0.101	0.102	0.096	0.0278	0.128	0.158	0.159	0.139	0.0485	0.0576	0.136	0.0924	0.141	0.316	0.247	0.133	0.163	0.0598	0.117	47.7	0.0522	0.152	0.223	0.12	1.19	0.0755	0.158	0.0782	0.058	0.0227	0.0121	0.105	0.122	1.79	0.26	0	0.0832	0.054	0.023	0.31	0.359	0.0383	0.0322	5.7	19.4	0.212
ENSG00000082516.8	GEMIN5	16.4	10.5	7.48	10.3	10.6	12.4	13.4	4.11	4.3	5.41	10.4	9.75	6.11	5.82	4.32	5.76	6.57	4.18	6.43	4.4	13.1	24.4	19.8	14.5	14.1	10.9	7.03	10.5	7.8	10.6	13.9	5.93	5.08	3.5	3.31	10	8.34	9.62	16.3	15	3.63	9.89	10.5	10.4	13.4	7.02	9.68	5.58
ENSG00000272711.1	RP11-259N19.1	2.25	3.14	0.442	1.49	1.52	0.671	0.914	0.966	0.542	0.647	0.306	0.341	0.408	0.378	0.797	0.662	0.678	0.606	1.35	0.887	1.95	5.6	4.48	0.359	0.529	0.187	1.23	0.226	1.18	0.225	1.6	0.323	0.133	0.314	0.065	1.59	0.936	0.21	1.15	1.55	0.234	0.499	0.634	0.644	0.589	0.835	3.76	0.771
ENSG00000256238.1	RP11-473N11.2	0.153	0.123	0.0972	0.0911	0.1	0.159	0.135	0.0319	0.0295	0.0422	0.167	0.164	0.0509	0.0551	0.0216	0.0494	0.0457	0.0339	0.042	0.0377	0.128	0.303	0.258	0.156	0.27	0.113	0.109	0.105	0.0969	0.104	0.211	0.0452	0.0289	0.0311	0.0454	0.138	0.0937	0.0479	0.142	0.136	0.0326	0.0867	0.0728	0.0966	0.104	0.0955	0.087	0.0761
ENSG00000117091.5	CD48	3.05	4.78	0.847	1.92	2.58	0.875	3.08	0.277	0.13	0.272	0.15	0.117	0.13	0.171	0.322	0.416	0.186	0.216	1.88	0.522	2.29	591	0.0349	2.22	2.61	1.06	4.53	1.22	1.9	1.27	3.18	0.708	0.33	0.776	1.33	15.2	2.65	0.181	1.61	0.611	0.419	0.802	2.74	0.88	0.714	13.7	84.6	2.49
ENSG00000021776.6	AQR	16.4	12.9	11.7	13	13.1	15.4	18.8	3.2	3.46	3.66	8.7	8.54	4.09	4.2	3.22	4.17	4.34	2.85	5.44	3.67	15.4	26.4	24.3	18.5	18	11.6	10.9	11.8	15.5	11.1	16.1	5.05	3.15	5.18	3.72	14.6	13.8	3.58	17.7	17.6	5.38	9.7	12.3	14.9	17	11.7	13.2	9.55
ENSG00000151532.9	VTI1A	6.69	5.52	3.69	5.32	5.22	5.52	5.8	1.93	2.43	1.95	4.58	3.86	2.37	3.16	2.12	2.6	2.37	1.66	3.57	2.27	5.9	9.86	8.63	5.63	5.44	4.08	4.33	4.01	6.29	4.2	5.07	2.41	1.63	4.14	1.66	6.66	4.92	3.18	6.09	4.55	1.87	3.61	4.83	6.1	6.29	5.36	5.91	3.43
ENSG00000135679.17	MDM2	26	17.5	18.1	19.2	19.1	15.6	22.3	6.89	6.94	7.76	18.3	16.6	7.67	8.69	7.89	8.87	7.81	6.76	16.9	9.39	22.2	52.9	51.5	20.6	23.8	12.1	11.3	13.4	17.3	12.8	18.1	6.81	4.68	7.71	13	27.4	16.3	12.5	25	20.5	9.83	13.3	21.3	17	17.9	12.2	20.7	11.5
ENSG00000095319.10	NUP188	21.1	20.6	20.8	27.9	23.9	23.5	24.1	6.84	6.86	8.67	31.6	35.1	10	8.56	6.46	9.86	8.68	6.41	12.7	7.97	22.9	55.7	27.8	35	30.5	25.9	18.8	24.1	33.8	23.9	29.8	10.8	7.29	9.53	6.66	33.7	23.3	11.4	32.1	24.2	8.15	29.3	26.5	29.6	29.4	20.7	29.8	16.8
ENSG00000029364.7	SLC39A9	20.2	19	22.6	20.8	20.8	17.6	21.1	11.1	12.7	12.3	20.3	18	13.2	16.1	11.2	14.4	13.4	10	17.5	11.5	21	50.5	36.3	25.2	26.9	16.3	18.9	15.9	24	15.9	23.3	7.8	5.01	16.5	18.1	24.5	28.5	4.62	26.2	22.8	13.4	30	23.7	22	22.2	22.5	20.6	19.6
ENSG00000187621.10	TCL6	0.00424	0.0154	0.0432	0	0.00542	0	0.013	0	0	0	0.0294	0.0242	0	0	0	0.00238	0	0.00442	0.00537	0	0.0065	1.62	0	0.0775	0.369	0.00432	0.0253	0	0.00384	0	0.0621	0	0	0.606	0	0.0187	0.00606	0	0	0.591	0.0292	0.0103	0.0104	0	0.0039	0.111	0.792	0.00704
ENSG00000151665.8	PIGF	4.39	5.23	8.33	4.08	4.67	2.94	5.84	2.86	2.52	3.05	3.18	3.61	2.81	2.97	2.71	3.94	3.41	2.55	5.13	3.37	4.81	9.26	10.3	5.46	5.67	3.15	4.27	3.18	4.95	3.01	5.84	2.33	1.5	3.27	1.85	5.8	4.78	2.3	6.56	6.21	2.92	6.84	4.17	4.45	3.93	4.53	5.2	3.7
ENSG00000215796.3	RP11-551G24.2	0.069	0.0579	0.0275	0.0433	0	0	0.0816	0	0	0	0	0.0892	0	0	0	0	0	0	0	0	0.067	0.164	0.111	0.0914	0	0.037	0.04	0	0	0	0	0	0	0	0	0.0728	0.057	0	0.0671	0.101	0.0454	0.0723	0.0435	0.0695	0.0598	0.0408	0.0304	0.0427
ENSG00000118503.10	TNFAIP3	41.5	63.5	11.8	18.7	19.6	12.2	24.9	1.48	1.28	1.62	0.637	0.923	1.43	1.17	1.46	2.31	1.42	1.47	5.75	2.4	27.9	261	21.8	16.6	20.1	25.3	23.9	20.2	12.4	26.7	36.5	12.8	2.71	8.45	7.54	74.1	20.1	3.93	31	106	7.47	10.1	22.8	53.2	40.7	38.5	53.6	13.8
ENSG00000132182.7	NUP210	1.79	3.3	7.77	2.69	3.07	0.701	4.58	4.92	4.97	6.75	30.9	32	7.39	6.29	4.99	7.98	6.83	5.49	6.68	5.58	5.32	148	0.0542	1.79	3.41	5.66	8.65	5.39	10.8	5.18	6.55	2.38	1.31	10	14.8	15.4	9.67	3.16	3.69	2.43	8.63	29.5	11	5.9	5.26	24	63.1	7.29
ENSG00000230280.2	HNRNPA1P59	0.702	0.526	0.657	0.491	0.555	0.273	0.477	0.0724	0.0656	0.108	0.738	1.08	0.167	0.0949	0.0751	0.108	0.132	0.0829	0.187	0.0967	0.755	2.75	2.59	0.583	0.727	0.406	0.877	0.456	0.804	0.447	1.11	0.173	0.131	0.339	0.458	0.885	0.898	0.0656	0.805	0.791	0.966	0.633	0.658	0.378	0.425	1.53	1.8	0.729
ENSG00000237520.1	RP11-443B7.2	0	0	0	0	0	0	0	0	0	0	0	0	0	0	0	0	0	0	0	0	0	3.45	0	0	0	0	0	0	0	0	0	0	0	0	0	0	0	0	0	0	0	0	0	0	0	0	0	0
ENSG00000127870.12	RNF6	17.8	16.7	17.1	14.6	18.2	14	15.5	10.7	12.6	14.3	29.9	22.1	14.4	22.5	9.49	11	14.6	10.9	10.6	8.76	15.6	34.6	32.8	11.9	14	13.8	13.4	12.3	19.3	12.4	16.4	6.54	5.48	7.55	5.45	16.3	15.9	12.9	19.2	11.3	6.06	16.6	14.4	16.1	15.6	15.7	16.5	11
ENSG00000204220.5	PFDN6	20.5	20.5	26.8	25.7	24.7	25.3	23.7	27.1	31.4	28.2	30.9	27.3	29.4	37.9	26.4	32.9	28.7	24	31.1	25.1	23	62.5	35.6	27.9	26.3	25.9	22.1	26.5	26.8	26.9	30.9	14.7	13.8	19.8	16.7	24.3	20.7	23.3	27	27.7	9.69	34.2	27.9	21.6	22.2	19.7	27.2	20.3
ENSG00000229676.2	ZNF492	0.127	0.105	0.0327	0.0465	0.0684	0.0267	0.0978	0.0348	0.051	0.0777	0.13	0.0953	0.0593	0.0711	0.0464	0.0406	0.0675	0.0584	0.0451	0.0427	0.175	0.612	0.201	0.0867	0.117	0.0633	0.103	0.0589	0.222	0.0614	0.139	0.0374	0.0219	0.0442	0	0.056	0.0638	0.00628	0.127	0.29	0.0307	0.0236	0.0734	0.164	0.144	0.0652	0.165	0.0188
ENSG00000259772.2	RP11-16E12.2	0.845	0.297	0.149	0.229	0.375	0.181	0.593	0.345	0.452	0.538	5.36	5.52	0.584	0.524	0.473	0.508	0.627	0.481	0.741	0.382	0.671	46.6	0.105	0.494	0.81	0.73	2.99	0.753	0.473	0.76	0.886	0.252	0.151	0.404	0.552	2.06	7.35	0.0384	1.6	0.274	0.239	1.57	0.477	0.277	0.415	3.11	16.4	4.52
ENSG00000230812.1	RP4-794H19.4	0.531	0.46	0.796	0.62	0.51	0.439	0.525	0.0964	0.0713	0.0444	0.0679	0.0818	0.0575	0.0525	0.0797	0.0951	0.0445	0.04	0.234	0.133	0.403	5.79	1.91	2.25	3.5	0.319	0.281	0.251	0.127	0.17	0.494	0.157	0.116	0.256	0.0452	0.563	0.153	0.935	0.465	1.89	0.083	0.172	0.437	0.0951	0.105	0.487	1.41	0.225
ENSG00000124217.3	MOCS3	4.4	3.92	6.63	4.7	4.9	4.21	8.42	1.97	2.84	2.53	4.45	4.33	3.94	4.88	2.08	3.12	3.03	1.9	2.14	1.79	5.03	12	13.2	4.84	6.21	5.14	5.06	5.9	7.19	6.19	7.78	1.69	1.97	2.46	3.42	3.87	5.34	4.03	5.32	6.67	2.51	4.84	5.28	6.4	7.25	5.71	8.24	4.72
ENSG00000176102.7	CSTF3	9.58	8.85	8.84	11.3	11.1	11.6	11.8	8.04	9.75	8.64	20.6	18.5	11.1	13	8.16	11.6	10.4	6.81	9.89	8.25	10.8	28.1	20.3	15	15.4	11.5	9.58	9.91	11.2	9.44	12.9	4.77	3.35	7.13	7.1	13.2	9.92	4.49	18.4	15.3	4.33	26.8	15.1	10.5	11.2	10.5	14.1	7.74
ENSG00000213689.5	TREX1	21.7	13.6	20.8	19.6	19	17.5	21.4	11.2	12.2	9.13	30.9	31.6	14.3	13.7	9.91	13.6	9.22	8.47	14.3	12.1	19.6	81.5	18.3	21.9	23.5	14.8	16.3	18.4	24.6	17.7	24.5	6.65	4.44	13.5	7.8	27.5	29.9	7.39	24.6	16	9.06	40.5	31.5	39.8	40.7	19.2	45.9	16.3
ENSG00000122008.11	POLK	12.4	9.91	8.77	13	11.9	14.5	11.4	3.06	2.84	3.82	8.57	8.23	3.28	3.85	3.71	4.18	4.15	3	9.19	4.15	10.6	25.5	15.3	12.4	15.2	9.78	5.5	9.75	4.84	9.37	11.1	4.33	2.78	3.89	3.07	10.7	7.05	5.02	15.8	13.6	3.31	9.09	8.71	5.23	5.16	6.33	7.03	5.17
ENSG00000272259.1	RP11-305P22.9	0	0	0	0	0	0	0.0101	0.00448	0.0141	0.00617	0.831	1.05	0.0418	0.0328	0.012	0.00755	0.0103	0	0.0094	0	0	2.99	0	0	0	0	0.00444	0	0	0	0	0	0	0	0	0.0103	0.00944	0	0	0	0	0.0284	0	0	0	0.0106	0.0219	0
ENSG00000145779.7	TNFAIP8	9.23	8.48	0.672	6.25	6.99	10.9	5.35	0.257	0.182	0.251	0.165	0.173	0.171	0.184	0.304	0.388	0.178	0.211	1.04	0.442	5.24	40.5	5.82	7.4	5.49	2.3	3.01	4.35	6.27	4.22	3.39	0.709	0.872	1.75	0.802	7.46	4.04	0.262	2.98	0.803	2.06	0.482	5.49	7.46	7.03	6.36	20.1	3.45
ENSG00000105171.5	POP4	10	8.78	10.3	10.9	11.5	10.6	9.91	5.56	6.07	6.68	10.6	10.4	7.86	9.14	5.76	6.89	7.45	5.56	8.69	6.33	9.56	15.8	15.5	10.1	10.4	9.63	8.67	10.3	9.79	10.9	11	5.4	4.58	7.35	5.87	9.98	8.07	5.74	11.3	8.99	3.77	9.55	10.2	9.29	9.88	8.98	12.6	7.59
ENSG00000107290.9	SETX	21.5	18.1	13.1	20.3	20.4	22.8	23.3	6.6	6.34	7.53	23.3	21	8.07	8.85	7.15	8.62	8.44	6.55	14.2	7.86	19.8	37.9	26.4	20.9	24.6	20.9	15	19.9	14.3	19.4	25.1	9.13	6.13	8.02	7.56	25.5	14.7	8.48	24.3	23.2	6.05	17.9	22.3	15.7	16.7	19.5	34.1	10.9
ENSG00000170633.12	RNF34	18.6	14.8	12.4	19.1	18.8	19.4	18.8	12.1	15.6	17	37.5	31.1	17.8	23.5	13.8	17.5	19.1	14	24.3	15.6	17.3	43.3	28.9	18.8	20.7	20.7	18.1	21.6	16.8	22.3	20.6	9.7	7.14	8.26	6.51	17.7	16.6	18.1	23.2	21.3	7.04	22.7	17.9	13	13.9	20.6	28.1	15.5
ENSG00000234444.5	ZNF736	4.9	3.23	2.71	3.97	4.08	3.55	4.81	1.81	1.92	2.39	4.33	4.46	2.11	2.49	1.75	2.32	3.07	1.54	2.27	1.84	5.43	10.5	3.81	5.67	6.53	3.47	3.1	3.24	2.73	3.03	6.5	1.62	0.944	2.9	0.888	5.69	4.16	0.969	8.3	9.75	1.89	5.63	4.99	6.34	5.85	4.39	6.93	3.05
ENSG00000216306.3	KRT19P2	0	0	0	0	0	0	0	0	0	0	0	0	0	0	0	0	0	0	0	0	0	0.271	0	0	0	0	0	0	0	0	0	0	0	0	0	0	0	0	0	0.046	0	0	0.0108	0	0	0	0	0
ENSG00000135686.8	KLHL36	15.8	13.8	10.1	16.1	14.2	19.4	20.7	3.23	3.84	3.74	9.6	9.71	4.54	4.7	3.61	4.27	4.58	2.91	4.92	3.4	14.8	29.2	24.1	13.1	14	11.9	11.1	13.3	13.4	13.4	15.5	6.81	5.88	8.95	8.45	17.3	11.7	3.67	14.2	19.8	6.16	12.1	14.4	13.3	13.3	14.4	17	11.8
ENSG00000028277.16	POU2F2	1.5	1.24	0.954	1.6	1.62	1.5	2.2	1.69	1.78	1.74	15	14.1	2.41	2.38	1.43	4.03	2.22	1.38	2.64	1.61	1.22	56.8	3.76	1.02	1.66	3.97	2.67	2.45	0.998	2.67	2.17	0.263	0.187	0.592	0.388	3.33	1.95	0.15	1.59	0.761	0.583	2.16	3.01	1.22	1.44	5	27.4	1.18
ENSG00000231707.4	PABPC1P1	0.073	0.0701	0.0372	0	0	0.0699	0	0	0	0	0.0885	0.115	0	0	0	0	0	0	0	0	0.0693	0.215	0.0808	0.0802	0	0.0571	0.0488	0	0.101	0.0134	0.0966	0	0	0	0	0.115	0.102	0	0.0619	0.129	0.0147	0	0.0695	0.131	0.0997	0.0886	0.0804	0.0572
ENSG00000136891.9	TEX10	9.98	10.5	6.81	8.01	9.07	9.17	10.9	3.08	3.25	3.92	14.2	13	4.56	4.58	3.51	4.3	4.54	3.1	5.51	3.62	10.4	19.3	17.5	15.1	15.5	10.2	7.36	8.62	8.14	8.14	15.4	3.99	2.73	4.53	2.88	10	7.8	6.28	13.5	18	3.26	10.9	11.7	11.9	12.4	8.28	11.4	5.83
ENSG00000005100.8	DHX33	11.2	11.1	9.34	9.63	10.5	9.97	12.8	4.61	5.81	5.93	18.7	17.2	8.55	8.38	5.1	4.85	6.6	4.82	6.84	4.57	12.6	27.6	24.6	12.7	13.1	11	8.98	10.1	10.2	10.5	17.8	4.24	3.02	4.9	6.16	11.1	10.7	6.84	16.5	14.5	5.63	8.77	12.6	11.1	11.8	9.3	12.5	8.43
ENSG00000244165.1	P2RY11	11.4	10.3	4.72	6.7	8.22	7.78	16.9	8.3	11.1	11.3	22.4	21.8	14.8	13.3	9.11	10.7	12.7	10.4	7.97	7.15	13.3	44.8	11.3	13.5	16.1	15.8	12.2	12.5	10.5	13.8	24.4	3.41	2.9	6.61	5.58	14	11	6.17	13.7	19.4	4.49	16.4	21.3	23.4	26.3	15.3	23.7	8.89
ENSG00000135040.11	NAA35	11.9	10.4	14.4	11.9	11.5	14	15.7	5.28	6.53	6.03	11.1	10.6	7.46	8.32	5.59	7.91	7.23	4.79	9.44	6.6	12.6	25	19.3	14.6	16.7	15.7	13.3	13.1	13.3	13.1	14.3	6.38	4.86	6.27	4.91	12.3	13.2	10.2	17.2	18.3	6.16	19	16	12.6	13.1	10.9	9.22	9.08
ENSG00000207277.1	RNA5SP284	0	0	0	0	0	0	0	0	0	0	0	0	0	0	0	0	0	0	0.198	0	0	0.656	0.359	0	0	0	0	0	0	0	0	0	0	0	0	0	0	0	0	0	0	0	0	0	0	0	0.342	0
ENSG00000037241.3	RPL26L1	18.1	19.4	29	21.4	21.3	17.6	18.7	13.6	15.5	15.4	16.1	12.9	15.3	19.8	13.5	17.5	17.6	12.1	16.1	14.5	18.8	50.8	62.6	21.8	20.6	16	15.1	17.1	24	17.1	26.8	12.2	10.2	20.3	14.2	19.9	16.6	11.9	21.9	23.5	7.24	25.4	21.1	15.5	15.9	14.8	21	14.9
ENSG00000102096.9	PIM2	6.12	6.9	6.76	9.51	7.92	7.6	9.37	5.56	8.15	7.64	20.8	20.3	10.8	12.7	7.12	11.9	11.9	5.14	4.6	5.36	7.28	379	3.6	7.73	12.3	5.68	21.8	5.61	7.29	5.17	14.9	3.19	1.64	5.41	4.8	30.4	32.7	1.37	10	12.3	2.24	13.8	8.71	7.33	7.04	31.8	165	9.56
ENSG00000164338.5	UTP15	7.83	6.14	5.28	4.73	5.54	5.05	5.73	1.32	1.4	1.68	4.54	4.01	1.86	2.06	1.55	2.03	1.77	1.39	2.39	1.77	7.56	13.8	11	6.36	6.15	5.06	4.7	5.1	6.29	5.38	7.62	2.52	2	2.12	2.42	6.23	5.41	4	7.05	5.54	2.31	3.87	6.04	8.87	9.44	5.26	6.4	5.18
ENSG00000167083.2	GNGT2	1.16	1.94	1.13	0.866	1.56	0.474	1.61	0.482	0.585	0.51	0.285	0.274	0.736	0.964	0.738	0.65	0.444	0.495	1.81	1.11	1.29	35.7	0.0714	1.25	1.19	0.825	1.13	0.993	0.805	0.906	1.48	0.702	0.599	1.07	0.43	4.85	0.712	0.173	1.24	1.24	0.32	0.808	1.63	0.407	0.336	2.34	14.1	0.85
ENSG00000270802.2	AC005776.1	0	0.156	0.108	0.206	0.166	0	0.169	0.216	0.251	0.119	0.391	0.261	0.242	0.26	0.189	0.248	0.176	0.127	0.112	0.103	0	1.08	0.17	0	0.411	0	0	0	0.106	0	0.177	0	0	0	0	0.27	0.131	0	0.186	0.297	0	0.275	0.241	0	0	0.229	0.335	0
ENSG00000225131.1	PSME2P2	3.18	3.33	6.31	3.58	3.8	3.03	3.21	1.25	1.32	1.19	1.57	1.71	1.3	1.33	1.15	1.63	1.29	1.09	1.51	1.29	3.65	16.7	3.23	3.55	5.54	2.78	3.59	2.38	3.8	2.28	4.31	1.5	1.48	3.06	3.72	5.32	3.03	1.1	3.94	3.67	1.57	6.32	4.56	2.97	2.87	6.1	8.96	2.98
ENSG00000095585.12	BLNK	2.39	2.03	1.7	3.35	2.54	1.2	9.1	2	1.1	1.72	0.785	0.563	1.21	1.11	2.16	2.8	1.5	1.19	8.57	4.09	3.8	207	0.0929	1.09	3.93	1.46	11.6	1.26	50.2	1.27	1.39	0.447	0.224	21.1	22.4	4.87	9.17	0.195	3.6	0.763	7.14	2.45	9.02	10.5	9.45	35.6	80.7	11.2
ENSG00000114767.6	RRP9	28.3	30	27.2	22.3	25.4	24	30.2	9.52	9.79	11.7	22.5	22.6	13.8	13.9	9.94	12	14.8	11.1	14.6	10.2	32.1	55.7	44	33.6	33.5	22.4	19.9	22.3	25.3	21.3	37.1	11.4	8.28	13.7	10.9	28.5	20	22.2	38.2	35.8	10.6	21.1	29.3	29.4	29.3	19.3	28.6	17
ENSG00000102445.14	KIAA0226L	1.02	1.22	0.533	1.07	0.944	0.552	0.533	0.57	0.833	0.815	0.579	1.19	1.02	1.01	0.637	1.04	0.843	0.761	1.93	0.986	1.05	15.9	0.509	0.871	1.27	0.701	3.65	0.512	0.21	0.504	1.07	0.262	0.0995	0.244	0.225	2.44	1.12	0.0724	1.4	0.286	0.157	1.11	0.806	1.07	1.21	5.9	12.2	0.306
ENSG00000165732.8	DDX21	53.8	73.7	28.6	41.1	44	42.8	33.5	7.94	7.46	8.09	14.5	12.7	7.71	9.11	8.13	10.1	8.25	6.32	18	9.58	52.2	133	115	45.5	43.2	28.9	27.9	28.7	49	28	61.7	18.2	10.8	14.9	13.9	60	36.2	37.3	47.3	40.4	24.9	25.2	28.3	48.1	48.6	28.5	37.4	27.7
ENSG00000250568.1	RP11-333E13.2	0.304	0.275	0.135	0.171	0.195	0.262	0.311	0	0	0	0.0922	0.137	0	0	0	0	0	0	0	0	0.276	0.66	0.363	0.308	0.189	0.225	0.211	0.173	0.488	0.206	0	0	0	0.0616	0	0.353	0.4	0	0.229	0.392	0.111	0.131	0.223	0.33	0.368	0.261	0.271	0.175
ENSG00000179151.7	EDC3	13.6	12.2	8.78	16.4	14.9	16	17	6.58	7.71	7.87	24.2	24.6	11.4	10.1	6.98	8.68	9.41	6.9	10.7	7.16	14.9	28.7	22.1	20.4	21.8	15.9	14.2	15.7	15.9	14.7	21.1	5.82	4.49	8.36	5.84	15.6	12.3	7.32	19.3	24.2	5.56	18.4	21.9	15.9	18	14.4	18.2	11.4
ENSG00000011478.7	QPCTL	7.89	7.45	9.86	12.3	11.3	12.6	10.9	4.73	6.58	5.91	14.6	13.2	7.79	10.1	5.25	8.38	7.36	5.08	6.07	4.86	10.3	28.1	19.1	11.7	13.9	7.87	9.82	8	7.32	7.7	13	3.3	1.85	5.7	6.92	14.6	11.7	1.27	14.8	15.4	5.63	14.9	14.3	9.34	9.96	9.67	17	8.9
ENSG00000119917.9	IFIT3	29.7	20.1	26.7	12	15.5	11.7	11.4	14.9	13.8	17.3	8.88	11.2	14.8	15.4	12.5	16.9	15.5	16.6	22.4	16.6	19.1	190	22.6	16	16.1	14.3	8.35	14.8	6.02	14.3	15.3	6.94	5.09	13.3	7.5	39.3	8.07	3.22	39.2	16	3.28	7.5	7.94	6.48	8.51	12.5	30.4	7.09
ENSG00000170860.3	LSM3	19.5	18	16.1	21.9	23.7	25	21.5	14.5	14.8	12.7	21.1	18.6	14.4	16.5	12.7	12.9	15.6	10.9	18.3	12.5	19.5	38.4	23.6	22.4	19.5	23.2	17.8	21.9	20.6	21.4	20.5	16.4	12.2	20.4	10.4	19.6	15.3	17.2	23.1	22.2	7.25	20.9	20.1	19.1	18	16.3	20.3	14.9
ENSG00000225931.3	RP3-395M20.7	0.367	0.277	0.0673	0.125	0.181	0.113	0.307	0.0442	0.0593	0.0491	0.132	0.15	0.127	0.117	0.0529	0.0585	0.0476	0.0412	0.107	0.0604	0.369	2.72	0.0576	0.244	1.09	0.303	0.621	0.234	0.116	0.207	0.414	0.111	0.0787	0.227	0.0974	0.781	0.201	0.0314	0.545	0.687	0.0395	0.202	0.452	0.258	0.264	0.855	0.872	0.207
ENSG00000100865.10	CINP	13.8	13.4	14	14.9	14.4	11.6	12.7	11.5	15.3	11	15.4	14.7	17.5	18	12.7	14.6	12.4	9.77	20	13.1	13.7	28.6	23.9	13.4	14	11.8	10	12.9	13.5	12.9	14.2	8.9	7.35	9.03	8.32	13.2	12	7.59	15	13	9.33	17.6	14.2	11.5	11.6	9.05	12.5	11.9
ENSG00000223960.2	AC009948.5	6.57	5.47	3.98	8.27	8.02	6.4	4.78	2.44	3.06	2.43	8.51	8.39	3.05	3.65	2.26	4.16	2.99	1.79	3.51	2.62	7.45	21.5	6.84	8.83	9.37	6.55	3.42	6.04	2.64	5.32	7.45	3.05	1.73	3.29	1.13	8.58	5.32	1.44	11.1	11.8	2.87	13.1	7.69	3.88	4.06	3.97	8.39	2.94
ENSG00000111196.5	MAGOHB	11.3	10.8	8.93	12.5	12.9	12.6	11.9	5.82	5.19	6.96	8.61	7.86	4.94	6.42	5.53	6.59	7.83	5.94	9.45	5.73	13	26.1	19.7	16.2	15.6	11.8	8.89	10.2	10.7	10.4	12.8	5.32	3.35	5.92	6.06	11.1	10.3	2.24	16.2	16	5.04	16	13	10.2	10.1	8.26	11.3	7.88
ENSG00000110395.4	CBL	11.8	10.5	4.96	13.2	12.6	19.9	11.3	5.28	6.02	5.76	12.9	11.5	5.56	7.14	5.07	7.08	6.83	4.43	7.84	5.54	9.55	28.8	12.3	10.2	9.68	10.2	7.65	12.1	7.48	11.6	12.7	3.51	2.08	3.45	1.66	14.4	5.82	2.01	12.6	6.84	1.83	4.66	6.89	6.9	7.13	9.02	16.2	5.41
ENSG00000171044.6	XKR6	0.26	0.536	0.773	0.726	0.369	0.336	0.989	0.244	0.318	0.343	1.3	1.48	0.312	0.361	0.284	0.35	0.444	0.279	0.419	0.253	0.551	2.57	0.187	0.665	0.971	0.649	0.663	0.523	1.3	0.518	0.784	0.269	0.145	0.385	0.0885	1.2	1.15	0.0715	0.909	0.206	0.792	0.928	1.07	1.15	0.992	1.05	1.7	0.776
ENSG00000167904.10	TMEM68	3.86	4.05	5.63	4.07	4.26	3.83	6.05	2.99	3.02	3.18	6.1	4.41	2.33	3.62	2.92	3.63	3.32	2.54	4.25	2.57	4.6	10.7	6.4	5.74	6.64	4.05	4.24	3.81	5.13	3.61	5.48	1.41	1.02	2.89	2.32	4.94	4.85	1.19	5.73	6.68	2.2	4.66	5.48	6.88	6.15	4.25	4.31	3.48
ENSG00000159063.8	ALG8	15	15.4	20.3	11.8	13.3	10.8	13	7.85	7.46	10.2	13.1	11.1	6.52	8.89	7.07	9.09	11.4	8.29	13.9	7.75	16.2	25.2	27	15.7	18.8	8.74	9.31	8.2	11	8.28	18.7	6.3	3.93	7.32	10.4	12.4	13.4	3.46	19.6	18.4	6.37	13.8	13.1	10.4	10.3	9.49	12.4	9.93
ENSG00000219928.2	RP11-40C6.2	1.83	1.65	1.13	1.3	1.3	1.65	1.33	0.667	0.499	0.527	0.738	0.545	0.481	0.542	0.551	0.582	0.556	0.476	0.906	0.657	1.93	5.06	2.25	1.15	1.71	1.42	1.38	1.19	1.6	1.2	1.97	0.718	0.514	1.06	0.693	1.79	1.5	1.06	1.77	3.55	0.953	1.13	1.24	2.42	2.56	1.53	2.42	1.22
ENSG00000269404.2	SPIB	0.0667	0.132	0.0306	0.0898	0.13	0.0496	0.115	0.0286	0.0338	0.0326	0.0361	0.043	0.0465	0.0429	0.0328	0.0373	0.0281	0.0235	0.0909	0.0377	0.115	86.6	0.0159	0.122	0.0621	0.157	16.1	0.0688	0.332	0.0508	0.173	0.045	0.0113	0.0913	0.0817	0.464	0.119	0.172	2.37	0.0609	0.383	0.089	0.367	0.0793	0.0799	15.6	23.6	0.193
ENSG00000238121.1	LINC00426	0.341	0.361	0.169	0.205	0.275	0.124	0.525	0.141	0.21	0.427	0.067	0.0842	0.434	0.46	0.11	0.18	0.54	0.327	0.14	0.118	0.299	13.5	0.12	0.428	0.676	0.205	0.908	0.181	0.439	0.201	0.831	0.0744	0.0252	0.124	0.298	0.829	0.371	0.0235	0.284	0.148	0.049	0.15	0.666	0.41	0.392	2.61	6.11	0.427
ENSG00000220614.1	RP11-480N24.4	0.644	0.453	0.226	0.706	0.732	0.671	1.05	0.271	0.222	0.409	1.46	1.84	0.415	0.258	0.358	0.38	0.319	0.287	0.613	0.365	0.698	4.93	0.121	1.81	1.77	1.12	0.459	0.845	0.46	0.636	0.897	0.308	0.203	0.327	0.228	0.474	0.596	0.187	2.98	2.09	0.243	1	1.39	0.827	0.877	0.811	1.77	0.324
ENSG00000088205.8	DDX18	43.7	40.4	23.8	44.2	44	54.3	48.6	12.3	12.6	14.5	38	29.8	13.9	17.1	13.5	16.6	15.2	12.6	25.7	14.1	43.3	100	64.8	44.5	48.5	40.4	32.7	40.3	32.3	40.9	53.2	16.4	10.6	16.9	14.8	40.1	30.6	15.2	47.8	49.9	16.8	23.5	32.5	33.7	34.8	33.8	39.7	25.6
ENSG00000259674.1	RP11-356M20.1	0	0	0	0.0916	0.0454	0	0	0	0	0	0	0	0	0	0	0	0	0	0	0	0	31.6	0	0.0652	0.297	0.0421	4.61	0	0	0	0.16	0	0	0.314	0.318	0	0.0435	0	0	0.0926	0.444	0	0.0926	0	0	1.38	0.262	0.297
ENSG00000240793.1	UBA52P8	0.488	0.466	0.452	0.503	0.319	0.308	0.523	0.153	0.196	0.173	0.527	0.762	0.255	0.242	0.168	0.268	0.248	0.191	0.291	0.216	0.644	1.2	0.614	0.467	0.947	0.336	0.392	0.403	0.479	0.341	0.469	0.308	0.207	0.291	0.528	0.723	0.656	0.319	0.763	0.8	0.328	0.497	0.632	0.8	0.768	0.548	0.427	0.35
ENSG00000197386.6	HTT	18.8	14.2	16	16.6	16.5	16.5	18.5	13.5	17.3	12.8	36.5	37.7	25.8	24.9	13	11.1	15.4	10.9	11.7	9.13	16.6	63.8	19.6	15.3	16.2	15.4	14.2	18.7	17.6	18.2	18.2	6.14	4.98	10.5	6.98	25.7	13.4	12.4	27.3	18.8	17.2	20.9	16.3	22.6	24.4	16.8	24.8	13.7
ENSG00000188451.7	SRP72P2	0.0394	0.0285	0.0247	0.0175	0.0254	0.036	0.0557	0.0268	0.0166	0.0367	0.085	0.174	0.0295	0.0268	0.0205	0.0301	0.0303	0.0275	0.0357	0.0187	0.0406	0.184	0.0496	0.0398	0.0301	0.0185	0.0373	0.0248	0.0453	0.0188	0.0259	0.0131	0	0.0191	0	0.0477	0.0633	0.0158	0.0293	0.0641	0.0277	0.0646	0.0448	0.136	0.121	0.0744	0.0645	0.0337
ENSG00000240087.3	RP11-254B13.1	0.713	0.724	0.503	0.662	0.769	0.747	0.622	0.367	0.269	0.336	0.349	0.313	0.366	0.343	0.353	0.323	0.428	0.327	0.543	0.39	0.831	2.12	1.64	1.07	0.716	0.804	0.662	0.684	1.01	0.641	0.831	0.31	0.208	0.435	0.312	0.893	0.774	0.355	0.931	1.62	0.744	0.645	0.873	1.05	1.05	0.638	1.03	0.622
ENSG00000155640.5	C10orf12	1.42	1.55	0.846	1.82	1.54	1.73	2.93	0.442	0.48	0.511	0.816	0.826	0.51	0.585	0.58	0.51	0.518	0.391	1.11	0.502	1.55	4.17	3.17	1.85	1.93	1.59	1.53	1.41	2.87	1.42	1.33	0.687	0.499	0.728	0.683	2.34	1.55	1	2.04	2.09	0.748	1.67	2.1	1.18	1.11	1.55	1.41	1.07
ENSG00000171421.8	MRPL36	22.9	23.7	28.5	23.5	25.5	23	21.2	11.5	14.7	14	17.2	16	15.6	18.1	11.8	15.4	15.2	12.1	16.3	14.1	23.3	53.5	53.5	21.2	22.9	28.5	20.2	25.7	25	28.1	26.3	15.9	18	19.2	17.2	19.1	19.1	33.5	22.7	24	10.5	18.8	28	20.2	20	16.3	20.3	18.7
ENSG00000218350.1	LYPLA1P3	0.0456	0	0.0566	0	0	0	0.115	0	0	0.0337	0	0	0.0167	0	0	0	0	0	0.098	0.0832	0.0522	0.242	0.0921	0	0	0	0.0182	0	0.0814	0	0	0	0	0	0	0	0.0876	0.0615	0	0	0	0	0	0.0634	0.109	0	0	0
ENSG00000141141.10	DDX52	8.29	7.89	7.51	7.98	8.8	8.5	12	2.79	3.03	3.08	9.76	8.07	3.59	4.1	3.01	3.94	3.23	2.56	4.73	3.55	8.49	16.1	15.7	10.6	11.2	10.3	9.07	9.22	12.2	9.33	10.4	3.56	2.84	6.18	4.2	9.07	8.14	4.99	9.15	9.74	4.57	7.59	9.69	8.82	9.15	11.9	9.51	7.96
ENSG00000137078.4	SIT1	1.86	1.25	0.357	1.3	0.95	0.319	0.769	0.0498	0.0237	0.0639	0.035	0.0439	0.0288	0	0.0697	0.101	0.048	0.0517	0.386	0.101	1.34	109	0.331	1.28	1.37	0.256	1.67	0.286	1.08	0.348	1.45	0.237	0.0559	0.307	0.305	2.82	1.06	0.0542	0.438	0.197	0.158	0.275	0.896	0.542	0.45	8.96	44.2	1.25
ENSG00000270708.1	RP11-568G11.5	0	0	0	0	0	0	0	0	0	0	0	0	0	0	0	0	0	0	0	0	0	0.408	0	0.176	0	0	0	0	0	0	0	0	0	0	0	0	0	0	0	0	0	0	0	0	0	0	0	0
ENSG00000094916.9	CBX5	13.9	11.6	16.6	18.2	15.8	14.3	11.7	17.6	16.8	16.1	32.8	27.7	15.3	19.2	13.8	22.6	20.9	12.1	21.9	15.3	15	61.7	23.9	17.2	19.7	13.8	11	18.4	12.1	16.3	23.9	9.4	6.71	10.5	4.63	18.4	12.8	5.04	25.1	29.3	6.46	34.9	18	16.6	17.1	13.4	15.2	9.69
ENSG00000002549.8	LAP3	79.9	73.1	49.4	49.2	58.3	44.5	42.1	20.5	18.4	23.3	19.4	20.3	20.9	20.6	18.8	19.8	21.3	21.5	46.9	29.3	67.6	201	50.5	37.6	34.8	38.3	37.8	40.6	29.7	44.4	52.9	25.5	22.5	51.4	40.2	99.9	37.8	31.9	55.4	28	12	25.1	30.8	34.7	37.5	40.8	71.7	30.7
ENSG00000005175.5	RPAP3	14.2	10.9	11.6	13.7	13.7	15.6	21.4	5.75	6.03	6.5	14.5	11.6	6.67	8.92	5.45	9.26	7.11	4.55	10.3	6.63	14.7	30.7	25.2	17.2	19.4	19	11.5	12.2	14.7	12.9	20.9	8.42	6.58	6.3	4.79	12.6	13.8	15	16.2	29.2	5.19	14.2	13.3	11.3	12	12.6	16.2	8.97
[truncated: 40,963 more rows]
[truncated: 6 more columns]
