# Supplementary material for: Gene Co-Expression Analysis of Human RNASEH2A Reveals Functional Networks Associated with DNA Replication, DNA Damage Response, and Cell Cycle Regulation
Source: Biology (Basel). 2021 Mar 13;10(3):221. doi: 10.3390/biology10030221 (PMC7998727; doi:10.3390/biology10030221)
Supplement: Supplementary file 1 [file biology-10-00221-s001.zip › Table S6.xlsx]

## Sheet: S6
PROCESS
GO term	Description	P-value	FDR q-value
GO:0006260	DNA replication	0.000457	1
FUNCTION
GO term	Description	P-value	FDR q-value
GO:0005488	binding	0.000193	0.176
GO:0003682	chromatin binding	0.000738	0.337
COMPONENT
GO Term	Description	P-value	FDR q-value
GO:0044422	organelle part	6.29e-05	0.0455
GO:0044446	intracellular organelle part	6.29e-05	0.0228
GO:0044428	nuclear part	0.000366	0.0882
