# Supplementary material for: Gene Co-Expression Analysis of Human RNASEH2A Reveals Functional Networks Associated with DNA Replication, DNA Damage Response, and Cell Cycle Regulation
Source: Biology (Basel). 2021 Mar 13;10(3):221. doi: 10.3390/biology10030221 (PMC7998727; doi:10.3390/biology10030221)
Supplement: Supplementary file 1 [file biology-10-00221-s001.zip › Table S7.xlsx]

## Sheet: S7
gene_id	Description	Adipose - Subcutaneous	Adipose - Visceral (Omentum)	Adrenal Gland	Artery - Aorta	Artery - Coronary	Artery - Tibial	Bladder	Brain - Amygdala	Brain - Anterior cingulate cortex (BA24)	Brain - Caudate (basal ganglia)	Brain - Cerebellar Hemisphere	Brain - Cerebellum	Brain - Cortex	Brain - Frontal Cortex (BA9)	Brain - Hippocampus	Brain - Hypothalamus	Brain - Nucleus accumbens (basal ganglia)	Brain - Putamen (basal ganglia)	Brain - Spinal cord (cervical c-1)	Brain - Substantia nigra	Breast - Mammary Tissue	Cells - EBV-transformed lymphocytes	Cells - Transformed fibroblasts	Cervix - Ectocervix	Cervix - Endocervix	Colon - Sigmoid	Colon - Transverse	Esophagus - Gastroesophageal Junction	Esophagus - Mucosa	Esophagus - Muscularis	Fallopian Tube	Heart - Atrial Appendage	Heart - Left Ventricle	Kidney - Cortex	Liver	Lung	Minor Salivary Gland	Muscle - Skeletal	Nerve - Tibial	Ovary	Pancreas	Pituitary	Prostate	Skin - Not Sun Exposed (Suprapubic)	Skin - Sun Exposed (Lower leg)	Small Intestine - Terminal Ileum	Spleen	Stomach
ENSG00000136104.14	RNASEH2B	16.585	14.71	12.39	17.31	18.58	17.8	23.68	8.2985	9.554	9.2325	14.98	12.41	11.095	13.7	7.567	8.639	12.03	7.875	10.54	8.123	16.65	41.36	17.95	23.54	26.62	24.46	14.885	22.05	11.92	22.84	25.31	9.644	8.466	6.614	3.878	19.34	13.03	5.51	19.55	20.07	10.175	14.5	20.27	11.7	10.87	18.32	24.555	12.55
ENSG00000166881.5	TMEM194A	12.21	7.796	6.809	10.23	10.31	13.97	13.08	2.4615	2.555	3.427	9.4	8.246	3.188	3.527	2.369	2.478	3.714	2.521	4.636	2.4795	10.39	38.395	12.89	14.71	14.76	16.6	9.559	14.005	8.289	13.095	16.42	2.804	1.59	3.503	2.693	13.69	7.497	1.697	14.73	16.91	2.9755	7.145	11.195	14.98	15.27	11.72	13.165	6.962
ENSG00000077312.4	SNRPA	71.1	63.62	47.27	91.5	89.9	103	82.48	25.47	23.35	33.88	47.065	45.44	27.815	29.01	22.02	31.69	37.58	29.755	35.5	24.765	76.355	174.1	68.3	110	117.8	82.05	67.89	73.395	68.15	68.855	102.4	30.17	19.53	41.82	27.61	84.06	58.09	29.425	96.825	126.2	22.715	82.32	93.62	58.74	60.96	70.05	102.6	51.32
ENSG00000070814.13	TCOF1	20.8	17.77	12.4	22.02	22.09	28.5	31.97	8.1515	10.52	8.829	26.35	25.05	15.61	16.43	9.547	11.21	9.46	8.1505	14.39	9.516	22.78	45.75	29.8	32.01	26.75	31.34	18.41	27.305	19.06	29.61	27.53	9.129	7.072	9.436	5.281	22.65	17.21	14.635	29.49	28.98	8.7645	18.53	26.445	24.07	25.52	20.32	29.82	14.645
ENSG00000115317.7	HTRA2	36.335	35.08	26.91	42.03	38.77	38.71	33.82	14.55	18.58	14.69	29.07	28.27	23.295	24.52	15.67	18.91	16.59	11.875	20.68	16.275	35.365	63.715	34.25	42.945	43.52	33.51	25.47	33.97	21.4	31.92	36.25	15.32	12	17.86	11.02	35.42	22.3	15.235	41.355	44.12	9.2745	28.08	26.7	23.74	25.23	25.66	44	18.445
ENSG00000182952.4	HMGN4	67.115	63.95	51.83	88.38	87.46	105.3	97.53	16.705	21.01	20.59	51.795	40.34	19.715	28.12	16.52	24.54	26.55	15.205	30.11	20.215	70.405	157.25	118.2	89.065	92.8	90.25	63.62	87.305	43.27	91.575	100.6	29.36	17.81	37.06	8.868	72.8	50.78	27.375	76.765	87.46	17.915	40.43	70.2	50.42	47.11	72.12	79.865	28.98
ENSG00000204392.6	LSM2	50.95	41.96	40.345	60.94	51.43	56.3	52.29	21.835	21.18	20.86	41.88	41.42	23.995	24.57	19.98	25.63	22.5	19.09	41.56	25.785	52.245	150.4	60.24	73.305	78.56	57.45	43.445	45.185	42.7	44.39	65.17	20.21	15.04	28.27	15.23	49.08	31.87	23.57	62.595	61.03	19.79	46	44.325	44.32	48.38	41.32	58.14	33.695
ENSG00000262227.1	RP5-1050D4.5	2.2785	1.314	1.569	3.722	3.329	3.145	4.859	0.771	0.9893	0.86325	1.92	1.871	1.0175	1.244	0.864	1.051	1.007	0.69095	1.655	0.9982	2.437	7.06	4.112	3.9075	4.862	2.577	2.7865	3.099	1.89	3.118	4.758	0.9522	0.4924	1.149	0.463	2.512	2.698	0.8436	4.783	5.046	0.90905	2.484	3.4725	1.909	2.427	3.28	3.0915	2.0405
ENSG00000198912.6	C1orf174	20.235	16.9	14.675	17.53	19.51	17.83	20.25	7.1105	8.516	7.466	19.665	17.79	10.545	11.68	7.833	10.11	8.199	6.314	10.97	8.8855	20.445	34.965	26.33	19.65	26.33	21.07	17.865	20.55	17.66	22.085	23.15	7.453	5.499	13.7	12.06	22.19	16.52	8.783	22.22	21.92	9.0685	16.02	21.31	16.93	16.41	20.87	29.99	14.52
ENSG00000120699.8	EXOSC8	24.1	20	14.92	21.91	22.67	24.55	24.54	8.331	7.37	8.064	22.895	19.21	7.5805	8.782	8.096	9.369	8.525	7.068	17.01	8.9885	26.735	59.885	26.3	32.065	34.69	21.67	17.19	20.635	19.05	18.99	37.39	10.23	7.74	10.38	9.459	24.9	16.4	11.89	33.6	39.74	9.3795	20.2	25.815	19.91	19.12	20.12	32.225	15.645
ENSG00000181090.13	EHMT1	14.285	11.26	11.565	11.72	12.19	13.29	17.02	4.4205	4.465	5.7755	14.595	15.75	6.1985	5.189	4.271	5.201	5.784	4.979	6.182	4.824	14.565	35	12.11	18.18	18.67	15.09	11.67	13.88	12.09	14.015	20.59	4.957	3.604	5.392	5.863	14.79	11.39	8.243	16.76	19.68	4.308	13.3	16.815	14.08	14.24	12.74	19.82	9.435
ENSG00000171311.8	EXOSC1	26.59	23.91	22.965	32.08	32.05	30.49	32.47	13.73	15.65	16.78	24.49	21.31	17.67	20.74	14.73	19.49	17.81	14.185	23.23	15.93	27.72	54.47	40.64	35.11	36.83	29.95	22.985	27.85	27.08	27.425	33.11	12.95	9.191	16.76	11.68	29.64	26.09	13.38	31.81	34.97	17.695	31.66	32.48	25.03	25.73	23.51	36.15	27.115
ENSG00000183475.8	ASB7	6.827	6.286	5.045	7.074	7.376	7.501	10.01	3.237	3.584	4.157	9.674	6.863	3.597	4.938	3.486	3.86	4.629	3.32	5.539	3.279	6.656	14.635	10.88	8.0775	10.01	8.382	8.376	7.298	5.956	7.58	9.922	2.358	1.855	4.087	3.573	7.414	6.534	2.6245	8.418	8.975	2.1795	6.789	8.5685	6.34	7.039	6.492	7.692	4.108
ENSG00000161847.9	RAVER1	30.22	31.18	29.155	42.78	36.94	37.62	52.19	10.5	10.36	11.14	27.39	33.64	16.265	12.8	10.1	13.28	11.52	9.213	14.89	10.705	36.07	88.095	44.06	56.94	64.18	36.46	45.255	41.84	33.16	40.49	66.67	14.58	9.887	25.7	11.61	42.56	31.8	9.111	42.705	61.84	14.38	56.79	51.56	29.8	29.09	56.34	64.755	28.205
ENSG00000125482.8	TTF1	14.42	11.22	6.057	14.62	14.16	18.38	16.45	5.867	6.186	6.4845	18.515	14.36	7.2525	8.4	5.875	6.896	6.919	5.2455	8.883	6.6205	14.065	27.07	15.3	15.57	17.12	17.16	9.475	14.355	9.357	14.41	16.41	8.437	7.016	5.247	2.302	12.87	9.764	10.135	19.06	15.69	4.614	10.63	13.635	10.73	10.95	10.14	12.6	7.7455
ENSG00000077514.4	POLD3	9.655	8.206	4.277	7.11	8.389	8.975	12.53	2.3035	2.428	2.804	6.925	6.307	3.3205	3.566	2.36	3.241	3.245	2.08	4.432	2.6065	9.706	26.585	14.86	13.04	12.88	10.23	9.0755	9.5565	7.905	8.548	14.09	3.171	1.951	5.836	2.693	10.67	8.373	2.6585	11.17	11.2	5.063	6.645	9.825	7.398	7.849	9.925	10.02	5.842
ENSG00000162623.11	TYW3	13.365	12.18	13.17	18.86	19.43	21.32	18.27	5.758	6.41	6.727	16.495	12.65	7.865	10.03	5.645	8.239	7.661	5.4775	10.32	6.992	13.96	34.465	21.62	18.43	18.82	19.29	9.802	19.365	9.72	19.55	19.61	8.039	6.2	8.237	4.841	11.96	10.39	4.262	18.415	22.64	5.183	15.09	16.505	8.274	7.911	9.281	11.96	8.849
ENSG00000066044.9	ELAVL1	24.86	25.77	22.585	29.97	30.79	33.79	32.27	11.95	12.55	13.07	35.56	29.12	12.45	16.24	11.44	14.47	15.44	10.28	17.74	11.145	25.74	55.095	40.46	34.23	38.1	30.66	22.91	28.715	24.09	29.11	33.38	15.73	10.56	15.41	10.59	27.67	22.42	14.255	33.9	36.1	9.4765	27.84	30.4	22.33	22.3	20.54	27.155	16.995
ENSG00000163946.9	FAM208A	18.65	14.83	13.385	15.8	19.13	20.3	22.13	6.2305	6.204	7.483	21.07	19.38	7.85	8.592	6.876	7.644	8	5.7545	13.5	7.0585	16.03	36.815	23.05	18.655	24.56	16.54	12.595	15.56	13.64	14.925	23.08	5.871	3.547	6.481	4.349	16.85	13.52	3.816	21.455	26.13	6.961	19.37	15.245	13.84	14.24	14.57	19.33	11.16
ENSG00000128951.9	DUT	43.295	37.23	30.435	54.87	48.89	49.83	43.31	19.695	22.04	25.825	49.43	44.85	25.05	30.6	19.88	26.38	28.4	21.38	31.5	23.785	46.985	98.69	44.34	54.775	57.21	40.27	30.54	40.23	33.89	38.955	56.47	19.85	13.76	22.71	12.29	37.64	33.09	11.8	57.4	60.01	12.03	50.58	52.175	38.12	32.39	33.3	48.29	26.525
ENSG00000160201.7	U2AF1	75.465	72.79	48.375	82.48	70.92	87.59	79.26	32.79	32.76	37.465	80.13	64.79	33.19	40.28	35.12	40.7	40.12	35.28	57.41	37.93	78.835	132.25	92.1	100.425	85.08	96.19	68.27	84.75	65.45	79.54	96.18	30.89	22.45	38.15	26.69	86.23	58.03	39.74	100.01	99.54	32.745	98.31	71.93	59.89	61.45	69.86	90.38	48.86
ENSG00000152240.8	HAUS1	17.26	13.48	9.9335	15.8	16.31	17.88	15.6	4.363	4.104	5.1	9.621	8.103	4.03	4.616	4.275	5.909	5.109	4.1785	8.715	5.2645	16.455	47.06	25.97	19.515	22.19	15.78	12.305	13.705	12.46	13.715	17.5	5.246	3.181	7.561	3.759	14.62	10.47	3.39	20.645	26.21	5.052	14.02	13.83	10.08	9.535	13.21	17.435	9.5295
ENSG00000198000.7	NOL8	15.14	14.76	10.34	15.78	16.55	14.42	18.67	4.475	4.192	5.4765	11.575	10.09	5.2725	5.439	4.856	5.825	5.637	4.711	9.122	5.644	15.19	28.265	22.13	18.765	21.8	15.08	11.73	14.09	12.94	13.805	17.84	5.381	3.779	6.757	5.688	15.19	11.83	6.2255	20.465	20.3	6.261	11.78	17.42	15.35	15.2	13.88	20.245	9.7865
ENSG00000090470.10	PDCD7	21.36	20.4	16.82	26.87	25.91	26.57	28.84	12.155	14.52	12.025	25.57	24.3	16.195	20.13	12.7	13.88	13.74	10.35	13.87	12.4	22.17	41.335	29.1	30.815	36.62	29.31	18.19	28.755	25.06	29.19	33.45	9.469	6.94	9.637	8.811	20.48	16.46	8.377	28.8	36.36	7.2845	21.24	27.195	17.47	18.06	17.18	21.435	12.555
ENSG00000158411.6	MITD1	20.065	16.1	15.78	19.01	19.79	18.73	19.56	7.151	6.316	7.7295	15.915	13.94	7.1745	7.841	7.819	9.289	7.807	6.62	14.82	8.5715	20.045	47.76	22.98	23.5	26.7	17.89	15.815	16.03	16.82	15.01	24	6.929	4.813	13.02	6.467	19.62	15.4	4.149	25.015	23.94	6.119	17.25	19.52	15.03	14.71	18.9	32.035	13.38
ENSG00000112118.13	MCM3	39.565	31.12	21.68	39.34	35.27	44.64	57.91	9.9285	9.284	11.73	25.75	23.31	10.75	11.67	9.225	10.13	12.33	10.08	13.61	9.9395	40.24	161.9	35.42	58.015	48.24	36.48	34.51	37.46	40.99	38.845	49.73	16.91	12.91	14.77	9.126	38.7	26.56	9.9095	46.51	48.85	10.25	18.35	32.385	29.42	30.79	38.75	49.765	25.87
ENSG00000178691.6	SUZ12	19.165	16.61	14.765	17.58	17.14	20.22	22.87	6.232	6.723	7.545	27.395	21.01	6.963	9.315	6.697	8.299	8.81	6.1195	10.6	7.0305	19.235	61.565	26.64	22.085	22.13	22.27	16.195	20.05	18	20.635	23.39	7.198	4.967	9.326	7.773	22.28	16.37	7.129	20.74	19.51	7.157	14.33	18.09	17.96	16.91	20.1	22.495	14.015
ENSG00000185009.8	AP3M1	24.775	22.23	27.635	27.79	28.29	27.36	31.53	7.134	7.209	7.7365	15.99	13.99	7.8975	8.932	6.952	9.983	8.314	5.898	13.62	8.9675	23.495	57.565	37.18	28.605	30.89	28.08	21.695	27.405	25.91	27.705	25.84	10.08	8.249	10.76	9.68	24.82	23.09	9.3905	28.155	27.01	11.175	17.16	26.4	19.87	21.46	20.83	25.915	19.365
ENSG00000118707.5	TGIF2	11.6	12.28	7.7605	10.31	10.87	11.62	12.38	2.0545	2.017	2.5795	1.119	1.768	1.859	1.599	1.86	2.362	2.796	2.1165	3.196	2.7505	13.605	53.75	10.1	19.86	21.04	15.09	8.26	10.68	7.179	10.365	27.03	5.48	3.285	8.734	5.07	16.07	11.17	1.146	25.105	26.62	9.1115	4.573	16.85	8.015	9.358	11.44	26.39	8.66
ENSG00000089916.13	GPATCH2L	8.2665	6.023	4.5895	8.623	8.215	9.447	10.28	2.8925	3.067	3.095	11.86	11.14	3.347	4.125	3.321	3.985	3.778	2.6625	5.609	3.3145	7.6345	18.22	9.195	8.515	10.08	10.41	6.1925	9.5405	4.97	9.8905	10.46	5.167	2.363	3.491	1.692	9.449	6.266	5.593	10.1	10.01	2.698	7.229	9.7725	6.613	7.045	7.491	7.3995	4.596
ENSG00000166788.5	SAAL1	9.855	7.554	6.372	9.702	9.491	9.908	11.13	3.102	3.301	3.7085	9.944	9.268	3.903	4.283	3.401	4.521	4.074	3.193	5.857	3.5565	10.335	26.335	16.14	12.305	12.34	10.18	8.901	8.8055	7.927	8.8495	11.15	4.453	3.406	4.105	3.018	8.148	7.368	3.522	13.95	13.81	4.7665	9.29	9.9725	8.334	8.658	8.843	11.5	7.372
ENSG00000162385.6	MAGOH	30.615	30.12	23.645	32.08	30.61	34.37	27.19	11.42	13.35	14.365	23.495	19	13.145	17.57	11.7	15.82	13.85	12.19	16.15	12.39	32.665	62.78	44.35	33.505	35.57	28.57	25.395	27.57	27.57	26.115	37.76	13.11	10.03	19.12	15.63	31.52	23.47	12.915	31.72	39	10.525	30.38	25.67	25.89	27.53	25.61	34.73	19.59
ENSG00000140694.12	PARN	24.955	18.69	24.3	27.58	26.09	33.1	35.37	8.1555	8.481	9.71	20.505	16.76	10.57	13.45	8.414	13.86	10.76	7.828	15.83	9.8525	24.785	38.815	31.29	29.635	34.05	27.39	18.69	27.025	18.49	28.67	30.91	11.29	7.542	12.04	9.199	25.48	19.82	10.44	30.52	29.83	9.475	26.29	25.975	23.25	25.32	19.83	23.555	16.63
ENSG00000184640.13	SEPT9	42.18	33.72	41.615	45.18	45.15	64.36	79.83	15.395	22.99	10.205	70.475	67.22	26.67	26.24	14.15	18.3	11.37	9.494	28.04	15.23	47.295	169.55	74.73	73.18	81.97	84.14	48.845	67.99	37.4	66.36	71.6	12.47	12.89	22.95	21.42	51.88	40.87	16.895	68.65	50.42	8.0775	38.29	60.94	43.3	43.13	65.47	82.455	41.88
ENSG00000088205.8	DDX18	43.725	40.43	23.77	44.23	44.03	54.31	48.56	12.33	12.55	14.53	38.045	29.83	13.885	17.1	13.45	16.6	15.23	12.575	25.72	14.125	43.26	100.35	64.75	44.455	48.5	40.35	32.73	40.26	32.29	40.88	53.22	16.44	10.63	16.92	14.8	40.14	30.59	15.195	47.8	49.9	16.82	23.45	32.45	33.72	34.79	33.75	39.715	25.55
ENSG00000128513.10	POT1	10.345	7.379	7.7375	10.55	10.78	12.25	12.4	3.6975	3.817	4.4675	9.4325	7.959	4.288	5.011	3.9	5.266	5.124	3.3885	8.382	4.352	10.385	23.46	12.49	10.4945	12.55	8.958	5.287	8.825	4.745	8.3025	10.4	4.501	3.45	4.702	3.471	9.198	5.74	2.601	15.36	13.41	2.79	11.91	8.3905	5.908	6.404	6.521	10.475	4.7465
ENSG00000063978.11	RNF4	24.56	21.11	18.36	24.53	23.29	26.07	25.93	9.0885	11.53	11.085	28.925	29.19	15.26	15.08	9.233	11.38	12.93	9.38	14.6	10.36	25.035	58.535	36.53	28.735	32.59	22.84	19.125	21.615	20.38	21.89	29.29	10.04	7.42	15.22	7.734	25.66	19.47	9.973	27.665	28.43	9.9655	22.96	25.22	21.78	23.58	20.64	34.54	18.395
ENSG00000174720.11	LARP7	34.09	28.74	24.04	36.89	36.74	41.49	38.45	14.865	13.7	15.63	26.095	21.57	14.155	15.66	14.07	18.71	16.33	13.08	26.04	17.705	32.71	52.35	40.7	37.74	34.65	38.32	28.435	39.4	25.8	40.51	35.56	22.71	19.81	18.04	12.52	28.61	24.82	17.605	39.465	37.78	8.634	28.91	30.09	22.25	20.97	29.05	31.615	19.98
ENSG00000072756.12	TRNT1	7.5475	7.934	6.7585	8.474	9.067	8.389	10.1	4.286	4.177	4.548	8.488	7.927	4.748	6.306	4.48	5.112	4.949	3.836	7.781	4.6945	7.993	17.16	11.03	7.932	9.09	7.293	6.611	7.147	6.838	7.4455	10.12	3.779	2.692	5.205	3.552	9.083	7.141	3.8285	10.17	9.39	3.206	9.774	11.02	5.024	5.069	6.265	10.115	6.251
ENSG00000153147.5	SMARCA5	30.315	27.24	41.895	35.54	33.27	37.74	38.66	15.315	14.72	16.18	29.11	24.48	16.18	20.04	16.7	20.61	17.18	14.65	35.39	19.64	29.305	74.895	51.8	34.84	42.81	35.5	25.3	37.34	21.5	36.515	40.03	13.94	11.2	12.22	7.216	37.35	26.52	14.465	41.66	42.6	13.05	33.33	27.555	19	19.42	27.35	33.215	19.955
ENSG00000101407.8	TTI1	12.015	10.72	13.29	11.51	11.48	13.62	18.81	5.382	6.277	6.2665	13.25	13.73	9.909	9.114	5.733	7.009	6.996	5.0275	7.462	5.458	12.925	29.685	17.06	17.975	19.98	13.26	10.33	12.875	10.2	13.11	17.79	7.175	5.347	7.8	7.356	14	13.17	11.79	15.765	20.12	8.6305	18.15	17.735	12.17	12.53	10.92	15.06	10.765
ENSG00000240682.5	ISY1	21.99	17.61	13.925	19.09	17.4	19.03	21.92	7.573	8.435	8.0355	19.995	16.82	9.5935	10.59	7.545	9.477	9.152	7.131	10.88	7.722	20.665	36.075	28.07	27.455	26.41	23.02	16.315	20.375	18.06	20.39	23.34	9.258	7.541	9.992	6.205	22.04	15.31	10.96	23.29	25.73	7.827	12.95	19.975	20.03	21.86	17.01	24.94	12.245
ENSG00000115875.14	SRSF7	79.405	103.2	54.725	69.93	79.03	69.8	77.73	26.565	30.03	32.41	79.295	73.66	37.58	42.54	27.73	36.31	37.86	26.995	44.87	28.42	95.315	133.35	77.25	98.66	119.8	94.37	77.835	82.23	70.78	73.2	135.9	30.22	17.41	42.54	41.65	92.46	62.79	20.145	99.695	125.2	32.065	86.95	99.89	64.11	55.89	92.95	120.45	64.51
ENSG00000144468.12	RHBDD1	8.752	7.903	7.333	11.7	9.873	12.79	13.34	2.8655	2.573	3.2885	3.5815	3.705	2.9095	2.877	2.778	3.307	3.334	2.732	6.975	3.592	9.2155	17.355	16.66	11.61	13.68	10.75	7.078	11.045	6.691	11.25	12.87	4.719	3.321	4.456	4.106	9.161	7.286	3.358	11.32	12.43	3.9385	6.105	10.47	8.516	8.624	8.62	9.7735	5.838
ENSG00000171448.8	ZBTB26	5.7085	4.779	3.88	9.335	8.601	9.49	12.09	3.016	2.722	3.392	10.66	9.812	3.323	3.639	3.201	3.924	3.701	2.656	5.558	3.3925	6.102	12.82	6.722	10.2065	14.37	12.55	7.5425	9.473	5.063	9.8195	12.72	2.908	1.982	3.537	1.871	7.399	7.436	3.1605	11.32	14.83	3.1015	8.982	11.585	4.234	4.522	7.938	10.23	5.652
ENSG00000164751.10	PEX2	14.435	12.67	16.1	15.27	14.39	14.63	17.79	9.2	9.124	9.0325	10.215	10.08	8.8635	9.832	8.38	10.51	10.06	7.804	15.37	10.48	16.015	31.94	17.91	19.71	18.73	18.86	13.39	12.9	12.47	13.67	19.02	8.167	6.307	10.72	7.696	15.31	15.6	11.575	20.35	17.3	7.348	16.37	19.335	12.83	12.85	13.73	16.68	12.745
ENSG00000164941.9	INTS8	18.36	15.55	11.08	19.18	19.39	20.74	26.19	4.8655	5.244	6.6975	21.91	21.55	7.2665	7.612	5.55	7.8	7.27	5.2835	8.067	5.946	17.865	33.73	21.74	34.36	37.35	22.95	19.015	20.83	16.1	20.32	24.88	9.175	7.013	6.336	5.471	17.7	16.8	9.7735	25.72	31.39	11.33	21.02	21.485	16.7	17.45	18.84	22.485	14.995
ENSG00000113272.9	THG1L	7.8645	6.574	8.2475	7.05	8.484	8.449	15.74	1.821	1.953	2.026	3.8815	3.36	2.5415	2.804	1.995	2.932	2.058	1.6785	3.409	2.13	7.885	17.74	15.01	12.215	13.08	13.28	10.19	9.937	8.1	10.585	11.07	3.411	2.09	3.734	2.99	7.396	5.99	3.444	8.996	12.63	4.0655	7.31	9.489	8.031	8.016	7.861	7.0305	8.07
ENSG00000136527.13	TRA2B	74.355	81.05	57.38	71.76	66.46	77.22	65.46	25.935	27.4	27.23	74.005	58.6	28.485	35.45	26.2	33.04	29.92	22.78	40.51	27.26	74.72	141.65	95	83.195	95.54	65.95	54.085	59.82	62.45	55.985	101.4	28.07	16.31	31.93	25.93	76.72	56.98	31.165	85.89	97.91	21.59	64.58	69.625	65.35	61.38	56.18	77.785	41.005
ENSG00000118579.7	MED28	16.89	16.3	10.655	19.8	19.01	20.2	23.62	8.872	9.71	9.5795	24.96	22.25	10.835	12.87	8.74	10.98	11.56	7.6525	13.7	9.7295	19.74	43.065	21.48	31.135	34.67	21.33	15.36	20.24	15.96	19	26.07	7.356	4.835	8.928	5.845	24	18.98	13.595	25.11	39.31	6.494	22.57	21.635	17.42	18.59	17.37	23.175	14.06
ENSG00000084072.12	PPIE	12.235	10.75	9.5025	17.75	14.52	16.43	19.2	5.845	5.93	5.8575	12.675	11.2	7.936	8.41	5.594	7.42	6.255	5.069	11.16	7.3465	13.76	23.62	16.1	19.965	19.85	15.53	12.665	14.22	11.48	13.64	17.65	6.574	4.69	9.066	5.928	13.93	11.45	7.267	21.06	20.15	8.031	13.77	15.865	14.12	13.89	13.26	16.375	10.39
ENSG00000014138.4	POLA2	6.7045	5.319	4.867	5.825	5.937	5.365	9.133	1.952	1.944	2.422	9.429	8.848	3.1865	3.171	2.465	2.454	2.714	2.1615	5.944	2.9025	7.3745	33.79	7.525	10.205	13.96	7.384	6.9645	10.155	8.222	11.405	11.22	3.205	2.32	5.488	2.114	9.569	6.078	2.685	8.666	12.37	3.14	5.095	8.974	6.822	7.464	8.967	15.01	6.229
ENSG00000204745.3	AC083899.3	1.263	1.048	0.75575	1.056	1.105	1.167	1.293	0.3671	0.4796	0.5137	1.27	1.205	0.72555	0.7112	0.4538	0.4941	0.5323	0.40905	0.6448	0.45415	1.236	2.82	1.815	1.521	1.311	1.168	1.0265	1.069	1.164	1.0475	1.509	0.5097	0.3289	0.5184	0.4989	1.181	0.8666	0.4958	1.651	1.638	0.46185	1.128	1.267	1.238	1.304	1.104	1.746	0.78665
ENSG00000149308.12	NPAT	7.894	5.591	4.335	5.98	6.034	6.543	8.405	1.868	2.024	2.2355	7.644	8.215	2.744	2.789	1.924	2.877	2.671	1.7585	3.485	1.991	7.472	18.935	8.129	8.0865	8.937	5.595	4.462	5.578	4.582	5.128	7.926	2.669	1.674	2.242	1.925	7.711	6.011	2.1105	8.4885	9.517	2.0335	5.663	6.3035	6.647	7.412	5.832	8.9925	3.874
ENSG00000173226.12	IQCB1	20.65	17.57	10.725	22.23	20.86	26.57	25.71	7.82	8.723	7.7725	23.47	20.15	10.46	12.88	7.566	10.41	9.612	6.3445	11.54	9.008	24.02	68.58	17.62	29.85	36.68	19.83	16.895	17.63	17.24	16.93	30.42	8.249	4.451	9.394	5.892	24.45	21.23	8.444	29.735	37.78	12.58	28.4	29.74	22.47	21.67	20.46	32.485	13.155
ENSG00000126804.9	ZBTB1	21.505	20.39	12.43	23.53	24.74	25.26	27.98	6.4125	6.128	8.0045	11.49	10.87	6.858	8.136	7.48	8.087	8.669	6.8105	15.22	9.0485	20.675	54.175	34.15	21.12	25.34	21	15.345	18.46	13.74	17.875	25.43	8.898	5.354	9.077	7.099	21.92	16.81	9.256	33.11	24.73	6.847	19.12	26.955	20.01	18.87	18.85	30.285	12.91
ENSG00000136485.10	DCAF7	28.025	21	22.785	24.51	26.57	28.81	37.59	19.365	19.59	19.5	37.875	31.44	19.62	22.27	20.01	21.79	21.41	16.3	28.43	18.33	26.3	78.585	38.56	32.4	40.87	26.51	28.765	28.095	27.32	28.555	30.96	14.12	10.45	19.47	9.972	38.64	29.23	10.59	37.15	30.16	11.695	26.71	31.86	20.5	24.12	34.34	38.585	21.865
ENSG00000111642.10	CHD4	72.565	60.38	81.535	86.86	82.93	105.2	97.64	31.025	27.64	40.57	84.825	76.74	36.07	35.97	32.25	35.38	39	34.845	51.52	38.615	68.28	134.7	112.2	103.89	115.4	93.8	60.84	86.73	61.83	80.765	103.7	42.19	33.43	43.97	23.25	83.21	62.62	43.105	107.8	97.4	31.46	79.47	67.31	78.91	89.35	63.37	85.66	56.14
ENSG00000120253.9	NUP43	16.16	11.51	12.795	15.96	16.06	15.79	19.53	5.831	5.836	6.6685	17.625	13.96	5.5145	7.123	5.722	6.987	6.898	5.48	9.66	7.015	17.27	30.115	22.1	20.955	25.43	14.49	12.525	14.255	13.67	13.89	18.34	7.458	6.592	7.781	6.728	17.22	14.51	10.015	21.535	19.95	8.653	10.94	21.045	16.19	17	15.38	25.45	13.435
ENSG00000171806.7	METTL18	6.931	6.15	5.6755	7.726	7.864	6.285	9.323	3.135	3.066	3.416	9.6325	8.195	3.562	4.08	2.997	4.351	3.328	2.858	5.456	3.873	8.078	15.845	8.723	7.3705	7.783	7.179	6.657	6.9365	6.483	6.756	9.996	2.985	2.69	4.607	3.498	6.07	7.124	2.229	10.39	9.973	3.034	6.298	7.8105	4.828	4.41	7.369	14.375	6.369
ENSG00000147316.8	MCPH1	8.555	7.451	4.4975	8.736	8.404	10.84	10.41	2.829	3.017	3.781	8.1205	6.616	3.6525	4.372	3.304	3.615	4.201	3.1555	5.356	3.3465	8.838	15.06	10.32	9.6365	11.15	7.697	5.1925	7.3325	5.954	7.2625	9.737	3.62	2.661	3.316	2.26	7.571	7.872	6.687	9.9315	9.293	3.1325	6.022	7.8145	7.123	6.92	6.207	7.077	4.9815
ENSG00000090060.13	PAPOLA	43.91	43.12	39.675	42.28	45.56	47.16	55.04	20.94	21.11	22.27	53.54	41.56	18.955	25.99	21.29	25.25	24.28	18.13	33.57	22.71	44.4	62.825	57.15	63.765	70.35	49.97	39.51	45.39	41.63	46.53	60.33	25.69	17.81	21.96	19.46	48.94	41.36	18.77	51.57	70.5	25.105	49.55	48.495	39.29	38.08	40.21	50.62	34.33
ENSG00000101126.11	ADNP	32.09	28.04	27.635	37.24	34.28	35.1	46.72	13.135	14.82	14.905	46.405	39.55	17.78	19.76	13.31	17.03	16.79	11.37	19.19	13.105	32.59	61.905	39.71	43.085	47.54	35.38	26.55	32.365	29.74	30.795	48.9	13.07	8.939	15.28	11.65	32.86	29.07	17.815	42.415	51.12	11.36	33.11	38.565	35.21	36.33	29.32	37.455	24.55
ENSG00000111581.5	NUP107	25.275	17.86	12.785	17.28	18.42	20.94	18.25	4.1185	3.603	5.102	17.33	14.09	4.3925	4.837	4.611	4.896	5.144	4.395	8.656	5.047	24.05	46.065	26.73	24.665	26.06	17.03	14.44	15.96	14.49	15.39	25.59	8.246	5.376	6.442	5.519	18.8	14.19	7.7605	27.2	27.22	6.8195	12.31	15.855	16.3	18.36	17.35	24.24	11.605
ENSG00000071994.6	PDCD2	16.215	15.9	13.385	18.15	18.72	17.38	20.4	6.5715	7.038	6.9145	13.385	11.7	7.8765	9.02	6.619	7.869	7.634	5.722	9.127	7.0035	17.45	29.85	23.38	18.21	19.56	15.86	13.435	15.33	16.14	15.265	20.47	6.326	5.152	9.884	6.652	17.39	15.53	9.681	17.58	18.25	11.835	13.16	16.92	13.99	13.71	14.19	18.41	15.115
ENSG00000125676.15	THOC2	20.225	16.22	16.165	19.74	20.11	21.56	25.36	6.2515	6.365	7.7765	20.535	17.59	7.282	8.117	6.629	7.656	8.011	6.348	11.12	7.206	20.625	46.3	38.84	23.98	30.03	22.42	17.265	23.675	17.75	27.01	25.74	7.912	5.064	8.419	7.464	26.35	17.81	8.7525	26.395	31.71	8.5235	17.95	23.285	21.02	21.67	20.19	20.8	13.895
ENSG00000115827.9	DCAF17	7.4075	6.086	6.6635	9.041	8.906	9.248	11.53	3.5185	3.853	4.503	12.215	9.753	3.5575	5.245	4.33	4.829	4.702	3.5525	7.102	4.5535	7.273	17.775	11.39	12.38	13.87	10	6.46	8.403	6.321	8.241	9.443	3.042	1.997	3.659	2.775	6.472	6.955	2.899	12.64	12.91	3.4605	7.375	9.7335	8.045	8.472	7.097	7.502	4.7685
ENSG00000104824.12	HNRNPL	177.75	160	143.7	188.4	172.2	195.3	189.3	68.435	74.64	78.895	206.3	185.5	85.665	98.22	70.61	86.47	84.28	64.16	109	69.515	186.85	335.55	204.3	229.5	228.5	179.1	157.7	171.85	166.6	161.65	212.2	84.83	55.32	87.18	70.06	212.5	143.6	86.62	226.5	217.5	64.32	146.6	168.1	207.4	207.4	169.7	219.65	125.55
ENSG00000244462.3	RBM12	22.03	22.23	19.65	22.63	21.43	23.74	28.17	6.763	7.369	7.1275	24.9	21.45	8.5145	9.374	6.739	9.045	8.461	6.1335	11.62	7.088	22.535	52.26	37.59	28.97	31.77	20.27	18.495	20.03	21.33	19.315	38.97	10.67	7.549	10.54	6.73	24.14	19.56	9.487	27.785	39.39	7.7795	21.1	22.695	19.33	19.05	20.07	25.405	14.63
ENSG00000188529.10	SRSF10	6.4815	6.49	6.5205	7.472	6.567	7.378	6.299	1.36	1.55	1.812	5.4905	4.688	1.585	1.983	1.522	1.928	1.863	1.2575	3.137	1.666	6.778	17.76	10.68	6.939	8.61	5.644	4.819	5.2515	4.852	5.088	8.753	2.671	1.774	2.858	2.145	6.974	6.055	2.525	7.269	8.641	2.479	4.862	6.169	4.676	4.599	5.291	4.7885	4.37
ENSG00000155329.7	ZCCHC10	12.01	11.97	7.3965	16.72	14.16	14.64	12.03	5.1975	5.632	6.009	15.345	11.34	5.791	7.911	4.982	7.162	6.23	4.867	7.678	5.8405	12.03	22.36	12.01	13.575	15.69	13.12	12.97	11.605	13.39	11.36	14.2	6.17	4.852	6.279	5.118	12.64	10.35	9.6065	12.87	13.19	4.3235	9.916	11.645	8.272	7.483	12.9	15.065	8.346
ENSG00000107625.8	DDX50	41.505	34.16	22.91	47.21	45.1	59.33	45.33	11.005	12.29	12.91	35.54	28.03	15.215	17.19	11.24	14.87	15.46	10.385	16.38	11.675	39.505	65.59	54.06	61.475	67.77	46.25	25.765	41.145	26.27	41.555	48.74	16.89	10.26	15.24	8.712	32.23	25.64	16.57	52.235	55.27	16.01	43.72	36.555	31.29	30.25	26.48	30.68	21.065
ENSG00000167842.11	MIS12	16.59	17.64	13.65	16.61	19.08	14.46	17.44	7.2085	6.705	8.0975	13.27	12.21	7.736	8.295	7.79	9.62	8.051	7.282	15.27	9.7055	18.09	30.405	21.72	18.255	26.47	16.76	15.24	16.28	13.61	16.135	28.66	7.697	5.335	9.641	9.278	19.45	14.56	9.3325	22.415	21.14	9.583	24.48	20.19	12.35	11.84	18.25	28.045	13.93
ENSG00000034677.7	RNF19A	47.63	36.28	12.98	46.54	38.59	47.86	58.72	12.655	13.57	14.14	27.875	22.95	16.29	19.42	13.07	15.58	14.02	9.521	20.98	16.24	38.055	87.915	21.28	51.205	77.52	36.96	28.66	37.53	20.62	35.9	53.38	16.98	11.96	18.75	12.72	52.15	28.32	17.165	44.16	44.83	12.06	23.33	32.115	41.4	43.94	44.86	34.94	24.54
ENSG00000127804.8	METTL16	9.862	7.307	8.5325	11	10.11	13.78	13.32	4.3935	3.855	4.9955	10.11	8.685	3.902	4.56	4.509	5.016	5.238	4.4365	6.697	4.8235	10.065	18.84	10.87	17.165	17.25	11.96	6.814	11.135	7.039	10.935	13.88	4.539	3.641	4.515	2.667	9.74	7.766	4.721	13.315	18.43	3.809	11.43	11.22	10.43	11.35	6.887	8.0415	5.308
ENSG00000159140.13	SON	64.395	62.72	49.325	74.55	73.41	82.51	79.31	15.645	17.1	19.245	54.07	53.99	24.71	22.48	16.93	19.76	20.53	15.555	27.95	18.355	63.56	94.885	75.89	67.865	90.06	67.35	47.665	76.455	47.12	70.42	87.95	29.73	21.62	22.25	19.87	75.43	57.59	34.35	86.48	90.14	23.77	68.17	62.145	50.8	50.92	56.95	73.26	45.155
ENSG00000136450.8	SRSF1	116.25	124	113.65	151.8	140.1	152.6	150.7	53.02	50.43	56.26	174.5	163.4	51.17	61.45	54.76	65.18	61.16	49.27	86.56	59.61	134.2	266.45	154.2	179.8	210.8	162.4	127.2	149.45	125.4	135.65	198	64.94	40.35	81.07	51.1	154.1	125.5	56.09	173.5	233	46.68	185.2	188.4	105.3	107.6	128.4	157.4	101.1
ENSG00000151576.6	QTRTD1	10.165	9.578	9.0395	8.176	8.728	6.608	11.02	2.236	2.389	3.138	4.8985	4.493	2.988	3.048	2.439	3.174	3.866	2.6655	5.262	2.9745	10.975	22.89	14.26	11.27	12.23	7.043	8.018	8.288	9.394	8.4155	15.17	2.88	1.745	4.929	3.671	11.84	8.414	2.5075	12.485	11.61	4.136	8.494	10.26	10.26	10.24	8.641	15.115	6.7355
ENSG00000158691.10	ZSCAN12	3.972	2.577	2.435	2.884	3.139	3.386	6.173	1.2465	1.497	1.495	6.725	5.665	1.8245	2.019	1.36	1.802	1.739	1.254	2.032	1.4245	4.288	8.2455	4.355	6.387	7.977	4.636	2.982	3.687	2.1	3.5645	6.393	1.353	0.9229	1.363	0.8859	3.163	3.541	0.6071	5.722	6.376	1.559	3.689	5.23	2.473	2.493	3.504	4.0125	2.415
ENSG00000205581.6	HMGN1	44.365	50.97	44.79	60.4	55.99	47.72	76.85	32.65	29.5	34.38	88.27	86.1	31.745	32.46	30.25	39.5	40.87	27.165	48.28	31.24	71.1	192.15	89.97	95.03	103.8	61.47	61.915	91.56	87.74	97.855	97.72	28.72	15.95	48.56	21.52	86.62	71.74	10.05	79.95	124.8	38.82	94.91	99.73	73.71	62.91	72.86	88.295	53.27
ENSG00000178694.5	NSUN3	4.262	3.829	3.7605	4.84	4.994	4.589	5.271	1.771	1.976	2.6725	3.0095	2.542	1.911	2.392	2.035	2.44	3.104	1.9275	3.276	2.0685	4.393	8.2915	4.999	5.461	6.128	3.772	4.3825	3.385	3.199	3.1845	4.387	2.044	1.293	1.973	2.048	5.123	3.773	0.81155	5.938	5.646	2.058	4.248	4.802	3.869	4.001	4.622	5.6355	3.673
ENSG00000164329.9	PAPD4	32.655	25.06	19.475	27.05	28.45	29.44	31.9	8.0075	8.297	9.816	22.91	18.9	9.633	11.61	8.799	10.03	10.69	8.4105	17.3	10.285	31.495	56.195	32.65	30.135	33.12	24.56	21.73	23.84	21.14	22.21	33.28	9.67	7.14	14.33	10.95	31.22	21.89	11.445	37.385	41	9.6185	19.85	26.99	29.68	29.88	26.22	41.905	18.585
ENSG00000117713.13	ARID1A	29.65	24.99	24.485	31.97	29.5	35.3	43.12	11.3	12.13	12.62	34.255	37.07	15.645	14.7	10.02	12	14.79	9.9855	15.88	11.07	30.125	55.695	26.67	36.965	43.35	30.72	25.815	27.165	32.38	26.29	42.28	12.89	10.69	12.34	11.67	35.55	29.97	15.83	44.125	42.58	12.19	27.92	29.635	32.25	32.84	29.67	45.755	25.655
ENSG00000138668.14	HNRNPD	117.05	106.1	73.63	107.8	103.6	115.5	125.5	44.98	46.6	42.28	120.95	105.6	47.015	59.01	40.34	54.63	47.27	34.445	62.56	48.37	133.05	248.7	131.7	161.6	176.1	115.7	97.985	101.95	107.8	93.62	145.7	54.06	33.07	53.15	39.76	132.9	110.5	49.435	140.25	191.2	53.07	119.3	117.85	128.5	126.4	109.6	141.25	91.545
ENSG00000138398.11	PPIG	26.965	22.08	17.96	26.98	25.14	34.38	29.62	10.165	11.22	11.895	33.635	24.89	11.63	16.56	10.95	14.52	13.19	9.697	20.43	11.01	26.885	45.52	31.86	33.765	35.97	27.55	21.44	26.24	20.83	24.2	31.36	12.02	7.734	10.1	11.89	26.82	22.89	14.08	32.71	35.32	8.5955	28.81	25.56	21.99	21.72	23.38	24.21	16.01
ENSG00000020922.8	MRE11A	12.67	9.907	6.7275	8.916	9.832	10.37	13.1	2.4105	2.047	2.6635	5.3275	5.395	2.16	2.292	2.431	2.8	3.032	1.9555	4.721	2.58	12.09	36.245	15.7	10.813	18.4	9.452	7.684	9.0755	9.087	8.8605	13.96	3.731	2.188	3.527	2.742	10.65	9.688	3.146	14.35	14.98	4.9635	4.303	9.67	11.77	12.4	8.754	12.295	7.1105
ENSG00000143390.13	RFX5	19.54	16.77	31.07	31.34	27.89	29.39	31.15	10.03	12.45	10.225	26.82	24.65	14.465	16.45	9.412	13.68	10.56	8.059	13.74	11.355	19.5	93.485	17.31	23.465	30.05	32.67	20.375	28.45	16.29	29.005	27.19	8.674	5.829	13.28	4.507	25.73	18.33	8.792	24.45	16.98	5.0035	27.92	24.38	10.92	11.26	27.39	47.93	13.745
ENSG00000162521.14	RBBP4	28.055	22.98	29.085	29.85	28.81	30.74	40.2	14.98	16.93	17.165	51.57	42.1	19.67	24.01	13.54	19.38	18.7	13.005	22.61	15.77	30.1	71.8	39.09	47.525	59.01	29.61	25.925	32.07	24.45	30.365	48.37	13.48	9.747	14.01	9.841	32.71	31.12	14.815	38.95	53.24	15.095	35.08	31.61	27.93	29.83	29.31	34.27	24.69
ENSG00000198830.6	HMGN2	122.25	105.6	93.685	134.6	139	172.2	129.5	52.625	41.95	49.805	121.75	105.8	45.07	50.37	46.22	63.33	57.58	41.78	99.68	51.78	139.7	317.05	153	190.75	245.3	123.4	113.4	124.4	116.2	107.9	220.9	47.89	27.26	64.18	36.03	155.9	102.2	48.565	172.8	247.4	52.46	193.9	146.15	121	116.3	121.8	165.85	78.87
ENSG00000122008.11	POLK	12.38	9.906	8.769	12.96	11.93	14.51	11.37	3.057	2.837	3.817	8.57	8.225	3.282	3.848	3.711	4.18	4.153	3.0005	9.185	4.1505	10.63	25.54	15.34	12.405	15.23	9.78	5.4985	9.753	4.835	9.372	11.1	4.331	2.783	3.888	3.073	10.69	7.045	5.0235	15.825	13.61	3.3135	9.093	8.7095	5.227	5.16	6.329	7.0315	5.1655
ENSG00000189266.7	PNRC2	14.925	17.17	12.63	16.54	15.11	16.97	15.3	4.03	4.827	5.0695	9.502	7.56	4.997	6.232	4.48	5.012	5.08	3.806	8.538	4.5025	14.24	29.985	17.12	14.76	20.05	14.98	12.77	12.615	9.795	11.495	16.21	6.083	4.222	9.178	2.867	17.54	9.328	4.224	13.625	19.1	3.4365	7.64	12.05	7.761	7.948	11.97	11.76	10.11
ENSG00000094880.6	CDC23	17.835	13.77	13.38	16.04	16.67	19.16	24.33	6.9435	7.864	8.3025	23.95	21	8.985	10.18	7.205	8.907	9.123	6.3365	11.43	7.502	17.6	46.25	26.89	21.305	22.18	18.95	14.655	17.68	18.23	18.57	20.27	7.086	6.5	9.711	7.196	16.51	14.71	6.402	20.725	22.66	5.746	15.09	16.75	19.03	20.7	14.27	18.635	11.845
ENSG00000105323.12	HNRNPUL1	93.17	68.16	56.175	86.38	86.62	113.5	101.3	28.34	28.45	29.63	71.665	69.71	33.555	33.51	28.38	30.88	31.87	26.04	45.46	30.905	82.04	141.2	115.2	107.05	117.4	94.62	64.84	90.895	73.07	88.6	107.2	38.77	24.46	30.49	19.68	88.98	66.49	40.615	94.64	128.6	29.17	64.76	69.655	81.33	91.35	70.65	77.355	54.45
ENSG00000180008.8	SOCS4	9.9335	10	5.974	12.06	11.51	11.92	10.09	3.668	3.501	3.954	7.7215	7.49	3.9635	4.349	3.964	4.854	4.37	3.5465	8.325	5.053	9.346	26.045	12.89	8.886	10.47	9.448	7.467	9.717	6.602	10.965	12.99	5.178	3.232	4.494	2.763	13.35	7.319	3.6095	15.205	7.535	2.7515	8.623	9.084	7.011	6.854	8.345	10.775	7.4495
ENSG00000176261.11	ZBTB8OS	10.015	9.061	9.0635	13.8	13.39	13.36	13.65	6.2115	7.449	7.4315	14.885	12.63	7.906	9.713	6.588	8.996	7.782	6.6965	7.51	7.0015	10.325	28.95	13.63	12.325	13.24	12.01	11.16	12.935	10.06	13.045	14.15	6.221	4.949	7.72	5.967	13.12	9.416	7.4255	12.035	9.62	5.4515	17.11	13.395	8.372	7.818	12.24	14.11	10.265
ENSG00000183431.7	SF3A3	35.78	29.42	26.415	39.93	37.29	42.73	37.14	11.51	12.61	14.57	37.055	29.59	17.24	19.25	11.35	14.7	16.17	10.895	16.58	13.84	34.605	62.485	58.24	40.98	40.05	34.88	26.035	35.415	28.8	34.21	45.41	12.68	9.226	14.65	10.53	35.86	26.67	24.29	43.565	44.49	12.6	27.31	31.505	31.69	33.9	27.68	37.46	21.255
ENSG00000155561.10	NUP205	18.375	15.43	13.435	17.74	18.51	19.42	20.89	4.4675	4.637	5.305	21.265	20.72	6.6005	6.06	4.583	6.112	5.999	4.2105	7.208	5.2195	19.2	70.45	28.79	25.405	24.68	18.54	15.255	19.475	22.76	18.285	29.86	6.555	4.014	7.24	4.427	20.83	21.07	8.5045	27.175	27.43	6.052	23.41	18.23	21.69	22.78	17.77	24.07	12.87
ENSG00000104320.9	NBN	17.425	15.7	13.15	17.83	18.3	18.86	20.69	7.295	7.866	9.3635	15.05	12.15	7.895	10.65	8.194	10.04	10.93	6.944	13.42	8.2295	17.31	71.16	31.12	20.96	25.7	25.42	16.635	36.35	15.81	38.725	21.11	7.012	5.179	8.801	6.913	21.61	15.68	7.4	36.45	19.54	6.906	16.02	16.875	10.66	10.9	15.9	19.55	8.3455
ENSG00000137574.6	TGS1	13.67	12.92	8.48	10.96	11.41	11.2	16.89	3.1155	3.778	4.0505	14.025	12.78	4.9185	5.212	3.328	4.544	4.506	3.179	4.062	3.1375	14.035	31.31	22.52	15.79	16.2	12.11	9.742	11.635	12.11	11.13	18.22	4.442	3.322	5.107	4.039	13.32	10.61	7.465	15.29	18.27	4.206	11.29	12.835	13.88	14.23	11.71	14.88	8.0365
ENSG00000102738.6	MRPS31	15.64	15.85	16.87	15.82	16.92	17.46	20.32	9.1705	9.261	10.18	22.855	18.73	9.481	12.42	9.505	13.1	11.15	8.698	14.61	10.87	17.675	48.005	20.17	22.865	22.9	17.32	14.835	16.205	17.25	16.125	23.87	12.04	12.79	12.65	13.18	16.73	14.4	14.405	19.88	27.81	6.908	19.04	16.87	13.7	13.58	15.11	20.16	12.555
ENSG00000174547.9	MRPL11	20.39	20.67	14.495	25.63	25.73	26.38	24.97	7.4415	8.288	8.748	18.085	16.99	10.315	11.16	6.85	9.103	9.846	7.1055	8.145	7.809	21.815	52.115	36.72	27.96	27.6	29.61	25.39	26.99	24.09	26.835	28.28	14.42	12.84	16.34	14.12	19.53	17.19	18.025	24.315	30.66	11.66	16.36	22.96	19.11	18.77	21.45	23.835	19.605
ENSG00000144028.10	SNRNP200	81.77	58.69	59.5	78.43	71.01	88.44	101.6	23.14	26.96	28.43	109.6	102.4	36.185	34.46	21.32	24.29	31.1	22.655	32.41	21.7	80.2	149.6	91.23	102.58	101.3	75.33	61.405	78.12	60.27	73.26	97.66	29.73	23.12	31.25	24.46	80.78	69.28	45.175	90.715	131.5	31.62	79.5	79.375	70.6	77.97	74.11	91.365	54.325
ENSG00000030066.9	NUP160	17.165	13.57	9.263	13.04	14.59	16.17	15.01	3.0115	2.854	3.407	14.09	14.11	3.543	3.24	3.045	4.092	3.465	2.602	5.278	3.518	16.015	29.16	21.24	21.235	23.22	12.72	10.325	13	11.46	11.79	20.54	5.377	3.775	6.303	4.713	16.88	13.1	5.719	22.12	26.51	6.6225	12.99	13.805	12.54	13.78	12.26	15.425	9.234
ENSG00000142856.12	ITGB3BP	3.8245	2.966	3.329	3.525	4.042	3.799	4.397	1.559	1.724	1.763	4.06	3.52	1.7495	2.031	1.428	2.03	1.962	1.5175	2.525	1.699	4.667	15.57	6.583	4.899	6.211	4.45	3.2445	4.935	3.734	5.03	4.969	1.594	0.9316	2.607	0.9905	3.904	3.839	1.0265	6.356	8.097	1.8385	4.791	4.5925	3.667	3.426	3.343	4.6705	2.6995
ENSG00000117133.6	RPF1	34.585	31.59	24.93	38.64	37.32	40.86	38.15	12.175	13.25	20.075	18.865	17.3	15.935	17.79	11.3	16.02	28.72	14.63	19.32	13.18	35.705	49.24	44.03	43.03	42.74	39.2	31.76	35.51	31.93	35.345	41.7	20.45	18.4	19.53	14.34	34.69	27.85	24.865	38.93	35.15	12.665	32.3	33.81	33.95	33.36	28.06	38.275	25.83
ENSG00000104064.12	GABPB1	10.94	10.96	6.5915	9.753	9.453	10.4	9.214	2.4885	2.593	2.7475	11.8	8.25	2.7415	3.62	2.809	3.481	3.051	2.251	3.952	2.659	11.5	26.495	14.11	11.984	11.61	7.447	6.74	7.257	7.983	7.0475	11.69	3.386	2.607	3.564	4.507	12.26	7.65	4.015	11	9.89	2.8815	6.708	9.459	7.902	7.616	8.628	13.075	6.172
ENSG00000183735.5	TBK1	20.855	17.81	22.7	19.49	19.13	20.86	22.87	6.948	8.181	7.329	21.725	18.1	10.635	13.64	8.076	11.3	7.776	6.466	13.26	8.924	20.05	40.31	27.34	22.195	23.28	18.32	14.085	17.84	15.6	17.815	21.97	7.278	5.52	7.956	8.828	24.44	16.55	13.45	21.47	19.78	5.387	18.16	19.805	14.23	14.81	17.85	24.33	13.155
ENSG00000151461.15	UPF2	23.37	17.64	9.541	22.26	21.68	31.43	27.67	9.0835	10.11	10.63	30.645	21.33	11.015	14.91	9.142	11.23	11.25	9.554	12.66	10.17	21.335	39.835	26.44	22.21	27.57	28.8	17.6	22.895	16.33	24.01	24.3	8.324	6.32	8.519	7.599	18.57	16.21	16.285	28.635	29.32	7.57	15.32	20.75	19.97	22.2	17.27	21.38	11.68
ENSG00000035928.10	RFC1	22.975	17.32	24.35	23.86	20.31	24.86	23.99	8.6945	8.035	9.703	17.26	17.23	10.845	10.3	9.813	10.75	10.21	8.319	18.36	10.365	22.12	50.7	27.74	23.72	26.38	23.17	14.61	21.95	15.48	20.755	25.54	8.953	5.489	11.66	10.45	23.37	18.52	7.164	27.24	34.59	16.465	23.92	20.78	19.77	21.51	16.12	19.96	15.985
ENSG00000109536.7	FRG1	37.925	28.22	20.13	36.18	34.84	42.12	31.6	12.9	12.9	13.555	30.71	25.04	13.935	17.78	12.5	16.22	16.1	12.18	21.15	13.81	34.925	52.02	31.86	33.695	38.13	32.71	21.765	31.555	24.98	30.705	34.54	14.37	10.99	15	10.19	28.27	20.92	12.34	41.12	36.8	11.92	18.89	24.75	27.43	28.01	22.6	29.95	19.575
ENSG00000121864.5	ZNF639	18.37	15.11	12.405	25.65	21.64	26.62	20.52	8.1105	8.415	8.5115	18.35	14.92	9.375	10.88	8.347	8.833	9.426	7.2825	11.83	7.9355	18.95	24.245	21.48	22.27	27.85	23.03	12.81	21.445	10.75	21.07	26	8.86	6.394	6.887	6.245	18.42	14.3	9.219	21.67	24.75	6.544	17.16	18.095	10.66	10.53	13.65	15.66	9.626
ENSG00000111445.9	RFC5	8.8895	6.916	6.943	7.306	8.233	8.603	13.08	3.975	4.735	4.291	11.155	10.41	6.3245	6.55	5.388	4.538	4.969	3.4025	6.416	4.5875	9.561	37.375	10.73	14.645	15.83	8.739	8.4325	8.074	10.56	7.399	13.74	3.047	1.892	4.717	5.02	8.383	7.699	2.4065	12.235	18.74	4.2135	8.78	10.465	8.95	9.011	9.071	10.725	7.033
ENSG00000118260.10	CREB1	13.95	11.31	5.7765	13.53	12.52	14.84	12.99	4.2385	4.468	4.125	14.22	10.31	4.401	5.699	4.589	4.978	4.593	3.5215	7.872	4.216	12.97	20.245	14.6	14.905	17.22	10.56	8.2005	9.648	9.005	9.2255	13.47	4.546	3.333	4.228	2.821	12.9	9.985	3.0515	14.62	14.28	3.6145	8.142	10.925	10.65	10.72	9.912	12.955	6.007
ENSG00000126457.16	PRMT1	54.425	57.83	60.54	59.93	56.49	58.34	75.81	31.9	34.41	37.35	86.39	82.62	40.685	42.98	33.23	49.87	41.67	31.54	44.82	33.46	63.555	208	106.4	99.22	116.2	71.18	52.855	63.7	58.63	63.195	110.7	47.76	35.09	33.58	18.83	72.63	50.06	68.46	76.19	106	20.56	92.47	75.63	54.76	54.78	50.91	77.17	36.555
ENSG00000119041.6	GTF3C3	13.06	10.84	10.3	10.24	11.29	11.59	15.57	3.462	3.938	4.4915	10.26	10.25	5.586	6.019	3.908	5.197	4.596	3.5095	6.311	4.332	13.285	26.41	19.53	13.315	13.77	11.18	9.53	10.57	10.22	10.78	13.73	5.774	4.37	5.897	4.382	12.32	9.998	7.212	15.165	14.96	6.198	11.71	10.415	12.41	13.28	11.13	12.765	9.5075
ENSG00000167562.7	ZNF701	3.31	2.485	2.3595	3.063	2.991	2.354	3.812	0.7251	0.6852	0.9472	2.0825	2.285	0.82175	0.7865	0.8419	0.9303	1.045	0.73695	1.379	0.95555	3.442	5.221	3.902	3.633	4.528	2.718	2.874	2.7	2.217	2.689	4.205	1.193	0.8343	1.7	0.5198	3.066	3.361	0.74655	4.569	4.344	1.1725	2.595	4.421	2.575	2.689	3.623	3.6685	2.4625
ENSG00000172534.9	HCFC1	19.12	19.69	23.405	28.04	25.26	25.73	33.34	9.593	12.3	9.9125	33.045	38.96	18.295	15.99	9.147	11.66	11.88	8.1825	11.13	8.579	20.535	41.825	24.91	31.76	32.48	32.67	22.2	28.03	22.91	28.285	41.12	11.66	8.865	12.27	9.373	29.23	21.01	14.91	27.385	36.31	9.0385	36.55	28.605	19.21	18.4	24.54	34.195	20.205
ENSG00000130544.7	ZNF557	1.755	1.841	2.0075	1.883	2.133	1.524	2.821	0.6978	0.7742	0.8547	3.2035	2.659	0.93875	1.138	0.8089	0.941	1.016	0.682	1.323	0.83715	1.9935	4.771	3.319	2.56	3.064	1.956	1.7095	1.833	1.756	1.838	2.907	0.7503	0.5535	1.26	1.011	2.077	1.874	0.6585	2.5465	3.016	1.0205	1.984	2.2295	1.794	1.882	1.94	2.9115	1.608
ENSG00000180357.5	ZNF609	12.515	12.03	9.308	13.31	11.64	15.26	20.13	5.246	5.431	5.936	15.405	15.77	7.045	7.204	6.217	6.671	6.508	5.065	9.384	6.607	12.405	25.895	15.33	16.955	19.42	16.78	9.4275	16.69	8.717	17.415	20.12	5.821	3.27	5.544	3.89	16.44	10.77	4.271	17.99	30.1	3.3005	13.03	15.995	11.71	12.62	10.13	11.155	7.283
ENSG00000145996.7	CDKAL1	9.4195	7.671	4.9395	8.092	8.543	10.59	10.01	2.305	2.272	2.5775	6.14	5.496	2.774	2.998	2.327	3.069	2.842	2.0675	6.36	2.652	9.932	16.545	9.165	11.7	12.77	8.07	6.3075	7.375	6.542	6.9725	11.62	3.43	2.436	3.686	2.458	9.339	7.662	6.2565	11.3	13.02	3.659	6.339	8.0775	9.355	10.25	6.733	8.5845	5.619
ENSG00000116747.8	TROVE2	11.175	8.92	6.8225	10.48	10.5	11.89	10.66	4.647	3.959	4.679	7.9425	8.098	4.248	4.679	4.248	4.539	4.651	3.7945	10.51	5.186	10.02	17.33	12.67	11.035	13.2	10.17	6.2275	10.15	6.804	9.9485	11.46	4.793	3.22	3.289	2.817	10.66	7.286	4.419	13.74	14.37	2.875	6.417	9.244	8.036	8.243	6.482	6.9585	4.3085
ENSG00000003056.3	M6PR	54.335	46.91	51.49	52.34	51.99	55.95	61.95	12.85	13.95	17.56	34.7	31.15	18.87	23.04	14.02	19.48	18.93	13.51	27.76	16.675	50.19	136.9	89.06	54.83	56	44	38.22	47.02	41.78	46.88	54.32	28.92	19.9	22.27	13.35	73.03	52.18	22.075	49.44	54.26	21.69	32.58	39.71	36.06	39.16	46.89	77.15	34.61
ENSG00000113522.9	RAD50	14.47	13.06	14.275	15.92	15.68	17.29	22.01	4.922	5.731	6.3045	14.465	13.78	7.9495	8.83	5.563	6.801	6.986	5.0135	9.027	5.778	14.595	42.09	30.39	17.775	19.3	17.75	13.835	17.07	14.74	17.265	20.48	7.105	5.061	7.137	5.889	13.53	14.36	9.279	18.2	24.35	7.626	17.85	15.765	14.64	14.9	14.51	11.065	12.825
ENSG00000128534.3	NAA38	12.375	9.778	6.522	10.87	10.56	9.98	9.49	1.9415	1.717	2.213	4.3975	4.547	1.8155	2.02	2.052	2.471	2.249	2.0125	5.092	2.6605	12.575	23.195	14.06	12.08	13.56	8.508	8.7685	8.235	9.05	7.948	11.77	4.573	3.038	4.97	3.947	12.3	9.856	3.453	12.72	12.85	5.264	9.044	11.965	9.535	8.809	10.42	16.04	7.7275
ENSG00000066654.8	THUMPD1	24.075	19.57	21.545	32.94	28.71	29.23	42.14	9.154	10.44	11.43	31.5	24.22	11.675	15.6	9.893	13.15	14.05	8.7145	14.18	9.111	25.795	35.915	28.71	38.205	45.22	36.13	21.965	34.485	18.83	30.68	44.42	8.387	6.459	15.36	9.644	26.61	22.83	11.435	25.895	46.14	12.25	24.68	46.895	22.83	22.23	24.02	25.66	24.785
ENSG00000143436.6	MRPL9	41.9	34.79	28.05	41.81	41.61	45.35	43.47	17.775	20.98	20.235	46.695	41.78	27.465	31.76	17.27	25.28	23.08	16.13	25.55	20.99	43.285	69.065	54.66	43.615	45.66	41.49	32.045	39.985	33.82	39.7	44.64	16.61	14.38	25.27	14.18	39.49	31.9	31.545	44.095	50.24	16.795	33.23	45.44	41.86	43.48	33.93	42.94	27.78
ENSG00000145241.6	CENPC	12.06	10.41	7.7175	10.98	10.59	11.57	13.73	2.3705	2.509	3.4835	8.214	8.459	3.3495	3.477	3.029	3.725	3.865	2.7335	6.337	3.37	12.67	20.86	8.956	13.225	16.13	10.17	8.238	10.415	10.04	9.0795	13.38	4.163	2.138	4.469	3.305	10.88	11.08	1.9815	17.96	20.47	7.8135	11.66	12.16	9.692	9.621	10.44	12.555	8.7315
ENSG00000103061.7	SLC7A6OS	9.944	7.961	6.437	9.361	9.211	9.871	10.59	4.144	4.751	4.7575	10.685	10.24	5.2205	5.751	4.404	5.373	4.975	3.841	9.091	5.337	9.369	21.31	14.99	9.505	13.49	7.929	6.991	8.286	6.842	8.402	8.698	4.637	3.947	4.882	2.185	8.387	8.004	5.1665	12.615	10.82	3.4085	6.214	8.344	6.204	6.658	7.709	10.28	6.231
ENSG00000171960.6	PPIH	14.05	10.87	10.995	12.7	12.57	13.47	13.76	6.69	7.334	6.9345	15.59	12.99	8.527	10.46	6.08	7.553	8.383	6.157	8.351	6.063	14.765	44.105	19.07	17.175	15.75	12.46	12.285	11.02	16.01	10.83	15.94	7.506	5.078	7.103	3.733	15.02	12.8	4.609	17.74	18.95	4.5165	8.929	14.08	14.84	15.03	13.53	19.405	10.32
ENSG00000156504.12	FAM122B	23.36	21.07	20.915	30.88	30.8	33.86	34.51	15.52	17.41	17.14	32.14	25.64	17.275	22.97	16.45	18.61	24.79	14.75	25.77	18.19	23.36	45.315	26.84	31.335	32.11	26.09	21.99	26.625	20.64	27.625	46.28	9.862	6.835	14.1	5.967	29.36	20.82	4.291	35.445	52.18	9.123	30.27	28.68	21.21	20.14	26.11	38.92	21.3
ENSG00000198301.7	SDAD1	24.68	21.57	18.99	30.23	28.74	33.8	31.42	8.884	11.08	11.235	26.14	19.29	14.025	19.88	10.1	13.59	13.6	8.1965	11.94	9.448	25.17	35.48	38.12	35.07	33.92	26.72	19.095	27.135	20.28	27.9	33.28	10.76	7.273	11.55	8.663	21.91	22.21	18.155	33.75	27.01	14.075	23.71	26.185	24.33	25.63	19.64	25.755	16.8
ENSG00000105618.9	PRPF31	53.905	45.1	45.56	64.34	59.09	63.5	61.33	27.865	31.29	29.75	71.795	67.26	35.895	39.56	29.17	34	32.25	26.41	36.86	29.565	55.115	79.575	72.64	73.8	75.62	66.36	44.57	62.2	46.55	58.685	68.21	26.24	21.66	35.84	28.57	54.53	44.12	27.76	67.625	71.51	18.275	61.03	69.905	56.82	59.36	47.43	66.805	38.725
ENSG00000153187.12	HNRNPU	108.85	110.5	94.405	122.5	113.4	136	137.8	54.745	53.83	60.565	164.5	132.2	56.03	69.27	54.55	67.08	71.67	49.595	87.57	56.805	109.4	225	164.1	165	159.7	103.6	85.025	114	90.46	109.5	154.8	53.11	34.68	49.2	32.11	115.8	90.04	64.655	153.35	181.5	43.655	92	95.675	95.68	92.97	90.57	106.05	70.345
ENSG00000104517.8	UBR5	35.235	26.48	15.915	34.68	31.38	40.61	41.18	9.431	9.995	12.355	33.275	35.31	14.255	13.72	9.502	10.84	13.97	9.0995	12.42	9.361	34.115	114.6	43.72	34.63	39.49	36.55	21.995	31.885	24.44	31.38	34.36	14.53	8.927	8.187	6.6	32.68	24.68	22.405	41.21	43.11	10.085	28.7	26.665	31	32.96	24.49	24.11	17.225
ENSG00000249855.1	EEF1A1P19	2.189	1.722	1.183	1.926	1.808	2.382	2.434	0.4279	0.4557	0.56005	0.78805	0.8494	0.7211	0.7056	0.4892	0.6199	0.7623	0.45855	0.866	0.5296	2.2755	5.3885	3.58	2.535	2.683	2.008	1.443	1.881	1.561	1.7015	2.136	0.669	0.3018	0.9401	0.4195	2.259	2.07	0.34125	2.618	3.046	0.89505	1.339	2.527	2.165	2.32	1.517	1.5785	1.21
ENSG00000122882.6	ECD	20.68	16.9	15.245	20.52	19.92	25.03	21.81	7.151	7.786	10.51	18.44	15.26	8.6565	11.28	7.121	9.908	11.63	8.0845	13.54	7.73	20.765	35.265	22.77	23.765	25.15	17.65	12.905	16.43	15.82	16.115	20.03	8.562	5.627	8.971	6.474	17.68	16.24	7.571	25.585	23.7	6.5785	18.4	20.455	17.82	20.4	12.2	16.02	11.575
ENSG00000168228.10	ZCCHC4	6.5055	4.732	4.351	5.403	5.507	5.693	7.408	1.619	1.685	1.8395	6.524	5.411	1.9515	2.193	1.85	1.961	1.915	1.581	4.063	1.926	6.19	10.65	8.844	6.9665	7.188	5.358	4.182	4.627	4.034	4.5945	8.639	2.845	2.238	2.504	1.806	5.392	4.726	3.764	8.0495	7.85	2.019	3.829	5.3045	4.91	5.101	4.902	5.842	3.691
ENSG00000163166.9	IWS1	33.585	33.87	20.155	38.37	34.98	33.83	38.43	17.45	14.2	18.205	34.3	30.51	17.375	18.67	19.68	22.36	18.71	16.625	37.08	24.125	35.24	57.96	47.34	41.715	42.29	35.73	29.265	36.405	27.93	36.32	41.72	24.16	18.46	18.74	17.75	40.05	29.9	30.245	40.955	32.17	10.79	40	36.27	30.57	30.05	31.62	39.765	23.01
ENSG00000176731.7	C8orf59	39.12	31.92	25.49	39.17	40.01	42.66	39.43	12.515	12.3	11.595	17.36	14.6	11.95	14.75	11.01	15.48	11.67	9.767	19.66	13.775	42.41	67.02	39.65	46.955	48.47	38.42	27.325	34.29	34.15	31.9	42.66	19.31	16.08	21.01	15.05	33.31	32.62	15.01	45.29	49.4	21.565	35.35	38.515	31.33	30	32.61	38.755	36.785
ENSG00000079246.11	XRCC5	132.6	110.1	97.1	148	133.8	173.5	174.8	40.105	44.61	44.82	116.4	95.29	51.34	61.15	43.3	55.18	51.12	36.41	82.9	46.43	136	290.9	196.8	192.5	177.1	119.9	97.455	127.95	126.2	127.45	158.8	56.34	41.65	65.63	49.62	132.5	111.9	75.365	150.15	165.9	46.18	111.1	105.55	129	137	104.4	130.6	85.74
ENSG00000135829.12	DHX9	57.775	53.04	43.15	57.75	55.1	60.86	72.7	23.665	26.54	31.665	89.445	68.38	29.705	36.94	23.98	30.91	34.35	22.81	40.4	26.685	59.71	101.8	88.14	86.075	92.51	55.23	46.005	56.665	50	52.735	77.67	24.67	15.84	30.37	15.56	67.88	50.6	22.315	78.99	88.52	21.525	55.38	52.945	53.58	55.98	50.25	61.57	40.035
ENSG00000060688.8	SNRNP40	15.26	13.16	12.88	13.92	14.57	12.82	15.4	5.0055	5.095	6.0945	21.13	17.58	6.028	7.164	5.74	7.632	6.106	5.0135	13.3	7.027	16.675	35	23.56	19.545	19.53	13.46	12.23	13.63	13.25	12.47	20.99	6.671	4.321	7.146	4.684	15.44	11.46	6.9955	20.29	18.79	4.508	16.7	16.075	14.83	15.76	13.02	20.015	9.507
ENSG00000063244.8	U2AF2	86.55	90.67	84.79	96.69	97.24	92.51	122.6	38.675	43.23	48.33	143.75	146.9	58.89	57.59	40.52	50.49	54.98	38.535	66.5	41.125	96.96	183.1	143.6	143.2	168	104.4	94.84	102.75	104.1	100.75	156.5	46.39	32.04	56.85	45.41	117.4	87.6	35.925	114.3	158.6	36.07	155.6	119.4	93.22	91.25	103.8	156.3	75.07
ENSG00000151923.13	TIAL1	47.655	42.29	29.445	45.98	44.18	43.15	50.88	13.84	13.58	15.72	59.175	61	17.53	18.31	16.93	17.39	15.08	12.77	37.97	20.5	47.495	88.35	62.5	55.68	78.26	55.64	41.755	45.895	48.79	43.08	53.69	20.65	14.74	24.4	18.5	57.29	44.87	28.48	57.075	69.8	18.9	47.92	52.35	47.27	45.76	48.45	61.93	36.93
ENSG00000118412.8	CASP8AP2	6.0285	4.886	3.0875	6.266	6.147	7.568	7.546	1.8625	1.905	2.0315	7.9885	8.177	2.5105	2.602	2.052	2.385	2.101	1.729	3.594	1.989	5.6115	10.76	7.985	6.4025	7.873	7.504	4.4145	5.874	4.01	6.147	6.599	2.452	1.756	1.875	1.462	5.263	4.55	3.2015	8.4935	6.955	1.9045	5.526	5.0885	4.213	3.962	4.727	5.3065	3.099
ENSG00000041357.11	PSMA4	82.35	72.07	70.925	73.43	78.87	74.49	77.28	27.23	31.15	28.125	60.89	54.44	39.785	48.22	28.04	40.48	31.63	22.825	50.35	32.335	77.22	181.6	105.2	82.335	77.12	85.74	76.075	74.3	81.77	74.51	76.62	35.04	35.05	47.41	47.58	89.26	54.13	65.285	83.775	64.75	22.65	51.08	90.385	65.54	64.48	78.05	97.76	54.12
ENSG00000136213.7	CHST12	24.505	22.9	17.495	24.83	25.27	22.28	25.64	7.7645	9.219	8.8835	19.43	18.35	10.87	11.03	9.216	10.68	9.474	8.371	14.45	9.9345	23.4	38.55	29.55	34.44	32.44	20.84	13.065	19.99	9.617	19.7	27.75	12.43	7.259	10.43	3.93	25.71	14.42	5.534	34.29	20.14	7.154	27.75	22.71	21.44	22.24	13.95	37.005	11.74
ENSG00000091009.6	RBM27	13.315	10.72	6.498	14.68	12.58	17.74	14.57	4.122	4.203	4.541	14.235	10.03	4.0955	5.522	4.005	4.801	5.088	3.5295	6.31	3.9945	12.175	25.79	17.83	15.505	16.44	11.41	8.7635	9.753	9.569	9.5355	13.96	5.236	3.546	4.06	3.843	11.02	9.973	5.981	14.54	16.02	3.5375	7.712	10.355	10.71	10.41	9.141	8.493	6.6255
ENSG00000124459.7	ZNF45	5.9515	5.129	6.5785	6.4	6.073	6.27	8.504	2.194	2.343	3.106	9.4475	8.387	2.9395	2.844	2.386	2.867	3.293	2.4195	3.861	2.508	6.44	12.37	9.055	7.594	8.844	6.322	4.671	5.9865	4.656	5.7895	8.632	2.341	1.917	3.637	1.987	5.952	6.001	2.456	7.582	9.059	2.053	7.713	7.5865	5.506	5.486	5.775	7.948	4.2255
ENSG00000101868.6	POLA1	6.1445	5.206	2.943	5.921	5.87	8.444	7.733	2.525	2.225	2.4965	6.346	5.516	2.499	2.541	2.476	2.865	2.507	2.1955	4.94	2.7765	6.467	19.65	6.31	9.6835	9.879	7.016	4.7445	6.27	5.637	6.684	8.287	3.27	1.642	1.941	1.099	5.765	4.694	3.591	11.29	9.538	1.944	3.344	5.261	6.387	6.443	4.836	4.777	3.565
ENSG00000163510.9	CWC22	23.34	19.91	12.685	24.07	23.29	29.23	23.72	6.9135	7.119	7.756	21.905	17.06	7.8505	9.716	7.761	8.354	7.93	6.5625	12.12	7.7465	23.79	33.85	28.67	27.415	31.55	22.61	15.895	20.245	17.71	19.03	25.36	8.634	5.536	8.903	7.244	20.01	16.1	10.62	27.855	32.85	6.4315	16.64	20.215	18.61	18.47	16.39	21.83	11.865
ENSG00000092201.5	SUPT16H	47.67	36.63	31.5	46.55	44.71	60.49	55.32	15.385	20.39	18.66	87.455	72.06	25.24	29.49	16.28	24.81	21.37	15.125	24.37	18.33	44.41	118.05	75.96	65.735	72.15	53.31	39.055	49.99	37.64	48.355	68.44	17.66	11.31	17.13	11.11	42.15	35.76	18.655	61.2	68.08	14.9	41.65	43.06	45.1	49.18	40.45	47.11	28.61
ENSG00000168175.10	MAPK1IP1L	27.125	32.01	21.42	35.45	31.52	34.9	24.97	10.28	11.52	9.871	24.45	22	11.3	14.6	9.123	14.44	12.4	8.2645	14.28	10.825	29.42	60.505	35.7	29.705	31.64	27	21.38	28.14	24.31	28.47	43.14	16.85	12.42	19.86	9.51	33.38	22.83	12.235	30.125	41.65	7.9355	25.72	25.59	26.6	24.98	21.33	26.69	18
ENSG00000105849.5	TWISTNB	11.43	10.57	8.497	11.21	11.9	14.77	12.94	4.1945	4.177	4.9235	9.9465	6.428	3.9135	6.157	4.393	5.974	5.567	4.028	7.911	4.469	10.9	25.675	21.27	14.16	13.59	12.13	8.24	11.305	8.931	11.69	16.46	4.633	3.561	4.037	3.392	8.745	7.592	5.651	12	11.42	3.8855	5.677	10.35	10.53	9.754	8.037	8.936	6.0635
ENSG00000134283.13	PPHLN1	16.845	13.83	15.54	18.7	17.99	20.14	17.9	7.928	8.983	8.9595	23.96	21.98	9.6945	12.59	7.739	10.65	10.3	7.058	10.94	8.178	17.24	34.385	24.13	19.35	20.56	16.18	13.48	15.535	13.93	15.515	19.85	9.296	5.722	8.494	6.068	16.73	14.89	8.521	19.41	23.51	6.1265	17.3	16.39	15.41	16.63	15.9	21.34	11.345
ENSG00000113593.7	PPWD1	32.335	28.32	19.415	29.9	30.37	29.92	30.54	10.96	12.65	12.67	38.435	34.9	16.825	16.86	11.98	13.79	13.83	10.975	21.5	13.285	32.79	47.89	41.21	38.53	43.25	31.25	27.475	29.645	23.16	26.105	47.42	12.71	9.054	14.11	10.06	33.52	25.86	12.055	46.975	51.52	13.255	36.49	35.275	27.89	27.66	31.22	51.235	23.915
ENSG00000100632.6	ERH	97.33	94.63	93.925	126.7	118.2	126.6	89.9	74.53	80.65	68.115	111.35	85.06	64.35	90.23	66.83	88.19	75.56	57.39	83.6	65.755	104.95	311.45	163.5	128.9	116.9	107.4	82.685	104.5	89.49	99.005	138.1	50.54	37.12	64.94	46.69	102.2	81.11	40.375	116.2	122.6	32.305	123.9	104.45	78.92	76.72	85.98	110	65.11
ENSG00000205250.4	E2F4	72.51	78.84	60.51	77.3	80.71	70.81	85.68	20.11	24.01	25.355	76.605	85.91	37.305	33.41	22.87	26.6	28.19	21.435	29.86	21.32	77.24	118.1	89.71	90.335	91.33	78.94	75.63	74.96	74.04	75.385	110.3	34.19	24.58	45.3	26.14	95.66	56.1	40.525	83.6	85.45	27.26	101.2	90.745	61.4	61.32	81.27	116.1	60.08
ENSG00000183808.7	RBM12B	5.9375	5.581	4.974	9.03	8.144	7.516	10.24	2.0415	2.312	2.619	7.1755	8.929	3.2625	3.423	2.343	2.529	3.076	2.006	3.894	2.222	6.41	22.305	11.46	11.405	15.48	7.047	5.2365	6.343	5.264	5.9985	8.104	4.612	2.924	3.16	2.518	8.188	8.044	3.2275	12.625	20.63	2.841	8.412	10.435	4.266	4.332	6.491	8.5235	4.443
ENSG00000101574.10	METTL4	6.6575	7.06	3.948	5.922	6.112	5.61	8.02	2.7235	2.926	3.6805	8.1165	6.584	3.297	3.979	2.904	4.238	3.92	2.9745	5.843	3.432	6.716	10.4	8.946	9.5305	11.75	6.228	5.2565	5.3645	5.643	5.14	7.755	2.932	2.076	3.555	2.1	6.011	5.764	1.7735	8.2405	9.53	1.8075	6.367	8.1395	4.655	4.225	7.077	11.28	4.4445
ENSG00000177873.8	ZNF619	2.8685	2.215	2.3825	2.546	2.713	2.429	3.831	1.0765	0.9999	1.17	3.032	2.867	1.3065	1.235	1.16	1.389	1.181	1.0665	2.113	1.264	2.997	5.9275	3.95	2.6625	3.38	2.51	2.4325	2.549	1.993	2.5305	3.69	1.32	1.036	1.399	1.261	2.75	2.951	1.47	3.851	3.798	1.5555	2.244	2.7535	2.695	2.829	2.641	3.445	2.116
ENSG00000169375.11	SIN3A	18.965	12.86	10.845	18.13	15.3	22.92	26.11	4.9105	5.15	5.9	14.75	13.85	6.469	6.336	4.594	6.175	6.89	4.673	5.256	4.63	18.265	22.185	17.45	20.86	26.27	18.34	12.655	18.2	12.28	17.76	22.81	5.863	3.898	6.176	4.666	17.25	13.06	6.6095	20.62	23.81	5.0645	12.9	16.4	18.14	19.75	13.64	16.555	9.992
ENSG00000174799.6	CEP135	3.6995	3.99	1.435	4.189	4.119	4.099	3.773	0.75525	0.7464	0.972	2.75	2.447	0.8848	1.01	0.9067	1.341	1.028	0.7324	1.971	1.1875	3.9255	10.095	7.262	5.586	7.106	3.445	2.445	2.5505	2.573	2.488	5.549	1.11	0.7741	2.247	0.704	4.702	2.196	0.6109	4.4875	7.596	1.1595	2.55	2.967	3.071	2.922	3.31	6.373	1.562
ENSG00000089775.7	ZBTB25	4.725	4.059	3.478	5.45	5.361	5.649	6.697	2.129	2.329	3.1285	7.295	6.599	2.603	3.201	2.434	3.214	4.132	2.298	3.96	2.4265	4.7265	14.875	5.042	6.262	8.02	5.752	3.319	4.898	2.767	4.5595	6.647	2.853	1.962	2.271	2.764	6.486	3.47	2.336	8.6835	8.559	2.3475	9.697	6.6505	5.308	5.077	5.164	7.94	2.994
ENSG00000164758.3	MED30	30.24	25.21	10.72	32.73	27.83	34.67	25.57	7.743	7.93	9.726	18.08	15.66	8.15	9.977	7.86	10.08	9.04	8.2335	17.05	9.3485	30.005	44.75	22.83	35.925	37.96	25.08	18.57	24.95	17	23.3	38.39	9.817	5.357	7.718	8.388	25.47	15.14	6.6815	37.495	41.54	6.321	19.5	21.86	25.64	24.55	18.04	24.485	11.255
ENSG00000223960.2	AC009948.5	6.5705	5.469	3.9845	8.274	8.021	6.395	4.778	2.4435	3.063	2.4345	8.5085	8.39	3.05	3.648	2.259	4.163	2.985	1.787	3.505	2.6245	7.4455	21.49	6.836	8.8275	9.367	6.552	3.415	6.042	2.642	5.3165	7.451	3.048	1.73	3.29	1.133	8.575	5.32	1.435	11.095	11.84	2.8715	13.14	7.6935	3.877	4.058	3.974	8.3935	2.942
ENSG00000156875.9	HIAT1	49.215	45.61	35.395	53.67	53.81	65.62	48.54	14.415	16.17	16.905	29.145	26.74	18.365	22.85	17.44	22.85	19.6	15.125	45.91	18.715	48.155	72.495	53.88	56.98	60.8	49.23	32.935	47.64	38.44	46.89	58.33	16.35	9.147	17.94	14.06	59.12	37.47	12.09	54.425	58.33	17.86	37.34	42.115	42.96	42.6	32.25	38.805	28.515
ENSG00000132383.7	RPA1	38.315	26.71	26.535	36.68	34.59	51.06	45.48	13.99	14.56	16.045	38.32	33.03	18.395	19.93	12.23	17.54	17.26	12.635	19.79	14.185	35.49	82.695	39.57	49.28	52.23	37.81	25.62	37.64	31.13	36.14	50.82	19.83	12.99	11.67	8.756	29.33	29.79	35.69	45.605	51.94	10.86	29.7	31.425	38.3	42.94	30.68	34.84	19.895
ENSG00000111196.5	MAGOHB	11.305	10.79	8.9305	12.49	12.92	12.59	11.92	5.822	5.192	6.959	8.612	7.857	4.938	6.419	5.531	6.587	7.83	5.9385	9.449	5.7275	12.97	26.13	19.71	16.16	15.57	11.84	8.885	10.19	10.68	10.4	12.81	5.315	3.352	5.917	6.06	11.12	10.26	2.237	16.245	16.04	5.038	16	12.965	10.23	10.14	8.261	11.29	7.8755
ENSG00000163320.6	CGGBP1	40.975	39.19	24.31	49.28	44.9	47.94	41.5	14.185	15.76	15.965	43.945	33.51	14.795	22.65	14.66	18.1	19.11	13.045	26.09	15.875	38.97	53.985	50.24	46.45	53.04	42.19	29.6	36.78	24.39	35.5	44.05	17.16	11.92	19.06	15.35	41.16	30.08	16.585	46.82	56.18	12.835	31.59	38.025	24.67	24.19	34.93	44.745	23.325
ENSG00000105819.9	PMPCB	49.185	40.44	58.905	55.86	50.84	62.46	56.12	14.795	20.05	17.405	45.83	38.29	24.63	30.64	15.45	19.68	19.26	13.785	24.78	18.28	50.745	87.54	55.5	50.51	68.11	49.78	43.845	47.91	36.99	46.525	53.84	28.52	27.32	34.84	28.65	40.68	42.69	24.735	51.795	66.11	25.95	42.07	50.065	47.09	49.98	42.72	42.585	42.32
ENSG00000064995.12	TAF11	42.88	38.41	38.575	44.78	45.57	42.88	46.09	18.115	20.81	22.895	53.585	46.53	27.06	30.01	20.23	23.51	25.34	18.66	34.9	20.65	43.29	67.515	44.63	48.52	53.76	49.47	40.5	45.365	37.3	44.57	53.15	21.52	17.56	25.05	19.99	52.64	33.69	23.83	56.545	58.31	19.54	39.4	53.4	49.11	48.17	40.87	61.415	33.06
ENSG00000168438.10	CDC40	11.85	10.27	14.335	11.03	12.47	12.96	12.95	4.349	6.074	7.908	12.355	9.734	8.754	11.9	5.907	5.018	10.47	5.583	6.738	4.051	10.825	25.115	17.09	13.9	16.84	10.22	8.212	10.06	9.61	8.926	12.45	4.926	3.367	5.835	5.088	12.22	10.38	6.3245	13.725	16	4.756	12.16	10.195	9.571	10.08	9.627	13.675	7.547
ENSG00000083642.14	PDS5B	14.72	10.04	6.9725	14.54	12.8	17.3	15.58	6.2255	8.713	6.504	19.085	14.58	10.18	15.58	7.159	9.147	7.161	4.932	8.058	5.736	14.165	27.5	10.63	27.215	31.92	17.23	10.0045	13.835	6.982	12.74	20.36	4.532	3.019	4.283	3.499	15.8	8.729	5.5825	23.295	19.85	3.5335	13.01	14.64	11.21	11.65	10.97	13.755	7.6495
ENSG00000101882.5	NKAP	11.235	9.751	9.9975	11.62	11.06	12.09	11.62	4.2915	4.423	4.987	7.973	6.506	4.333	5.377	4.672	6.526	5.385	4.2215	11.02	6.015	11.08	19.11	14.08	12.47	13.85	11.16	7.806	10.27	7.418	9.7675	11.62	5.225	3.928	5.844	4.502	11.54	8.302	6.932	13.155	15.45	4.0325	12.24	9.6685	8.77	8.806	8.321	10.73	6.336
ENSG00000149136.3	SSRP1	93.275	83.1	63.76	82.76	82.24	91.6	109.9	31.21	35.53	36.785	103.7	100.2	53.87	52.39	32.6	43.43	41.58	29.775	45.34	34.64	101.45	206.05	155.7	138	145.6	91.8	81.735	94.815	95.44	91.72	131.4	33.77	23.21	45.09	27.64	106.3	87.39	76.805	127.05	155	53.745	110.4	89.99	104.4	111.3	80.28	97.25	76.325
ENSG00000107036.7	KIAA1432	17.815	13.83	8.82	17.72	16.58	18.36	15.29	2.502	2.968	3.644	11.465	11.59	4.0925	4.039	3.358	3.168	3.448	3.039	5.14	3.122	16.055	47.14	23.52	18.845	20.84	13.72	10.18	18.76	13.51	19.795	19.64	5.623	3.292	5.233	4.704	19.13	12.57	11.93	20.9	18.79	6.3585	8.211	13.405	18.64	18.89	12.98	14.38	8.285
ENSG00000119403.9	PHF19	12.36	12.01	8.3815	35.38	26.17	26.77	22.93	6.7385	5.863	8.57	14.405	16.19	7.0735	5.957	6.631	7.091	7.85	6.774	14.56	6.8945	11.675	47.17	15.58	27.07	28.12	22.32	11.175	29.955	12.35	26.43	22.42	6.712	3.336	2.82	1.407	16.61	6.063	3.586	28.225	29.57	1.5265	20	19.535	7.085	7.565	13.45	17.16	7.098
ENSG00000141956.9	PRDM15	4.5485	3.636	2.8935	4.348	3.95	4.121	4.709	1.303	1.668	1.52	4.9085	5.402	2.492	2.239	1.563	1.817	1.971	1.2075	2	1.4555	4.7515	11.16	3.582	4.7755	6.516	4.464	4.095	3.8635	4.318	4.0115	5.673	1.79	1.233	1.961	1.76	4.864	4.642	3.277	7.4325	6.042	1.621	4.632	5.6255	5.644	5.765	5.408	8.2835	3.15
ENSG00000165119.14	HNRNPK	315.3	289.3	258.15	305.5	282.1	326	323.8	123.55	130.1	138.1	323.95	244.6	134.15	172.9	129.8	161.1	156.8	108.75	221	138.25	304.9	547.25	477	363.95	383	278.6	242.6	293.1	282.6	295.6	363.3	141.1	101.6	135.7	118	327.4	250.8	165.4	352	388	107.45	265.3	261.25	285	289.4	262.3	335.35	194.4
ENSG00000189298.9	ZKSCAN3	3.7895	2.847	3.6015	3.305	3.364	3.36	5.475	1.045	1.27	1.228	2.4025	2.453	1.6075	1.485	1.093	1.464	1.382	1.004	1.877	1.3505	4.0835	4.74	3.726	5.365	6.448	5.324	3.466	4.219	2.509	4.264	6.159	1.571	1.115	2.13	1.437	3.645	3.639	0.96365	6.1595	5.844	1.527	4.521	5.0505	3.814	4.024	3.331	4.4785	3.513
ENSG00000267041.1	ZNF850	1.326	1.012	0.9762	0.9404	0.9886	0.9867	1.011	0.26175	0.2047	0.2675	1.134	1.028	0.23205	0.2484	0.2595	0.3107	0.2458	0.22205	0.5226	0.30065	1.1825	3.0685	0.8711	1.1493	1.361	0.8681	0.67655	0.84365	0.5052	0.78765	1.503	0.5983	0.4473	0.3155	0.371	1.122	0.6657	0.19925	1.4805	1.671	0.43435	0.9393	1.1125	0.9181	0.9569	0.8807	1.341	0.70385
ENSG00000108651.5	UTP6	20.52	19.51	11.095	23.87	22.35	22.96	18	7.3575	8.019	8.177	28.72	23.37	9.1625	10.03	8.069	9.384	9.237	7.0355	11.81	7.751	20.425	35.68	28.92	27.51	27.76	19.85	15.155	17.81	16.82	16.865	24.06	7.984	5.573	9.18	8.274	20.04	15.23	10.9	27.63	27.36	8.2015	18.79	23.255	18.43	18.39	16.06	25.615	12.09
ENSG00000181472.4	ZBTB2	13.21	14.06	6.9895	13.57	13.92	18.28	15.67	4.253	4.241	4.9195	10.18	7.492	4.481	5.714	4.761	5.009	5.209	3.8905	6.492	4.3975	12.475	27.635	22.13	12.455	15.52	12.77	9.7645	11.09	8.406	10.3	16.81	4.907	2.78	5.674	4.005	15.01	8.747	7.5865	12.58	17.99	4.1555	6.168	10.875	10.34	9.954	11.25	13.465	7.764
ENSG00000224058.2	AC006509.7	0.18925	0.1815	0.16695	0.2033	0.1939	0.2243	0.2227	0.12425	0.1233	0.080675	0.1699	0.1045	0.10615	0.1141	0.1272	0.1256	0.09386	0.10355	0.1646	0.1352	0.2117	0.36545	0.1951	0.2675	0.2853	0.2298	0.1508	0.21015	0.2105	0.18085	0.2701	0.1219	0.08411	0.1537	0.1	0.1541	0.1661	0.07374	0.2466	0.2836	0.10795	0.2267	0.2405	0.1564	0.1527	0.1731	0.2198	0.2071
ENSG00000143486.11	EIF2D	43.175	39.69	36.605	46.33	44.74	51.91	50.14	11.235	10.61	13.365	16.67	16.97	12.075	12.15	11.36	11.81	14.51	11.39	23.06	12.865	44.86	89.455	66.85	48.55	59.16	51.03	31.53	44.64	35.48	44.07	49.47	14.97	11.5	22.62	15.26	38.27	38.21	26.55	55.31	69.97	21.645	37.01	44.855	40.03	40.66	28.51	33.165	35.27
ENSG00000100575.9	TIMM9	43.805	39.37	27.345	34.21	38.58	42.93	41.83	16.395	16.63	16.87	31.03	26.32	17.66	22.19	15.55	20.15	19.6	14.165	26.63	18.25	42.885	71.12	50.35	43.185	49.81	43.61	25.695	34.765	24.48	34.985	44.54	17.5	12.45	21.19	12.49	28.15	28.52	27.99	39.89	55.67	30.405	32.82	36.765	32.93	32.43	22.76	27.99	29.095
ENSG00000108599.10	AKAP10	19.71	16.99	16.61	18.83	19.37	21.36	22.19	8.2035	10.09	9.479	19.705	18.17	12.53	13.96	8.371	9.596	10.79	7.5855	12.76	9.622	17.985	20.715	21.76	20.9	24.64	18.84	12.77	18.14	13.43	18.095	21.77	6.284	4.025	8.711	5.431	19.83	14.11	5.0185	23.725	22.05	5.789	13.36	19.455	14.76	15.89	14.98	25.29	13.575
ENSG00000125870.6	SNRPB2	43.885	43.09	33.625	48.29	48.39	51.53	38.01	22.115	21.52	22.935	35.555	28.11	22.18	29.43	22.81	29.04	27.32	19.14	34.71	23.775	43.64	97.58	80.13	46.73	44.77	45.6	34.55	43.035	29.55	41.57	53.89	20.57	15.75	29.89	15.26	43.11	26.43	21.88	60.79	56.79	12.41	41.91	33.445	27.15	27.56	34.45	50.18	28.08
ENSG00000124795.10	DEK	70.005	51.32	34.425	65.02	69.68	90.94	74.86	16.35	15.44	14.99	80.575	54.69	14.94	19.96	15.64	17.81	14.11	12.25	34.18	20.115	65.125	162.1	105.7	83.41	89	86.14	55.945	69.48	51.45	65.285	63.94	29.46	15.37	21.96	18	67.46	51.15	40.64	69.62	68.94	16.475	31.51	56.165	46.77	45.51	58.56	46.445	34.42
ENSG00000132275.6	RRP8	8.3145	7.134	5.2135	8.264	8.954	11.35	10.54	3.554	3.323	3.2755	8.0055	7.913	4.0515	4.077	3.5	3.732	3.331	3.0135	5.32	3.8095	8.267	9.913	7.609	10.34	10.6	15.06	7.57	10.3	5.957	10.315	10.13	4.303	3.438	4.407	4.418	8.15	6.027	3.732	10.385	9.418	3.0115	6.388	11.335	7.994	8.678	6.964	9.201	5.9405
ENSG00000213300.4	HNRNPA3P6	1.738	1.722	1.1985	1.693	1.472	1.758	1.626	0.65515	0.6203	0.73735	1.802	1.389	0.71915	0.898	0.6805	0.8853	0.6342	0.5552	1.246	0.80925	1.8515	4.8385	2.269	1.994	2.158	1.718	1.448	1.642	2.195	1.489	1.717	0.7924	0.5328	0.8782	0.6509	2.43	1.646	0.90915	2.1485	2.754	0.63795	1.757	1.499	1.712	1.875	1.763	1.773	1.1045
ENSG00000066379.10	ZNRD1	37.52	43.62	38.515	45.42	43.4	38.13	37.33	12.58	12.84	13.655	26.67	24.13	13.585	14.97	12.86	16.04	13.32	12.84	17.19	14.555	43.025	109.1	49.7	47.195	56.76	35.34	35.135	33.725	44	32.56	50.71	20.72	13.98	28.05	17.61	43.88	28.99	19.56	40.56	57.73	21.97	38.13	44.6	40.47	41.5	39.82	63.45	36.95
ENSG00000000419.8	DPM1	54.86	53.27	54.47	63.9	58.17	62.36	54.36	17.625	21.54	20.735	43.58	36.56	26.555	32.86	19.99	25.48	22.86	17.815	30	21.055	56.405	91.635	84.19	63.495	66.16	52.1	43.46	50.605	53.74	50.575	62.78	32.95	27.32	30.43	26.45	53.89	45.13	36.68	62.3	66.76	28.725	45.51	51.55	50.05	49.75	44.23	58.74	41.46
ENSG00000266469.1	CTB-131K11.1	19.065	17.16	14.275	16.6	16.73	17.66	22.46	6.5145	7.277	7.3215	20.41	19.28	8.993	9.337	6.249	7.553	8.441	5.9925	9.916	6.3035	17.03	29.54	27.05	20.51	25.46	18.3	13.63	15.975	14.26	15.725	23.95	7.243	6.159	7.313	6.124	17.49	13.7	8.7285	19.7	20.46	5.8345	13.53	16.375	19.45	20.78	15.45	19.225	10.615
ENSG00000115760.9	BIRC6	15.72	12.08	14.39	16.3	16.51	18.99	19.1	4.967	5.165	5.916	20.65	21.82	7.6885	6.836	5.626	5.684	6.761	4.826	10.48	6.122	14.46	34.185	22.83	15.91	18.98	14.88	12.75	15.165	12.68	15.49	18.15	6.448	4.731	6.285	6.387	16.47	13.21	9.548	21.965	21.37	7.899	14.99	14.085	15.36	16.5	14.83	18.095	11.905
ENSG00000196504.11	PRPF40A	25.58	22.03	17.185	21.85	23.14	25.92	26.82	7.4185	6.916	7.553	20.15	19.88	7.7505	8.449	7.979	9.333	8.48	6.9545	15.26	8.5525	25.695	56.655	41.92	28.805	29.38	21.48	19.965	19.37	24.1	18.955	30.31	8.947	5.877	11.14	8.838	27.8	21.51	13.555	33.42	29.32	8.7355	19.04	23.535	25.91	26.74	22.07	25.75	16.37
ENSG00000187257.10	RSBN1L	10.35	7.435	6.6225	10.38	11.23	14.44	16.56	3.9965	4.803	4.7595	19.2	15.5	4.9295	6.626	4.804	5.422	5.252	3.648	6.338	4.2985	10.395	16.115	9.268	13.95	16.39	15.32	9.526	13.45	9.02	13.005	15.25	3.676	2.405	3.3	4.548	11.49	9.722	4.318	14.43	16.44	4.8685	10.31	12.065	8.343	8.885	10.43	13.55	7.661
ENSG00000100601.5	ALKBH1	11.11	8.215	7.3905	7.997	8.772	9.821	12.41	2.8885	2.91	3.4405	8.651	7.599	4.006	4.257	2.774	3.943	3.895	2.823	4.595	3.207	11.02	14.14	10.86	11.91	12.83	10.94	7.732	8.917	6.366	9.5735	10.6	4.955	5.254	4.926	3.739	8.58	7.276	7.3145	13.625	12.26	3.051	8.1	10.73	8.958	11.01	7.367	11.315	6.914
ENSG00000001631.10	KRIT1	19.73	17.37	14.85	19.51	20.71	21.95	24.63	6.318	7.565	8.5425	25.205	21.53	10.555	11.63	7.234	9.494	8.993	6.514	10.75	7.7375	19.025	27.8	24.77	22.75	27.79	18.96	14.65	19.5	15.35	18.59	23.43	8.948	6.069	10.19	8.054	19.07	17.32	9.568	23.71	27.14	9.341	25.57	18.75	14.68	14.74	17.51	21.825	14.995
ENSG00000132792.14	CTNNBL1	23.37	17.5	11.955	24.47	23.43	30.78	24.22	7.743	8.49	9.339	16.02	14.11	10.965	12.1	8.691	10.27	9.749	8.18	12.5	10.05	20.73	37.13	24.36	27.225	25.97	25.69	16.585	27.055	16.3	27.93	27	13.33	10.67	9.461	9.487	23.98	14.23	12.285	26.145	22.66	5.9265	16.44	20.615	18.73	20.16	17.8	40.805	17.8
ENSG00000213799.6	ZNF845	4.2865	3.591	2.47	3.152	3.568	2.776	5.936	0.8442	0.8484	0.97325	3.406	2.987	0.9426	0.999	0.9434	1.069	1.028	0.8616	1.702	0.9792	4.2025	6.788	5.535	4.6345	4.419	3.385	3.127	3.2345	3.622	3.378	4.727	1.424	0.9897	1.813	0.8355	3.855	3.437	0.5091	4.8225	4.759	1.5335	2.067	3.9665	3.506	3.62	3.581	4.5055	2.811
ENSG00000137656.7	BUD13	21.795	18.19	11.21	21.67	20.82	24.2	24.89	6.8855	7.012	7.541	27.31	23.23	8.545	9.254	6.612	8.849	7.74	6.236	13.15	8.1355	22.855	33.745	18.82	26.765	28.78	23.15	17.76	20.94	19	20.03	28.64	7.398	5.315	9.466	6.639	24.09	18.44	10.03	28.45	31.5	8.1945	19.81	22.11	20.78	20.73	21.89	25.585	15.81
ENSG00000196152.6	ZNF79	4.943	3.879	5.3645	4.071	4.414	4.274	8.765	1.4195	1.55	1.8415	5.3565	4.994	2.142	2.232	1.467	1.826	2.207	1.524	1.738	1.441	4.8455	10.465	6.507	5.624	6.368	6.284	3.654	4.6985	3.479	5.184	5.518	1.898	1.802	1.988	2.15	4.096	4.097	3.3525	5.3565	4.908	2.1165	5.113	5.6415	4.069	5.31	4.207	5.96	3.4345
ENSG00000154237.8	LRRK1	8.669	6.28	2.065	7.31	5.61	3.474	11.72	1.4	2.086	0.71745	2.375	2.63	5.046	4.57	1.091	1.008	1.34	0.4116	2.084	1.2115	7.1235	29.615	11.75	10.5375	12.57	7.247	9.95	5.1385	6.008	4.756	10.5	2.165	0.7018	1.351	0.4625	7.412	9.07	0.6644	6.964	9.422	3.1205	3.891	11.72	8.19	10.46	10.71	14.225	3.3085
ENSG00000172113.4	NME6	8.1245	7.642	5.7395	7.744	7.897	7.459	11.43	2.503	2.7	2.9345	8.8585	7.843	2.858	2.967	2.394	3.169	3.256	2.2115	4.02	2.887	8.9135	16.945	13.87	12.98	12.36	8.74	7.837	7.7585	8.971	7.9955	8.783	3.921	3.558	6.277	3.489	8.883	8.285	5.3215	9.409	12.5	4.3125	7.375	10.125	7.382	7.493	7.588	9.5175	6.541
ENSG00000115368.5	WDR75	24.09	20.64	21.075	22.26	21.22	21.5	26.21	7.8715	9.194	8.1945	31.445	26.75	11.385	12.85	9.604	12.14	9.095	7.113	14.46	10.038	24.1	48.625	38.41	35.355	38.46	21.36	16.095	21.52	18.56	18.715	38.46	8.753	5.829	8.886	8.402	19.77	16.16	8.3	34.69	44	10.6	20.06	22.325	21.54	21.61	18.18	28.51	15.415
ENSG00000138785.10	INTS12	11.465	10.09	7.02	13.91	12.71	13.49	10.88	4.876	4.843	4.86	8.303	7.491	5.0965	5.753	4.247	6.493	5.563	3.979	7.757	6.0265	12.86	19.585	13.2	10.0845	11.79	10.85	7.9	11.39	7.802	11.98	13.4	6.177	5.554	6.896	4.395	11.8	8.518	8.589	13.6	9.49	3.819	8.896	13.15	9.443	9.547	8.638	8.7505	7.2775
ENSG00000121774.13	KHDRBS1	85.455	74.26	53.75	85.76	79.3	100.1	98.15	33.12	34.57	37.865	123.05	86.43	35.515	46.73	30.03	41.97	43.51	30.235	54.13	30.595	88.695	181.25	115.5	132.7	137.7	75.67	63.37	71.78	66.89	69.775	107.8	35.8	22.8	34.5	20.22	77.79	58.29	27.4	92.025	151.4	26.25	67.24	66.805	66.78	69.57	61.61	65.99	45.265
ENSG00000117523.11	PRRC2C	45.53	40.38	21.935	52.35	40.43	44.91	54.01	14.75	15.42	15.3	47.42	49.67	20.41	19.22	15.01	20.27	19.11	12.895	28.18	17.27	47.515	103.25	69.7	53.135	56.7	38.12	30.945	36.41	42.2	34.125	48.77	16.36	9.754	18.79	11.82	56.13	38.95	16.105	57.985	58.85	15.015	38.55	44.075	47.62	48.06	39.2	44.195	26.17
ENSG00000257103.4	LSM14A	73.775	61.04	52.575	81.65	76.16	98.52	80.08	30.575	27.89	31.185	82.79	65.58	27.595	33.35	30.16	35.91	31.49	27.57	54.55	33.655	73.81	102.2	80.78	103.15	103.9	85.69	53.62	78.83	54.14	81.945	93.46	32.06	21.75	37.01	24.91	74.12	55.97	48.915	90.585	110.1	23.16	54.85	72.21	70.9	73.4	56.8	66.94	36.53
ENSG00000136169.12	SETDB2	7.309	5.288	8.51	6.545	7.416	7.318	9.108	2.333	2.807	2.603	7.617	6.408	3.372	4.003	2.616	3.283	3.335	2.055	4.39	3.0185	7.4135	12.94	6.372	10.0755	12.66	7.996	6.2065	6.408	4.584	6.643	11.03	4.278	3.229	4.949	2.774	8.675	6.022	1.4925	11.43	15.22	4.094	6.569	7.8845	7.223	7.504	6.837	13.035	5.791
ENSG00000013374.11	NUB1	41.63	31.6	26.765	43.65	38.56	47.59	40.31	11.405	12.7	10.95	35.055	33.59	16.22	17.33	11.34	18.53	12.03	9.4345	19.89	14.5	39.115	44.205	34.95	38.37	46.7	39.23	30.08	38.28	20.53	38.43	41.98	15.3	12.3	14.54	13.41	37.84	28.04	23.135	45.05	41.72	15.48	32.5	37.835	31.37	34.66	35.57	42.8	24.325
ENSG00000163714.13	U2SURP	32.14	24.64	16.31	27.93	29	34.47	34.03	10.07	10.67	12.18	44.005	39.96	12.445	14.14	11.5	13.57	13.81	9.452	20.15	11.41	31.115	58.335	36.86	42.035	45.39	29.85	21.025	29.39	20.15	27.27	38.28	11.65	7.823	10.43	9.272	27.97	21.12	14.73	49.855	55.12	12.23	32.5	30.62	24.69	25.65	24.76	29.33	17.315
ENSG00000198160.10	MIER1	14.855	12.54	11.525	19.16	16.51	20.26	14.2	4.677	4.771	5.1125	11.86	7.903	3.8905	6.291	4.829	5.877	5.478	4.28	8.45	5.175	13.145	22.025	15.86	17.72	19.59	14.3	14.445	13.085	8.776	12.67	13.97	4.425	2.786	5.148	5.682	15.45	8.209	3.8415	15.455	17.42	3.333	9.01	12.385	10.61	10.27	11.1	11.655	7.5055
ENSG00000128915.7	NARG2	9.3675	8.523	6.508	7.282	8.23	8.634	10.11	3.315	2.79	3.5985	7.27	6.713	2.993	3.274	3.585	4.197	3.978	3.1495	8.041	3.9535	8.937	13.05	11.39	10.1735	12.13	8.611	5.696	7.7895	5.853	7.8175	11	3.32	2.427	4.41	2.821	7.27	6.452	3.4255	12.025	14.28	3.2295	10.47	9.234	6.103	6.05	6.136	8.1755	5.583
ENSG00000068784.8	SRBD1	7.3405	5.959	4.816	5.674	6.333	6.899	7.086	1.502	1.397	1.7225	2.332	1.955	1.452	1.594	1.549	2.213	1.55	1.326	3.302	1.978	7.1725	13.01	9.102	8.9745	9.721	4.591	4.678	4.78	4.025	4.693	7.148	2.93	1.594	2.905	2.485	6.858	5.394	1.7995	9.037	6.631	3.8295	6.486	5.8595	4.848	5.176	4.724	8.0675	4.8315
ENSG00000127989.9	MTERF	3.3095	3.098	3.2655	3.054	3.532	2.487	4.419	1.8125	1.994	2.1775	4.14	3.761	2.454	2.912	1.941	2.463	2.571	1.8735	2.894	1.907	3.7275	9.9025	6.516	4.2035	4.81	3.107	3.309	3.077	3.826	2.921	4.274	1.506	1.483	2.338	2.424	3.199	3.97	1.536	4.9195	5.7	1.5495	3.702	4.4575	2.693	2.656	3.994	5.7425	3.0705
ENSG00000232063.1	RP11-307E17.8	0.2749	0.5534	0.49535	0.6889	0.442	0.2667	1.416	0.09406	0.1192	0.16125	0.09122	0.1257	0.2057	0.2055	0.07827	0.2691	0.2566	0.1163	0.1175	0.12155	0.31295	1.6275	0.8419	0.4532	0.6864	1.347	0.48405	0.7354	0.1356	0.7461	0.8224	0.245	0.09646	0.1062	0.07776	0.3176	0.1361	0.04107	0.43025	0.7639	0.05931	0.1899	0.46885	0.0812	0.04451	0.3065	0.4129	0.16755
ENSG00000122299.7	ZC3H7A	34.16	26.28	21.645	40.17	35.85	44.2	29.45	8.7465	8.843	9.9585	31.745	27.32	10.57	11.34	9.15	10.83	11.19	8.6505	15.17	10.205	31.995	64.47	38.05	33.965	38.54	28.28	20.005	30.18	12.82	28.89	32.04	11.37	8.412	14.95	10.82	37.87	22.05	18.595	39.155	38.77	12.685	23.64	28.57	20.08	21.98	22.88	34.025	17.16
ENSG00000132286.7	TIMM10B	27.325	25.36	33.165	41.43	35.25	42.43	38.71	15.38	18.03	13.995	24.235	22.92	20.155	25.14	15.68	25.28	15	12.615	25.03	19.265	28.055	41.18	34.79	38.64	41	40.87	30.89	39.2	22.47	39.075	37.06	13.54	8.108	23.01	13.06	34.65	25.52	6.95	38.865	43.2	15.72	35.12	38.94	25.2	27	28.07	32.015	29.195
ENSG00000101367.8	MAPRE1	87.29	93.97	54.935	119.6	116.7	137.3	113.7	41.75	36.35	40.135	22.575	21.03	32.105	34.08	37.11	44.12	37.6	36.72	84.22	58.555	82.695	176.3	118.5	102.965	92.67	129.6	74.905	113.55	63.6	124.5	106.6	47.12	27.7	42.51	10.49	104.4	53.51	27.445	98.075	78.18	24.475	47	73.89	56.41	55.9	56.31	79.85	48.74
ENSG00000198783.4	ZNF830	20.05	18.58	13.425	20.74	19.91	18.24	21.26	8.8275	9.509	10.145	25.425	21.6	12.35	14.23	9.707	10.88	11.83	8.8645	14.16	10.0945	22.485	31.005	27.24	20.795	26.49	20.79	18.265	21.01	18.57	19.76	26.94	7.568	6.129	11.85	9.903	19.99	17.3	7.311	27.95	29.51	7.9865	16.02	23.015	20.63	20.83	21.8	37.955	17.355
ENSG00000152219.4	ARL14EP	8.9685	9.644	11.23	10.44	10.36	10.29	11.12	5.921	6.302	7.2275	14.18	11.93	8.0785	9.847	5.444	6.352	8.771	5.0795	6.891	4.895	9.42	17.185	13.84	9.695	12.87	11.12	6.6195	10.855	5.296	10.47	12.05	5.459	5.56	4.625	4.158	7.961	7.549	6.838	11.005	14.34	4.0575	11.64	11.04	5.867	5.856	7.827	12.36	6.9215
ENSG00000225973.3	RP11-139H15.1	20.925	17.82	15.345	22.69	22.08	18.34	21.2	8.0675	8.408	8.43	17.235	12.7	8.4315	10.6	8.519	11.21	9.213	7.374	18.13	9.583	21.815	25.505	22.4	19.325	22.88	18.18	14.445	17.595	10.98	16.86	26.24	8.65	5.977	13.6	8.362	19.72	16.27	8.4945	22.705	21.82	7.233	22.44	18.79	12.03	11.86	17.12	24.655	16.58
ENSG00000167258.9	CDK12	13.8	11.36	9.3725	12.71	11.92	14.38	17.73	2.6275	2.744	3.148	11.87	10.86	3.6455	3.719	2.885	3.687	3.495	2.5995	5.534	3.143	13.26	29.3	19.95	16.9	17.53	11.6	9.977	10.885	13.08	10.905	15.52	5.322	3.113	5.212	5.64	14.73	13.04	4.154	15.745	17.32	4.2055	11.2	13.555	14.99	15.83	11.72	13.44	7.902
ENSG00000101596.10	SMCHD1	20.515	17.98	7.893	21.36	20.58	25.31	29.38	4.5055	4.661	5.1495	22.255	24.09	6.568	6.435	4.766	6.116	5.448	4.233	8.828	5.4545	19.585	46.175	21.31	29.41	27.55	22.47	18	20.545	11.4	19.59	27.18	8.038	5.054	5.391	5.036	27.76	13.97	7.9265	26.305	26.64	9.4645	13.26	21.755	13.61	13.7	22.8	40.605	12.1
ENSG00000173889.11	PHC3	9.8255	6.963	4.676	9.842	9.308	11.88	11.32	1.5515	1.658	2.054	6.793	6.52	1.958	2.133	1.818	2.123	2.402	1.551	3.349	1.8735	9.173	14.465	9.571	8.741	10.1	8.86	5.986	9.7645	4.624	9.5445	9.434	3.596	2.082	2.407	1.898	10.11	7.856	3.826	12.9	11.73	2.996	6.035	8.086	7.418	7.538	7.634	6.2545	5.644
ENSG00000116350.11	SRSF4	120.3	114.3	68.2	103.1	104	119.1	127.4	35.205	37.03	42.08	116.45	94.95	42.895	50.99	36.87	47.49	43.98	35.205	54.38	39.99	123.55	145.9	101.7	159.35	159.6	128.9	93.62	114.85	89.51	110.35	125.1	46.43	30.78	57.7	56.65	137.6	86.62	59.955	130.1	155.6	35.855	91.97	125.9	106.5	106.7	97.49	124.95	70.085
ENSG00000047410.9	TPR	41.575	33.29	24.875	39.83	38.25	46.33	45.35	9.5935	9.627	10.905	33.31	31.91	12.02	12.24	9.877	11.38	12.21	9.384	15.76	10.75	36.265	71.305	59.04	34.32	39.82	35.64	28.42	35.86	27.34	34.225	38.5	15.42	10.61	13.44	9.779	39.13	28.96	17.82	42.95	47.92	12.955	30.73	30.045	32.38	35.75	35.39	39.335	24.44
ENSG00000047315.10	POLR2B	52.095	42.58	51.025	52.44	51.84	60.1	63.77	15.23	19.49	19.445	77.52	60.36	25.88	31.57	16.79	22.95	20.61	14.84	23.78	16.94	48.31	110.15	90.03	60.95	67.79	54.08	45.1	55.285	44.95	56.095	66.04	31.88	26.26	21.15	16.65	53.48	51.47	46.55	53.935	57.47	23.815	47.16	43.62	48.11	52.06	52.59	64.285	42.57
ENSG00000125944.14	HNRNPR	31.865	32.42	27.29	37.06	34	38.16	35.68	17.885	17.39	18.42	48.955	33.9	15.72	22.72	17.28	21.25	20.87	15.84	28.98	17.465	35.185	64.94	45.54	50.795	50.35	30.04	26.07	29.61	30.73	28.385	45.05	14.9	9.534	14.72	9.48	38.26	29.47	13.765	42.75	52.3	10.53	28.91	31.57	33.13	29.47	27.4	31.95	19.465
ENSG00000241945.3	PWP2	20.535	21.82	17.9	19.22	18.78	19.68	23.31	8.9435	10.25	11.13	21.335	21.4	16.355	15.52	11.63	12.37	11.68	9.677	19.11	11.525	21.84	37.34	24.66	21.19	23.35	17.87	19.45	17.69	18.44	17.07	29.98	9.127	7.039	10.11	7.096	23.35	17.3	11.99	29.935	22.07	8.3855	16.93	19.91	21.78	22.69	19.53	31.31	15.46
ENSG00000083520.10	DIS3	17.03	15.12	9.7515	18.12	16.68	19.13	20.37	4.5925	5.354	5.82	19.02	18.22	7.0745	7.527	4.754	6.515	6.686	4.8085	7.875	5.3425	16.335	40.265	28.75	20.34	19.73	13.01	10.755	13.555	16.52	12.905	19.56	6.254	4.827	5.706	6.347	17.67	13.03	6.8395	22.865	21.26	5.153	13.78	15.01	13.14	14.2	12.45	15.045	9.7215
ENSG00000147679.7	UTP23	9.7585	9.165	7.04	8.674	8.876	8.412	10.09	3.1685	3.194	3.774	6.813	6.151	3.7885	4.411	3.212	4.249	4.786	3.0935	6.395	3.8125	9.2755	15.96	17.6	8.3845	11.08	7.793	6.17	8.2245	6.587	8.12	13.24	3.661	2.801	3.359	3.55	8.417	6.273	3.737	10.955	12.86	3.717	6.88	7.832	6.075	6.188	6.796	8.6805	5.026
ENSG00000066117.10	SMARCD1	42.965	34.87	34.83	38.13	38.95	38.14	39.96	14.585	17.05	21.945	48.315	50.28	23.77	21.92	15.6	16.92	22.17	19.045	24.56	15.25	43.3	56.87	37.41	41.97	50.71	35.07	28.655	35.455	32.65	32.82	47.09	12.66	9.315	25.05	12.9	38.46	35.18	11.15	50.29	49.04	14.59	36.81	43.35	34.54	35.62	37.34	51.245	24.64
ENSG00000196313.7	POM121	14.27	15.29	11.26	13.27	13.32	13.72	18.58	4.361	5.712	4.713	19.22	21.97	8.9195	7.893	4.136	5.44	5.902	3.656	5.889	3.92	15.375	27.68	16.76	14.725	19.66	13.78	11.595	13.32	11.86	12.975	17.63	5.882	3.615	7.186	6.211	14.09	12.66	7.576	15.815	19.71	7.052	15.95	15.955	13.23	14.07	14.18	15.725	11.725
ENSG00000103274.6	NUBP1	23.295	21.61	35.55	27.52	26.96	28.16	32.11	6.522	6.462	7.2545	15.335	13.79	7.398	8.111	5.929	7.55	7.495	5.912	10.44	7.5745	23.7	47.81	23.36	26.1	26.94	27.7	18.94	25.615	16.94	26.595	32.15	20.34	18.07	16.62	10.53	23.28	17.75	16.395	22.77	28.15	13.03	17.75	22.59	14.8	15.12	20.43	29.91	21.765
ENSG00000174243.5	DDX23	58.18	49.01	42.66	59.38	53.33	61.4	69.26	20.375	21.82	22.395	68.385	65.32	28.74	29.2	20.75	25.58	23.95	20.085	34.23	23.69	60.245	83.375	68.54	73.685	79.36	64.85	55.335	59.96	52.65	58.66	68.47	21.29	17.12	27	26.1	68.77	56.79	38.09	69.91	78.07	23.895	53.35	69.165	61.43	63.58	61.71	81.925	49.015
ENSG00000215421.5	ZNF407	4.1005	3.072	2.5335	4.053	3.923	5.803	5.304	1.4145	1.513	1.6585	4.744	3.755	1.952	2.307	1.485	1.734	1.964	1.3455	2.087	1.456	3.965	4.524	4.725	5.005	5.976	5.475	3.1565	4.412	3.055	4.819	6.166	2.122	1.779	1.678	1.222	4.063	2.88	2.6435	5.1045	5.899	1.28	4.007	3.9495	3.493	3.966	3.666	4.2185	2.434
ENSG00000129282.8	MRM1	6.44	5.616	9.1365	6.017	7.819	7.185	13.84	3.0465	3.828	4.836	4.4335	4.745	5.428	5.529	3.273	4.795	5.761	4.3845	4.35	3.791	7.669	20.54	9.968	8.8675	11.45	7.214	9.133	6.6465	7.675	7.993	9.053	4.293	4.818	5.471	4.993	6.22	7.476	6.009	11.41	12.32	4.227	6.051	10.105	5.805	6.336	9.655	11.225	6.2
ENSG00000163026.7	C2orf44	5.1535	4.601	5.552	6.598	6.887	5.789	7.561	2.1885	2.518	2.561	10.28	9.253	3.2875	3.522	2.417	3.273	2.981	2.1985	3.129	2.5525	4.8175	13.145	10.18	6.6685	8.711	8.081	4.6195	6.7635	4.549	7.357	7.96	2.194	2.329	2.566	2.885	4.518	4.741	4.721	7.657	9.023	1.887	4.901	6.5825	3.225	3.647	5.156	7.229	3.753
ENSG00000107290.9	SETX	21.465	18.09	13.105	20.3	20.41	22.79	23.26	6.598	6.344	7.526	23.29	21	8.065	8.853	7.152	8.617	8.439	6.5495	14.18	7.855	19.755	37.86	26.44	20.94	24.57	20.86	15.02	19.935	14.29	19.43	25.12	9.132	6.126	8.015	7.559	25.46	14.71	8.479	24.265	23.19	6.0535	17.89	22.31	15.68	16.67	19.49	34.115	10.925
ENSG00000137770.9	CTDSPL2	12.29	8.995	5.4725	8.921	9.232	11.47	10.6	2.9	3.223	3.268	16.73	12.29	3.3925	4.729	3.152	3.503	3.706	2.5995	5.139	2.76	12.16	21.78	11.46	12.98	15.73	9.227	7.099	8.1695	6.661	7.5425	13.65	3.719	2.08	3.775	2.908	10.61	8.713	3.3135	14.115	15.64	3.3775	7.653	9.66	10.45	10.38	8.713	9.595	5.3125
ENSG00000131732.7	ZCCHC9	8.543	7.994	6.3085	10.37	10.02	9.528	10.57	3.2175	3.504	3.58	10.9	9.356	3.956	4.259	3.151	4.258	3.548	3.0505	5.1	3.8505	8.7075	20.65	18.17	9.59	12.71	10.54	7.85	10.1	8.557	9.786	11.1	3.728	2.668	5.732	7.616	8.275	7.203	3.9405	10.825	13.26	3.5345	11.79	10.94	7.204	7.276	9.005	9.199	6.6195
ENSG00000188295.10	ZNF669	3.704	3.164	1.925	2.374	2.667	2.366	3.749	0.9255	0.9922	0.93445	4.8645	3.925	1.2325	1.627	1.013	1.375	1.136	0.87765	1.626	1.0385	3.889	6.668	4.624	4.01	5.117	2.545	2.409	2.7035	2.119	2.6405	4.882	0.9731	0.7754	1.585	0.747	3.219	2.809	0.7089	3.423	4.519	1.5055	2.559	2.68	2.611	2.77	2.967	3.6895	2.237
ENSG00000168806.6	LCMT2	6.1235	6.661	8.1495	8.217	8.241	5.577	8.383	3.089	3.597	3.4125	8.292	7.944	4.275	4.819	2.628	4.569	3.901	2.734	3.162	3.0195	6.9385	12.765	11.95	8.1425	12.18	6.168	5.8	7.779	8.571	7.6145	11.95	3.413	2.797	3.862	3.098	5.659	6.685	3.265	8.2745	8.551	2.9255	9.227	8.114	5.495	5.92	6.964	8.821	6.2565
ENSG00000196466.6	ZNF799	4.276	3.273	2.2535	3.111	3.58	2.989	4.643	1.2225	1.157	1.4695	3.2945	2.8	1.3095	1.444	1.385	1.659	1.48	1.325	2.125	1.571	4.884	5.7045	1.894	3.523	5.513	3.2	3.3505	2.835	2.264	2.7885	5.684	1.171	0.8822	2.426	2.205	4.28	3.027	0.9775	4.807	4.112	1.4135	1.973	4.3345	3.246	2.942	3.562	4.751	2.1045
ENSG00000148297.11	MED22	14.22	11.18	13.815	20.59	18.48	20.45	20.55	7.211	7.701	7.387	15.7	16.76	9.5375	9.075	6.594	8.267	9.016	6.6575	10.17	7.2315	14.395	19.31	16.61	25.75	27.58	23.94	13.775	21.97	11.91	22.675	25.25	7.178	4.947	10.96	3.995	17.16	12.58	3.887	23.44	24.94	4.9145	17	22.705	11.87	13.35	14.86	21.54	9.335
ENSG00000081870.7	HSPB11	9.305	7.91	10.88	11.77	11.62	13.31	14.42	7.007	6.633	6.0595	9.6945	8.382	6.2185	7.896	5.466	7.186	6.735	4.974	9.554	5.739	9.5505	27.53	13.43	12.55	15.38	9.449	7.0545	11.18	8.916	10.87	16.13	4.302	2.684	6.667	4.812	10.05	8.541	1.7405	13.845	18.13	3.5555	13.11	11.885	7.725	7.462	8.196	10.905	8.5305
ENSG00000143379.8	SETDB1	21.285	15.04	13.74	17.14	17.22	19.86	24.71	5.2355	5.366	6.513	24.265	23.13	7.498	7.117	5.438	5.747	6.61	5.3325	8.73	5.726	20.555	31	22.59	24.835	28.37	19.93	15.725	17.315	14.56	17.085	24.3	6.344	4.588	8.969	6.605	21.89	15.89	10.29	26.955	30.57	8.4665	14.57	19.965	18.25	20.44	17.96	26.66	13.655
ENSG00000121775.13	TMEM39B	11.815	10.23	7.169	14.28	11.69	10.35	13.21	5.0245	5.921	5.4175	8.7665	8.498	8.1885	7.865	5.1	6.795	6.535	4.776	6.401	4.2855	11.46	15.94	15.45	19.905	20.15	10.41	7.657	8.9275	8.895	8.3415	14.29	4.251	2.554	5.423	5.217	11.94	7.967	3.683	12.985	15.6	3.395	12.35	12.815	10.15	10.24	8.796	12.34	6.817
ENSG00000006114.11	SYNRG	13.53	10.9	11.235	10.82	11.34	11.88	18.37	5.218	5.661	6.4505	12.995	11.73	6.2655	7.371	5.727	8.644	7.872	5.0685	11.5	7.4025	12.885	28.35	12.4	14.85	19.36	11.07	10.47	10.475	11.6	9.8205	15.12	4.584	3.023	8.262	5.206	15.56	13.26	4.929	16.715	16.47	5.5325	19.9	13.705	11.9	13.35	14.63	25.165	9.9845
ENSG00000084774.9	CAD	14.39	13.17	10.595	15.24	15.11	12.99	16.19	4.574	5.376	6.0775	20.45	23.29	8.7085	7.081	4.642	6.026	7.283	4.6615	7.877	5.1215	16.325	41.365	33.65	26.375	24.76	15.95	13.345	13.52	16.16	13.285	30.17	5.053	2.805	7.786	8.388	15.8	12.74	3.8195	26.38	31.27	8.1135	22.81	17.865	16.03	16.45	14.66	20.71	9.887
ENSG00000139218.13	SCAF11	19.185	16.68	9.9685	18.39	16.64	18.99	20.93	3.5785	3.71	3.859	10.755	11.9	4.472	4.64	3.79	4.402	4.185	3.1785	7.699	4.2605	18.455	39.295	28.99	19.41	21.55	13.5	11.735	13.495	14.14	13.185	19.26	8.895	6.232	5.821	5.741	18.72	16.32	11.415	22.43	25.27	6.271	9.925	13.555	13.73	13.9	13.85	14.35	9.212
ENSG00000153107.7	ANAPC1	5.4355	4.494	3.626	4.635	4.896	5.523	6.397	1.688	2.034	2.4165	5.823	5.832	3.4615	3.305	1.8	2.125	2.486	1.9305	2.303	1.695	5.231	19.285	11.06	6.2525	6.697	5.021	4.4215	4.916	5.203	4.87	6.496	2.382	1.563	2.138	1.634	5.216	4.257	3.2805	6.9965	7.722	2.1205	4.607	5.0305	5.007	5.386	4.769	5.6665	3.412
ENSG00000134597.9	RBMX2	17.275	13.45	10.52	17.26	16.12	18.29	19.32	9.1315	9.173	8.314	19.615	16	9.4355	10.55	9.339	10.06	9.446	7.566	11.92	8.476	16.215	26.72	23.01	22.865	26.69	18.53	11.295	16.59	11.89	15.565	19.43	7.538	4.849	8.053	5.419	14.44	11.27	5.7865	21.325	22.68	7.24	14.03	17.255	17.34	17.61	11.61	16.495	11.41
ENSG00000204209.6	DAXX	37.27	38.58	39.085	48.95	39.79	44.16	41.92	15.135	15.55	15.43	37.71	38.11	20.01	21.04	15.55	16.65	15.37	13.995	22.2	16.135	40.895	59.655	51.69	50.19	54.23	42.45	33.965	40.29	37.35	38.955	51.38	15.09	10.31	17.23	13.56	42.92	33.1	23.225	44.47	44.01	13.275	36.83	41.315	39.67	40.34	36.4	67.975	27.095
ENSG00000119772.12	DNMT3A	6.755	6.398	9.074	9.802	7.865	7.724	9.931	2.416	2.534	3.715	11.215	11.77	3.3645	3.353	2.731	3.485	4.121	2.923	5.128	3.0875	7.5715	23.49	4.971	11.35	12.44	11.65	8.4245	9.5305	5.972	8.887	10.04	3.653	2.404	4.253	2.499	9.608	6.908	6.18	9.312	19.96	4.5235	12.55	8.9555	3.973	3.775	8.978	14.21	7.3795
ENSG00000171109.14	MFN1	20.94	17.36	17.605	26.29	24.08	24.88	25.19	6.972	8.987	7.1635	31.99	29.4	11.62	11.66	7.477	9.886	7.233	5.7375	11.93	9.006	20.47	65.48	24.6	29.085	30.73	21.45	19.19	22.82	23.85	22.63	29.39	16.43	12.12	9.607	6.611	21.5	21.47	11.885	25.62	25.7	16.22	18.33	23.63	23.82	25.63	19.79	25.735	19.06
ENSG00000106355.5	LSM5	11.39	10.86	12.1	13.27	14.36	14.2	11.93	7.4555	7.109	7.875	9.381	7.876	6.6055	8.334	6.416	9.536	9.113	6.4995	9.79	8.1765	13.275	33.745	19.5	14.34	13.57	12.61	11.56	11.495	11.52	10.42	14.59	7.742	6.208	7.763	6.958	11.31	9.143	8.2725	14.225	16.13	6.9705	13.05	12.94	9.982	8.563	10.53	13.07	10.97
ENSG00000137628.12	DDX60	9.5165	7.939	5.862	7.189	7.574	7.4	6.195	1.632	1.38	1.8315	0.642	0.9422	1.4815	1.336	1.409	1.895	1.66	1.68	2.998	1.765	8.4975	24	6.322	11.595	11.23	6.559	10.21	6.177	2.66	5.195	9.876	3.094	1.872	3.9	1.921	11.32	4.925	1.025	11.72	14.83	1.6045	4.905	5.7665	5.753	6.566	8.346	11.59	5.944
ENSG00000230330.1	HMGN2P3	1.6175	1.279	1.1175	1.654	1.74	2.507	1.605	0.7371	0.5314	0.64895	1.1155	0.8873	0.5302	0.643	0.6444	0.8266	0.6971	0.57765	1.506	0.75635	1.6975	4.5295	2.115	2.3985	2.443	1.545	1.4425	1.3645	1.452	1.2125	3.047	0.5567	0.3242	0.7811	0.351	1.94	1.157	0.71565	2.0615	3.103	0.6099	1.817	1.677	1.419	1.379	1.302	1.655	0.87015
ENSG00000168876.4	ANKRD49	11.5	8.797	7.238	13.77	14.55	13.37	13.11	3.1875	3.393	5.0235	16.395	16.51	4.882	4.862	3.512	4.234	5.405	4.2445	5.98	3.5935	12.645	25.43	10.37	12.94	16.31	14.05	13.47	14.28	10.7	13.4	17.72	3.391	2.32	4.99	4.826	13.41	13.82	2.9805	13.44	19.27	7.97	14.32	19.065	9.881	9.626	19.52	24.585	12.875
ENSG00000105879.7	CBLL1	12.97	10.89	8.3065	10.97	11.9	13.36	16.18	5.5865	6.184	7.0495	18.1	14.38	7.3175	9.721	6.049	6.57	7.298	5.4475	10.23	5.98	12.885	21.45	16.24	12.795	16.69	16.63	11.025	17.93	9.93	20.9	14.29	4.692	4.873	4.993	4.261	12.18	9.182	12.605	14.39	17.47	4.955	8.621	14.44	12.59	13.21	10.42	12.54	8.423
ENSG00000188994.8	ZNF292	10.905	7.879	6.4135	10.52	9.63	11.64	14.79	3.387	3.545	3.4415	12.57	15.82	5.761	4.62	3.554	4.238	3.829	2.6775	5.828	3.2115	10.83	36.46	12.57	12.14	14.74	11.12	8.297	10.065	7.473	9.4	12.39	4.619	2.493	4.566	3.374	8.853	11.51	3.3855	15.46	15.69	4.077	13.83	12.78	12.37	12.36	11.55	9.703	7.001
ENSG00000196419.8	XRCC6	200.4	172	199.2	219	203.8	261.1	217.9	63.43	73.3	69.5	175.25	153.6	103.35	110.8	60.04	88.11	82.26	57.085	100.5	72	197.15	388.45	279.1	267.15	278	212.5	166.6	215.4	209.5	211.5	236.6	115	86.27	94.92	63.43	210.7	159.2	154.7	222.6	252.3	61.385	176.4	176.25	202.6	213.3	158	194.9	122.65
ENSG00000114120.7	SLC25A36	32.145	21.32	16.25	26.88	29.11	33.29	32.99	9.872	12.11	9.037	26.515	21.75	13.475	18.86	10.58	16.68	10.05	7.4485	18.14	11.265	34.69	55.24	30.46	35.885	53.99	28.65	20.32	27.79	13.42	26.72	39.71	21.69	17.36	15	1.067	32.25	22.72	16.16	52.54	53.39	19.33	32.76	31.895	24.35	22.95	23.74	20.55	27.585
ENSG00000147905.13	ZCCHC7	10.93	8.673	7.059	10.89	10.42	12.74	11.43	3.7215	3.63	4.1615	8.745	7.158	3.7375	4.675	3.876	5.051	4.404	3.3745	6.203	4.102	11.045	45.285	17.52	10.8	14.06	10.4	7.1535	9.09	6.951	8.548	12.2	3.714	1.906	4.047	3.547	9.607	9.083	3.3385	12.62	17.28	5.745	14.44	10.125	9.746	9.362	8.222	12.72	6.7345
ENSG00000117751.13	PPP1R8	31.32	24.86	19.25	32.36	30.52	34.73	32.64	17.295	16.66	19.505	33.79	27.58	16.845	20.15	16.35	19.68	23.13	15.9	30.87	17.23	29.22	50.99	47.9	37.085	37.87	29.32	22.425	29.12	26.58	29.39	35.17	11.65	9.093	12.33	8.782	25.94	22.09	12.725	35.14	33.54	8.8335	23.86	25.825	27.95	29.31	23.11	28.395	16.76
ENSG00000259781.1	RP11-673C5.1	29.57	25.1	15.99	30	29.1	35.01	27.38	18.765	17.99	14.955	26.725	18.18	16.175	22.25	16.91	20.22	16.95	13.5	33.31	18.84	29.22	52.875	27.16	44.01	52.04	28.2	20.98	24.255	24.28	23.335	36.43	10.22	6.369	14.17	9.193	24.2	18.85	14.105	35.27	32.39	6.769	18.88	24.95	19.04	17.94	21.61	27.115	15.06
ENSG00000198482.6	ZNF808	4.554	3.595	2.5815	4.095	3.877	3.826	6.173	1.2	1.271	1.6705	3.049	3.458	1.66	1.549	1.365	1.598	1.97	1.228	2.379	1.537	4.513	7.6815	3.208	5.1015	6.264	3.879	4.0645	3.9595	3.287	3.893	5.052	2.768	2.11	3.146	1.387	5.398	4.89	1.517	6.9355	5.951	1.7065	4.446	5.6275	4.49	4.104	4.513	4.628	3.3935
ENSG00000124789.7	NUP153	32.475	28.31	16.195	25.94	24.69	31.42	30.44	6.478	7.38	7.6815	32.455	29.65	9.3975	10.64	7.24	8.97	9.062	5.5335	11.7	6.754	30.96	76.8	36.66	33.685	34.22	25.26	18.605	22.81	27.31	21.725	33.25	11.4	7.4	9.531	9.996	30.37	21.96	20.81	37.575	35.48	8.5565	19.74	21.195	28.5	30.05	20.24	27.49	14.435
ENSG00000163867.12	ZMYM6	8.217	6.453	7.508	8.776	8.226	8.313	8.913	3.172	3.547	4.467	10.635	9.518	4.283	4.873	3.54	4.294	5.093	3.7075	5.72	3.812	7.69	13.25	8.404	9.738	10.3	8.242	7.053	7.4985	6.662	7.1	10.07	4.087	2.841	4.84	3.137	9.199	6.388	2.281	11.15	12.67	3.371	11.45	8.956	8.089	7.721	8.212	12.755	6.1265
ENSG00000138231.8	DBR1	12.775	9.923	10.935	12.63	13.29	10.51	13.79	4.2775	4.31	5.0065	11.97	10.96	5.175	5.247	4.079	5.43	5.554	4.063	8.083	4.7415	12.08	18.425	18.78	11.12	14.26	12.2	9.69	12.65	10.44	12.485	16.74	4.32	3.935	6.474	4.399	12.69	10.99	4.7655	14.02	15.78	5.426	11.41	11.445	11.08	10.53	11.67	18.61	10.39
ENSG00000115464.10	USP34	20.09	15.27	16.955	20.47	20.87	28.94	30.38	7.404	7.88	8.0815	23.695	27.52	10.78	9.447	7.765	9.371	8.761	6.591	12.53	9.0625	18.19	39.305	33.78	19.2	21.71	23.47	14.505	22.815	14.71	24.435	23.01	8.647	5.553	7.638	4.167	21.49	16.07	13.82	24.375	28.6	7.0975	21.13	18.885	16.39	17.26	18.21	15.45	12.175
ENSG00000107371.8	EXOSC3	9.8655	10.07	11.2	12.05	12.02	11.37	12.46	4.2045	4.76	4.5115	9.897	9.407	4.892	6.119	4.648	5.734	5.163	3.5665	6.77	4.717	10.62	29.535	18.87	12.325	15.2	10.53	8.4885	9.9895	12.01	9.5895	11.97	4.024	2.647	5.887	4.365	9.901	9.562	3.859	14.68	15.22	4.17	10.32	12.665	8.399	8.63	8.445	12.75	7.35
ENSG00000198464.9	ZNF480	6.196	5.836	5.1755	5.643	5.841	5.783	10.34	2.185	1.913	2.2375	5.918	5.714	2.0125	1.977	2.093	3.115	2.089	1.906	4.387	2.972	5.8985	12.435	9.912	7.9485	6.822	7.405	6.609	7.0405	5.836	7.499	7.824	4.309	3.834	4.645	3.156	6.185	5.992	4.2425	5.525	7.389	2.8785	5.536	8.9555	4.347	4.383	7.099	7.661	5.516
ENSG00000164818.11	HEATR2	12.425	11.06	10.88	14.32	15.95	16.7	18.86	4.5555	4.158	5.5735	12.07	13.55	6.035	5.339	4.191	5.547	5.997	4.095	7.02	4.551	12.585	21.165	20.02	19.45	22.2	16.58	14.005	14.53	14.03	14.64	19.02	5.917	5.838	6.185	5.133	12.09	11.58	10.63	17.655	17.77	6.4365	20.49	13.19	11.85	12.96	12.5	11.46	9.9835
ENSG00000139350.7	NEDD1	10.875	8.904	4.869	9.632	9.98	10.98	10.59	2.1365	1.639	2.4145	1.663	1.962	1.6485	1.555	2.021	2.435	2.368	1.879	4.737	2.2255	11.28	24.315	15.23	10.955	12.87	10.67	6.6285	9.5135	7.469	9.873	12.98	3.743	3.229	4.207	1.737	8.989	7.754	8.7405	15.795	9.904	3.135	6.934	8.789	7.891	8.216	7.23	10.03	4.943
ENSG00000140259.6	MFAP1	28.93	25.42	40.22	41.34	34.02	35.13	39.96	14.895	17.58	17.605	38.225	33.57	23.35	24.17	14.39	19.52	19.61	14.125	18.4	16.235	29.265	86.07	60.78	38.45	40.86	31.46	26.36	35.05	34.95	34.46	37.55	15.27	15.4	18.4	9.585	29.48	28.52	19.5	32.63	42.67	11.07	28.56	33.08	33.2	36.19	24.87	31.515	22.415
ENSG00000156469.4	MTERFD1	17.265	18.49	15.85	16.82	19.94	16.94	17.71	7.877	8.584	10.69	21.195	17.76	9.908	12.6	8.386	12.28	11.31	8.825	12.12	9.6315	17.625	35.335	27.3	19.66	20.76	19.39	13.75	16.79	12.43	17.5	22.06	13.3	14.7	10.12	11.18	16.35	13.36	17.06	22.63	19.89	7.056	17.53	20.49	12.8	12.1	13.18	20.28	11.98
ENSG00000112365.4	ZBTB24	6.4625	4.274	3.432	4.67	5.033	5.07	7.096	1.883	2.253	2.948	8.078	5.906	2.6445	3.535	2.156	2.5	3.471	2.4685	3.577	2.201	5.753	15.215	9.132	7.6835	8.503	4.805	4.3675	4.4225	4.31	4.3315	6.771	1.648	1.124	2.664	1.553	5.709	5.265	2.709	7.6525	5.738	2.0235	3.957	5.8905	7.154	7.646	5.512	7.7705	3.75
ENSG00000181315.6	ZNF322	4.1035	3.136	2.757	4.305	4.181	5.376	6.397	1.3395	1.207	1.4535	3.193	3.045	1.5235	1.579	1.541	1.563	1.423	1.154	3.019	1.735	3.9095	4.7875	5.455	4.5035	6.587	4.055	2.852	3.8295	2.12	3.886	5.313	1.38	0.9319	1.656	0.738	3.706	3.112	1.495	5.112	6.071	1.1275	2.839	4.0175	1.867	2.157	3.079	2.771	2.2225
ENSG00000251136.4	RP11-37B2.1	2.6785	2.154	1.021	3.278	2.596	3.825	2.518	0.70125	0.6877	0.7271	0.61545	0.7372	0.76865	0.7504	0.7241	0.9913	0.7278	0.63555	1.86	0.89925	2.921	4.858	2.093	3.986	4.439	3.133	1.5905	2.9625	1.078	2.682	3.59	1.58	0.7427	1.268	1.115	2.938	2.981	0.2285	4.1695	3.781	1.039	3.268	5.018	1.955	2.203	1.659	2.2885	1.5765
ENSG00000133704.5	IPO8	20.255	16.61	18.37	27.21	26.24	33.13	29.74	8.738	9.477	9.4005	22.03	20.22	10.435	11.8	8.464	10.95	11.57	7.767	10.73	9.2345	18.355	27.285	26.45	26.05	29.43	25.3	19.005	25.085	18.25	24.225	26.23	7.598	5.832	10.07	8.918	20.2	16.44	10.965	31.93	27.61	10.94	22.91	21.67	16.76	17.12	20.36	20.93	15.22
ENSG00000198393.3	ZNF26	0.59915	0.5075	0.2591	0.3958	0.4414	0.4609	0.5704	0.1036	0.1185	0.14335	0.36205	0.3006	0.17275	0.168	0.1273	0.1432	0.1745	0.12175	0.2128	0.1209	0.6052	0.9565	0.5191	0.57445	0.684	0.3692	0.32385	0.34005	0.3072	0.3315	0.5893	0.1535	0.08245	0.2047	0.215	0.5672	0.4601	0.1202	0.8004	0.5909	0.22125	0.416	0.62965	0.5576	0.5699	0.4226	0.6763	0.30725
ENSG00000084463.3	WBP11	69.79	56.32	60.29	68.94	64.52	88.47	68.66	27.11	30.88	30.795	60.43	57.98	40.64	42.76	26.5	36.96	39.81	24.405	45.47	30.495	67.995	128.2	71.03	70.665	71.57	59.97	47.935	59.43	48.31	57.9	77.69	37.16	28.9	31.66	19.91	73.52	50.33	51.97	89.355	79.85	22.13	43.27	57.49	63.92	68.76	52.06	65.6	42.04
ENSG00000234664.1	HMGN2P5	16.315	13.78	14.275	18.12	17.34	25.94	16.12	7.9805	6.059	7.846	14.215	10.47	6.531	7.84	6.42	9.448	8.329	6.554	14.23	8.1145	17.83	64.375	31.53	23.785	24.21	17.47	16.73	16.005	17.86	15.045	23.2	7.753	4.246	8.177	3.556	21.26	14.39	9.4225	20.93	33.71	6.6805	20.02	16.3	14.68	15.28	16.44	18.53	11.575
ENSG00000240429.1	LRRFIP1P1	3.009	2.279	1.62	3.137	2.659	2.85	3.435	0.47455	0.4348	0.48145	0.46015	0.5353	0.5134	0.5806	0.5482	0.5774	0.4023	0.46145	1.176	0.69245	3.0975	4.213	2.738	2.0605	2.705	2.644	1.512	2.3865	0.8074	2.6445	2.225	1.043	0.5035	0.775	0.6077	1.769	2.641	0.4836	3.1485	2.303	1.6525	1.372	2.5405	0.635	0.8404	1.446	1.599	1.8835
ENSG00000189306.6	RRP7A	21.475	22.38	20.735	25.21	23	21.72	26.23	14.47	19.41	22.02	26.32	22.82	19.59	22.41	15.05	18.15	24.89	17.125	17.94	15.515	26.85	44.485	35.5	28.66	31.66	19.99	19.045	22.905	24.87	21.2	33.61	11.64	8.518	18.6	11.95	26.65	21.71	10.0375	30.06	32.26	9.5725	19.65	37.435	23.03	23.36	20.22	31.785	18.905
ENSG00000122965.6	RBM19	18.485	15.81	18.22	20.06	19.17	21.21	26.19	7.527	8.227	10.285	20.855	21.68	12.085	11.48	8.535	10.96	11.3	8.445	13.51	9.599	22.405	32.57	20.92	25.34	26.98	21.8	15.68	21.23	16.21	20.375	23.38	8.643	6.304	14.63	7.915	22.69	19.48	10.31	28.76	37.19	9.2585	24.75	28.56	18.09	17.9	18.57	23.065	16.595
ENSG00000198040.6	ZNF84	0.59985	0.5831	0.39325	0.522	0.5469	0.5941	0.7874	0.2906	0.2254	0.29955	0.4621	0.474	0.28445	0.2828	0.2923	0.3276	0.2687	0.2513	0.6195	0.337	0.67175	1.181	0.9759	0.66495	0.8494	0.5984	0.40635	0.54525	0.3325	0.51575	0.6736	0.3388	0.2007	0.3282	0.1769	0.5455	0.5251	0.2819	0.83145	1.078	0.25315	0.8016	0.5964	0.4552	0.4198	0.4522	0.44805	0.35825
ENSG00000138592.9	USP8	23.27	20.56	18.81	21.97	21.99	26.21	26.84	9.3575	10.37	10.07	20.965	18.51	10.85	13.57	9.551	13.03	10.23	7.9475	17.25	11.32	21.925	32.12	34.78	23.995	29.25	21.81	18.42	20.205	19.72	20.125	23.59	10.16	6.71	9.764	8.625	23.69	19.54	10.29	29.355	27.1	8.196	21.16	19.495	18.96	20.69	20.6	20.99	14.28
ENSG00000170144.14	HNRNPA3	129.55	125.8	75.685	148	136.7	150	149.3	55.94	57.85	58.455	217	156	57.83	76.48	57.46	71.09	64.67	50.16	107.3	63.915	142.25	219.2	126.5	223.7	216	145	114.8	137.7	133.4	133.6	177.4	52.22	30.97	66.41	48.06	173.4	114.4	48.76	188.25	230	52.245	156.3	154.15	126.6	126.8	115.6	150.85	86.595
ENSG00000101639.14	CEP192	7.44	5.81	4.514	6.802	6.785	7.35	12.35	3.064	3.046	3.855	10.015	11.39	5.1295	4.24	3.73	3.51	4.092	3.1285	5.392	3.4475	7.6915	23.145	11.23	9.252	8.96	8.227	7.581	7.2505	5.761	6.7565	9.768	3.511	2.745	4.755	2.853	7.732	7.4	2.576	13.02	13.81	4.2705	8.548	8.381	7.316	7.125	8.838	9.667	6.7735
ENSG00000237036.4	ZEB1-AS1	4.972	3.808	1.803	7.835	6.091	5.893	4.685	1.867	1.9	1.8445	7.931	5.958	1.7465	2.144	1.569	2.573	1.775	1.451	1.622	1.842	4.2005	10.97	5.622	7.4775	8.654	4.988	2.415	3.903	1.731	3.52	5.406	1.984	1.323	2.556	0.9743	4.149	2.103	1.3935	8.453	7.171	1.118	6.187	3.9025	2.044	2.147	2.435	4.906	1.511
ENSG00000092199.13	HNRNPC	91.78	103.5	95.155	100.2	98.53	103.5	119	59.65	55.5	58.8	105.55	76.36	46.075	64.07	58.11	67.27	66.9	46.795	99.13	62.435	109.5	275.6	164.3	148.25	151.6	94.06	82.115	90.785	101.4	83.925	132.2	48.99	31.69	59.08	45.26	116.1	78.75	45.64	124.7	177.5	39.445	100.9	101.05	98.29	92.09	85.6	122.1	65.7
ENSG00000134453.11	RBM17	49.655	52.17	29.31	39.85	43.69	41.9	45.59	25.535	25.21	28.085	55.415	48.68	25.12	29.53	26.75	27.64	27	26.03	40.34	30.44	53.51	57.8	43.29	50.945	56.29	50.66	39.245	46.17	33.31	45.28	61.61	21.55	19.34	27.27	14.31	69.85	33.74	31.705	56.82	57.99	19.475	37.17	44.845	37.83	37.07	48.03	72.11	30.41
ENSG00000165392.5	WRN	9.225	7.181	5.836	7.932	7.975	8.938	9.743	1.461	1.626	2.262	4.3885	4.3	1.999	2.086	1.613	1.962	2.26	1.6735	3.516	1.741	9.2805	18.69	15.87	10.881	11.78	6.574	5.297	6.9455	5.315	6.71	10.36	2.753	1.47	1.963	1.957	7.248	7.576	2.316	11.175	11.63	3.9445	9.58	6.863	8.726	9.073	5.725	5.902	5.4365
ENSG00000100941.4	PNN	101.25	97.25	73.12	123.1	111.4	128.7	124.4	39.94	38.51	45.185	173.15	155.1	45.555	45.61	43.43	53.72	48.89	39.42	80.76	50.02	111.45	201.7	96.62	150.05	165.7	144.5	110.85	129.45	101.7	112.45	167.5	43.57	31.1	66.9	81.7	127.1	105.4	43.915	163.75	180.2	54.175	180.8	167.5	111.5	105.6	134.7	182.3	91.6
ENSG00000073584.14	SMARCE1	35.81	27.09	19.565	34.13	34.14	43.84	37	9.864	9.52	10.58	19.97	16.27	8.986	11.21	9.985	11.51	11.11	8.701	19.67	11.335	31.035	41.83	46.75	42.735	51.1	34.96	24.985	33.88	22.93	34.575	42.24	13.2	8.892	13.74	8.815	27.65	22.71	14.71	43.545	43.61	9.0985	19.17	28.53	25.5	27.49	25.76	28.455	17.69
ENSG00000163848.14	ZNF148	10.755	7.936	7.417	12.52	10.81	15.41	10.29	3.9405	4.325	4.5065	10.805	8.864	4.989	5.853	4.175	4.829	5.428	3.5585	6.298	3.7955	9.489	15.815	13.34	9.674	11.65	10	6.672	9.1995	6.563	8.941	11.24	4.445	3.411	4.421	3.574	9.413	8.76	5.278	12.105	12.82	3.2735	8.005	9.481	7.354	7.399	7.307	7.759	4.9635
ENSG00000137404.10	NRM	19.45	14.05	10.91	27.3	21.28	21.62	16.68	2.1005	2.071	2.2215	4.994	5.59	2.6035	2.175	2.196	2.788	1.78	2.0295	4.182	2.748	15.92	48.675	17.79	30.355	31.55	17.7	11.895	15.52	14.78	13.975	23.54	4.857	3.856	6.527	3.184	22.53	9.353	2.1245	24.425	26.52	5.46	4.955	15.71	18.13	18.17	14.17	21.73	6.5275
ENSG00000173145.7	NOC3L	9.6305	10.78	8.2515	8.043	9.433	7.806	8.439	2.753	2.303	2.983	4.4005	4.587	2.8515	2.726	2.927	3.665	2.762	2.6265	6.88	3.855	10.585	35.355	20.48	11.915	12.74	7.008	6.06	8.3445	8.935	8.623	11.83	3.675	2.333	3.412	3.578	9.018	7.195	5.9035	14.33	11.87	3.334	6.607	10.645	9.079	9.903	7.102	14.415	5.017
ENSG00000122692.7	SMU1	22.665	20.06	18.23	24.56	22.22	26.36	25.41	9.8745	10.77	10.59	29.28	22.66	12.05	14.84	10.43	13.05	11.75	8.7655	17.21	11.03	22.12	34.095	30.04	27.84	29.14	23.06	16.335	23.06	18.23	22.165	31.19	10.03	7.783	9.382	7.031	22.08	16.83	11.97	28.235	30.07	6.6185	18.1	22.05	23.66	25.73	17.26	23.74	12.745
ENSG00000149262.12	INTS4	10.34	9.136	9.3525	10.91	10.43	11.27	12.14	3.1275	3.212	3.5495	13.05	12.47	4.0575	4.05	3.406	4.915	3.683	3.0485	8.077	4.2105	10.775	19.58	12.64	14.33	15.53	10.65	7.876	8.682	8.336	8.097	11.28	3.999	3.084	5.621	4.589	11.22	9.277	3.956	16.995	15.69	4.891	10.26	12.035	9.861	9.992	9.611	14.55	7.5885
ENSG00000178921.9	PFAS	10.625	10.43	10.34	7.365	8.587	6.648	11.8	2.935	3.928	3.681	12.14	13.13	6.712	6.074	3.266	3.987	4.311	2.789	4.973	2.9605	12.65	37.29	18.79	11.105	14.58	7.244	7.7035	6.8775	8.785	6.6255	18.24	3.941	2.639	6.358	4.966	9.524	7.941	3.456	12.235	16.96	5.257	7.971	10.275	7.897	8.538	8.93	15.29	7.479
ENSG00000151445.11	VIPAS39	20.015	15.45	14.435	22.29	21.95	25.19	23.49	8.0075	9.401	9.87	24.96	23.67	12.93	13.1	8.503	10.23	11.89	8.109	13.33	8.1535	18.015	31.77	23.98	21.15	25.57	22.2	14.55	20.45	16.64	20.905	18.27	8.814	7.093	9.424	8.219	17.8	14.04	9.124	24.66	27.64	7.2545	22.75	19.82	18.42	19.96	15.56	20.835	12.72
ENSG00000105186.10	ANKRD27	12.53	11.15	7.58	15.09	14.41	18.22	25.08	5.919	7.217	7.1775	16.775	14	8.7965	10.55	6.264	7.806	6.907	5.705	11.15	7.5185	11.52	25.895	18.39	14.98	16.03	23.09	14.065	20.665	13.96	22.16	14.01	5.37	4.088	6.529	2.318	15.62	11.76	10.4	13.1	12.89	3.5685	9.857	15.31	13.46	14.52	12.12	11.885	9.76
ENSG00000055044.6	NOP58	43.205	55.37	38.445	42.06	44.27	46.97	52.71	16.115	19.24	19.55	66.135	51.84	21.215	28.19	17	25.94	23.17	16.42	24.47	16.75	56.245	155.2	79.18	65.05	65.45	41.49	39.19	38.52	51.37	34.49	83.44	21.24	13.96	23.48	24.74	54.14	41.02	26.97	61.05	84.08	27.025	63.63	54.985	50.92	45.41	42.35	56.745	35.13
ENSG00000137947.7	GTF2B	24.87	23.52	22.115	25.52	23.35	29.73	26.24	10.13	11.45	10.91	20.005	16.72	12.76	16.19	10.49	13.93	12.69	8.8675	16.47	11.945	26.23	40.305	28.02	29.38	29.78	22.32	19.8	21.415	23.07	20.525	29.45	8.512	5.656	11.88	11.5	27.05	21.83	9.985	27.83	33.22	10.0065	23.14	21.375	27.02	27.21	21.95	31.075	17.425
ENSG00000146109.3	ABT1	22.315	20.32	15.35	23.18	22.17	21.57	24.72	6.425	7.387	8.3515	22.585	21.1	10.23	11.2	6.611	8.245	9.37	7.287	8.043	7.0225	23.925	51.065	28.16	27.995	27.29	22.58	21.03	22.38	27.87	21.71	30.07	7.864	6.995	10.64	11.93	23.59	19.19	9.7905	22.59	28.63	9.2705	19.65	22.875	31.58	30.48	24.49	37.59	18.345
ENSG00000184857.7	TMEM186	10.83	9.32	14.165	12.81	12.8	12.98	13.59	5.1265	5.893	6.8875	9.0725	8.652	8.297	9.296	5.213	7.178	8.239	5.7795	6.893	5.666	12.13	24.445	14.3	12.33	12.87	13.16	13.48	13.855	12.15	14.17	14.77	7.029	7.734	9.453	9.308	10.42	11.35	11.18	14.61	11.93	6.0155	16.15	12.345	11.04	11.74	12.62	15.035	10.365
ENSG00000163755.4	HPS3	15.565	12.03	15.52	17.95	14.3	16	19.44	3.5135	3.86	3.748	7.398	6.947	4.308	5.235	4.121	5.165	4.174	2.9215	9.561	6.0715	13.185	24.38	25.41	16.315	20.7	11.93	9.7965	10.165	7.548	9.566	16.69	4.004	2.444	8.085	2.54	14.63	10.83	2.314	20.495	18.82	5.8865	8.169	12.375	7.289	8.574	14.91	20.265	10.13
ENSG00000263002.3	ZNF234	5.911	5.646	6.387	5.408	5.846	4.776	6.49	1.598	1.466	1.903	4.6875	4.355	1.7815	1.85	1.776	2.006	1.964	1.6645	3.662	2.3355	5.651	9.304	7.808	4.9215	6.711	5.808	4.493	5.575	4.207	5.8575	6.326	3.283	2.835	3.287	2.017	5.744	5.353	2.2285	8.644	9.061	2.0085	5.981	6.626	4.081	4.054	5.21	8.219	3.9055
ENSG00000070950.5	RAD18	4.538	3.046	3.154	2.981	3.469	3.947	4.335	0.976	1.038	1.0605	5.487	4.632	1.468	1.691	1.131	1.333	1.366	0.9436	2.079	1.33	5.5685	15.61	5.487	5.785	5.352	3.494	3.901	3.4095	4.068	3.473	4.152	1.232	0.6279	1.416	1.503	4.706	4.354	0.73725	5.6865	5.272	1.0755	2.143	5.498	4.969	5.863	4.234	5.3165	2.5545
ENSG00000119953.8	SMNDC1	18.08	17.35	11.035	21.58	18.85	21.3	15.67	5.777	5.974	6.5995	18.515	13.76	5.602	8.458	5.986	7.733	7.184	5.031	11.36	6.7895	17.655	29	23	21.1	21.97	16.38	12.03	15.125	15.35	15.355	19.39	7.864	5.159	7.937	5.468	19.08	13.03	11.575	19.36	20.07	5.1805	11.98	14.835	15.27	15.12	12.36	16.49	9.842
ENSG00000159579.9	RSPRY1	15.215	13.49	12.27	18.28	17.49	18.61	18.75	7.532	8.49	8.0505	17.59	14.91	8.072	10.5	7.896	9.446	9.674	6.1585	9.726	8.008	14.94	34.78	33.66	18.525	23.61	16.93	14.69	15.115	14.53	15.1	20.15	6.16	4.459	8.224	8.35	17.25	13.87	6.4085	19.345	22.66	9.522	18.09	20.01	16.4	17.7	16.12	13.195	13.16
ENSG00000229789.1	RP11-391M20.1	2.988	1.9	1.6305	3.898	3.367	3.926	3.997	0.90595	0.8983	1.105	3.228	2.81	1.1175	1.449	1.143	1.234	1.2	0.7962	1.829	1.19	2.892	4.258	2.669	3.7885	3.264	2.944	1.692	2.695	1.276	2.5225	3.136	1.069	0.5644	1.495	0.5614	2.709	2.178	0.5333	4.198	4.938	0.69515	2.913	2.828	1.73	1.899	2.413	2.777	1.4305
ENSG00000188283.7	ZNF383	6.105	4.277	3.028	4.83	4.657	5.403	6.595	1.578	1.519	1.844	4.7925	4.029	1.628	1.915	1.806	2.154	1.952	1.461	3.554	2.02	5.8085	7.1705	5.316	6.897	7.278	5.136	3.512	4.416	3.682	4.4315	6.316	2.643	1.727	2.331	1.465	4.719	4.044	3.0045	7.419	7.229	1.7485	4.077	5.245	5.298	5.643	4.186	5.3795	3.283
ENSG00000226259.6	GTF2H2B	0.38295	0.3159	0.244	0.3825	0.3767	0.3574	0.8205	0.1387	0.1235	0.14315	0.29835	0.3428	0.15185	0.1683	0.1565	0.1784	0.1376	0.11685	0.21	0.15665	0.4316	0.7622	0.7003	0.7345	0.8279	0.3386	0.29965	0.3201	0.2078	0.29965	0.3577	0.1283	0.07836	0.2353	0.1577	0.4222	0.2741	0.1147	0.49125	0.6568	0.20945	0.3745	0.30215	0.2733	0.294	0.2798	0.37235	0.2693
ENSG00000103932.7	RPAP1	12.205	10.19	11.04	11.63	11.4	13.28	17.57	5.1675	6.486	6.2505	10.655	12.13	10.075	8.687	5.266	5.716	7.456	5.237	7.258	5.611	12.385	18.99	16.16	15.515	14.6	15.18	11.1	13.64	11.88	14.145	14.47	5.918	5.803	5.763	5.267	12.1	10.57	13.595	17.555	17.44	5.97	12.41	14.385	13.21	14.3	10.62	13.215	9.7885
ENSG00000178917.10	ZNF852	2.7235	2.274	1.955	2.931	2.659	3.274	3.516	0.42305	0.4963	0.61425	3.409	3.472	0.58235	0.6004	0.4718	0.6917	0.6996	0.44395	0.8873	0.5651	2.649	6.2705	2.405	3.8575	4.773	2.911	2.5985	2.771	1.682	2.704	3.097	0.9012	0.5228	1.236	0.8929	3.453	4.037	0.8482	3.2835	4.445	2.46	3.393	3.5035	2.628	2.86	3.11	2.7345	3.0025
ENSG00000133773.7	CCDC59	26.65	27.48	13.55	22.12	23.51	26.84	22.93	9.0325	9.299	10.27	20.195	15.9	8.8945	11.34	8.783	12.63	11	9.274	15.37	10.315	28.36	47.43	38.71	24.56	27.28	23.05	16.49	21.575	18.12	18.865	24.6	11.66	7.585	10.86	7.774	23.07	17.59	13.765	29.695	37.8	9.0755	21.8	20.695	20.49	18.19	17.74	22.005	14.675
ENSG00000198231.8	DDX42	86.14	66.31	54.885	79.66	76.66	97	100.8	31.01	34.97	37.835	88.165	70.43	39.725	48.24	31.5	39.8	41.03	31.285	45.76	39.88	79.84	90.81	92.35	96.73	109.6	85.31	58.315	82.485	57.26	79.825	98.45	31.81	21.46	27.05	22.33	79.16	69.35	43.98	103.3	113	45.21	78.28	82.67	71.18	76.52	61.63	75.68	57.675
ENSG00000198586.9	TLK1	15.735	12.15	15.16	17.9	16.18	20.2	21.44	10.415	14.67	11.2	18.18	14.03	13.105	19.91	10.17	12.76	13.11	9.127	16.01	11.56	16.295	68.435	13.34	20.75	22.33	24.68	16.36	21.335	11.43	20.37	15.75	5.864	3.822	9.084	8.019	14.78	14.29	5.261	18.605	23.59	6.903	14.11	18.855	16.22	16.95	15.51	17.815	12.195
ENSG00000213020.4	ZNF611	3.7995	3.016	1.9765	3.337	3.338	3.564	5.661	1.3875	1.589	2.0755	4.854	3.809	1.572	2.27	1.638	2.188	2.943	1.638	2.311	1.4725	3.7595	5.0095	3.755	4.3635	5.426	3.204	2.3275	2.811	1.889	2.768	5.333	1.484	1.049	2.487	0.5308	3.787	2.899	0.84835	4.957	4.885	1.252	4.011	4.1615	2.587	2.625	2.767	3.486	1.9075
ENSG00000147677.6	EIF3H	82.895	76.2	50.91	86.36	83.18	103.4	101.2	32.335	30.89	33.35	64.89	53.92	31.755	35.7	28.68	36.2	45.62	28.27	53.38	35.53	84.915	205.75	124.8	106.65	119.4	89.95	56.3	79.85	77.59	75.67	85.04	42.19	32.64	38.46	18.41	69.18	68.1	56.49	77.58	151	37.31	65.72	72.295	75.2	70.51	52.29	56.84	53.965
ENSG00000084652.11	TXLNA	38.99	44.37	54.46	65.51	56.77	54.77	48.28	13.21	13.52	16.73	48.795	54.43	18.795	16.95	12.92	20.24	18.61	15.16	24.14	16.445	41.09	77.09	83.63	59.64	66.21	60.65	42.33	57.24	45.78	59.81	73.07	18.3	12.23	26.59	33.15	50.31	39.89	16.89	64.32	62.99	21.025	62.81	63.45	46.42	46.88	37.92	52.335	34.17
ENSG00000268573.1	RP11-158H5.7	1.561	0.5788	0.71655	1.401	1.125	1.491	1.977	0.17435	0.1467	0.2072	0.98945	1.002	0.19775	0.1779	0.1995	0.2312	0.2263	0.15465	0.3692	0.188	1.5345	4.791	0.7636	1.999	1.581	0.8653	1.1535	0.8849	0.9583	0.9003	1.401	0.3683	0.2104	0.5337	0.2223	1.558	1.981	0.27135	1.5435	1.985	0.46675	1.055	1.684	1.256	1.661	1.887	1.5145	0.9992
ENSG00000127452.4	FBXL12	22.07	19.29	11.585	26.96	23.49	24.87	28.64	4.781	5.601	5.0825	17.51	16.97	7.965	7.368	4.994	6.537	5.268	4.4635	7.166	5.4985	21.27	23.12	26.2	27.8	29.18	23.74	19.195	24.205	14.38	23.29	30.81	8.322	5.871	10.55	9.371	21.44	12.24	7.913	23.74	31.24	5.93	20.41	24.04	15.88	16.25	20.06	20.1	12.475
ENSG00000104133.10	SPG11	17.375	14.6	16.74	15.21	15.77	16.46	26.01	4.9995	5.117	5.983	13.155	12.93	6.708	6.635	5.126	6.242	6.171	4.7045	10.54	6.437	17.025	34.28	23.21	19.585	21.67	15.4	15.72	13.785	16.15	13.705	19.35	8.205	6.738	9.178	6.802	22.46	18.17	8.3945	20.765	20.24	8.011	15.3	18.105	18.38	19.72	18.65	27.42	13.845
ENSG00000186812.8	ZNF397	7.9835	6.312	6.446	9.004	8.771	8.845	9.553	3.301	2.6	3.669	8.6625	8.502	3.424	3.512	3.939	3.565	3.622	3.1835	6.636	3.9995	7.871	10.6	8.492	10.415	11.09	8.303	6.2315	8.1995	5.144	7.8885	10.53	3.628	2.218	3.108	2.452	7.865	7.915	3.257	13.125	12.94	3.2485	7.882	8.021	5.486	5.714	6.802	6.92	5.615
ENSG00000122687.13	FTSJ2	14.735	12.43	16.59	17.53	17.25	16.05	18.99	8.1395	9.835	9.497	17.565	15.84	13.145	13.86	8.3	9.828	9.784	8.512	11.21	8.9635	14.995	49.625	29.63	16.93	18.44	16.79	13.225	16.04	16.7	16.31	18.69	8.237	7.266	9.631	8.282	16.23	14.01	11.895	18.54	18.37	5.582	15.48	17.2	17.43	18.1	14.11	23.665	11.17
ENSG00000171456.12	ASXL1	44.98	38.35	23.905	35.71	34.15	37.53	41.16	7.527	8.15	8.178	29.43	30.81	12.305	11.29	8.109	10.05	9.177	6.558	12.49	8.19	45.435	43.665	37.45	49.38	54.35	42.79	24.25	37.34	16.95	36.485	43.35	14.05	8.303	20.25	15.63	49.59	25.59	17.59	58.875	53.12	16.86	27.4	36.64	29.37	31.63	30.93	44.105	21.905
ENSG00000033800.9	PIAS1	14.015	11.09	10.3	17.37	17.49	20.39	24.63	3.171	3.576	3.903	11.62	7.854	4.0435	5.36	3.212	3.958	4.147	2.719	5.183	3.483	12.925	31.045	15.44	17.58	21	14.56	10.095	16.83	14.44	15.3	21.28	6.611	4.118	4.411	3.687	18.81	12.28	7.4745	21.705	19.58	4.529	7.973	16.565	14.04	15.97	12.65	14.015	10.105
ENSG00000177051.5	FBXO46	11.88	10.94	8.962	9.045	9.757	11.09	17.88	3.761	4.618	5.9515	8.744	9.132	6.6685	6.089	3.63	4.904	6.319	4.9095	5.949	3.89	14.13	42.775	12.98	22.82	22.81	15.25	16.01	12.805	26.55	12.715	21.56	6.324	4.497	6.494	6.588	13.39	15.17	5.597	15.785	26.83	6.008	16.05	17.18	18.77	19.76	14.11	23.85	12.455
ENSG00000101901.6	ALG13	14.96	14.29	9.9635	15.81	16.14	15.54	16.89	4.6665	5.074	5.7745	12.295	11.49	6.8735	7.259	5.167	6.685	6.5	4.6675	9.924	5.946	15.93	18.24	14.35	19.335	23.31	14.35	12.645	14.615	10.86	13.015	19.93	6.787	4.215	8.059	6.906	17.26	12.79	4.0065	20.96	22.64	5.4685	20.85	21.455	14.63	13.69	16.04	24.635	10.485
ENSG00000009954.6	BAZ1B	36.59	30.24	29.52	38.64	36.72	46.07	47.63	16.41	15.93	18.905	55.65	45.31	19.06	22.18	16.75	22.67	20.08	17.605	27.36	20.26	31.795	59.6	63.51	45.315	52.71	41.8	27.745	41.33	24.55	42.255	45.66	16.11	11.42	11.78	10.95	35.87	26.12	21.565	46.3	51.14	11.425	38.78	36.49	22.46	24.51	29.34	35.53	19.96
ENSG00000088247.11	KHSRP	68.345	66.67	67.055	64.58	63.6	74.34	101.1	35.895	42.05	44.005	133.5	125.3	45.84	52.65	37.93	42	46.74	33.71	58.07	34.075	71.16	179.5	136.5	133.7	137.1	82.1	71.175	78.26	85.06	76.205	126.9	31.65	20.25	38.74	30.7	79.59	64.69	43.585	91.025	137.2	32.48	79.98	78.61	78.9	78	74.71	77.05	51.635
ENSG00000253954.2	HMGN1P38	0.6118	0.7316	0.75	0.7905	0.761	0.6743	0.788	0.3977	0.3869	0.43	1.0148	0.9815	0.44335	0.4211	0.3959	0.5627	0.5043	0.36125	0.4967	0.4103	0.8469	3.0255	1.317	1.4445	1.42	0.6621	0.8957	1.037	1.324	1.1175	1.407	0.3772	0.2086	0.766	0.3285	1.329	1.127	0.14	0.9327	1.509	0.477	1.468	1.491	1.077	0.9753	0.9791	1.26	0.7495
ENSG00000143498.13	TAF1A	3.161	3.828	2.093	3.689	4.613	3.199	4.37	1.1	1.103	1.2755	3.0515	2.402	1.193	1.406	1.051	1.996	1.575	0.90805	2.313	1.291	3.5905	7.24	6.801	4.396	6.42	2.665	2.0045	2.1005	2.585	1.937	4.504	1.369	0.5468	1.184	1.097	3.29	2.858	0.5809	4.528	6.735	1.223	3.88	3.3605	1.818	1.824	2.808	3.9735	2.309
ENSG00000164944.7	KIAA1429	20.415	15.72	12.7	20.19	19.32	24.15	22.63	5.804	5.647	6.469	20.18	19.09	7.302	7.35	6.055	6.839	6.903	5.8575	10.24	6.4815	18.395	32.395	38.15	21.95	26.4	19.44	13.08	18.435	13.08	17.835	24	6.666	5.275	6.036	5.513	17.05	13.86	7.3075	26.515	24.8	7.816	14.89	15.025	16.02	17.11	15.02	16.785	13.635
ENSG00000168802.8	CHTF8	31.07	24.62	26.54	30.46	28.82	28.74	34.79	11.095	13.01	13.735	21.175	21.69	16.855	16.6	10.16	10.89	16.28	11.065	11.96	9.318	29.94	49.655	46.79	30.72	36.13	30.92	26.03	30.73	29.66	30.49	35.03	12.24	9.327	30.99	20.06	30.07	27.15	11.05	31.58	31.67	13.125	31.69	36.995	29.54	33.34	25.83	41.625	25.09
ENSG00000133740.6	E2F5	3.3065	3.109	3.8025	3.663	3.694	3.341	4.165	1.8845	1.936	2.3345	5.533	5.451	2.2975	2.431	1.884	2.512	2.821	1.565	3.032	1.98	4.447	13.47	2.74	4.1155	8.443	5.001	3.5765	4.385	3.24	3.6135	5.74	1.999	1.26	3.287	1.882	5.425	4.655	0.5129	9.9485	9.525	2.1125	7.681	6.5205	3.262	3.464	4.329	7.3985	3.378
ENSG00000085274.11	MYNN	8.731	8.131	4.803	7.878	8.343	8.272	8.38	2.847	3.145	3.338	9.3125	7.955	3.228	4.431	3.025	3.652	3.723	2.7785	4.583	3.2085	8.785	9.691	9.663	10.81	11.41	7.796	5.6765	7.689	6.435	7.3525	10.36	3.612	2.541	3.652	3.187	7.846	6.431	4.8425	10.02	11.8	3.6215	6.174	8.331	7.497	7.124	6.443	7.7525	5.903
ENSG00000213024.6	NUP62	24.11	20.24	26.59	24.41	24.27	26.78	31.53	8.345	9.762	9.1595	36.225	31.89	11.925	13	8.517	12.68	10.71	7.415	14.51	8.876	23.335	94.595	36.04	28.745	39.7	26.58	21.515	23.8	23.76	24.365	33.34	9.529	8.587	14.41	12.75	25.07	21.55	16.16	25.1	29.29	9.588	30.79	27.315	23.3	24.64	24.4	35.08	15.83
ENSG00000159459.7	UBR1	13.03	12.1	7.8235	13.84	13.29	16.32	15.07	3.7325	4.426	4.4355	17.205	13.32	5.0145	6.733	3.766	7.291	5.836	3.3925	5.446	4.524	11.86	14.895	12.58	15.28	17.51	13.85	8.5955	12.435	5.224	11.845	13.93	5.723	4.47	3.766	2.955	13.61	7.912	8.187	15.54	13.78	5.0555	11.03	11.99	7.101	8.09	9.488	9.975	6.23
ENSG00000116478.7	HDAC1	50.73	53.88	69.44	70.79	69.22	74.41	100.9	18.9	15.62	19.045	7.087	9.498	16.885	14.35	18.07	26.26	18.94	16.67	33.09	20.54	68.08	221.1	93.78	114.45	118.5	83.95	120.75	75.04	119.7	71.68	101.2	24.84	19.82	44.93	32.66	85.29	84.23	11.015	73.525	126.8	30.32	95.08	106.55	61.12	59.41	118.7	129.35	76.485
ENSG00000170949.13	ZNF160	18.875	18	21.92	15.14	14.95	17	20.7	4.5305	4.412	5.27	16.26	13.75	5.715	5.765	5.003	5.785	6.01	4.6875	9.092	6.1835	19.07	23.25	11.91	22.305	20.96	16.55	9.296	16.62	8.94	15.65	21.81	6.878	4.405	10.19	4.893	16.96	12.2	3.803	19.98	24.93	4.748	11.93	17.06	12.15	12.92	11.32	30.53	9.0475
ENSG00000149100.8	EIF3M	34.785	37.77	34.03	32.6	34.64	39.13	40.13	13.475	14.33	14.435	28.43	20.98	12.6	18.07	12.5	16.31	16.97	11.125	19.88	13.26	34.97	89.455	57.48	45.735	48.78	31.5	23.675	28.935	32.99	28.35	47.86	16.63	13.65	18.91	9.876	30.54	25.66	19.635	36.835	65.15	21.29	23.17	29.315	35.07	34.25	24.8	31.02	28.79
ENSG00000164190.12	NIPBL	18.855	14.85	10.295	16.79	16.82	21.24	20.62	4.7695	4.685	5.513	17.475	18.28	6.484	5.922	5.113	5.656	5.641	4.707	9.455	5.5765	17.47	25.585	19.88	19.535	21.62	17.86	13.12	17.24	14.43	16.15	20.63	6.995	4.833	5.913	4.93	20.64	15.07	8.645	23.41	27.26	6.1725	14.49	16.915	19.26	20.09	15.41	17.455	10.995
ENSG00000005175.5	RPAP3	14.245	10.94	11.59	13.74	13.68	15.61	21.43	5.7535	6.029	6.5015	14.49	11.62	6.667	8.917	5.451	9.255	7.111	4.5465	10.31	6.6345	14.655	30.74	25.18	17.225	19.42	18.95	11.45	12.17	14.67	12.915	20.91	8.418	6.58	6.295	4.785	12.63	13.79	14.98	16.245	29.17	5.1915	14.24	13.315	11.29	12.04	12.58	16.165	8.9745
ENSG00000120533.8	ENY2	39.4	33.73	24.97	34.08	36.89	46.15	29.89	16.945	20.09	16.785	33.6	25.88	17.31	24.93	15.61	21.74	19.78	14.015	19.8	18.235	35.42	45.61	38.68	34.83	37.2	35.53	25.14	37.315	21.63	34.565	42.99	16.58	12.61	21.52	18.03	34.05	23.05	24.86	40.93	34	9.7555	30.35	29.195	23.76	23.77	25.26	31.19	20.39
ENSG00000115484.10	CCT4	105.95	104.2	91.485	107.4	108	122.7	112.5	42.485	48.58	43.54	126	104.3	68.81	81.77	42.89	59.84	53.08	34.34	91.29	49.815	111.7	267.45	203.6	140.35	145.4	109.9	80.27	105.3	109.4	105.75	140.1	56.31	42.13	51.56	34.88	94.18	81.03	71.55	110.3	185.3	66.86	86.02	89.845	107	102.8	71.21	94.285	81.885
ENSG00000076242.10	MLH1	21.15	18.35	18.675	25.57	25.18	26.32	23.71	9.347	9.822	10.16	24.33	21.82	11.035	11.94	10.05	13.23	12.01	8.421	17.92	11.47	21.285	45.395	29.4	27.89	31.43	22.68	15.155	20.635	14.66	21.31	26.19	17.32	17.91	10.63	9.212	24.18	13.83	22.5	27.265	24.22	8.371	32.04	24.065	15.78	16.64	15.2	23.835	14.31
ENSG00000062822.8	POLD1	9.7155	8.889	7.104	10.55	9.584	7.909	12.1	2.6	2.432	2.9055	11.275	12.14	3.2635	2.989	2.57	3.231	2.873	2.6555	5.91	3.161	11.54	57.53	11.42	17.465	13.69	11.74	12.32	8.962	14.14	9.3855	13.9	3.886	2.999	6.053	4.05	19.89	11.62	3.655	15.215	14.68	4.6715	9.32	11.855	13.5	12.88	13.8	23.175	7.0125
ENSG00000124549.10	BTN2A3P	4.266	2.96	4.259	2.875	3.554	2.59	3.265	0.24495	0.2493	0.3329	0.4882	0.517	0.2907	0.2378	0.282	0.3982	0.2881	0.25725	0.5935	0.3725	3.741	5.648	5.762	4.204	5.312	3.333	2.6305	3.149	2.148	3.0605	3.751	1.135	0.7584	1.502	0.6796	4.173	2.153	0.4141	4.1915	4.435	0.6078	1.222	3.3535	2.416	2.383	3.827	5.663	1.5775
ENSG00000163960.7	UBXN7	13.525	9.838	9.5265	10.69	10.81	12.56	15.37	4.8915	5.116	5.573	23.38	17.95	5.3085	6.73	5.341	6.716	6.828	4.4225	9.363	5.4755	11.76	33.07	20.65	14.915	18.01	13.76	8.564	12.64	10.33	12.17	17.53	4.402	3.405	4.1	2.911	14.41	10.66	4.154	16.985	19.38	4.6505	15.76	12.42	14.77	14.98	10.59	12.44	6.923
ENSG00000071564.10	TCF3	21.97	17.88	10.92	19.26	20.48	28.38	26.92	7.8545	7.447	8.476	12.93	14.51	9.1275	7.629	6.969	7.313	7.811	7.494	10.16	6.5615	23.72	106.8	39.44	34.765	36.51	25.07	23.245	17.02	18.26	16.93	30.97	7.503	5.284	13.24	5.674	24.83	20.27	7.265	29.535	36.6	8.969	22.88	26.7	26.75	26.47	29.89	51.31	16.06
ENSG00000123374.6	CDK2	18.72	21.06	10.67	22.66	17.34	18.86	21.31	1.647	1.547	1.795	2.8445	3.177	2.004	1.436	1.911	2.094	1.424	1.451	3.653	2.5305	24.82	63.975	16.41	28.09	30.12	17.89	15.125	24.195	17.66	32.085	26.39	7.674	4.272	8.614	7.542	32.09	16.24	3.9715	18.255	31.91	5.8455	7.553	22.54	28.45	27.67	16.31	24.405	12.75
ENSG00000101138.7	CSTF1	16.605	14.14	17.65	14.23	15.5	14.02	20.67	5.397	6.186	6.898	18.705	16.87	9.0465	9.755	5.579	7.811	8.509	5.4475	9.896	5.957	17.68	43.01	32.32	22.38	23.57	16.41	14.64	17.23	17.86	17.625	24.6	7.733	7.266	10.12	10.9	17.07	16.68	10.315	21.03	27.86	10.715	16.88	19.12	20.04	21.81	16.27	23.41	14.815
ENSG00000156650.8	KAT6B	9.215	6.891	6.1025	8.359	8.927	13.06	14.16	4.0145	4.097	4.9795	12.74	10.57	4.8075	5.605	4.124	4.566	5.058	3.8125	5.58	3.9315	8.695	13.525	9.907	10.9995	13.63	10.89	6.6095	12	6.492	10.785	13.15	4.004	3.273	3.051	2.09	8.636	7.123	5.741	12.85	16.37	3.7805	9.565	8.8	8.483	8.707	8.071	6.1265	6.7725
ENSG00000205578.4	POM121B	1.0765	1.098	0.79635	0.9174	0.9933	1.064	0.9962	0.25165	0.342	0.32185	1.44	1.539	0.6278	0.6102	0.2763	0.3613	0.4518	0.25185	0.3374	0.32095	1.0225	2.354	1.412	1.327	1.245	0.9859	0.7367	0.93685	0.8549	0.9264	1.756	0.4362	0.2413	0.3765	0.3844	0.9663	0.9335	0.5603	1.1135	1.619	0.4013	1.075	0.94125	1.021	1.091	1.09	0.9101	0.7584
ENSG00000136146.10	MED4	39.985	31.71	25.04	40.49	39.75	43.91	35.7	16.825	19.15	16.84	37.105	29.15	18.455	24.84	18.24	22.29	18.44	14.69	27.42	19.015	37.545	43.515	35.02	39.97	41.62	38.19	27.59	38.935	31.44	36.89	39.64	19.36	14.95	19.77	13.46	35.17	28.6	21.21	45.095	36.96	10.37	34.26	34.665	34.72	34.29	28.5	33.12	21.475
ENSG00000129315.5	CCNT1	16.71	17.57	12.015	14.44	14.6	15.8	16.15	3.5505	3.569	3.928	14.275	10.29	4.0835	5.275	3.644	4.993	4.183	3.1485	6.561	4.128	17.105	27.22	19.64	15.205	17.81	14	11.74	13.4	11.53	12.655	19.53	5.952	3.847	6.597	5.884	18.31	11.27	8.7365	20.375	23.54	6.5675	13.85	14.66	16.99	16.52	13.5	17.41	10.055
ENSG00000095564.9	BTAF1	40.175	26.52	17.83	37.59	37.15	45.33	47.23	4.4825	4.632	6.0115	18.025	25.58	8.7325	6.137	5.662	5.541	6.883	4.7335	11	6.368	37.82	103.9	31.87	40.97	47.39	38.25	26.195	40.155	27.88	38.23	64.24	13.45	7.161	12.44	11.1	39.43	33.48	11.45	75.775	59.69	13.485	24.81	37.275	57.75	60.55	35.06	36.345	24.34
ENSG00000134900.7	TPP2	24.91	19.39	12.165	20.64	22.29	24.16	25.78	6.458	7.141	7.9655	29.4	26.54	9.7225	10.72	7.598	7.677	7.922	6.964	12.7	7.266	24.16	53.975	35.34	28.155	30.19	20.18	19.195	19.01	15.32	18.36	26.65	11.18	7.958	8.6	11.6	29.07	17.5	19.32	30.11	32.07	8.5295	17.36	19.67	18.16	18.62	19.65	27.915	14.905
ENSG00000114978.13	MOB1A	41.865	38.17	23.455	41.56	41.61	43.02	45.27	8.671	8.439	9.5515	17.315	14.74	7.667	9.352	7.868	9.901	9.407	7.3175	15.31	11.015	36.415	132.1	57.76	47.595	52.25	38.83	35.015	36.485	38.99	38.695	49.69	14.1	9.706	22.96	9.298	47.07	26.61	8.5715	35.275	44.2	8.004	13.27	34.555	35.42	38.53	39.04	57.665	21.59
ENSG00000103707.5	MTFMT	9.3565	8.454	9.2245	12.01	11.61	14.58	15	4.1535	5.328	5.041	16.345	13.44	6.5805	7.532	4.144	5.779	6.494	4.087	4.538	4.5625	9.495	16.035	14.14	14.05	17.01	12.65	10.885	13.055	8.91	12.88	17.87	7.263	7.282	6.648	5.383	9.697	8.391	7.449	15.15	15.98	2.7185	11.43	14.045	7.811	8.347	9.677	10.555	7.0665
ENSG00000197536.6	C5orf56	7.9835	6.093	4.623	7.616	6.989	7.758	6.132	2.766	2.545	2.528	6.1975	6.17	2.577	2.653	2.972	3.694	2.529	2.4915	5	3.239	7.8235	17.83	2.573	8.7945	10.2	9.373	5.88	7.7545	2.672	7.429	9.506	3.714	2.816	3.669	2.776	12.33	6.486	3.0445	10.615	12.08	2.095	8.927	10.115	2.725	2.741	8.768	14.445	4.311
ENSG00000156304.10	SCAF4	30.865	27.41	16.905	29.7	28.1	32.78	34.57	8.0825	9.175	9.7835	27.09	28.02	13.36	12.88	9.022	10.56	10.51	7.9255	13.41	8.9995	30.22	48.785	34.7	40.32	36	28.77	25.415	26.62	27.86	25.44	30.37	11.81	8.234	11.44	14.17	34.85	26.08	16	37.305	42.13	9.6345	25.34	29.46	34.12	36.73	29.54	34.43	19.89
ENSG00000196646.7	ZNF136	9.239	6.178	6.112	7.768	7.43	9.889	10.28	2.278	2.613	2.3865	10.39	7.226	2.701	3.61	2.361	3.08	2.818	1.9835	3.784	2.5785	8.969	11.4	5.36	8.944	9.857	7.394	4.3085	6.5995	3.129	6.131	10.79	2.647	1.515	2.909	1.431	8.619	6.053	1.355	11.3	15.04	2.07	5.971	7.913	6.601	6.712	5.627	8.532	4.024
ENSG00000155636.10	RBM45	5.3405	4.225	4.9015	6.788	6.858	6.442	7.641	2.717	3.117	3.292	7.889	6.588	3.7805	3.979	3.08	3.936	3.876	2.5535	4.493	3.214	5.6015	7.419	8.667	8.3135	8.783	6.266	5.5425	5.5905	4.536	5.418	8.608	2.534	1.943	3.132	2.53	6.168	6.004	1.873	8.62	7.493	2.6615	8.463	7.697	4.18	4.491	6.213	8.2025	4.6895
ENSG00000197782.10	ZNF780A	3.165	3.148	3.8985	3.843	3.937	3.169	4.343	1.5425	1.981	1.7045	5.8215	5.072	2.175	2.553	1.66	2.269	1.883	1.3725	2.646	1.701	3.455	7.801	5.465	4.2535	5.114	3.892	3.272	3.78	4.165	3.5745	4.445	1.625	1.137	2.158	2.497	3.609	4.39	0.9015	5.6655	5.699	2.1475	5.372	4.4205	2.129	2.237	4.285	6.4785	3.0465
ENSG00000139826.5	ABHD13	8.1845	8.768	5.952	9.502	9.842	8.288	9.175	3.0305	3.664	3.354	9.253	6.979	4.042	5.993	3.379	3.801	4.018	2.8095	4.591	2.7975	8.457	10.315	10.7	8.781	10.6	7.912	6.7595	8.9825	7.827	8.138	10.8	3.606	2.689	3.209	4.613	11.06	7.903	3.5455	9.567	8.948	2.9385	8.134	8.129	7.877	6.99	8.18	9.2235	6.1405
ENSG00000168883.15	USP39	34.285	26.98	20.08	34.03	33.69	38.72	35.9	11.915	13.19	13.32	24.875	23.93	15.82	15.89	11.98	14.16	14.72	11.06	18.84	13.715	32.33	41.61	40.44	39.565	41.55	33.57	25.865	33.825	25.68	34.095	35.81	15.42	12.3	15.99	9.642	37.27	25.24	30.355	38.465	34.54	9.765	23.25	31.88	29.92	32.53	24.76	31	21.48
ENSG00000174579.3	MSL2	17.52	14.64	9.7135	16.03	16.11	16.11	19.26	5.7065	5.782	6.827	20.655	16.66	6.102	7.514	6.028	7.333	7.085	5.489	10.23	6.6255	17.605	25.32	13.49	19.045	26.74	15.96	13.405	13.315	12.28	12.515	22.84	6.303	4.432	5.288	7.324	18.63	14.28	8.169	23.92	22.96	6.0915	14.84	16.14	16.91	17.72	16.07	28.885	10.985
ENSG00000182944.13	EWSR1	173.1	158.5	177.95	185.2	175.8	184.8	192	78.515	86.21	94.51	290.25	254.9	96.47	118.9	80.27	97.53	101.8	78.26	119.7	84.515	179.25	275.7	206.7	225.15	243.6	178.3	156.55	176.9	154.8	168.9	251	90.47	64.5	99.54	81.78	198.6	145	94.67	220.8	235.2	75.455	196.6	219	167.3	167.9	189.1	279.8	126.7
ENSG00000122566.16	HNRNPA2B1	386	444.3	393.45	411.3	420.8	395.8	465.4	214.3	209.1	230.85	676.85	589.9	215.5	264.7	216.8	249	241.5	185.6	403	250.6	447.4	818.15	455	643.8	671.4	413.7	388.1	424.95	378.1	400.4	575.5	245.9	196.3	265.9	190.7	540.1	361	346.45	641.55	889.7	194.9	487.3	465.3	329.3	303.5	443.7	607.95	319.45
ENSG00000122257.14	RBBP6	26.585	26.27	18.135	26.4	26.1	28.84	30.77	9.3815	10.47	12.44	46.42	45.79	14.31	14.09	9.685	12.45	14.59	9.253	13.55	9.6895	25.84	56.55	34.5	29.71	36.87	35.89	21.655	31.14	21.09	28.785	45.62	10.49	8.098	12.13	10.68	30.36	21	15.415	33.86	42.89	9.8805	33.56	29.37	30.75	30.24	24.97	30.355	17.465
ENSG00000198346.6	ZNF813	1.577	1.658	1.3715	1.073	1.297	1.061	3.344	0.4427	0.3154	0.5633	0.32625	0.3489	0.2957	0.3281	0.4641	0.5775	0.6398	0.43375	0.8177	0.55995	1.7085	4.798	2.956	1.9415	2.02	1.491	1.497	1.3065	1.497	1.4435	2.665	0.5003	0.3406	0.7713	0.3595	1.848	1.993	0.22975	1.7155	2.309	0.7411	1.233	3.6895	1.578	1.521	1.676	1.9805	1.1275
ENSG00000177733.4	HNRNPA0	120.6	115.5	112.25	144.6	114.3	136.2	127.4	33.32	39.45	37.715	145.4	103.6	47.125	60.44	33.65	49.37	45.32	30.005	47.2	34.295	117.85	179.95	163.3	164.15	175.6	106.8	89.945	110.05	94.05	101.9	180.4	53.51	30.32	47.4	32.12	124.4	73.13	42.6	124.6	204.9	37.71	92.21	95.9	104.3	101	92.45	108.25	75.825
ENSG00000143569.14	UBAP2L	50.77	42.95	36.275	48.56	45.58	54.86	57.13	18.48	21.55	20.345	44.065	43.9	28.265	28.78	17.16	21.76	22.51	16.535	21.6	17.43	50.13	75.855	77.96	65.73	66.75	45.42	31.38	44.11	41.18	43.145	58.2	24.44	16.96	22.13	14.44	60.25	40.01	28.37	60.785	68.67	14.69	52.16	48.145	48.38	52.54	32.6	41.465	26.6
ENSG00000130803.10	ZNF317	19.05	16.99	13.07	15.56	16.62	17.87	24.13	6.4945	7.384	7.7785	22.635	21.51	10.72	10.37	6.995	8.199	8.35	6.285	11.75	7.2	18.89	33.455	19.02	19.83	24.15	19.69	15.615	17.815	15.16	18.51	22.52	6.822	5.168	9.244	6.885	20.37	15.53	8.271	21.475	24.99	7.6305	17.88	20.86	23.09	24.36	17.28	25.06	13.705
ENSG00000132780.12	NASP	47.68	46.22	21.23	37.44	37.45	39.49	44.6	22.795	20.82	20.98	52.24	47.13	24.085	25.04	24.75	25.91	19.79	18.92	50.41	26.625	50.285	88.07	28.49	65.755	67.89	41.93	32.4	41.64	33.37	36.495	60.92	22.46	13.69	17.4	14.93	48.84	31.86	15.11	63.66	82.8	11.01	36.7	49.6	32.97	30.26	35.67	62.645	23.85
ENSG00000198551.5	ZNF627	7.8645	4.981	4.5845	7.567	7.311	9.625	9.772	3.3475	3.326	3.634	8.91	6.609	3.213	4.227	3.375	4.358	4.068	2.8015	5.03	3.1285	9.258	10.925	7.437	10.94	13.56	6.808	5.4355	6.4855	4.472	6.231	11.39	2.718	1.813	4.632	2.893	6.71	6.97	1.869	10.525	13.34	3.237	8.967	9.136	7.025	7.046	5.602	6.9675	4.877
ENSG00000038274.12	MAT2B	38.235	32.3	38.64	42.63	40.91	48.32	53.67	18.075	22.75	20.565	55.28	33.59	21.315	40.8	17.47	25.13	25	15.725	22.46	18.795	38.53	73.62	53.76	38.665	43.38	37.62	36.96	35.96	34.02	35.165	48.09	22.87	17.23	31.15	16.72	43.93	33.67	18.885	34.23	55.87	10.07	26.44	37.265	32.7	32	46.78	64.285	27.04
ENSG00000118197.9	DDX59	11.17	9.915	8.333	10.44	10.13	12.88	11.83	3.104	3.13	3.371	7.9725	7.062	3.1145	3.698	3.225	4.263	3.572	3.005	7.003	4.183	12.39	18.11	8.239	13.87	15.02	10	6.5655	8.9965	7.182	9.097	14.17	4.127	2.88	4.828	3.626	9.766	8.636	11.075	11.175	14.25	4.4225	7.507	9.809	10.19	10.39	7.491	12.01	5.2665
ENSG00000186666.4	BCDIN3D	4.8535	4.289	6.267	4.648	5.4	3.85	7.583	2.4615	2.417	2.3885	7.037	5.787	2.5195	3.032	2.272	2.889	2.38	2.1415	3.885	2.6965	5.3295	11.265	8.524	6.3675	7.487	5.879	4.7515	5.649	6.543	5.918	7.352	1.902	1.662	3.258	4.074	4.703	6.358	2.366	6.7185	6.512	4.041	7.004	8.0365	5.421	5.9	5.523	8.0245	5.9355
ENSG00000134452.15	FBXO18	27.465	26.5	26.695	38.96	33.41	31.02	33.97	6.9565	7.603	10.71	25.435	24.03	10.76	10.73	7.478	9.091	12.01	8.5525	11.25	8.331	27.935	32.38	36.07	37.945	43.29	27.8	25.44	29.19	20.03	29.035	41.99	18.95	15.91	13.59	10.65	33.14	22.9	13.21	28.46	36.57	9.0075	26.58	29.68	28.42	27.91	26.54	33.885	19.305
ENSG00000268030.1	AC005253.2	7.004	5.442	3.7865	10.42	7.559	7.755	8.902	1.499	1.779	1.8855	6.2535	7.269	2.838	2.341	1.89	2.334	2.153	1.507	4.012	2.322	7.294	11.26	5.696	7.121	11.55	6.652	5.4125	6.305	4.842	6.0395	9.016	3.158	1.496	2.969	2.098	10.82	5.935	2.1025	12.505	12.22	3.5895	9.503	8.555	5.78	5.542	7.065	9.303	4.94
ENSG00000166037.6	CEP57	20.045	15.23	11.775	15.85	16.33	19.48	21.31	6.548	7.71	8.2505	32.115	28.14	9.0285	10.47	6.984	9.777	9.877	6.4065	9.868	6.6985	19.82	47.795	25.35	24.225	28.78	18.72	14	15.84	12.71	14.78	23.94	7.889	5.078	9.52	14.35	19.89	13.53	5.942	23.955	34.44	10.12	19.81	19.175	15.43	16.34	19.23	19.01	12.805
ENSG00000108021.15	FAM208B	16.21	16.19	12.28	19.07	20.14	19.75	20.1	3.893	4.418	5.2515	17.035	19.29	7.385	6.022	4.751	6.159	6.276	4.192	7.937	4.5925	17.69	23.68	27.52	19	24.16	16.93	14.64	16.45	12.55	15.38	25.67	8.699	5.957	7.266	5.745	18.15	13.85	9.5975	20.885	22.96	8.2105	22.87	18.06	12.69	12.85	14.93	16.045	11.46
ENSG00000140750.12	ARHGAP17	53.14	41.66	30.68	35.02	41.54	53.7	26.61	6.0855	5.345	6.2315	13.27	13.81	6.952	5.767	6.11	6.303	6.015	5.359	18.21	8.0255	41.315	113.35	45.75	41.295	46.44	24.22	29.385	28.465	24.44	25	37.26	15.44	14.02	11.99	7.183	38.51	20.56	17.355	47.335	32.92	8.8355	32.17	24.685	28.35	33.45	40.19	59.445	19.595
ENSG00000153989.7	NUS1	13.035	15.46	13.09	18.25	17.86	19.01	15.35	8.4315	9.998	7.684	15.955	12.6	9.285	12.82	7.555	10.43	9.622	6.4785	10.39	8.0565	14.25	38.765	30.27	16.54	21.94	16.46	12.835	14.41	13.15	14.995	18.86	6.262	4.035	8.858	10.1	18.68	19.77	4.6905	16.935	16.69	9.225	15.53	15.35	10.47	9.538	12.69	14.96	12.4
ENSG00000169093.10	ASMTL	29.635	21.98	18.495	40.42	31.6	38.72	26.1	11.315	14.94	13.705	26.325	25.55	18.99	19.37	11.79	17.75	17.38	11.595	17.78	15.06	28.59	47.73	32.74	39.545	39.36	30.27	18.865	30.895	12.52	28.915	37.17	17.3	12.01	14.35	12.19	22.23	21.13	9.672	39.165	42.31	9.5745	35.18	30.27	24.18	27.09	18.9	25.83	15.515
ENSG00000162607.8	USP1	20.255	16.25	11.375	21.6	20.56	26.3	21.38	8.362	7.949	8.4485	32.195	27.15	9.643	10.07	8.123	9.116	8.873	7.168	15.08	9.1895	20.58	51.61	27.92	25.54	31.46	20.79	16.545	21.17	18.52	20.935	29.62	7.078	5.097	6.703	5.069	19.68	17.4	8.3635	29.01	31.93	7.9765	17.67	17.455	19.45	19.09	17.24	19.37	13.14
ENSG00000130935.5	NOL11	28.075	25.82	20.34	19.77	24	22.31	28.14	7.525	7.229	8.44	32.39	29.8	9.7325	10.51	8.022	9.44	9.195	6.996	12.73	7.6465	28.11	59.125	42.76	33.85	35.83	23.62	22.58	22.025	27.45	21.58	33.62	11.3	10	13.88	12.95	23.08	21.88	20.245	35.475	34.37	9.9415	20.74	25.16	26.24	27.4	22.38	30.945	17.86
ENSG00000140006.7	WDR89	6.368	5.658	5.72	5.686	5.865	5.673	6.719	3.2285	3.387	3.3615	9.0745	6.531	3.2165	4.61	3.26	3.872	3.986	2.858	4.916	2.97	6.823	17.685	8.266	7.2455	7.937	4.727	4.509	4.4405	4.926	4.229	7.22	2.325	1.583	3.029	4	5.729	4.199	3.1955	8.592	8.001	3.316	4.715	5.7195	5.521	5.158	4.54	7.921	3.4945
ENSG00000111615.8	KRR1	18.345	17.27	14.465	17.49	17.58	19.53	23.2	5.1945	6.249	5.78	19.765	17.71	7.357	8.908	5.504	6.927	6.807	4.496	7.918	5.133	19.645	37.49	28.3	20.445	21.13	16.82	11.895	16.24	17.5	15.41	22.46	7.065	5.508	8.606	7.193	16.19	18.59	13.925	21.28	23.46	6.366	15.63	16.77	16.76	16.48	12.95	14.105	11.245
ENSG00000138041.11	SMEK2	26.95	22.31	21.805	22.5	24.3	30.38	27.24	11.245	12.48	12.27	35.17	26.33	11.825	16.04	11.18	15.33	14.04	9.8975	17.96	11.92	24.47	38.25	27.15	26.395	31.41	25.43	19.725	24.52	22.13	25.67	29.4	7.477	4.966	12.3	12.38	25.19	21.06	8.792	26.46	28.1	11.88	19.64	23.345	22.11	24.08	22.72	22.545	17.5
ENSG00000128789.16	PSMG2	66.375	53.36	41.435	66.99	64.64	73.15	65.86	20.1	20.73	20.52	46.605	37.56	21.225	27.75	19.95	26.17	21.87	17.4	35.58	21.4	59.3	82.325	58.85	66.405	65.57	55.97	43.115	53.02	53.14	53.635	58.25	22.43	14.86	26.72	18.3	50	42.28	22.43	59.51	64.8	22.06	35.72	46.065	49.54	54.22	39.17	46.44	39.485
ENSG00000249014.2	HMGN2P4	0.68895	0.5422	0.46685	0.7099	0.7614	1.048	0.7895	0.26745	0.2979	0.67145	0.449	0.4144	0.2633	0.2951	0.235	0.4732	0.6917	0.57045	0.6582	0.4537	0.74765	2.164	1.078	1.134	1.591	0.6859	0.63705	0.63855	0.672	0.51665	1.345	0.2516	0.1368	0.4147	0.1637	0.7558	0.564	0.33695	0.9236	1.293	0.24305	0.803	0.77845	0.6193	0.597	0.6576	0.73475	0.47905
ENSG00000167625.6	ZNF526	6.192	4.897	3.639	6.325	5.67	6.08	6.753	1.46	1.818	1.822	6.31	5.956	2.76	2.581	1.518	1.759	1.937	1.4915	2.193	1.418	5.958	11.185	11.59	7.142	10.19	6.056	4.799	5.8345	4.641	5.736	6.481	2.208	1.719	2.47	1.989	5.696	5.554	3.423	8.0035	8.615	2.363	5.957	6.7395	5.71	7.351	4.611	5.9265	3.8685
ENSG00000183665.4	TRMT12	10.21	8.265	8.1115	10.47	9.9	9.531	10.19	3.584	4.151	4.166	9.222	9.005	5.4865	6.31	3.757	5.36	4.754	3.162	5.183	4.284	10.1	11.34	11.11	9.7315	12.21	9.293	7.875	8.644	6.674	8.9895	13.19	4.521	4.243	5.637	3.203	9.226	8.654	6.9615	10.61	8.407	3.549	9.142	9.7485	8.638	8.686	7.472	9.5975	7.165
ENSG00000138614.10	VWA9	21.12	19.04	21.465	16.84	19.56	16.06	24.49	7.5555	7.988	9.917	16.565	16.26	9.907	9.773	7.457	10.81	11.04	8.3515	12.97	9.257	23.43	40.235	36.29	24.965	28.29	19.11	19.385	18.53	21.14	17.975	28.13	8.728	5.808	14.03	10.13	23.37	21.02	7.4115	24.9	30.17	10.965	29.42	26.67	23.93	24.05	21.42	30.6	18.095
ENSG00000198315.6	ZKSCAN8	21.4	14.64	11.885	19.89	19.34	24.31	24.84	4.6565	4.224	5.3925	20.465	19.01	4.9335	5.153	5.004	6.424	5.407	4.221	9.384	5.782	20.475	20.075	21.55	21.95	26.68	21.75	13.34	22.97	7.928	21.2	28.85	6.559	5.034	7.527	5.349	19.6	15.45	6.364	28.035	31.41	7.6385	17.21	20.04	12.45	13.46	17.27	16.92	11.735
ENSG00000162613.12	FUBP1	43.035	36.95	39.07	47.03	43.38	47.65	45.75	11.855	13.7	13.775	56.785	61.38	17.81	18.44	12.82	19.01	16.46	10.0045	21.94	13.125	46.48	96.22	42.55	62.76	64.34	40.69	33.6	40.81	29.36	37.59	59.37	20.91	14.8	21.61	9.408	54.08	41.98	19.27	67.245	93.8	19.4	61.05	44.475	35.1	36.9	38.28	42.46	27.58
ENSG00000037474.10	NSUN2	42.22	37.84	31.12	39.85	40.42	43.48	45.52	12.19	13.43	14.13	45.185	43.36	18.355	18.2	14.6	17.27	15.17	11.905	25.04	14.2	42.965	98.16	63.96	48.895	47.22	41.06	39.385	40.475	47.71	40.975	57.84	18.1	18.59	19.61	29.07	44.9	37.34	35.16	53.235	51.04	17.87	44.19	44.215	51.61	52.77	41.34	56.655	33.755
ENSG00000160710.11	ADAR	84.195	71.35	71.805	94.07	86.07	92.87	88.92	43.27	53.05	53.955	116.55	108.8	69.025	74.52	38.8	69.49	68.28	42.545	51.52	44.495	83.625	297.4	110.1	116.75	132.8	83.99	67.37	82.595	59.59	78.51	115.4	31.29	21.44	49.98	41.18	115.3	65.21	15.305	112.75	121.2	30.31	113.7	92.045	69.86	74.63	88.92	136.2	54.81
ENSG00000186532.7	SMYD4	10.58	9.452	6.1075	6.435	7.472	11.87	11.58	2.6135	3.286	3.2425	10.39	10.47	4.081	3.992	2.523	3.468	3.44	2.53	3.874	2.938	10.545	12.64	7.809	12.055	13.04	10.22	6.482	7.6915	4.238	7.533	12.4	4.722	2.551	3.033	2.633	8.984	7.057	7.5335	9.525	14.68	3.2155	9.225	9.7225	6.297	6.797	9.075	8.7425	4.541
ENSG00000175193.8	PARL	64.05	48.61	40.63	61.6	63.8	84.69	68.64	28.47	32.97	32.415	56.565	45.54	33.34	39.27	25.93	35.37	35.95	30.09	37.14	36.455	60.99	73.295	70.51	73.505	69.22	75.52	52.755	62.875	44.88	60.695	62.06	36.61	28.03	35.1	21.45	52.47	50.56	37.4	78.475	62.3	27.11	49.77	59.145	53.6	56.61	45.77	53.805	44.92
ENSG00000082516.8	GEMIN5	16.415	10.51	7.4805	10.31	10.55	12.4	13.43	4.1055	4.301	5.4075	10.395	9.746	6.108	5.818	4.322	5.762	6.574	4.184	6.426	4.4045	13.145	24.385	19.76	14.49	14.13	10.87	7.031	10.515	7.797	10.64	13.87	5.931	5.078	3.501	3.306	10.03	8.337	9.621	16.255	15.04	3.632	9.888	10.48	10.44	13.4	7.016	9.681	5.5825
ENSG00000224376.1	AC017104.6	0.88635	1.798	2.2065	4.024	2.625	2.37	2.195	0.4235	0.5727	0.81805	1.583	1.889	1.01	0.8582	0.3837	0.7061	0.8181	0.79925	0.3774	0.35575	1.5195	9.6465	0.5567	2.121	2.262	5.084	1.5755	5.5225	0.4933	4.97	2.805	0.3627	0.1053	1.153	0.2097	2.851	0.9547	0.07712	2.212	8.272	0.64255	4.481	3.0335	0.947	1.3	2.304	4.799	1.0105
ENSG00000108592.12	FTSJ3	42.13	33.23	33.54	36.89	35.97	40.46	42.91	10.875	10.68	11.33	28.365	28.91	15.015	13.9	10.3	12.58	11.11	10.28	17.59	12.435	37.53	52.42	57.47	51.975	55.54	41.02	31.425	42.095	31.77	40.685	49.97	21.05	14.99	24.09	14.33	35.69	32.58	23.815	50.335	53.55	12.39	27.83	43.27	40.86	45.29	32.19	43.95	25.6
ENSG00000176386.4	CDC26	14.33	14.92	10.44	14.41	16.14	14.81	14.75	6.095	6.431	6.698	10.48	8.75	7	7.816	5.727	7.654	7.448	5.4965	8.427	7.8675	15.075	19.7	19.77	11.99	15.85	14.03	11.225	13.495	10.61	13.09	15.26	8.572	7.331	9.728	7.177	15.35	11.06	8.1245	16.735	15.72	4.484	12.97	14.945	12.54	12.6	12.72	15.855	9.264
ENSG00000172732.7	MUS81	30.84	28.03	20.13	49.14	47.37	49.73	45.65	13.11	15.05	14.03	42.38	45.14	19.515	18.16	14.84	15.53	15.31	12.89	21.91	13.46	34.565	35.825	25.84	56.675	55.73	49.53	35.96	46.73	21.17	42.985	53.6	16.55	12.8	20.16	11.85	40.77	24.64	15.325	49.985	53.17	12.415	35.73	44.615	21.85	21.3	36.55	50.285	26.575
ENSG00000243667.2	WDR92	6.6765	5.358	6.5545	6.942	7.639	7.293	7.184	3.332	3.583	4.502	7.842	6.081	3.7445	4.935	3.564	4.261	5.381	3.312	4.629	3.092	6.6475	11.025	10.97	7.544	9.363	7.344	5.429	6.55	5.333	6.766	7.79	3.494	2.84	3.376	2.631	5.486	5.846	4.0795	8.6235	8.137	2.151	6.405	6.8605	5.379	5.521	4.809	6.634	4.1545
ENSG00000154727.6	GABPA	21.92	18.62	12.82	17.88	17.71	17.39	16.83	5.6485	4.965	9.3375	17.145	14.91	5.146	6.012	5.827	6.159	8.938	7.898	12.53	6.557	20.935	21.54	21.75	21.85	24.37	16.31	11.875	14.74	11.96	13.605	22.14	7.636	4.904	6.647	6.922	15.57	13.15	7.8535	21.895	25.1	5.6525	12.86	15.085	12.25	11.96	14.4	18.21	9.265
ENSG00000205302.2	SNX2	67.18	53.84	43.585	66.24	67.15	82.57	67.26	15.08	16.99	17.24	32.79	34.02	20.615	23.16	16.6	20.5	20.32	13.155	34.53	18.485	56.18	88.725	72.71	55.755	62.5	52.73	41.855	56.9	41.02	57.615	60.4	19.11	13.23	35.8	16.78	67.3	42.01	21.17	65.205	71.93	18.02	42.39	43.37	43.12	47.36	49.33	91.22	35.585
ENSG00000112679.10	DUSP22	33.055	28.58	11.135	32.52	31.81	32.44	24.86	11.52	12.31	10.875	11.44	11.19	14.66	16.12	12.18	14.2	11.68	9.8585	26.9	13.775	29.34	89.025	11.03	31.74	36	42.21	23.105	33.025	27.84	36.015	24.5	16.84	12.66	12.15	10.36	36.77	24.41	17.07	37.05	19.58	12.26	19.49	21.345	27.42	29.6	24.96	38.12	19.17
ENSG00000072501.13	SMC1A	16.425	14.82	11.7	21.86	20.6	27.25	21.92	6.4665	5.594	6.8915	35.6	27.66	6.488	7.597	6.66	7.37	7.054	6.2035	12.55	7.388	16.125	45.465	21.04	25.28	28.15	20.78	16.54	21.65	18.73	22.355	26.86	9.219	6.449	7.379	7.113	19.57	16.16	13.36	21.815	25.58	7.467	12.06	15.045	16.51	16.96	18.94	21.195	12.97
ENSG00000126216.8	TUBGCP3	18.285	12.04	11.685	15.13	15.68	19.05	18.02	5.786	6.312	7.0975	21.33	16.86	7.5175	9.718	6.402	7.649	7.649	5.9515	11.2	7.09	15.85	22.9	17.26	18.885	20.56	15.35	10.635	15.705	11.04	15.28	21.63	5.547	4.495	6.978	7.14	15.19	12.76	6.5445	22.2	25.15	5.5965	12.13	12.63	16.66	18.25	13.37	18.935	9.015
ENSG00000233961.1	RP11-87H9.2	5.229	3.763	3.5315	6.992	5.908	7.029	5.633	1.874	2.084	2.42	6.881	5.873	2.6905	3.017	2.5	2.748	2.709	2.005	3.734	2.3155	5.078	7.412	4.769	6.134	7.401	5.378	3.1245	5.368	2.686	4.948	5.957	2.058	1.184	2.416	1.014	4.803	3.767	1.1805	8.577	7.625	1.2905	5.318	4.8765	3.608	3.831	4.001	5.2395	2.949
ENSG00000064313.7	TAF2	15.095	12.65	12.02	12.84	13.46	16.16	14.98	3.469	3.941	4.169	15.88	12.52	4.2495	5.476	3.865	5.118	4.799	3.2135	7.805	4.217	14.11	22.965	24.67	15.145	17.65	12.14	9.5235	11.66	11.56	11.06	14.98	4.925	2.861	5.955	4.394	12.41	10.82	4.27	15.935	17.6	4.3315	11.19	12.005	11.04	12.2	10.89	12.63	8.501
ENSG00000173473.6	SMARCC1	22.815	19.67	11.945	22.94	25.46	40.07	49.55	11.185	6.698	9.5445	13.51	13.86	8.43	8.64	11.15	11.52	8.778	10.39	19.7	13.04	28.515	86.965	40.09	34.29	37.84	39.89	25.575	28.4	30.18	32.825	26.28	8.388	5.621	13.3	8.556	26.95	28.2	14.73	30.195	33.92	14.44	16.39	33.535	40.56	41.13	27.03	25.135	20.085
ENSG00000109320.7	NFKB1	28.45	29.81	17.38	25.55	26.2	28.52	31.92	3.5535	3.419	4.227	13.095	12.8	4.6195	4.559	4.066	4.364	4.23	3.597	8.575	4.8025	27.585	100.25	32.74	34.845	41.93	24.54	22.1	23.085	24.91	23.03	28.28	10.38	5.844	9.266	8.02	33.44	22.33	11.725	30.15	29.9	8.5665	10.6	24.895	27.46	29.45	22.59	31.475	15.215
ENSG00000128708.8	HAT1	29.02	26.12	24.72	27.37	30.22	34.7	26	8.629	7.651	9.278	15.175	13.28	8.3735	9.161	7.769	10.38	9.162	8.133	18.23	9.6705	30.58	58.91	30.68	29.7	28.87	26.07	19.315	23.97	21.81	23.69	29.33	15.02	11.92	11.16	7.175	28.83	23.74	30.14	30	28.36	11.77	21.34	23.515	22.59	23.31	18.41	28.045	18.885
ENSG00000183474.11	GTF2H2C	1.107	1.069	0.94955	1.153	1.193	1.141	1.273	0.38775	0.4171	0.46565	0.9574	0.832	0.40525	0.4878	0.4438	0.5573	0.4839	0.35235	0.7397	0.5013	1.183	3.578	3.173	1.5015	1.743	1.107	1.059	0.97305	0.7313	0.96835	1.876	0.4841	0.3579	0.8831	0.6258	1.566	0.9457	0.4216	1.395	1.63	0.65275	1.042	0.99785	0.6779	0.6489	0.9956	1.177	0.8403
ENSG00000135297.11	MTO1	4.94	4.216	3.5355	4.622	4.85	5.373	6.396	1.69	1.965	1.997	6.9465	6.42	2.6805	2.859	1.873	2.56	2.261	1.6825	3.505	2.2405	5.041	7.5105	6.021	7.2265	7.863	5.426	4.304	5.195	4.199	4.974	6.281	2.678	2.12	3.268	4.6	4.713	4.077	3.169	8.0035	7.384	1.828	5.078	5.5715	4.054	4.443	5.306	7.984	3.5045
ENSG00000163608.10	C3orf17	21.455	16.77	13.22	21.03	20.17	24.89	23.19	8.471	8.905	9.6315	25.295	22.52	10.39	11.67	9.209	10.72	11.52	7.9045	16.97	10.205	20.175	28.91	24.7	22.18	25.06	19.48	13.78	18.175	12.01	17.625	23.64	8.827	7.374	11.33	6.753	18.49	16.27	15.42	26.29	24.34	9.179	22.73	21.165	18.92	19.71	17.07	22.66	14.66
ENSG00000254469.3	RP11-849H4.2	1.0955	0.7635	0.9637	1.14	1.162	1.385	1.478	0.47715	0.4732	0.59445	0.9471	0.9078	0.4937	0.5379	0.4461	0.5508	0.6141	0.5051	0.692	0.47985	1.2555	2.102	0.9119	1.446	1.638	1.103	0.9501	1.163	0.8289	1.0395	1.496	0.4558	0.2314	0.7428	0.4208	1.025	1.169	0.33595	2.0565	2.521	0.5221	1.778	1.565	0.981	1.001	1.239	1.542	0.96565
ENSG00000107949.12	BCCIP	17.74	19.56	15.09	20.33	21.57	22.98	18.9	12.65	12.2	13.3	25.82	20.92	11.59	13.68	11.11	12.35	13.49	10.77	16.33	11.62	20.405	39.585	30.77	21.535	23.75	21.33	15.945	18.475	16.9	18.515	23.95	12.45	9.131	13.18	9.998	17.96	17.39	17.855	22.06	29.26	9.2505	16.29	23.7	14.32	13.62	14.01	17.375	17.3
ENSG00000164032.7	H2AFZ	157.45	149.3	112.3	240.9	200.1	230.6	268.8	92.665	124.1	134.4	270.05	227.5	152.5	190.6	89.73	118.3	155.7	102.6	98.06	77.805	153.45	811.5	304	249.3	207.5	309	210	240.15	260	234.95	217.3	73.45	53.21	115.9	43.41	252.1	158.7	77.105	163.5	244	49.045	196.3	204.25	179.2	176.5	192.4	265.65	165.2
ENSG00000133997.7	MED6	17.435	15.38	13.625	19.23	18.39	18.2	17.24	7.4645	9.017	7.7975	18.025	14.4	10.795	13.88	7.642	10.72	9.121	6.2245	11.57	7.8975	17.735	37.54	27.82	23.315	22.29	15.07	11.9	15.34	17.56	14.175	20.64	7.799	5.949	6.928	6.942	17.1	14.29	11.24	21.695	24.48	5.8365	16.65	15.58	20.65	22.51	13.5	18.97	10.68
ENSG00000135457.5	TFCP2	22.12	18.66	17.86	20.84	22.16	25.26	30.39	13.615	14.37	14.565	30.215	24.65	15.89	18.63	13.95	16	16.54	12.135	21.61	14.395	22.815	34.745	32.35	30.08	34.76	27.02	20.305	20.975	19.55	21.365	29.54	10.38	8.881	11.98	6.328	20.72	21.61	14.48	30.625	28.55	7.77	26.94	27.295	22.08	21.53	20.37	25.41	13.84
ENSG00000150990.3	DHX37	12.87	10.74	8.108	11.47	11.66	12.7	14.2	3.574	4.333	4.242	6.654	7.257	6.6055	6.117	4.096	5.272	4.692	3.623	6.818	4.7265	14.14	34.505	17.88	16.17	14.46	9.975	10.23	10.47	13.45	10.47	19.61	4.796	3.365	6.969	4.989	12.37	11.04	14.58	16.99	19.1	7.6785	7.583	13.435	13.59	15.49	11.9	17.1	9.823
ENSG00000168813.12	ZNF507	9.4475	7.75	5.5015	9.272	9.148	9.749	11.45	3.058	3.211	4.3435	11.71	10.66	3.877	4.225	3.738	3.905	4.611	3.8165	6.179	3.696	9.3105	13.74	11.52	10.66	12.51	9.911	6.7155	8.5075	5.989	8.3755	12.98	3.439	2.759	3.075	3.371	7.602	8.682	7.251	14.515	14.02	3.5945	8.845	10.33	6.842	7.153	8.341	7.407	5.679
ENSG00000132256.14	TRIM5	8.6665	10.87	12.195	19.21	13.53	11.87	10.28	1.199	1.054	1.4815	0.5789	0.8328	1.099	1.041	1.168	1.509	1.262	1.2875	2.35	1.802	9.999	37.135	16.7	17.48	17.95	9.268	7.599	7.904	8.838	8.1345	15.96	3.867	2.485	6.112	7.989	18.05	9.109	1.031	12.015	17.16	8.8735	5.033	13.45	6.814	6.55	9.889	16.61	7.199
ENSG00000166133.13	RPUSD2	6.7715	5.565	8.893	8.149	7.703	6.91	10.19	4.1925	5.119	6.3785	8.455	8.025	6.5725	7.513	4.397	5.292	6.614	5.2075	4.212	4.3495	7.652	22.475	14.76	7.8985	9.446	9.418	9.2465	10.335	9.155	11.1	12.05	4.094	4.959	4.787	5.393	6.652	7.56	6.688	8.8805	10.6	2.9855	8.786	8.8185	10.7	11.56	8.772	11.805	6.634
ENSG00000111011.13	RSRC2	67.925	59.32	46.775	63.94	62.3	74.81	64.95	26.53	30.02	30.27	90.18	74.58	34.215	43.08	28.97	34.53	32.62	22.19	45.3	29.14	72.255	88.69	54.67	75.045	83.54	61.64	50.125	60.145	51.32	54.675	76.94	29.71	19.57	34.99	21.56	73.42	54.9	37.9	84.825	86.75	23.655	71.72	69.215	61.16	57.82	57.46	71.715	42.785
ENSG00000221923.4	ZNF880	6.5235	4.595	3.8985	6.252	6.351	7.409	7.659	2.7415	2.553	3.401	5.9	6.227	2.4585	2.675	2.41	3.324	3.382	2.7815	4.124	2.92	6.381	8.2985	8.721	6.109	8.627	5.697	3.158	5.9575	2.596	5.9465	7.851	3.626	2.634	3.646	0.4381	5.917	5.11	1.449	8.589	9.964	1.572	5.906	8.45	4.615	4.49	3.803	5.501	3.235
ENSG00000085872.10	CHERP	26.865	23.02	21.095	28.15	26.88	32.33	39.68	9.85	13.33	10.755	41.515	44.44	20.13	18.66	10.36	12.07	13.38	8.4575	11.43	8.768	28.95	47.4	28.82	36.67	38.16	29.91	24.475	28.68	24.37	28.005	40.89	11.77	8.52	15.25	13.81	26.86	25.1	21.86	35.67	45.44	11.105	28.85	32.07	27.96	30.04	25.84	30.455	20.1
ENSG00000164631.14	ZNF12	15.72	12.37	10.465	16.39	15.68	19.04	21.49	4.565	4.896	5.298	24.225	20.83	6.4845	7.571	5.732	6.55	5.745	4.4475	7.914	5.3485	15.79	23.68	17.44	19.185	21.44	15.79	13	15.885	13.88	15.23	22.32	7.068	5.045	6.571	6.334	16.38	15.12	4.8145	20.325	23.5	5.8625	15.17	17.78	14.73	15.43	15.33	20.445	10.67
ENSG00000225793.2	RP1-234P15.4	0.9522	0.6427	0.58055	1.302	0.9918	1.355	1.245	0.29855	0.293	0.38805	0.3423	0.3566	0.30275	0.3004	0.3145	0.3755	0.3919	0.2698	0.5374	0.3102	0.85555	1.6275	0.7579	1.0486	0.9363	0.8059	0.4975	0.70025	0.3528	0.64365	1.568	0.4713	0.383	0.5325	0.25	0.9075	0.6603	0.40925	1.512	1.334	0.43705	1.348	0.8596	0.3952	0.4673	0.6598	1.008	0.45775
ENSG00000169951.5	ZNF764	6.9495	6.185	6.4445	6.06	6.657	6.313	8.81	2.738	3.059	3.061	8.863	9.099	4.024	3.962	3.037	3.62	3.81	2.638	3.8	2.663	7.484	11.92	6.877	9.987	14.05	7.209	7.6635	7.6255	5.315	7.327	11.86	4.56	4.444	4.752	4.329	7.259	5.955	2.7645	10.285	13.06	3.1455	10.52	10.095	5.899	6.45	7.708	9.8895	9.123
ENSG00000205643.6	CDPF1	10.77	8.271	12.415	11.69	11.82	11.78	12.54	5.6015	5.355	4.692	13.845	13.82	6.3325	6.199	5.275	5.894	5.438	4.589	8.678	5.431	10.89	13.49	11.79	14.9	17.23	16.68	8.623	14.19	6.249	14.03	18.85	5.568	4.637	7.813	4.572	9.433	8.183	5.5045	14.915	16.32	4.161	11.78	15.58	7.653	8.062	9.449	15.005	7.366
ENSG00000196968.6	FUT11	13.39	12.24	6.9305	19.26	15.69	14.7	10.79	3.6725	4.552	4.107	10.965	10.1	5.592	6.411	4.156	6.07	4.451	3.6635	8.072	5.103	11.05	35.34	18.71	15.605	14.44	8.724	5.8585	9.775	11.1	9.6775	10.98	8.463	5.371	6.521	2.622	15.34	7.313	2.933	13.44	10.77	2.8595	9.333	8.6245	6.795	7.733	7.301	15.82	4.4735
ENSG00000100796.13	SMEK1	41.855	34.91	21.515	42.08	39.64	47.25	46.82	11.765	11.84	13.73	52.1	43.02	14.29	15.53	12.19	14.44	14.61	11.225	19.03	12.59	43.215	64.12	37.32	51.365	54.58	41.42	36.01	39.155	37.31	36.81	53.62	15.82	11.58	18.83	20.86	49.05	38.87	20.035	51.4	52.64	17.24	35.06	45.475	50.32	53.5	41.21	53.74	31.085
ENSG00000120526.6	NUDCD1	13.985	13.38	5.4985	6.926	9.274	8.68	9.271	2.5505	2.85	2.6855	7.3355	6.275	3.5985	4.348	2.826	3.797	3.226	2.101	4.848	2.776	12.785	25.11	21.13	11.13	12.68	7.276	5.8995	7.3515	6.482	7.7985	11.77	4.227	2.876	3.883	2.637	11.09	7.818	3.669	13.31	10.87	4.0365	6.13	8.85	5.534	5.508	5.729	9.197	5.454
ENSG00000145388.10	METTL14	8.5265	6.528	6.3825	8.6	8.006	9.373	9.61	2.839	2.989	3.794	11.09	9.464	3.6065	4.2	2.844	3.982	4.127	3.1585	5.424	3.317	8.454	11.505	10.29	9.378	10.84	8.391	6.2495	7.711	5.931	7.5365	10.87	3.141	2.289	3.462	4.568	7.464	6.045	2.707	10.215	11.32	3.121	7.939	8.1975	7.941	8.56	7.301	8.0405	5.0555
ENSG00000162290.12	DCP1A	17.965	15.86	11.24	15	14.71	18.42	17.4	3.612	4.256	4.332	23.385	18.26	5.039	6.126	3.914	4.776	5.315	3.6575	6.427	4.2305	16.67	22.115	16.73	19.64	21.88	16.32	11.445	15.865	10.95	14.825	19.87	7.572	5.14	5.799	4.586	16.77	10.2	7.6735	21.045	23.58	4.6965	13.05	14.18	11.29	12.1	12.15	13.83	8.3955
ENSG00000138375.8	SMARCAL1	13.915	12	11.895	14.02	13.49	15.11	15.87	4.701	5.358	5.399	7.3955	7.269	7.1265	7.045	4.626	7.759	5.619	4.345	9.312	5.8215	13.205	23.13	24.13	17.705	20.86	11.75	8.99	10.41	11.26	10.37	14.27	6.226	3.432	6.293	3.314	11.38	9.562	5.9485	17.76	20.22	4.6095	14.63	12.155	12.91	12.97	9.593	14.04	7.95
ENSG00000142230.7	SAE1	48.865	40.44	31.955	64.54	58.38	76.82	82.44	24.105	34.74	24.01	49.65	46.13	53.01	58.5	22.61	33.69	26.51	20.355	28.48	25.15	43.09	105.4	101.9	71.98	58.88	127.6	57.715	93.78	46.73	103	64.63	26.21	17.1	18.59	13.21	51.32	32.61	23.395	50.03	46.25	12.97	32.41	46.345	42.04	43.48	38.84	59.345	36.08
ENSG00000174177.8	CTU2	11.935	12.28	9.28	14.44	15.2	14.9	13.44	7.8085	10.07	8.696	15.76	15.97	13.23	13.8	9.438	8.956	10.17	7.5635	10.14	7.245	12.635	19.345	17.31	15.515	16.31	13.5	9.5665	13.57	9.084	13.495	18.83	6.505	5.239	6.268	6.063	12.31	9.427	10.255	17.72	16.33	5.95	16.03	13.115	11.04	11.29	9.165	13.17	9.2225
ENSG00000196591.7	HDAC2	13.41	12.74	12.995	16.24	15.21	18.74	16.48	6.3135	6.496	8.707	19.64	14.05	6.8315	9.502	6.82	8.546	9.256	6.9205	12.24	6.6085	14.035	25.415	24.24	21.14	22.13	15.68	12.595	13.405	14.56	13.14	19.13	6.895	4.878	6.342	3.262	14.51	12.42	7.503	17.4	21.52	6.0425	15.92	13.255	14.7	14.74	11.38	13.385	10.645
ENSG00000162971.6	TYW5	5.7045	4.891	6.95	5.342	5.642	5.233	7.408	2.9905	3.489	3.4035	9.4065	7.783	3.5845	4.136	3.046	3.555	3.863	2.8465	5.171	3.405	6.327	11.22	6.924	7.1665	9.362	5.49	5.4765	4.8735	5.536	4.8065	7.811	2.045	1.47	3.821	3.421	6.727	6.115	1.9115	8.2395	8.511	3.2515	7.22	7.756	5.741	5.745	6.777	8.256	4.882
ENSG00000109606.8	DHX15	44.76	41.19	24.61	36.41	36.35	39.19	47.82	9.511	9.687	10.665	39.01	37.89	12.905	13.5	10.79	12.81	12.05	8.563	19.74	11.48	48.325	84.305	59.06	49.605	53.83	33.47	37.31	36.635	39.44	35.94	51.68	17.32	11.36	17.09	12.23	50.37	37.76	16.92	62.525	54.92	18.63	30.09	38.55	51.67	50.84	38.86	41.595	30.795
ENSG00000147140.11	NONO	105.7	86.91	119.7	115.4	96.49	113.3	129.4	28.1	32.23	33.485	135.25	109.3	34.16	41.12	26.15	39.86	38.39	25.15	44.44	29.7	106.85	223.5	146.8	135.35	141	94.22	77.005	98.665	86.86	92.76	113.4	41.07	24.5	49.95	39.86	120.8	88.83	41.28	110.5	195.9	61.52	97.42	99.68	101.7	101.1	89.47	106.9	79.65
ENSG00000089154.6	GCN1L1	34.93	31.49	26.235	37.93	34.14	38.04	47.1	7.6375	8.661	9.242	39.495	42.48	13.45	11.79	7.841	10.67	10.15	7.8045	14.16	9.2385	35.975	72.515	59.35	41.26	43.54	37.46	30.94	35.545	37.15	33.605	47.11	14.42	11.48	18.3	13.99	38.66	32.85	38.135	43.34	48.33	18.045	47.03	35.24	35.3	39.33	31.65	40.76	30.885
ENSG00000156374.10	PCGF6	13.23	9.983	6.7935	10.35	11.21	13.54	12.72	3.467	3.646	4.0955	12.555	8.966	3.6005	4.825	3.617	4.548	4.469	3.605	7.129	3.7695	11.67	15.36	16.3	14.17	15.44	13.97	7.262	11.14	6.479	12.3	13.29	4.395	3.178	4.216	5.882	8.225	6.775	7.985	13.085	11.45	4.687	6.32	9.65	7.104	6.963	7.043	7.7125	5.892
ENSG00000138750.10	NUP54	29.035	24	12.9	25.92	25.77	30.63	27.91	7.186	7.406	8.321	34.33	30.41	9.4325	9.725	7.762	9.212	8.296	7.034	14.58	8.2525	28.42	37.015	35.53	30.785	34.18	26.28	19.945	24.31	20.66	23.015	32.14	8.407	5.293	10.74	8.388	23.81	20.2	10	33.155	34.36	9.23	16.32	24.935	23.39	24.59	20.15	22.825	15.86
ENSG00000189403.10	HMGB1	115.05	91.45	56.635	115.3	111.9	137.6	104.1	61.435	58.07	59.42	124.3	92.83	52.585	69.18	58.55	71.89	63.59	50.16	111.2	65.96	115.1	152.05	91.33	164.05	164.5	110.9	78.65	97.925	79.23	90.84	141.5	38.8	25.53	45.84	35.39	100.9	71.28	47.29	146.4	128	25.705	72.15	102.65	79.63	72.52	90.2	102.35	56.675
ENSG00000131876.12	SNRPA1	30.485	27.56	18.745	36.33	31.94	29.82	31.12	14.155	16.96	14.145	41.805	34.68	19.04	23.3	14.77	16.15	14.89	12.715	18.76	14.075	34.31	98.61	34.26	35.28	36.63	26.98	28.145	25.58	33.93	24.48	39.15	16	11.96	21.01	13.38	40.38	30.96	13.86	38.005	36.05	14.195	25.11	33.07	38.16	38.78	36.43	46.86	25.23
ENSG00000159202.13	UBE2Z	56.12	48.91	59.49	76.31	66.06	66.09	64.5	24.55	30.01	22.435	53.51	47.08	39.355	45.63	27.55	33.21	29.55	19.425	45.52	25.575	55.625	110.3	123.2	77.14	85.92	55.57	46.665	52.555	56.31	53.015	73.29	26.36	17.73	36.4	17.71	64.66	52.85	20.37	70.25	66.66	20.515	52.22	70.19	63.75	69.09	49.31	67.945	41.425
ENSG00000147133.11	TAF1	18.085	14.27	10.95	17.84	16.71	18.97	19.96	4.7105	4.988	5.8325	19.545	16.14	5.764	6.555	5.345	6.372	5.839	4.798	8.328	5.851	17.63	21.06	22.19	22.945	27.6	15.82	11.235	16.26	10.93	15.58	23.37	6.366	4.052	4.768	4.718	15.73	12.24	7.403	20.135	25.38	6.7245	16.15	13.81	16.28	16.96	13.91	17.625	9.7965
ENSG00000146909.3	NOM1	9.968	9.849	6.9645	8.21	9.127	9.195	10.56	2.38	2.652	3.1665	8.742	8.241	3.315	3.722	2.647	3.124	3.443	2.4705	4.251	2.9235	9.664	15.04	16.23	11.755	12.84	10.6	8.116	9.38	8.695	9.6835	12.48	3.384	2.561	4.003	4.179	9.882	7.9	6.1165	11.96	13.22	4.884	7.34	9.0915	11.38	11.45	7.737	9.8245	6.5455
ENSG00000101974.10	ATP11C	15.17	10.66	6.363	14.08	14.9	15.9	18.45	1.4675	1.065	2.6915	4.5005	4.298	1.1565	1.087	1.451	2.587	2.78	2.021	3.178	2.238	12.045	20.175	18.55	16.85	16.43	11.28	6.647	9.874	4.2	9.254	13.98	2.836	1.168	4.91	8.509	8.89	6.028	1.781	15.385	16.7	2.074	3.607	10.59	5.483	6.349	7.992	10.125	5.3865
ENSG00000141499.12	WRAP53	4.944	3.97	3.9645	4.103	4.488	3.838	5.52	2.2885	2.536	2.586	7.7375	7.567	3.223	3.207	2.467	2.81	2.743	2.028	3.11	2.2235	4.862	13.32	8.063	6.1425	7.262	4.622	4.638	3.8355	4.682	3.9195	6.897	2.14	1.789	3.334	2.16	6.347	4.082	2.743	6.743	5.855	2.3015	6.398	5.1845	4.533	5.034	5.179	10.095	4.0535
ENSG00000137522.13	RNF121	13.07	10.63	14.16	21.94	17.35	20.67	17.74	6.734	7.963	7.925	16.085	16.38	11.585	11.6	6.587	9.403	9.686	6.5865	9.62	7.0705	13.92	28.32	20.96	16.86	19.04	14.26	12.49	15.51	11.19	13.57	18.79	8.074	5.93	13.1	7.626	14.17	17.06	10.12	17.36	19.34	6.7815	19.16	18.935	14.07	15.24	15.34	12.48	12.175
ENSG00000256238.1	RP11-473N11.2	0.15295	0.1225	0.09717	0.09106	0.1002	0.1585	0.1352	0.03185	0.02953	0.042165	0.1673	0.1641	0.050885	0.05508	0.02161	0.0494	0.04565	0.03391	0.04198	0.03766	0.1282	0.30325	0.2577	0.15615	0.2695	0.1134	0.10945	0.1047	0.09688	0.1035	0.2108	0.04523	0.02894	0.03111	0.0454	0.1384	0.09373	0.04788	0.1418	0.1364	0.03258	0.08668	0.07281	0.09661	0.1037	0.09549	0.087	0.076095
ENSG00000166508.13	MCM7	56.86	37.93	29.37	45.09	49.77	61.21	70.47	33.855	16.93	26.705	61.48	62.81	21.155	21.23	39.18	30.24	20.19	37.865	80.32	50.795	56.425	188.9	56.82	73.35	84.08	59.93	55.075	55.225	57.65	55.395	60.84	14.34	10.29	21.55	15.52	49.84	49.28	27.835	67.845	77.06	24.055	37.94	64.045	68.22	69.19	63.32	90.805	42.205
ENSG00000133884.5	DPF2	39.23	31.73	30.21	57.69	50.7	65.17	63.72	21.525	20.63	26.365	61.25	65.43	27.925	25.96	21.94	28.32	30.41	22.11	43.84	24.615	40.685	56.955	44.59	68.67	79.74	62.99	34.375	66.37	31.57	65	71.99	25.08	19.79	17.76	10.94	41.86	35.86	27.815	65.385	82.3	13.945	39.23	54.005	29.13	31.66	37.62	51.715	26.505
ENSG00000071626.12	DAZAP1	68.155	72.42	40.055	64.53	68.62	68.19	79.63	21.345	23.3	23.35	71.57	69.82	27.685	28.97	23.23	25.42	24.99	21.915	33.37	26.05	74.755	143	80.34	85.605	84.13	79.16	68.175	68.125	88.48	72.965	85.56	39.32	30.6	49.31	34.97	87.07	60.21	48.27	82.09	90.86	33.095	61.41	76.615	77.14	75.49	64.7	96.385	49.55
ENSG00000088930.6	XRN2	66	55.7	59.685	53.97	54.81	66.67	73	11.205	11.45	13.73	39.42	37.62	15.695	15.33	11.71	15.85	16.11	10.92	20.17	13.45	65.14	89.665	99.5	72.94	77.69	52.35	39.13	49.97	37.5	50.89	75.28	21.99	16.26	25.34	19.45	66.28	44.64	33.48	61.725	69.88	26.84	39.75	47.945	42.09	46.6	41.88	64.13	33.84
ENSG00000130305.12	NSUN5	20.495	15.77	12.825	24.03	20.89	20.69	27.09	8.694	10.69	10.58	30.855	31.25	13.96	13.79	9.899	13.57	11.47	9.5065	19.63	12.07	21.06	45.22	18.88	26.755	28.21	26.4	21.18	22.625	19.49	23.53	27.84	9.304	7.921	12.62	9.003	22.38	19.54	19.42	29.6	22.28	14.01	21.11	26.205	24.31	25.75	22.56	37.395	17.35
ENSG00000167118.6	URM1	40.575	35.56	35.635	43.54	42.33	36.59	40.83	19.61	22.34	19.395	35.46	36.98	27.855	28.38	21.15	22.66	21.26	18.265	39.2	25.01	39.59	49.63	54.36	43.795	45.34	38.1	34.1	36.96	32.74	36.585	45.29	22.84	20.32	25.34	17.73	40.3	28.82	20.06	48.625	42.06	22.27	35.72	45.54	35.47	39.45	33.29	50.19	33.23
ENSG00000039123.11	SKIV2L2	25.325	20.85	18.35	27.97	26.61	31.72	28.91	7.2595	7.947	8.5415	23.77	20.52	10.64	12.39	8.341	10.45	9.334	6.604	14.81	8.043	22.99	37.29	35.93	32.335	36.47	21.1	17.55	21.065	20.63	19.82	24.94	12.63	10.26	10.24	8.279	23.5	19.77	19.065	30.315	31.04	10.1	22.1	22.135	19.96	21.81	16.65	18.7	14.86
ENSG00000074266.13	EED	9.9205	9.951	7.7955	12.21	12.77	11.65	13.24	5.439	5.929	6.56	20.01	17.89	7.307	8.068	5.298	6.383	7	4.817	7.882	5.853	10.905	55.505	13.99	14.365	17.06	11.79	10.795	10.57	11.43	9.7685	14.28	4.886	3.361	6.026	4.996	12.06	11.08	4.1825	15.215	17.65	4.514	11.96	15.355	11.39	11.86	11.25	16.135	8.8045
ENSG00000269825.1	CTD-3099C6.9	1.6555	1.601	1.0855	3.051	2.304	1.994	2.253	0.3124	0.2995	0.51645	2.25	2.425	0.35485	0.3218	0.3534	0.5702	1.251	0.3767	1	0.47275	1.8115	4.253	2.726	2.99	3.395	1.662	1.1305	1.8855	2.116	1.806	2.409	0.8174	0.543	1.411	0.1552	2.546	2.271	0.2259	2.5105	2.991	0.91795	1.849	2.8935	1.896	1.84	1.386	1.6985	0.8914
ENSG00000205323.4	SARNP	71.725	61.51	60.635	90.55	80.55	101.7	75.61	43.125	46.4	39.81	77.42	62.45	41.045	53.96	39.15	60.79	46.28	35.5	65.2	52.66	71.42	128.6	104.7	90.84	87.66	79.49	49.88	77.1	62.99	76.195	70.98	46.93	35.74	43.05	20.16	75.4	51.85	47.29	98.995	90.9	18.055	65.1	77.925	61.73	66.22	45.93	66.71	41.92
ENSG00000215835.2	RP11-9L18.2	0.3298	0.2783	0.2865	0.3224	0.297	0.3749	0.2352	0.13815	0.1322	0.15605	0.425	0.3939	0.16705	0.2144	0.1313	0.1628	0.1835	0.13555	0.2011	0.1327	0.33615	0.57365	0.4239	0.33785	0.3369	0.3014	0.26725	0.29705	0.2608	0.29365	0.3837	0.1764	0.143	0.1535	0.1047	0.3707	0.2421	0.2186	0.3829	0.3772	0.1172	0.3016	0.2667	0.2901	0.297	0.3024	0.3822	0.22065
ENSG00000141027.16	NCOR1	21.005	19.1	14.4	29.97	24.04	28.88	28.96	9.9495	11.21	11.03	34.21	29.9	14.445	15.22	9.873	11.03	12.36	8.9605	13.1	9.21	20.815	34.23	28.76	27.12	30.18	24.19	21.97	24.885	17.92	23.775	24.77	8.717	6.572	12.14	9.498	23.48	16.96	16.15	25.14	29.72	8.3855	21.4	22.74	20.22	21.03	22.73	18.85	19.79
ENSG00000130741.6	EIF2S3	89.095	79.35	67.04	88.12	85.17	105.6	116.8	24.585	26.64	27.865	76.53	50.7	26.39	38.16	23.75	25	29.23	21.945	44.16	26.475	85.54	252.85	164.6	143.95	165.1	102.4	70.325	81.49	82.59	80.65	124.3	34.58	25.29	39.82	32	89.02	73.35	43.315	88.89	199.2	54.945	50.4	76.205	85.22	81.09	70.09	83.64	73.24
ENSG00000125835.13	SNRPB	111	105.9	87.515	115.2	107.5	118.4	106.7	22.45	26.08	21.255	87.62	78.27	36.905	38.39	20.79	26.61	20.64	19.345	38.84	23.155	124.15	296.05	138.2	150.9	127.7	95.41	96.41	101.45	148.6	98.29	141.3	38.78	29.32	59.44	35.59	131.4	94.91	50.35	119.5	121.7	32.3	84.77	108.25	145.1	148.1	102.3	157.6	81.2
ENSG00000135213.8	POM121C	18.635	17.47	14.145	18.13	17.26	18.57	22.13	6.3405	8.243	6.975	25.48	29.13	12.48	11.15	6.903	8.838	8.637	5.8035	8.337	5.845	18.615	30.825	19.58	22.29	23.1	18.14	12.7	18.055	14.87	17.545	21.59	8.014	4.878	8.716	6.63	18.59	14.42	9.1955	21.715	26.29	6.9975	20.75	19.405	18.43	19.64	14.92	21.13	12.895
ENSG00000121390.13	PSPC1	25.015	22.08	20.855	24.11	25.08	29.9	30.5	13.095	17.36	14.7	44.655	31.22	18.15	27.93	14.05	19.05	17.13	11.79	17.66	12.725	29.035	53.345	31.62	35.135	39.1	25.74	19.96	22.155	19.96	20.8	34.65	11.67	8.311	12.1	6.554	23.81	18.37	19.895	30.975	36.33	7.3995	24.55	25.01	20.98	21.84	22.16	27.565	15.24
ENSG00000153922.6	CHD1	20.765	22.54	9.021	14.55	15.7	20.28	17.6	3.098	3	3.2845	20.63	21.85	4.3325	3.878	3.384	4.011	3.466	2.7995	6.734	3.8955	20.82	35.77	18.69	21.065	23.14	15.35	14.61	13.89	11.7	13.295	22.21	6.503	3.718	6.848	6.467	23.3	11.82	8.7615	24.06	29.02	6.496	14.12	16.005	16.04	15.62	16.99	21.52	10.07
ENSG00000126453.5	BCL2L12	13.67	12.36	10.995	11.36	12.18	11.42	17.8	2.0135	1.591	2.156	1.4755	1.798	1.7415	1.698	2.052	2.11	1.879	1.9685	4.579	2.6915	16.2	69.81	22.5	17.88	18.69	17.39	15.7	13.42	15.92	13.195	19.3	7.21	5.446	8.154	10.02	17.97	13.97	11.075	14.91	21.9	9.0865	4.645	19.97	12.82	12.46	14.93	26.55	13.425
ENSG00000119684.11	MLH3	8.609	7.065	8.743	7.415	9.366	9.475	10.96	3.5015	3.443	4.1995	10.375	9.95	4.72	4.674	4.202	4.936	4.497	3.6325	7.497	4.181	8.884	11.405	8.328	9.779	12.7	8.824	7.4055	9.218	5.551	9.2	11.77	4.146	2.676	4.539	3.821	8.247	6.568	4.3375	14.415	11.57	3.0225	10.14	10.605	6.049	6.698	8.982	8.315	4.0905
ENSG00000198522.9	GPN1	36.345	30.27	28.08	31.87	32.7	33.35	33.72	12.915	16.35	14.72	33.86	31.18	19.81	22.44	11.96	18.88	17.94	11.96	18.75	14.935	33.745	57.555	49.98	36.06	36.94	29.15	25.87	27.78	33.11	27.935	34.38	14.26	12.37	20.9	10.3	32.56	29.55	20.32	36.295	33.73	14.41	25.88	27.66	32.86	36.45	26.38	34.09	23.76
ENSG00000196455.3	PIK3R4	17.31	13.78	13.78	16.93	16.39	17.52	18.56	4.3965	5.841	6.831	12.595	12.23	9.133	9.413	4.967	7.163	6.731	5.408	7.481	5.2825	16.425	17.625	20	18.845	21.36	15.07	10.995	15.105	11.39	14.91	20.78	6.489	4.481	6.553	7.483	16.9	12.79	6.4715	21.645	20.15	5.364	16.42	13.365	15.05	16.93	11.96	14.97	10.34
ENSG00000162714.8	ZNF496	10.475	9.132	5.7015	11.71	10.61	11.87	12.45	3.57	4.031	3.679	13.395	12.89	6.577	5.697	3.633	4.172	4.174	3.136	5.104	3.4695	11.24	13.23	12.6	18.405	22.16	13.43	6.851	11.46	4.024	10.81	18.79	4.549	3.098	5.946	1.852	12.63	7.034	6.6975	16.475	23.93	7.764	9.793	13.605	5.646	6.516	7.368	11.135	7.8095
ENSG00000126749.10	EMG1	27.53	26.61	22.845	27.15	25.83	26.49	25.77	9.697	9.958	9.777	13.295	11.95	10.365	12.32	9.095	12.99	10.88	8.338	15.7	13.48	30.71	55.545	48.65	32.52	34.26	20.56	19.35	22.15	27.98	22.095	31.65	14.74	12.96	14.25	10.99	29.16	21.65	15	30.5	29.09	9.178	21.32	26.235	25.32	25.02	19.92	28.335	17.25
ENSG00000152457.13	DCLRE1C	4.3025	2.923	2.2185	3.236	3.557	3.805	6.779	1.052	1.065	1.1895	3.9035	3.556	1.2485	1.324	1.027	1.117	1.212	1.0525	2.114	1.35	3.7435	9.582	4.56	5.142	5.225	3.246	2.877	3.004	5.301	2.9665	4.078	1.157	0.6847	1.385	0.6185	3.777	3.727	0.8802	5.785	4.058	1.25	2.458	4.5455	3.851	4.096	3.774	6.4675	2.478
ENSG00000082068.4	WDR70	19.89	14.55	11.91	18.98	17.75	23.48	22.55	4.9765	5.664	6.1845	18.63	17.21	7.954	8.907	5.638	7.297	6.376	4.7355	8.473	5.99	20.125	22.92	23.44	27.065	25.42	21.54	13.55	18.935	13.77	17.765	22.4	7.325	4.98	6.385	4.684	17.22	15.29	13.01	26.275	24.08	6.0955	11.75	16.78	18.45	19.88	13.56	17.315	10.34
ENSG00000135372.4	NAT10	23.875	22.26	20.925	20.04	20.85	21.69	26.44	9.2865	11.62	12.38	28.2	26.74	16.46	16.71	9.531	13.5	14.04	9.931	12.42	10.205	27.35	79.15	39.69	29.005	29.85	20.52	17.805	20.77	24.13	19.405	31.95	9.485	6.983	11.13	8.426	21.66	20.19	13.14	33.145	36.1	11.285	21.89	26.18	31.9	34.45	18.53	27.15	15.995
ENSG00000152492.9	CCDC50	55.88	40.66	18.49	40.06	41.98	53.58	34.55	10.185	9.122	8.1325	13.47	13.72	8.7385	9.111	9.512	12.37	7.537	7.2235	16.37	11.88	43.35	54.02	36.92	34.1	43.13	39.88	24.295	39.28	13.1	43.205	42.74	14.88	9.279	14.94	16.06	39.68	24.51	10.5	35.37	47.94	14.395	19.07	30.965	19.1	20.74	28.03	35.61	19.435
ENSG00000106246.13	PTCD1	7.993	6.941	6.743	7.418	7.517	7.381	12.44	2.618	3.325	3.421	9.637	9.809	5.2395	4.961	2.742	3.927	3.831	2.881	3.615	3.1265	8.075	10.92	9.505	10.415	10.31	9.729	7.174	8.389	8.237	8.822	10.91	3.549	3.37	4.188	3.907	7.852	6.69	8.0745	9.832	9.326	2.813	7.045	11.155	8.085	7.943	7.681	10.735	6.0525
ENSG00000129351.13	ILF3	65.31	65.95	58.98	66.88	65.01	68.12	86.87	25.81	28.92	28.045	116	105.1	35.935	36.98	25.46	34.78	32.75	22.995	36.76	27.515	77.005	122.35	85.81	104.8	109.4	77.26	65.3	69.905	67.15	68.635	123.8	35.75	23.27	39.15	20.91	90.15	64.95	44.43	84.32	132.6	29.355	103.4	94.385	81.8	81.03	67.99	105.45	49.57
ENSG00000114767.6	RRP9	28.32	30.02	27.155	22.34	25.36	23.97	30.22	9.524	9.791	11.715	22.5	22.6	13.815	13.88	9.939	11.95	14.82	11.11	14.59	10.185	32.105	55.65	43.97	33.605	33.51	22.4	19.87	22.25	25.27	21.325	37.08	11.4	8.278	13.67	10.93	28.52	19.98	22.185	38.21	35.81	10.63	21.05	29.265	29.43	29.25	19.28	28.625	16.98
ENSG00000144580.9	RQCD1	18.715	19.76	18.64	19.68	18.65	18.24	19.81	8.6545	9.784	10.35	30.49	27.52	11.655	12.84	9.536	11.63	11.69	8.4665	15.87	8.79	20.35	62.18	29.92	26.28	28.04	18.87	16.7	17.605	22.31	16.37	27.44	9.267	6.886	9.624	10.17	26.07	17.86	7.765	23.46	28.19	7.603	32.65	26.655	25.54	25.57	19.05	29.71	14.245
ENSG00000198521.7	ZNF43	4.4425	3.05	4.5795	3.221	3.657	3.091	7.199	1.9405	1.94	1.8515	5.1675	3.952	1.8905	2.41	1.912	2.715	2.022	1.446	3.469	2.1715	5.2055	6.912	3.13	4.2095	6.561	3.229	2.906	3.342	2.198	3.024	6.534	1.465	1.092	2.352	0.2607	4.148	3.827	0.7128	3.959	7.808	1.5905	3.495	6.1645	2.535	2.129	3.731	5.5	2.663
ENSG00000135686.8	KLHL36	15.76	13.79	10.085	16.07	14.18	19.4	20.72	3.2305	3.842	3.743	9.596	9.713	4.5355	4.695	3.61	4.272	4.575	2.912	4.917	3.4035	14.835	29.18	24.13	13.1	14.03	11.86	11.14	13.295	13.39	13.355	15.45	6.809	5.876	8.948	8.445	17.29	11.66	3.667	14.23	19.79	6.155	12.09	14.44	13.27	13.25	14.42	16.985	11.755
ENSG00000135316.13	SYNCRIP	45.15	43.15	29.57	45.28	47.39	62.15	51.56	14.45	14.47	13.855	29.635	22.46	13.12	17.27	14.86	16.21	14.25	12.205	25.8	17.395	43.8	92	86.96	59.72	58.06	47.1	35.265	45.315	54.74	45.68	55.91	19.44	12.88	17.05	16.73	42.81	41.81	27.375	51.425	49.73	17.07	25.07	41.995	44.18	44.37	33.08	35	27.31
ENSG00000188033.5	ZNF490	1.8455	1.553	1.724	1.458	1.545	1.287	3.082	0.79465	0.9973	1.1305	2.7475	2.852	1.4355	1.398	0.8624	1.171	1.375	0.8151	1.383	0.809	1.8185	5.2645	2.514	1.796	2.533	1.692	1.458	1.564	1.518	1.765	2.718	0.7573	0.5427	0.9214	1.098	2.022	1.588	0.50995	2.492	2.112	0.83995	2.339	1.9395	1.762	2.054	1.821	3.0505	1.2225
ENSG00000172062.12	SMN1	4.362	4.521	2.475	4.005	4.122	4.711	4.304	2.485	2.489	2.2555	5.4345	3.975	2.2545	3.131	2.557	3.099	2.458	1.88	3.798	2.4265	4.706	7.663	5.145	5.6265	7.391	4.37	3.2365	3.678	3.52	3.3795	5.853	1.595	1.096	1.944	2.617	4.271	3.28	2.11	6.0215	7.767	1.7515	5.191	4.903	4.055	3.843	2.91	3.801	2.386
ENSG00000085449.10	WDFY1	34.97	27.07	17.2	38.6	32.45	33.31	31.55	7.9255	9.233	8.03	25.865	20.2	9.5475	13.11	8.742	12.18	8.822	6.795	16.04	10.065	28.195	81.395	50.19	33.815	41.1	16.38	20.25	17.445	16.58	16.245	33.87	10.16	5.362	10.23	8.933	34.9	21.11	9.379	34.53	33.87	7.71	17.92	21.815	20.69	22.62	19.45	22.37	14.74
ENSG00000115524.11	SF3B1	158.25	122.9	102.4	163.9	138.6	158.2	162.7	32.795	32.05	39.38	135.9	131.5	49.235	45.23	38.37	41.03	40.64	32.29	69.14	41.765	157.85	167.25	155.4	175.25	230.6	136.4	111.1	137.45	92.34	122.15	173.2	54.74	38.39	58.81	46.28	151	135.7	60.465	195.5	224.4	67.365	125.3	145.1	117.6	115.9	150.9	213.75	98.715
ENSG00000131931.4	THAP1	7.1365	7.458	6.406	8.698	9.449	9.429	8.849	3.757	4.012	4.182	10.55	9.259	4.4095	5.186	4.055	4.624	4.526	3.5325	6.368	4.172	7.15	13.365	13.85	7.4885	8.816	10.1	6.5585	9.662	5.344	10.635	9.824	3.967	4.013	4.128	4.229	6.851	5.132	6.135	8.4225	9.062	2.926	7.108	7.2285	3.778	3.34	6.484	7.8125	4.459
ENSG00000021776.6	AQR	16.36	12.88	11.715	12.99	13.08	15.36	18.84	3.203	3.455	3.6555	8.702	8.544	4.086	4.199	3.215	4.166	4.335	2.8525	5.435	3.6705	15.375	26.41	24.26	18.495	17.98	11.58	10.91	11.78	15.45	11.09	16.06	5.05	3.145	5.179	3.723	14.57	13.82	3.5805	17.7	17.56	5.3755	9.699	12.28	14.88	17	11.68	13.195	9.549
ENSG00000124784.4	RIOK1	22.115	24.01	12.765	21.3	21.94	22.83	19.32	6.044	6.841	6.4615	20.37	16.13	7.381	9.258	6.749	9.399	7.033	5.105	10.61	7.315	22.875	35.45	29.95	24.935	26.11	20.33	15.285	18.015	21.17	17.33	26.22	9.543	5.613	7.373	5.727	19.73	15.47	12.66	27.68	26.22	8.1115	16.75	18.615	22.72	21.64	15.95	21.425	11.565
ENSG00000108771.8	DHX58	16.3	11.21	21.355	15.44	15.22	13.76	18.86	6.664	6.5	7.336	5.4605	6.6	7.982	7.375	5.916	7.818	7.696	6.843	7.264	6.1665	16.39	38.72	10.33	19.63	18.16	15.3	10.355	15.2	8.362	13.075	15.3	4.009	2.377	9.541	13.46	23.09	13.04	2.0765	27.41	24.4	4.3505	17.38	23.41	11.69	11.87	14.69	25.77	11.24
ENSG00000108587.10	GOSR1	12.025	10.98	10.155	13.49	13.39	15.47	15.49	5.8445	6.705	6.656	19.955	16.06	7.2895	8.656	5.999	7.04	8.074	5.151	8.582	6.1335	11.965	19.435	14.7	13.83	15.51	13.22	10.635	12.89	12.24	12.415	18.06	5.201	4.109	7.367	6.796	11.96	11.11	6.127	14.74	15.83	6.146	15.02	14.08	11.65	12.58	11.19	11.715	9.762
ENSG00000100410.3	PHF5A	38.11	38.7	26.44	39.22	37.68	41.31	36.55	16.575	18.03	18.145	36.5	30.01	18.415	22.37	18.07	22.23	18.28	15.51	40.13	21.075	40.53	64.76	60.6	44.42	47.61	36.78	32.845	39.075	38.73	36.58	45.81	15.42	11.99	23.8	17.18	39.73	31.28	24.595	46.965	39.74	16.48	39	36.365	42.77	41.45	32.76	43.785	32.065
ENSG00000119638.8	NEK9	54.16	49.06	50.88	64.77	60.42	65.93	66.24	16.265	16.18	20.615	61.945	59.59	20.575	20.46	15.81	23.48	22.44	15.96	30.76	19.41	52.365	64.95	74.18	77.83	87.55	73.4	40.405	73.705	31.69	73.48	78.88	36.15	27.34	22.28	23.46	49.87	32.39	43.035	80.695	100.6	17.1	62.05	61.25	34.52	34.46	42.61	57.195	26.295
ENSG00000010244.12	ZNF207	28.43	26.4	20.795	34.34	31.43	32.72	33.67	8.528	9.109	9.619	42.225	41.71	12.125	12.75	9.282	11.04	11.13	7.7285	15.06	9.5055	30.48	54.645	34.57	43.25	43.05	26.66	24.525	25.955	36.31	24.895	39.59	12.66	8.354	13.25	10.13	37.54	31.53	12.375	36.47	45.52	11.445	30.82	32.27	29.55	30.1	27.72	35.695	21.78
ENSG00000116580.14	GON4L	15.3	10.48	7.744	13.18	12.56	14.74	15.4	3.538	4.214	4.789	12.3	11.94	6.521	6.464	3.631	4.609	5.166	3.7055	5.276	3.8975	16.065	16.06	14.23	15.89	15.79	13.12	9.86	12.295	8.784	12.04	16.2	5.569	3.641	6.53	3.99	15.36	10.76	6.741	21.925	15.69	5.338	12.6	13.83	13.39	14.62	12.08	15.04	8.719
ENSG00000111361.8	EIF2B1	49.855	40.37	38.095	50.17	50.34	55.24	54.01	16.415	17.26	20.24	58.19	54.59	24.15	25.75	18.05	21.4	21.8	16.815	30.08	18.405	48.28	61.485	53.5	58.375	57.75	48.61	35.185	44.915	41.68	44.295	57.39	17.11	13.49	22.56	16.58	42.52	38.1	23.415	54.475	58.36	18.735	44.06	47.875	46.2	47.24	36.63	48.68	29.775
ENSG00000170860.3	LSM3	19.53	17.95	16.12	21.92	23.73	25.03	21.5	14.46	14.8	12.66	21.065	18.64	14.35	16.52	12.7	12.86	15.55	10.91	18.3	12.535	19.495	38.35	23.55	22.435	19.52	23.2	17.79	21.88	20.63	21.365	20.51	16.41	12.19	20.35	10.39	19.63	15.27	17.235	23.13	22.21	7.245	20.86	20.12	19.07	18.03	16.25	20.3	14.875
ENSG00000198498.5	TMA16	17.585	16.3	11.045	18.58	17.51	22.4	13.41	4.2455	4.447	4.262	7.86	6.686	4.4935	6.398	4.887	5.804	4.896	3.5485	10.44	4.8135	16.765	52.785	30.37	19.09	17.63	12.87	10.74	11.97	13.57	11.425	19.36	6.341	3.829	7.778	5.482	12.42	13.2	5.1715	19.76	20.38	7.13	9.296	12.54	13.62	14.21	9.245	15.93	8.976
ENSG00000089022.9	MAPKAPK5	30.965	24.9	26.63	31.08	29.15	32.57	31.17	11.49	12.66	13.41	24.355	22.18	13.84	14.42	12.35	12.75	15.66	11.24	18.98	14.495	31.495	40.34	30.58	30.07	32.23	28.34	29.905	26.495	21.94	27.3	31.82	14.01	9.56	16.55	11.19	31.16	24.65	19.045	37.055	34.35	12.685	21.47	28.665	31.26	32.25	28.15	24.43	19.415
ENSG00000162222.9	TTC9C	11.525	10.17	8.8075	13.46	13.16	13.36	15.33	6.4445	7.894	7.386	20.21	16.35	9.85	12.49	6.598	8.451	8.427	5.902	8.22	6.389	11.53	32.46	22.09	14.04	18.61	11.5	10.1	10.55	8.939	10.305	13.93	4.158	3.005	7.091	4.43	12.84	10.16	5.0685	13.3	17.61	4.8285	12.01	11.55	10.7	12.45	10.26	15.87	8.7745
ENSG00000198730.3	CTR9	22.01	20.35	29.99	23.48	21.49	21.15	31.6	9.8075	10.69	12.075	24.5	19.41	12.05	14.91	9.418	11.8	13.2	9.123	13.75	10.24	23.005	55.27	48.01	31.965	37	18.05	19.375	20.595	26.94	19.72	30.24	9.952	8.758	12.62	12.82	22.35	23.36	14.3	26.025	32.88	10.095	27.09	21.665	24.04	24.73	23.3	31.62	18.195
ENSG00000110075.10	PPP6R3	38.645	32.02	32.27	38.87	38.45	44.67	49	11.325	12.14	12.785	51.675	44.43	14.365	16.61	12.07	15.13	12.69	10.82	19.23	13.74	39.61	47.355	34.47	48.06	50.07	46.05	34.61	43.825	34.27	42.31	49.1	18.95	15.01	16.9	14.52	45.44	35.18	28.235	48.355	58.89	13.255	40.09	46.215	34.95	36.48	37.43	44.035	28.19
ENSG00000160294.6	MCM3AP	35.905	28.07	22.215	33.34	31.86	34.08	36.42	11.6	12.62	13.915	47.135	46.31	17.46	17.29	12.54	13.7	15.56	11.85	17.27	13.125	35.32	52.25	46.59	42.925	41.82	31.32	26.935	32.625	25.15	32.18	40.3	15.4	11.53	14.84	10.94	38.04	25.31	30.42	49.225	45.04	13.205	32.8	34.385	30.1	32.72	31.24	38.985	23.465
ENSG00000156256.10	USP16	38.445	35.94	29.685	45.72	47.54	54.06	44.19	19.81	18.32	21.41	56.6	47.43	23.18	24.4	19.14	24.2	22.33	18.345	36.63	24.615	37.39	58.655	47.87	43.66	45.17	40.98	31.375	39.73	30.48	39.82	46.36	19.43	14.9	18.09	15.3	37.49	32.7	26.12	57.36	44.35	18.24	43.27	40.615	28.87	26.98	35.9	36.745	28.71
ENSG00000253710.1	ALG11	2.485	2.111	2.232	2.348	2.134	2.305	3.077	0.56395	0.5427	0.74415	1.45	1.565	0.64715	0.705	0.6682	0.7791	0.7421	0.50515	1.327	0.6807	2.385	5.0525	5.237	2.5735	3.179	2.001	2.147	1.9555	1.844	1.9365	3.124	1.118	0.7569	0.8147	0.8257	2.346	2.75	0.9848	2.663	2.823	1.137	2.371	2.2845	2.016	2.035	2.395	2.064	1.8645
ENSG00000100603.9	SNW1	79.005	59.47	43.85	69.41	64.91	81.17	73.86	22.15	22.76	26.05	65.455	55.82	29.61	32.52	24.31	27.19	27.2	21.35	42.9	25.035	72.955	99.2	97.17	78.22	84.81	62.74	50.5	64.03	53.14	64.89	80.98	31.79	22.59	27.12	18.89	71.89	51.08	47.17	84.785	80.66	24.255	52.74	58.005	74.64	80.27	54.43	71.165	42.185
ENSG00000108055.9	SMC3	36.79	28.11	21.5	34.97	32.86	41.52	34.62	11.58	10.01	13.56	47.015	39.06	11.255	12.08	11.53	13.35	15.18	11.305	21.78	12.245	33.715	78.25	45.95	41.68	43.83	32.95	25.36	33.045	30.22	33.46	42.67	12.22	8.652	9.057	7.989	29.7	28.02	16.875	47.615	51.15	14.725	28.43	22.685	34.08	36.43	31.34	32.785	18.945
ENSG00000270101.1	RP11-24B19.3	8.0665	7.823	7.805	8.104	8.844	8.66	10.28	3.664	3.917	4.446	11.475	8.56	3.5605	5.37	3.997	3.913	5.309	4.465	5.038	3.4135	8.4285	14.15	6.924	10.985	11.79	11.52	7.751	9.5225	10.1	8.266	14.81	3.21	2.877	4.025	3.945	8.531	7.646	2.604	9.9005	11.47	5.592	8.759	10.745	12.42	11.98	9.199	10.28	7.502
ENSG00000110958.11	PTGES3	135.45	134.8	99.53	183.8	168.1	203.9	162.7	88.305	89.13	81.87	145.7	117.6	87.04	116.3	88.06	119.4	95.18	65.14	184.9	109.1	147.5	297.05	166.2	223.35	229.3	151.9	128.4	127.9	142.1	120.7	184.4	67.28	43.06	87.11	71.71	155.5	107.8	91.095	169.5	256.7	54.05	125.9	135	123.8	119.3	107.8	123.25	83
ENSG00000173575.14	CHD2	27.955	21.95	16.975	25.04	22.89	29.17	28.87	9.498	9.962	11.215	36.84	32.62	12.51	13.42	10.36	12.47	12.87	9.377	16.44	11.915	27.98	43.11	32.66	29.28	35.22	27.75	19.73	25.425	21.86	24.455	29.19	10.08	5.979	11.16	9.037	38.15	24.46	13.985	33.05	38.95	9.2465	25.67	29.59	29.4	32.97	26.36	33.44	18.65
ENSG00000166847.5	DCTN5	22.49	19.19	15.935	22.22	23.16	27.43	30.12	10.265	11.91	10.2	20.37	19.27	14.185	14.74	10.36	13.51	11.25	8.599	19.32	13.365	21.62	56.5	38.96	25.125	26.23	25.46	21.89	25.16	31.64	27.42	22.06	11.65	9.731	16.25	7.841	25.78	22.75	11.485	25.295	19.12	9.283	22.91	27.79	28.66	30.2	23.4	26.27	18.3
ENSG00000169499.10	PLEKHA2	16.5	17.31	16.505	15.87	17.51	21.3	27.94	10.43	10.63	10.185	1.892	2.034	9.011	13.9	10.29	5.985	10.73	7.776	10.96	7.268	14.285	57.61	21.05	22.905	28.81	28.19	13.96	13.375	12.24	12.83	23.84	12.25	10.4	9.602	3.163	28.29	9.938	1.9965	32.365	25.59	2.5225	14.96	16.11	11.37	13.03	20.93	43.6	7.3045
ENSG00000153914.11	SREK1	33.3	27.58	24	28.11	29.93	31.67	34.01	8.7865	9.268	10.255	26.48	25.44	10.26	12.16	9.273	12.64	11.3	7.6635	14.07	9.369	35.805	40.025	32.55	40.32	44.28	32.03	25.41	28.18	24.51	25.69	41.89	13.45	8.842	14.05	14.35	33.42	31.77	12.365	46.7	42.02	16.165	41.82	36.56	35.12	32.53	31.65	34.995	23.42
ENSG00000256594.3	RP11-705C15.2	4.2985	4.421	1.1485	3.4	3.811	3.741	7.785	0.8102	0.7578	0.79705	0.3745	0.4433	0.6481	0.729	0.789	1.149	0.9024	0.6743	2.241	1.178	5.0955	14.85	5.145	4.307	8.039	2.929	2.4345	2.685	2.33	2.4835	5.702	2.291	0.665	1.186	0.4401	6.278	5.632	0.4041	6.8385	6.626	0.77985	1.308	4.739	2.021	1.967	5.144	11.44	1.7935
ENSG00000269578.1	CTD-3222D19.5	0.23435	0.1623	0.23435	0.2118	0.2876	0.2416	0.3807	0.043855	0.05747	0.093025	0.28595	0.3881	0.081965	0.07609	0.05479	0.08668	0.1553	0.05529	0.1097	0.04961	0.249	1.6185	0.1463	0.2881	0.3404	0.3714	0.26855	0.28715	0.1346	0.3114	0.612	0.04272	0.04491	0.1628	0.06815	0.2583	0.278	0.10125	0.40005	0.6044	0.1148	0.9035	0.41415	0.2686	0.2889	0.4082	0.83955	0.1892
ENSG00000134748.12	PRPF38A	20.19	18.1	11.135	21.99	20.06	21.74	20.3	12.78	12.83	12.565	34.15	28.79	13.1	13.87	12.06	13.2	13	10.57	17.99	13.24	22.065	36.67	20.77	32.67	36.19	20.2	19.155	19.63	18.87	18.065	28.38	7.836	4.99	10.39	6.22	21.26	16.09	6.02	29.48	40.54	7.024	21.23	23.075	19.25	19.08	19.66	22.37	12.15
ENSG00000164011.13	ZNF691	7.96	8.116	10.66	10.24	11.25	9.908	14.02	4.819	4.383	5.23	7.338	7.564	5.2185	5.123	4.738	6.024	5.428	4.538	8.55	5.787	9.9285	13.76	9.971	12.04	18.91	13.48	8.257	12.39	6.936	12.15	14.41	4.882	4.051	8.395	9.462	9.436	10.1	4.35	17.52	17.23	4.8605	14.3	16.345	7.985	7.566	8.647	16.1	7.8815
ENSG00000132773.7	TOE1	12.54	11.48	10.175	12.09	12.86	12.32	15.49	3.8435	4.164	5.1605	13.145	13.94	6.305	5.63	3.69	5.539	5.815	4.1215	6.742	4.243	13.425	21.58	14.33	17.56	19.34	13.54	13	12.63	10.21	11.37	16.23	4.566	2.936	7.967	5.56	11.31	12.07	2.828	18	18.79	3.9015	14.4	18.375	10.14	11.03	14.48	20.475	10.08
ENSG00000161547.10	SRSF2	183.85	195.8	134.6	187.2	191.1	177	152.3	64.045	69.91	71.43	198.9	205.4	82.685	86.59	64.76	86.76	76.23	57.835	109.4	76.91	201.6	299.25	164.9	211.7	222.8	170.9	168.65	165.45	202.2	146.25	211.6	82.26	58.33	117.9	97.23	225.8	166	63.61	239.35	245.8	72.015	197.9	204.5	205.2	176.4	193.3	282.2	141
ENSG00000101654.13	RNMT	17.335	14.65	11.035	18.37	16.94	19.64	21.16	9.0515	12.37	10.725	28.18	23.14	14.005	20.07	9.159	15.32	12.74	8.8205	12.29	10.71	17.755	42.05	22.94	19.24	21.69	18.03	11.89	18.305	14.1	18.12	22.97	12.52	7.558	7.985	6.262	17.24	15.91	11.715	23.945	28.69	7.394	22.36	19.12	19.83	20.07	14.21	16.44	11.805
ENSG00000186298.7	PPP1CC	53.45	49.43	49.11	46.83	49.5	51.39	66.71	23.53	24.12	26.445	62.42	51.63	25.08	28.61	23.65	27.96	27.46	23.74	37.02	29.135	53.535	117.1	70.69	64.485	64.81	63.09	62.105	48.775	55.22	47.225	62	36.62	33.8	19.21	15.2	48.98	49.48	60.455	65.92	75.5	27.7	42.17	47.16	50.98	51.89	77.12	52.87	41.14
ENSG00000233231.1	HNRNPA1P49	1.2615	1.153	1.0065	1.433	1.171	0.9116	2.064	0.10475	0.1122	0.17485	0.5266	1.069	0.2289	0.1432	0.1486	0.18	0.1691	0.14595	0.3308	0.19845	1.288	5.1935	2.883	1.572	1.829	1.184	1.7015	1.452	1.422	1.3035	2.147	0.4455	0.3462	0.4836	0.5906	1.813	2.072	0.30525	1.6115	2.69	1.043	0.9771	1.286	1.128	0.9949	2.494	2.277	1.3035
ENSG00000122565.14	CBX3	68.475	59.43	59.73	57.41	60.88	61.81	59.36	30.59	32.23	27.13	61.12	45.82	28.015	40.87	29.77	40.07	33.63	23.28	58.11	35.2	68.43	173.25	117.7	68.53	68.94	52.86	45.595	46.05	45.8	45.085	70.7	27.95	18.55	34.94	22.2	64.98	48.61	32.705	67.49	81.48	19.68	39.28	49.69	43.39	43.06	55.57	70.79	33.46
ENSG00000128394.12	APOBEC3F	1.9335	2.053	4.4325	2.074	2.221	1.405	4.766	0.38895	0.2895	0.38935	0.1712	0.2226	0.3258	0.2696	0.3372	0.4809	0.3225	0.311	0.8297	0.4781	2.584	19.82	4.111	4.7455	6.392	2.611	2.0445	2.058	1.671	1.9045	6.339	1.213	0.54	1.526	1.163	3.258	2.943	0.1772	3.9095	10.75	0.8433	2.198	4.821	1.322	1.209	3.034	9.102	1.617
ENSG00000108270.6	AATF	43.84	34.34	27.975	46.91	43	60.59	44.02	14.375	12.67	16.97	34.815	34	16.075	17.75	15.1	19.5	19.26	15.565	30.84	22.445	39.495	84.415	60.32	48.415	46.2	40.73	27.785	43.195	28.84	44.935	46.06	17.53	11.97	18.16	11.53	40.01	28.24	25.96	50.885	48.52	20.69	25.18	32.005	45.84	50.89	30.25	40.9	30.655
ENSG00000163781.8	TOPBP1	15.115	12.12	7.5005	11.5	12.34	12.44	15.52	4.334	5.291	5.123	16.87	14.17	7.5455	8.468	4.78	5.247	5.892	4.242	7.385	5.028	14.57	53.45	18.08	14.52	15.23	11.94	10.895	10.62	14.42	10.735	14.42	5.259	3.462	4.194	3.848	14.1	12.85	5.437	15.65	14.32	5.9895	7.449	12.595	15.33	15.27	13.12	16.95	9.7545
ENSG00000186130.4	ZBTB6	6.006	4.354	4.9925	5.686	5.717	4.542	5.512	2.9025	3.154	3.292	8.9335	6.427	2.877	4.19	2.954	3.358	3.618	2.7915	5.161	2.7775	5.251	10.93	9.687	5.3005	7.102	5.257	4.5665	5.544	5.766	5.4915	7.558	1.879	1.961	2.326	2.208	5.213	5.119	3.692	6.537	6.302	2.3115	4.985	5.2585	5.025	5.838	6.388	8.341	4.3805
ENSG00000164167.5	LSM6	14.605	15.18	7.699	11.39	12.01	10.77	10.76	4.6225	5.904	4.6535	13.12	10.95	5.123	6.612	3.903	8.032	5.631	3.8705	6.23	6.1355	15.42	43.94	14.93	11.765	11	9.663	9.4465	9.6115	9.449	8.6225	12.82	4.661	3.185	6.014	4.924	14.54	8.177	4.0735	14.01	14.81	3.8115	10.13	11.37	7.376	6.696	11.34	16.48	7.427
ENSG00000140382.10	HMG20A	19.01	16.82	18.385	21.39	21.16	19.47	19.48	12.47	14.54	12.65	35.215	26.29	14.965	20.93	12.22	17.15	14.87	10.16	15.36	11.915	19.585	44.775	29.2	30.08	34.67	17.46	16.045	17.6	13.44	17.155	24.17	14.35	9.616	11.36	10.71	22.84	15.77	15.215	30.255	33.4	7.3335	22.47	21.925	17.25	17.58	16.21	38.04	12.44
ENSG00000173875.9	ZNF791	14.895	11.05	7.8135	13.53	12.53	16.25	17.57	3.713	4.292	4.292	14.71	10.94	4.846	6.487	4.152	5.246	5.187	3.484	6.458	4.519	14.51	20.54	14.63	15.935	19.66	11.95	9.4185	12.65	9.459	12.14	17.22	5.449	3.767	5.195	3.975	16.13	11.47	5.096	19.765	20.27	5.018	12.62	13.19	12.75	14.04	11.36	11.32	8.1045
ENSG00000174231.12	PRPF8	107.75	83.15	98.315	112.5	102	130.3	145.2	27.185	35.01	34.975	141.15	155.1	62.185	51.4	25.85	37.75	38.58	26.78	37.73	29.4	108.7	173.45	135.4	159.4	163.1	114.7	78.99	116	80.64	106.85	143.4	50.07	38.36	39.21	29.21	121.6	89.59	91.895	141.7	200.4	36.04	144.1	109.8	100.1	110.3	87.3	106.5	68.795
ENSG00000164118.8	CEP44	8.0805	5.954	5.6215	8.727	8.88	8.961	10.51	2.606	2.239	3.091	11.85	10.11	2.752	3.049	3.375	3.499	3.266	2.827	7.655	3.5695	8.0535	13.355	8.68	10.285	12.41	11.77	6.63	8.06	5.663	7.4625	10.27	4.159	2.481	3.291	2.765	8.008	6.765	2.2165	13.71	14.64	3.1765	11.32	8.7955	8.256	8.662	6.766	7.573	5.5695
ENSG00000164306.6	PRIMPOL	11.265	9.988	7.9935	12.89	12.42	13.54	15.51	3.435	3.212	3.6725	14.1	12.66	3.574	3.734	3.355	4.535	3.961	2.9855	6.618	3.9495	11.3	13.62	18.02	15.09	16.84	13.25	9.0215	11.87	6.63	11.845	17.45	5.023	3.28	3.84	2.828	10.02	8.148	3.7805	16.705	18.27	3.1025	11.59	10.055	8.139	7.268	8.909	10.62	6.4065
ENSG00000140471.12	LINS	4.162	4.263	3.204	3.587	4.231	3.123	5.604	1.4985	1.724	2.018	5.165	4.969	2.4365	2.52	1.614	1.904	2.305	1.66	2.415	1.647	5.1545	8.6615	4.162	6.481	6.991	4.728	4.87	4.2155	5.755	4.219	7.228	1.705	1.203	2.613	1.742	5.148	5.051	1.6675	6.087	6.464	1.619	5.515	6.0085	6.982	6.74	4.874	7.6955	3.285
ENSG00000184635.9	ZNF93	1.103	0.9694	0.7038	0.4879	0.7266	0.5476	1.822	0.43215	0.4056	0.7147	1.1775	0.953	0.39005	0.4737	0.4397	0.7062	0.4602	0.70925	0.6497	0.59615	1.4795	6.644	1.847	1.5245	1.709	1.269	0.96745	0.75295	0.9985	0.709	1.639	0.4303	0.2848	0.6746	0.2229	1.289	1.315	0.34935	0.84785	3.061	0.8162	1.099	1.754	0.9997	0.8231	1.115	1.8015	0.95675
ENSG00000131148.4	EMC8	21.125	21.74	16.76	20.96	20.95	19.25	20.58	11.07	11.31	12.505	16.635	16.16	12.855	13.52	11.35	12.42	13.23	10.76	16.61	11.73	22.43	28.615	31.07	22.065	21.31	21.44	17.815	20.21	18.01	20.245	22.97	11.95	11.72	14.35	9.199	19.83	15.46	13.96	22.84	16.81	7.316	20.6	21.97	16.95	17.59	15.86	20.61	14.51
ENSG00000082515.12	MRPL22	11.515	9.849	13.08	11.93	11.52	12	9.664	5.566	5.791	6.525	10.66	8.684	6.113	7.505	5.484	6.949	6.758	5.629	9.044	6.165	11.245	22.315	14.07	12.805	12.68	11.6	10.075	11.565	10.65	11.49	11.62	8.494	8.97	9.044	7.591	11.01	8.407	7.036	15.355	11.79	4.9985	12.4	10.22	10.24	10.99	8.896	11.475	8.632
ENSG00000082898.12	XPO1	32.155	30.68	25.345	38.25	38.55	38.64	37.22	17.785	17.41	18.275	53.705	49.47	20.17	23.6	16.3	22.02	23	14.2	27.92	17.79	32.435	97.115	75.2	44.6	40.69	33.52	26.255	31.75	31.6	30.2	52.82	14.99	10.98	15.44	13.89	38.08	23.35	18.32	56.89	65.21	16.155	36.73	31.165	33.77	31.48	30.8	37.735	21.285
ENSG00000156831.3	NSMCE2	16.22	11.45	12.19	14.88	13.68	19.15	14.97	4.0135	4.961	4.5495	8.1495	6.992	5.7285	7.299	4.205	5.635	4.792	4.0905	7.317	5.0205	15.015	22.365	16.5	13.205	15.2	15.13	9.6295	14.15	11.41	14.31	12.24	8.402	6.462	7.329	4.039	13.91	11.92	11.275	14.67	16.51	4.2835	10.48	11.535	11.54	12.84	8.871	11.93	10.175
ENSG00000132768.9	DPH2	17.255	16.38	18.46	17.37	19.52	16.28	18.36	8.2305	10.46	10.375	16.21	19.12	16.01	13.77	9.318	9.55	11.93	8.906	11.76	8.757	19.645	40.205	20.81	16.55	20.39	18.79	17.92	18.25	19.25	19.83	23.22	9.992	8.726	12.55	9.866	18.28	16.82	24.225	22.81	20.08	14.285	24.7	22.615	17.63	19.03	17.64	27.865	16.445
ENSG00000212464.1	SNORA12	0.5181	0.5395	0.1697	0.5024	0.397	0.2996	0.813	0.3687	0.2862	0.3216	0.725	0.7538	0.2404	0.3157	0.3213	0.2777	0.3706	0.2206	0.2899	0.2075	0.6336	1.5615	0.3088	0.6615	0.8113	0.3811	0.32275	0.34685	0.3135	0.306	1.225	0.2238	0	0.2245	0	0.7549	0.4905	0	0.75605	0.9184	0.28925	0.5427	0.4409	0.5991	0.5438	0.5981	0.8987	0.2713
ENSG00000100028.7	SNRPD3	63.645	62.85	60.575	77.8	81.49	85.35	74.11	29.9	32.58	27.88	55.545	42.97	28.065	35.47	29.18	38.98	32.13	24.45	50.39	33.525	67.39	132.75	119.1	88.02	84.24	66.25	60.145	66.82	86.95	65.545	78.82	42.31	33.57	52.67	46.55	75.04	63.79	47.91	80.125	89.06	23.715	71.09	78.74	67.42	66.8	65.36	75.295	47.69
ENSG00000145736.10	GTF2H2	1.2915	1.353	1.1315	1.314	1.465	1.33	1.826	0.54645	0.54	0.54325	0.8855	0.8315	0.55315	0.6259	0.5251	0.7145	0.536	0.40315	0.7752	0.607	1.347	4.295	3.318	1.723	1.608	1.297	1.545	1.1035	0.8466	1.08	1.671	0.5851	0.4114	1.253	0.6892	1.595	0.9866	0.60535	1.5545	1.83	0.76095	1.445	1.233	0.7179	0.6884	1.078	1.395	0.8603
ENSG00000111707.7	SUDS3	19.425	16.46	16.915	21.22	20.58	25.67	28.08	9.9075	11.42	9.722	20.93	18.35	12.34	16.3	9.715	12.33	11.55	7.9675	10.45	9.5785	21.38	32.58	21.93	28.635	31.99	27.98	22.08	22.385	27.34	22.22	23.38	8.858	6.537	12.19	8.604	23.36	25.74	8.035	32.565	31.44	11.675	21.99	26.62	28.44	28.61	21.49	23.275	17.725
ENSG00000075568.12	TMEM131	24.315	20.99	21.035	28.69	29.5	33.47	33.38	7.085	8.553	10.4	25.135	25.76	12.97	12.76	8.112	9.516	11.31	7.3135	11.96	6.9265	24.155	42.155	36.56	29.385	38.21	26.84	29.425	26.985	23.59	24.73	30.2	12.75	9.886	10.66	9.36	26.66	23.62	19.815	28.745	33.85	12.305	27.04	26.17	32.61	33.66	31.23	31.58	23.75
ENSG00000136045.7	PWP1	45.25	36.96	26.44	44.23	41.38	50.15	40.56	15.5	18.05	16.63	44.27	35.18	22.595	26.35	14.61	21.46	19.68	13.285	20.97	16.055	41.235	65.785	70.37	47.39	47.45	40.32	26.345	37.47	35.27	37.745	45.99	12.04	7.947	17.06	12.74	33.08	30.44	14.65	48.275	50.46	17.1	29.22	31.74	38.21	41.08	27.96	34.965	24.885
ENSG00000053900.6	ANAPC4	30.11	25.22	25.82	34.99	32.26	34.4	48.25	11.92	13.88	12.39	36.79	32.76	16.875	17.4	13.28	15.59	13.03	11.175	20.14	13.81	30.995	33.355	28.3	38.785	42.44	32.35	25.135	29.74	22.91	27.62	54.8	12.25	7.814	17.14	10.89	32.52	24.45	11.615	44.645	50.46	13.385	31.2	40.125	28.18	26.91	29.69	42.115	22.575
ENSG00000177963.8	RIC8A	47.275	40.87	37.49	58.49	53.45	56.02	56.96	20.725	27.01	22.885	43.425	44.05	35.51	36.48	19.82	24.92	26.43	19.505	26.23	20.205	45.07	58.84	89.46	58.71	61.46	54.42	39.52	54.79	41.58	57.83	58.41	22.87	17.16	27.41	17.45	53.61	35.22	15.88	51.93	53.07	17.56	50.49	52.705	41.41	45.58	38.92	50.675	31.66
ENSG00000141141.10	DDX52	8.286	7.892	7.505	7.979	8.798	8.501	12.03	2.7865	3.031	3.078	9.755	8.072	3.5925	4.096	3.007	3.939	3.227	2.563	4.732	3.551	8.4865	16.05	15.67	10.55	11.19	10.25	9.0715	9.224	12.16	9.328	10.41	3.564	2.839	6.178	4.201	9.07	8.137	4.9935	9.151	9.737	4.5745	7.585	9.686	8.815	9.15	11.88	9.5065	7.9635
ENSG00000154001.9	PPP2R5E	16.565	13.01	11.21	16.26	16.49	22.79	20.04	7.129	8.76	6.6445	21.765	15.92	9.6455	13.79	6.884	9.589	8.244	5.221	9.45	6.649	14.67	26.53	21.7	17.995	19.34	17.25	13.09	16.86	16.51	17.315	16.59	7.358	5.4	6.178	5.393	16.59	11.18	10.395	16.92	15.77	4.2265	11.6	13.465	14.32	15.17	10.71	11.845	7.9005
ENSG00000125743.6	SNRPD2	120.6	116.8	106.9	139	135.8	142.5	127.6	70.2	79.32	76.795	84.29	76.72	76.885	95.18	63.27	86.11	91.63	69.68	79.19	70.33	130.35	317.9	259.9	166.5	175	129.1	96.235	121.95	123.9	113.15	147.9	69.57	52.97	75.01	35.09	116	90.54	60.195	126.9	227.5	45.415	143.2	135.4	140.9	139.2	90.6	131.05	84.155
ENSG00000163468.10	CCT3	88.24	94.35	137.05	116.3	108	114	127.1	48.745	54.18	55.795	122.2	111.1	67.39	78.7	49.13	72	64.96	45.345	86.33	55.28	97.925	233	201	127.7	112.2	124.4	92.07	118.8	119.6	122.3	138.7	57.07	46.42	66.77	52	91.11	83.35	76.495	104.7	133	49.62	106.8	103.6	99.7	100.5	82.43	98.56	79.565
ENSG00000172660.7	TAF15	98.88	86.79	91.825	90.44	82.62	93.35	127.5	59.305	58.39	63.04	141	115.6	63.6	78.36	61.79	74.94	68.91	56.035	100.4	69.955	93.625	188.5	168	128.15	125.8	110.8	92.66	128.55	126.8	140.75	118.9	51.21	42.63	45.68	47.49	104.6	93.9	66.78	126.55	125.6	44.285	128.4	114.65	114.2	117.5	109.3	124.9	85.68
ENSG00000167785.4	ZNF558	15.495	14.86	12.745	17.56	16.09	15.96	20.32	4.3505	4.164	4.837	12.675	13.73	5.8375	5.036	4.433	5.137	5.206	3.9645	7.438	5.4065	17.2	17.2	12.08	21.195	25.01	18.46	13.4	20.705	10.73	23.315	28.51	5.653	3.351	7.596	7.065	16.2	13.16	5.2725	24.555	30.88	7.8295	14.94	20.26	15.32	13.64	14.18	15.385	11.185
ENSG00000126746.13	ZNF384	38.84	32.35	33.725	46.57	39.61	48.24	51.1	10.795	12.53	12.285	49.64	56.29	18.495	16.75	10.71	12.72	13.22	9.871	15.4	10.92	40.16	46.285	35.29	49.95	59.13	39.29	32.27	38.055	28.95	36.905	51.38	14.3	10.62	22.61	13.44	40.18	32.69	16.795	44.635	56.36	16.815	39.31	43.975	36.44	38.82	38.76	52.215	30.255
ENSG00000083635.7	NUFIP1	5.713	5.163	4.345	5.267	5.744	6.248	6.174	3.042	3.263	3.372	5.811	4.663	3.2515	4.653	3.258	3.873	4.081	2.68	4.725	2.8505	6.006	11.48	9.094	7.097	7.613	5.259	3.7955	4.756	4.639	4.7335	7.102	1.898	1.316	2.313	2.094	4.363	4.539	3.891	7.6985	7.371	2.0365	4.011	5.5555	5.765	6.043	3.487	4.4305	4.042
ENSG00000136891.9	TEX10	9.9835	10.49	6.8145	8.01	9.068	9.171	10.88	3.08	3.254	3.9195	14.2	13	4.563	4.576	3.506	4.3	4.538	3.1025	5.511	3.618	10.395	19.31	17.47	15.095	15.52	10.2	7.363	8.617	8.144	8.136	15.44	3.988	2.725	4.533	2.878	9.999	7.8	6.281	13.505	18	3.2585	10.9	11.665	11.88	12.37	8.277	11.4	5.8325
ENSG00000187555.10	USP7	47.125	41.18	32.22	51.84	51.74	61.97	60.47	21.53	27.14	22.395	74.12	62.95	31.56	36.94	21.21	25.65	25.49	18.69	26.92	22.44	45.02	97.455	50.44	60.065	60.44	58.51	51.7	56.365	57.57	54.02	60.17	24	19.31	18.62	19.13	49.79	43.03	49.365	56.805	56.05	19.87	45.85	50.025	62.02	67.02	51	57.445	36.465
ENSG00000129071.5	MBD4	31.44	27.71	22.125	35.64	36.43	35.09	31.08	13.905	13.09	13.63	41.49	36.35	15.325	17.25	14.63	15.89	16.45	12.375	24.21	15.14	33.76	58.81	38.3	39.69	46.27	28.82	23.81	25.79	22.67	24.5	37.63	20.44	11.4	22.68	20.06	44.57	28.41	15.525	44.11	53.33	14.375	34.45	32.52	24.28	25.3	31.15	55.4	24.64
ENSG00000205903.2	ZNF316	17.29	13.93	14.69	19.92	16.98	18.98	27.7	5.9335	7.197	6.207	20.47	22.63	10.625	9.399	6.634	6.98	7.762	5.691	8.187	6.019	17.825	20.925	11.91	21.55	31.5	22.01	14.335	21.98	15.64	20.255	30.94	6.487	5.01	8.442	6.835	21.54	15.91	8.498	22.99	24.9	7.869	20.96	22.16	21.73	21.97	19.07	31.545	14.36
ENSG00000143811.12	PYCR2	38.62	37.26	55.56	49.39	45.23	43.41	63.86	24.905	25.8	28.51	36.16	37.15	31.855	33.95	28.21	38.04	30.3	26.48	60.19	37.305	41.745	75.47	46.92	54.485	75.16	43.24	33.71	44.06	28.54	44.04	64.32	27.49	22.14	30.54	18.45	51.7	40.47	25.43	55.845	68.13	22.82	70.88	58.395	28.85	28.76	35.33	64.75	30.895
ENSG00000248980.1	RP11-87F15.2	0.6089	0.6647	0.20595	0.7581	0.5715	0.5422	0.8444	0.0483	0.05716	0.08312	0.4473	0.5882	0.13795	0.07006	0.07992	0.08732	0.0779	0.050345	0.3014	0.077865	0.68105	1.1135	0.8397	1.2985	1.36	0.7328	0.50135	0.4986	0.3501	0.4705	0.4791	0.3525	0.1562	0.2813	0.2102	1.038	0.5727	0.13795	0.96465	0.9296	0.468	0.657	0.4791	0.5806	0.4882	0.5643	0.7621	0.4088
ENSG00000110711.5	AIP	87.4	84.13	67.76	158.3	135.3	158.3	113.4	51.985	51.27	60.805	108.5	105.3	61.635	69.26	50.63	60.71	69.17	54.955	83.91	57.31	85.895	163.7	79.55	146.1	136.3	116.8	67.255	112.05	44.19	105.35	103.7	50.1	35.02	56.68	29.13	104.5	52.57	28.285	148.9	138.8	28.35	83.82	95.295	53.38	54.94	79.04	127.75	52.91
ENSG00000115128.6	SF3B14	114.8	106.8	100.8	136.4	132.7	146.7	115.8	56.325	48.61	55.965	71.815	56.27	42.205	52.57	53.19	60.91	57.64	48.485	90.23	56.03	120.4	222.9	197.2	138.9	140.5	127.9	108.1	115.4	152.5	111.05	128.2	54.62	40.46	75.98	54.69	113.6	88.7	46.41	139.2	136.8	38.355	107.6	105.25	100.3	95.42	108.1	99.495	76.365
ENSG00000198042.6	MAK16	10.48	12.57	5.926	9.464	11.1	8.858	10.86	4.2635	4.729	4.5865	10.054	7.942	5.2485	6.394	4.322	6.79	5.876	3.787	8.617	5.032	11.09	22.905	22.35	10.416	12.02	10.02	7.266	9.229	8.989	9.793	15.47	5.156	3.596	4.959	3.852	9.775	7.682	6.629	15.06	12.67	5.051	8.97	11.01	9.38	9.147	7.967	9.9125	6.5225
ENSG00000164346.5	NSA2	147.4	135.2	106	142.3	149.3	174.5	164.1	47.925	50.73	53.18	79.865	63.12	48.12	57.4	44.27	50.1	63.48	44.73	82.02	53.92	149.5	257.15	220.9	185.8	228.5	164	111.55	141.6	108.7	131.7	182.7	58.28	40.28	67.36	39.97	108.5	114.9	80.615	137.9	302.5	73.285	111.5	123.15	102.4	90.75	98.29	104.15	106.4
ENSG00000181555.15	SETD2	27.05	21.26	16.845	25.86	24.47	33.09	31.33	8.089	8.128	9.853	41.675	36.41	10.91	11.19	9.604	10.4	10.54	8.55	14.17	9.4045	25.38	39.555	25.47	31.51	34.82	31.35	20.755	26.185	19.98	25.43	31.11	9.779	6.597	12.15	9.281	28.22	21.92	17.915	32.155	36.81	9.932	22.64	26.315	27.64	27.68	23.8	24.31	16.53
ENSG00000219665.4	CTD-2006C1.2	2.1685	1.996	3.2795	3.696	3.015	3.617	3.818	0.78175	0.6109	0.92035	2.0245	1.665	0.5618	0.6936	0.8494	0.8666	0.8803	0.8087	1.108	1.207	2.2835	6.1795	2.308	2.601	3.101	5.23	2.6425	4.4895	1.614	4.978	2.691	1.919	1.321	1.526	0.5006	4.029	2.721	1.285	2.026	4.077	0.81135	2.607	4.4435	1.444	1.466	2.857	4.651	2.2825
ENSG00000031823.10	RANBP3	34.875	27.08	35.15	42.51	39.91	47.67	50.27	20.4	23.37	20.03	47.15	48.31	30.03	29.47	20.73	28.5	24.6	17.795	31.16	22.445	34.605	41.15	34.98	48.24	53	55.05	31.78	53.81	27.55	53.825	49.6	20.5	15.82	17.6	12.72	38.45	28.16	16.8	46.49	45.62	13.285	49.71	49.72	35.59	39.4	33.05	45.39	25.805
ENSG00000109736.10	MFSD10	72.225	69.29	35.49	76.16	75.73	66.39	90.29	28.9	35.52	32.84	113.3	121.5	43.045	38.51	27.44	36.9	36.15	28.755	29.6	21.47	82.78	143.4	82.24	98.98	129.6	62.02	55.805	59.745	48.53	55.04	109.7	25.2	16.69	49.82	10.98	101.8	64.69	12.18	112.95	111.7	26.76	85.34	100.02	53.41	49.4	63.22	96.245	52.06
ENSG00000101972.14	STAG2	27.615	22.77	16.365	25.27	24.39	31.79	32.86	10.99	8.991	10.82	29.515	23.71	9.29	10.58	11.51	11.68	11.05	9.136	24.84	11.525	26.175	50.195	33.56	31.9	38.91	29.08	19.61	24.11	18.28	23.34	27.47	8.812	5.267	9.464	6.079	27.44	21.31	13.99	33.74	38.55	8.53	17.34	20.78	21.24	21.41	20.29	21.16	13.14
ENSG00000163939.14	PBRM1	21.92	18.43	11.68	17.99	19.76	25.84	24.8	4.0255	4.282	4.6385	16.955	13.99	4.828	5.454	4.514	6.079	5.285	3.725	9.609	5.331	18.385	22.67	24.77	22.565	28.22	20.32	13.82	19.035	17.15	19.26	24.26	8.151	5.723	4.716	6.042	17.6	14.97	8.9875	23.88	27.78	6.407	15.6	16.355	17.19	17.71	13.13	16.195	9.65
ENSG00000128891.11	C15orf57	3.3515	3.02	3.147	4.102	3.462	3.668	3.648	1.602	2.096	1.9835	6.147	5.916	2.5185	2.826	1.757	2.792	2.341	1.5745	2.454	1.9755	3.451	10.665	3.462	4.2435	5.368	3.618	3.1185	3.371	1.696	3.224	4.13	2.102	1.456	1.939	1.324	3.924	3.366	2.7095	4.4695	5.14	1.69	3.862	3.7825	2.476	2.664	3.448	5.343	2.875
ENSG00000020256.15	ZFP64	3.62	3.108	3.605	5.209	4.509	4.998	5.57	1.7325	2.549	2.1175	4.2415	4.29	3.454	3.386	1.709	2.163	2.448	1.613	2.473	1.8875	3.675	10.78	7.14	5.8185	6.797	4.261	4.0785	3.683	4.591	3.7855	5.686	1.664	1.326	1.988	1.711	3.394	4.033	1.3205	5.066	5.062	1.4245	3.975	4.8655	6.803	6.579	3.483	3.7765	2.6825
ENSG00000099783.7	HNRNPM	111.5	108.6	77.835	125.4	115.9	132.6	117.9	45.675	43.27	49.465	179.1	153.6	50.88	59.4	44.71	55.43	52.75	46.72	80.4	52.945	119.85	181.25	132.3	166.8	172.5	116.1	99.265	104.55	120.3	101.15	134	56.68	37.71	56	45.54	131	96.25	64.905	150.55	182.2	37.995	104	118	122.9	125.1	102.9	144.85	78.02
ENSG00000130749.5	ZC3H4	15.36	12.34	11.305	16.63	15.92	17.92	21.77	6.819	7.191	7.4225	26.79	28.61	10.08	8.967	6.773	8.343	8.255	6.4935	9.028	6.982	15.11	26.045	19.41	20.21	23.31	18.68	15.16	17.075	17.05	16.975	23.88	6.596	5.307	6.93	6.602	15.47	13.73	8.4985	26.01	24.77	7.698	18.73	18.345	16.26	18.4	16.49	22.905	11.8
ENSG00000145868.12	FBXO38	23.41	17.17	15.72	23.25	22.13	25.73	27.76	6.2295	6.92	7.537	23.055	19.79	8.5475	9.587	7.334	8.529	7.889	6.1365	12.3	7.646	20.965	26.07	21.66	23.59	28.2	21.69	16.71	19.43	15.49	19.36	23.38	12.28	9	8.447	8.1	24.66	17.64	14.415	30.3	23.58	6.47	18.52	22.11	17.99	20.99	17.84	25.645	15.25
ENSG00000196214.6	ZNF766	11.475	7.889	6.9815	11.76	9.836	13.24	14.61	3.1695	2.902	3.863	6.389	5.559	3.322	3.542	2.925	4.163	4.019	3.6485	5.23	4.079	10.8	20.01	9.257	13.27	15.61	10.75	6.972	10.015	6.116	10.105	11.66	4.424	3.098	4.614	2.534	9.545	9.383	4.749	13.53	14.32	3.761	10.24	11.965	11.84	12.45	7.948	10.705	6.356
ENSG00000129534.9	MIS18BP1	10.96	9.648	3.704	6.05	7.117	5.385	7.976	1.0965	1.133	1.3175	1.2925	1.152	1.501	1.962	1.183	1.332	1.572	1.018	2.577	1.351	10.21	35.935	14.16	8.797	10.46	5.436	6.1475	4.9445	8.042	4.6975	10.89	2.08	1.283	1.749	1.13	9.976	10.99	1.0145	8.7315	14.01	2.5775	2.777	6.5365	8.136	8.149	8.461	13.26	4.803
ENSG00000187815.5	ZFP69	3.109	2.685	1.422	4.012	4.085	3.484	4.325	2.424	2.076	2.8075	3.7585	3.35	2.1245	2.326	2.378	2.392	3.026	2.2665	4.456	2.3675	3.137	4.8485	4.24	3.7635	3.837	4.067	2.5595	3.1965	2.372	3.3625	4.956	1.271	0.7994	1.343	1.046	2.964	2.323	0.34065	4.233	3.944	1.3855	2.322	4.1	2.038	1.951	2.971	4.612	1.793
ENSG00000135847.5	ACBD6	26.94	19.76	19.93	29.79	25.99	33.22	29.86	10.25	11.84	11.03	28.825	25.52	14.87	16.49	9.961	12.31	13	9.686	16.24	9.9605	26.06	50.42	42.98	35.075	33.77	28.04	16.09	23.845	17.09	23.505	26.42	12.32	9.182	13.93	6.623	24.62	18.35	11.55	38.745	37.69	10.51	21.04	23.53	24.89	27.33	15.62	20.275	13.825
ENSG00000132549.14	VPS13B	9.774	6.986	7.026	11.09	10.29	11.04	11.32	2.4305	2.638	2.8415	7.6725	8.702	3.874	3.495	2.509	2.914	3.416	2.2525	4.558	2.594	8.8685	11.005	12.19	11.995	14.46	9.396	5.941	9.0715	6.52	8.5965	13.95	3.089	1.832	3.053	1.78	8.676	6.714	3.0045	12.645	16.28	2.586	8.219	9.485	8.385	8.897	7.535	6.962	5.02
ENSG00000075856.7	SART3	24.775	20.22	19.98	26.82	25.46	29.54	28.84	10.345	12.16	12.675	51.685	44.87	16.245	17.51	10.63	14.5	15.32	10.07	14.87	10.99	26.435	63.805	36.31	38.03	42.4	24.23	21.21	24.61	21.57	22.695	32.73	10.98	7.886	11.81	9.253	26.5	22.07	15.33	35.04	39.75	8.5165	34.04	29.395	28.1	30.48	23.03	32.335	16
ENSG00000226752.3	PSMD5-AS1	10.715	6.515	8.198	10.11	11.05	10.53	14.69	4.5025	4.078	5.2785	14.375	13.43	6.261	6.886	5.2	6.302	6.234	4.96	8.765	5.861	10.115	16.985	9.561	9.5665	21.26	10.85	8.834	10.31	5.931	9.4775	20.59	4.107	2.416	5.418	5.106	9.891	9.114	2.4175	17.7	20.51	8.261	14.59	16.505	6.586	7.289	11.64	21.83	8.3745
ENSG00000165934.8	CPSF2	17.315	15.5	19.7	20.15	18.66	18.8	21.51	7.191	7.321	7.969	12.78	10.68	8.1675	9.599	7.602	8.443	8.313	6.7775	15.36	8.7145	15.565	39.065	36.18	20.535	24.73	16.69	14.03	17.075	20.16	17.09	21.72	8.663	6.54	6.82	7.566	19.55	15.9	17.04	19.485	17.54	7.2515	19.23	16.995	15.36	15.75	14.45	18.9	11.965
ENSG00000136937.8	NCBP1	14.87	13.45	11.365	16.14	16.56	16.45	18.96	7.6835	8.204	10.375	21.565	20.29	9.6875	10.99	7.701	9.589	12.08	7.5325	11.24	7.4535	15.245	32.21	30.38	18.53	21.14	14.98	15.705	14.27	15.63	14.31	17.32	8.905	6.223	6.645	7.368	17.11	13.46	9.6475	22.49	20.8	7.6055	17.74	16.665	16.01	16.72	14.94	16.01	11.725
ENSG00000143815.10	LBR	29.275	27.2	6.012	15.12	26.55	43.82	60.24	5.14	4.08	5.1305	7.113	7.339	4.2075	4.682	5.728	7.415	5.16	4.6145	13.28	6.8475	24.21	82.05	23.89	52.33	40.96	87.16	46.715	51.07	29.78	61.78	50.23	6.998	3.7	11.37	13.06	29.07	14.76	5.802	20.69	30.41	9.4465	9.442	26.61	14.99	14.82	36.63	43.825	19.835
ENSG00000206634.1	SNORA22	0.70235	0.4552	0.357	0.5872	0.5584	0.3618	1.296	0	0.2379	0.1827	1.1295	1.139	0.33555	0.3776	0.155	0.2829	0.2012	0	0.2765	0.2459	0.7242	1.35	0.4138	0.9999	0.9001	1.508	0.72905	1.348	0.4664	1.3535	1.188	0.1839	0	0.2517	0.2544	1.041	0.5619	0	0.892	0.9585	0.4991	0.6709	0.96925	0.7392	0.625	0.9056	0.8872	0.83445
ENSG00000250312.2	ZNF718	2.3665	2.446	1.7815	2.999	3.29	2.793	3.428	1.0955	1.209	1.271	3.5905	3.625	1.2565	1.561	1.174	1.596	1.356	1.005	2.402	1.309	3.17	4.403	3.328	3.4565	5.108	2.793	2.27	2.802	2.167	2.4535	5.488	1.38	0.8847	1.473	0.8839	3.345	2.946	0.4592	4.312	6.278	1.1955	3.441	3.574	2.712	2.477	2.322	3.604	1.7315
ENSG00000029363.11	BCLAF1	52.8	44.73	32.785	45.2	46.44	54.52	60.83	16.485	19	19.695	68.74	55.19	21.375	26.95	17.05	23.84	23.39	15.585	28.53	16.96	52.68	71.74	54.77	65.415	74.04	44.95	34.62	42.205	38.67	39.915	62.27	19.01	12.02	16.81	13.7	50.33	46.09	23.685	64.65	84.18	18.275	46.74	51.4	49.56	47.39	40.05	46.57	29.835
ENSG00000105700.6	KXD1	57.155	44.59	36.33	74.63	64.15	69.98	53.28	24.985	27.98	24.85	29.43	31.44	30.96	30.77	24.91	30.59	27.89	21.855	49.06	29.075	53.07	71.42	63.46	56.625	59.49	54.22	37.625	54.89	37.67	56.02	52.53	24.45	15.97	24.36	21.9	57.72	37.72	25.575	79.58	62.31	23.03	53.4	58.375	40.96	42.97	40.74	55.66	34.62
ENSG00000054118.9	THRAP3	72.785	60.02	64.17	81.68	72.9	86.97	77.82	25.485	28.58	29.275	80.5	67.99	32.165	37.54	26.34	32.46	32.77	22.355	36.44	26.51	72.05	126.65	118.5	83.835	90.85	76.94	55.74	83.855	64.97	83.88	82.34	35.63	31.8	28.63	31.09	77.17	64.56	89.315	86.935	86.05	25.4	62.93	90.305	65.86	70.77	57.26	76.785	48.105
ENSG00000130332.10	LSM7	45.915	50.99	37.475	59.62	58.85	52.48	49.84	34.295	33.79	40.07	61.365	53.09	31.605	37.33	29.82	40.32	40.34	37.235	51.33	37.84	55.96	132.65	91.74	78.13	90.38	51.76	56.05	44.285	64.71	41.975	73.64	24.02	17.97	36.91	25.88	55.31	44.19	22.17	61.695	81.34	20.145	86.08	70.575	55.33	51.72	62.08	94.09	37.58
ENSG00000185085.2	INTS5	15.495	14.08	15.35	18.87	17.34	18.6	20.85	4.296	5.863	5.2735	12.625	13.76	10.021	9.2	4.29	5.752	6.094	4.174	4.724	4.23	17.44	27.41	26.06	21.995	30.9	17.81	14.605	17.215	19.14	16	26.85	6.367	5.442	11.26	9.244	17.21	18.18	11.36	17.625	22.23	7.712	14.09	19.8	20.13	22.22	14.65	20.63	13.555
ENSG00000145833.11	DDX46	28.61	23.51	20.385	28.12	27.2	31.85	31.94	7.2375	7.785	8.7305	43.14	35.1	11.28	11.7	7.974	9.789	9.172	6.9715	13.45	8.737	27.95	46.47	31.08	36.805	38.13	27.67	22.71	26.895	23.54	25.15	33.11	11.16	8.199	11.16	10.79	30.03	25.7	22.955	34.12	34.48	12.275	22.69	25.615	29.26	31.41	25.72	32.03	19.875
ENSG00000147274.10	RBMX	75.68	71.38	50.495	70.59	76.21	80.94	94.39	22.575	21.53	25.095	72.39	63.46	24.66	27.62	22.06	27.01	28.33	20.23	43.31	25.45	84.68	141.3	73.12	113.95	151.6	72.75	60.065	67.53	50.91	58.73	111.1	36.21	23.17	36.54	20.66	77.05	66.53	41.105	99.07	201.1	38.365	78.18	83.47	61.27	56.36	67.35	92.055	56.64
ENSG00000152683.10	SLC30A6	12.485	11.07	10.25	11.17	11.85	10.02	12.75	2.6245	2.547	3.177	7.039	6.091	2.8195	3.233	2.888	3.529	3.254	2.5605	5.612	3.05	11.415	19.155	20.82	12.595	14.98	9.769	8.5375	9.707	10.18	9.4325	13.18	4.837	3.192	4.633	4.725	12.1	10.4	5.5945	13.545	14.4	5.7035	8.791	10.665	10.67	10.83	9.369	11.46	8.333
ENSG00000261005.1	CTB-58E17.1	2.7765	2.104	3.0515	3.468	3.199	3.378	4.614	1.231	1.39	1.039	2.071	2.045	1.5355	1.711	1.122	1.115	1.027	1.01015	1.712	1.1275	3.0205	9.4795	2.28	3.021	3.377	4.246	3.239	4.3895	2.339	4.5865	3.927	2.692	2.327	3.001	1.717	3.986	3.217	3.41	2.6955	3.37	2.0295	5.192	4.2415	3.052	3.407	3.769	6.6445	4.2755
ENSG00000115825.5	PRKD3	23.475	18.62	22.455	22.96	22.7	23.53	20.89	4.6325	4.126	5.24	2.5375	3.645	3.913	3.555	4.273	5.089	4.673	3.9095	7.705	6.026	20.86	27.075	33.63	25.18	30.76	29.35	14.045	17.64	9.315	15.96	23.27	8.01	3.855	6.576	4.201	22.95	12.96	10.6	31.25	23.99	4.0485	11.94	16.88	14.79	16.22	15.1	25.59	9.757
ENSG00000165118.10	C9orf64	14	10.02	14.815	10.52	9.922	8.794	13.99	3.711	3.889	4.6715	5.9455	5.019	3.871	4.702	3.663	5.51	5.148	3.5495	6.413	4.479	11.515	17.17	20.31	13.153	17.77	11.72	8.5745	9.7765	6.83	10.905	14.33	4.379	3.227	6.515	7.834	10.13	8.654	4.7205	14.365	12.3	3.692	8.623	9.3475	4.839	5.771	12.5	8.2005	7.7315
ENSG00000176986.10	SEC24C	59.865	50.93	68.455	74.66	66.48	72.05	73.98	18.305	23.38	22.35	83.595	88.23	38.48	35.19	21.07	25.31	24.72	19.155	33.25	21.515	60.935	125.4	68.21	90.685	97.16	63.38	56.765	62.865	96.89	60.445	85.2	29.6	24.52	37.86	38.4	79.45	64.38	36.365	77.89	77.74	30.87	96.85	79.01	60.64	67.24	66.26	88.61	53.21
ENSG00000197989.9	SNHG12	19.885	15.74	5.661	19.06	22.3	24.01	22.04	4.788	4.485	4.47	18.105	16.14	5.115	5.108	5.011	6.401	5.149	3.869	11.08	5.9355	23.535	42.945	13.57	32.885	32.1	18.22	17.875	16.71	24.3	15.715	23.03	5.881	2.519	9.709	4.475	33.94	22.52	4.555	27.455	36.98	7.913	15.36	24.105	18.72	17.92	21.46	32.67	12.955
ENSG00000154781.11	CCDC174	21.155	15.22	11.425	20.45	19.37	22.06	22.14	5.8525	5.668	6.237	19.705	18.07	6.7415	7.155	5.451	7.167	6.291	5.135	8.783	6.5635	21.05	22.655	17.19	23.225	27.83	20.29	15.745	20.305	14.84	18.755	22.61	7.347	5.386	10.99	7.183	18.13	16.67	9.614	26.435	34.1	8.124	18.85	22.73	17.3	19.51	17.57	21.9	16.23
ENSG00000143971.7	ETAA1	9.4665	8.454	19.295	14.47	14.55	11.56	12.01	2.6915	2.58	2.9565	9.6425	9.2	2.994	3.374	2.63	2.94	3.092	2.5275	5.028	3.0705	10.095	21.655	20.81	15.075	13.74	9.717	6.842	10.91	9.382	10.615	19.5	3.24	2.716	5.336	3.99	12.38	10.75	2.7355	14.51	16.32	6.109	7.493	10.57	10.19	9.338	9.206	10.215	7.3245
ENSG00000083844.6	ZNF264	4.4985	3.718	2.9715	4.678	3.907	4.117	5.589	0.75915	0.7835	0.97195	2.761	2.883	0.90605	0.9822	0.8971	1.078	1.016	0.69895	1.852	0.946	4.2345	8.1415	6.333	5.075	5.861	3.374	2.791	3.346	3.639	3.282	5.974	1.349	1.052	1.592	1.312	4.479	4.219	1.513	5.1295	5.88	2.1215	3.415	3.556	4.357	4.563	3.409	4.441	3.078
ENSG00000115234.6	SNX17	115.95	101.1	113.2	141.4	116.4	116.4	110	42.285	50.5	47.8	92.34	88.41	73.495	73.05	42.53	55.45	52.76	40.615	80.97	51.93	108.3	131.6	155.8	154.15	149.6	109.2	82.045	111.8	91.94	112.45	137.3	49.53	39.58	66.52	51.23	120.6	83.01	36.765	128.5	137.3	41.025	125	115.6	91.02	101.1	86.16	154.35	69.99
ENSG00000163389.6	POGLUT1	11.64	11.73	9.9525	12.98	13.62	10.01	13.54	3.33	3.46	4.462	11.58	9.501	4.308	5.412	3.88	5.756	4.29	3.6405	6.582	4.401	11.8	18.915	15.12	15.495	16.4	9.471	9.0525	8.6545	8.542	8.5915	15.04	4.566	3.109	4.423	4.622	12.25	8.084	2.378	15.48	12.01	5.7275	9.767	10.89	14.33	14.03	12.59	16.77	6.716
ENSG00000188785.7	ZNF548	14.115	11.36	5.2185	7.971	8.827	9.424	10.3	2.434	2.471	2.827	12.125	11.55	2.8485	2.896	2.637	3.441	3.261	2.3495	4.364	2.8605	13.315	15.305	6.948	9.3035	10.33	11.03	6.592	9.9315	5.504	9.353	13.67	5.555	3.009	3.996	2.801	12.24	6.401	3.4775	13.455	13.69	2.174	7.993	8.9865	9.549	9.886	10.49	17.1	4.959
ENSG00000135624.11	CCT7	136.2	135.5	166.05	173.5	163.9	174.5	143.2	58.57	68.79	69.805	206.75	171.9	88.795	112.1	57.06	89.74	83.44	55.305	101.7	71.95	143.2	303	247	190.4	202.7	151.6	114.5	158.3	135.5	164.15	187.2	95.83	84.47	73.81	46.8	129.5	105.9	143.2	170.4	197.1	58.785	143.8	136.6	127.2	127.4	99.69	134.1	96.2
ENSG00000155729.8	KCTD18	17.56	11.39	13.29	16.73	16.8	21.71	20.32	7.522	6.24	7.511	10.635	9.271	6.349	7.084	7.365	7.843	7.737	7.0385	15.61	9.1405	14.8	22.63	24.81	14.66	17.42	17.28	10.625	16.75	13.01	18.335	17.62	6.122	4.559	6.393	5.259	11.54	13.17	7.447	19.005	16.83	7.082	11.79	14.715	11.8	12.5	11.55	12.85	10.545
ENSG00000154473.13	BUB3	48.715	42.1	50.41	49.98	50.42	53.13	51.64	18.455	18.06	18.71	63.085	51.34	18.25	25.95	20.77	35.84	18.88	15.87	49.43	23.85	51.475	139.85	90.49	51.315	58.09	45.88	42.65	41.605	52.29	41.45	50.05	17.08	11.69	21.34	19.57	47.97	44.52	20.25	54.45	62.71	16.215	56.64	44.695	51.28	52.13	48.52	72.59	34.15
ENSG00000165733.7	BMS1	16.1	15.21	12.635	15.77	15.71	17.8	18.16	5.2295	6.253	7.6945	24.555	19.46	8.8585	11	5.777	9.246	8.916	6.203	9.851	7.2225	16.98	33.365	24.68	20.145	19.32	15.56	13.295	14.61	15.84	14.085	19.28	8.024	6.779	8.4	5.984	18.02	15.7	14.805	18.96	20.37	6.905	16.29	16.935	18.69	20.17	13.81	17.875	10.725
ENSG00000173456.4	RNF26	26.355	19.85	23.785	35.72	29.41	36.19	40.31	7.4895	9.844	9.9545	21.16	24.62	21.405	20.36	8.026	11.74	11	8.4245	13.75	9.051	23.9	38.585	55.45	33.165	33.62	32.51	24.85	42.765	29.2	44.815	34.53	9.815	7.499	15.97	14.77	26.26	22.79	5.9085	27.915	33.52	9.304	18.65	26.795	23.02	25.8	26.34	24.995	23.21
ENSG00000166526.12	ZNF3	17.77	13.41	10.965	15.54	15.35	17.53	22.01	5.563	5.28	6.762	16.72	16.65	7.068	6.643	6.027	7.095	6.948	5.683	13.17	7.504	19.29	21.765	16.87	20.805	27.46	17.81	17.505	16.915	13.92	16.185	25.7	6.621	5.352	9.701	9.385	16.1	17.28	8.567	21.865	28.5	7.927	18.05	20.925	16.34	17.54	22.12	18.13	13.255
ENSG00000163877.9	SNIP1	8.256	7.724	6.775	9.182	8.255	7.145	8.609	3.025	3.488	3.505	9.902	8.54	4.1105	4.865	3.014	4.084	4.021	3.0095	4.357	3.0465	8.895	12.23	12.36	8.577	10.33	8.997	7.188	9.3495	8.172	9.065	10.84	3.101	2.505	3.544	4.133	8.925	7.689	3.3295	9.684	10.41	3.0925	8.877	9.371	9.447	9.796	8.185	11	6.1265
ENSG00000172171.6	TEFM	5.742	5.689	5.79	5.765	6.431	4.781	6.976	2.457	2.508	2.968	9.195	8.105	2.8165	3.007	2.532	3.117	3.255	2.4315	4.412	2.9825	6.1955	11.245	9.191	7.069	9.433	5.737	5.9265	5.474	6.053	5.2275	6.779	3.524	3.647	4.549	3.865	5.705	5.8	3.22	9.459	9.165	2.1405	7.003	8.1555	4.969	5.013	5.51	9.2275	4.4905
ENSG00000087365.10	SF3B2	133.7	103.6	80.75	165.7	132.9	171.4	136.1	55.53	60.29	72.675	153.5	139.4	75.835	79.26	55.87	67.21	74.52	59.18	81.03	60.315	124.45	170.95	144.7	189.25	171.7	108.2	84.575	121.55	82.6	111.05	155.2	48.7	31.96	58.65	42.15	137.6	88.67	53.25	157.75	176.8	52.835	155.7	113.85	113.7	123.7	93.88	125.75	74.995
ENSG00000013275.3	PSMC4	83.955	76.93	79.415	98.07	93.02	96.75	96.08	37.63	41.03	43.875	96.79	86.12	54.955	65.26	40.81	58.51	46.15	38.07	72.83	47.295	78.425	120.1	99.63	102.2	91.45	81.06	71.1	88.15	87.18	89.045	109.6	51.93	43.58	62.24	50.53	89.17	69.95	83.105	96.705	82.38	26.03	91.44	85.955	84.5	89.16	72.3	89.385	60.455
ENSG00000115816.9	CEBPZ	27.91	26.58	27.685	21.01	23	30.35	28.27	8.553	8.292	9.0835	24.555	19.86	9.1565	10.89	8.332	11.06	9.803	7.832	15.41	10.225	26.565	47.785	39.63	29.68	32.39	24.98	19.92	22.225	21.63	21.14	34.95	10.44	7.437	10.16	7.227	25.96	20.1	28	30.425	35.83	10.26	17.85	19.55	20.48	19.84	20.84	19.735	16.72
ENSG00000214013.5	GANC	8.418	6.933	5.4785	13.32	11.56	11.66	10.63	2.3345	2.106	2.6285	6.625	7.234	2.68	2.536	2.636	2.877	2.422	2.267	6.586	3.456	8.579	16.035	10.7	9.781	12.58	9.031	8.142	8.7655	10.27	8.55	9.522	3.717	2.669	4.527	3.507	14.98	10.03	6.0885	13.395	12.59	2.543	6.836	8.42	8.113	7.843	8.191	8.157	4.852
ENSG00000136243.12	NUPL2	17.515	17.47	20.475	23.04	23.16	21.26	24.15	13.885	15.44	13.345	40.62	34.28	17.27	19.34	13.06	15.15	14.87	11.07	15.51	11.7	19.53	43.315	22.1	25.61	30.51	22.59	18.225	19.96	16.89	19.465	27.68	12.22	8.588	14.23	10.88	19.13	17.31	8.19	24.725	24.36	7.6715	24.89	28.475	15.69	15.32	20.02	33.97	14.36
ENSG00000160208.11	RRP1B	16.395	15.44	11.035	13.47	15.02	15.35	17.94	6.8245	6.724	9.081	21.035	20.47	9.043	8.893	6.683	7.861	10.99	7.7895	10.26	6.5645	15.7	37.71	30.75	20.42	21.13	16.23	12.505	14.365	17.04	13.39	24.85	5.522	4.044	5.517	7.054	15.72	14.95	11.01	20.295	29.29	7.7395	15.61	16.46	16.83	18.33	13.65	21.815	11.63
ENSG00000133858.11	ZFC3H1	20.79	18.77	14.405	32.68	27.93	33.77	35.11	5.6095	5.548	7.036	31.41	36.27	9.169	8.104	6.871	7.431	8.191	5.753	12.27	7.3545	20.175	36.7	26.25	27.335	31.08	26.67	20.74	24.085	21.75	23.98	25.25	10.01	6.279	10.56	5.46	33.62	21.6	8.2275	37.245	38.14	8.503	22.58	23.845	22.93	24.88	25.75	29.475	18.305
ENSG00000165494.6	PCF11	24.085	22.79	13.3	19.85	22.93	23.38	28.83	5.501	5.551	6.541	28.26	28.47	7.8075	7.24	5.836	6.846	7.275	5.2675	11.27	6.799	22.11	34.395	19.58	23.345	30.74	21.74	18.185	20.235	19.44	18.315	35.48	7.936	5.672	7.796	6.847	25.7	17.98	14.78	29.705	31.54	9.855	20.36	23.91	29.54	29.1	23.1	30.84	15.055
ENSG00000000457.9	SCYL3	7.097	5.205	5.317	5.512	6.072	6.284	11.97	1.716	1.976	1.921	6.775	6.056	2.482	2.702	1.927	2.302	2.096	1.5095	3.031	1.9485	8.014	11.055	5.395	8.8235	11	6.702	6.355	5.6385	6.524	5.6005	8.779	2.245	1.66	2.874	3.983	6.271	8.35	3.3605	8.9915	9.004	3.132	5.373	7.951	7.356	8.406	6.249	6.8755	5.3095
ENSG00000144524.13	COPS7B	25.67	22.23	29.79	34.48	33.99	33.58	36.98	16.385	19.33	16.855	32.315	31.22	24.325	27.25	18.73	20.31	18.24	14.435	26.32	17.69	29.6	38.88	34.32	41.68	48.53	37.76	25.755	32.27	24.58	31.305	35.27	11.56	8.891	17.56	14.63	30.44	30.19	11.57	43.825	41.29	10.965	51.75	44.85	28.2	28.03	27.1	46.705	27.33
ENSG00000182004.8	SNRPE	50.275	45.91	43.26	46.85	46.52	48.99	54.49	19.42	21.69	19.895	39.435	33.53	22.045	26.13	18.2	24.52	23.48	18.135	29.04	22.755	56.835	151.85	107.2	69.515	62.1	42.62	38.27	38.5	40.56	35.39	57.8	19.44	14.81	30.88	20.81	40.67	37.28	21.18	56.2	85.95	20.94	39.52	45.685	42.85	40.76	35.09	46.26	35.625
ENSG00000033030.9	ZCCHC8	11.915	10.32	7.711	10.52	10.75	10.9	12.12	3.03	3.194	3.82	18.315	15.18	3.722	4.223	3.362	4.163	4.061	3.2475	5.456	3.5805	12.625	19.455	11.37	14.92	16.96	11.06	9.004	10.245	10.1	9.5025	14.83	4.178	2.832	4.917	5.773	12.69	9.662	7.0335	15.535	17.07	4.8465	13.56	12.16	13.3	12.82	10.43	14.93	8.3385
ENSG00000260853.1	RP11-264B17.2	6.3845	5.302	3.5685	5.757	5.817	4.513	8.916	0.93065	1.009	1.271	10.52	12.08	1.656	1.403	1.214	1.407	1.517	1.0054	1.989	1.27	6.744	16.235	7.044	7.3015	8.591	5.375	7.0305	5.302	6.1	5.077	7.657	2.637	1.689	3.341	2.62	8.838	7.038	1.6475	10.445	11.59	2.9905	5.08	6.8855	6.727	6.192	9.381	10.48	5.6525
ENSG00000214367.3	HAUS3	7.424	5.866	5.089	5.693	5.915	5.695	6.356	2.171	2.139	2.4875	10.115	9.421	2.792	2.853	2.331	2.719	2.833	2.096	4.128	2.6835	6.9745	10.575	6.274	5.7935	8.233	6.806	4.9565	5.757	5.063	5.855	8.264	1.991	1.655	2.897	2.141	7.447	5.914	2.4225	9.9225	7.631	3.4545	4.918	7.1855	6.202	6.046	5.974	8.9245	5.1645
ENSG00000086758.11	HUWE1	33.35	28.16	32.695	40.35	36.53	47.5	48.12	17.055	19.16	18.49	51.87	51.12	25.445	25.31	17.01	24.3	26.85	15.04	23.16	20.215	33.875	87.275	55.45	42.68	45.11	40.52	27.215	39.695	34.55	38.685	43.06	19.09	16.53	18.1	11.94	37.35	31.45	37.515	47.165	54.61	14.825	45.47	35.065	44.27	47.01	29.84	33.09	26.35
ENSG00000187735.8	TCEA1	36.42	28.65	24.05	41.26	39.92	55.7	40.73	18.945	15.94	18.36	25.9	18.64	13.435	18.07	17.98	20.25	19.45	15.2	40.09	22.285	32.475	96.595	56.68	43.8	43.47	39.62	23.265	34.715	28.37	35.305	35.88	11.82	6.62	15.95	16.35	30.41	28.46	12.9	37.215	38.14	15.16	23.71	29.95	29.01	28.71	24.65	23.675	23.87
ENSG00000011114.10	BTBD7	10.27	8.905	6.616	12.26	11.99	15.33	15.64	2.878	2.84	3.7185	9.169	9.233	3.299	3.576	2.773	3.739	3.887	2.9575	4.706	3.4105	9.5605	10.825	15.87	12.45	16.55	12.32	9.674	11.775	11.13	11.49	14.01	4.507	2.97	6.26	3.345	10.74	8.671	5.0635	11.3	13	4.323	8.829	10.975	9.611	9.97	9.847	9.8835	7.4215
ENSG00000242457.1	RBBP4P2	0.17265	0.1137	0.17755	0.1651	0.161	0.181	0.2188	0.02896	0.0493	0.058995	0.1069	0.1146	0.070105	0.06656	0.02883	0.06704	0.091	0.052335	0.085	0.033235	0.2099	0.5362	0.2296	0.10028	0.2994	0.1568	0.1959	0.14345	0.1221	0.1288	0.369	0.05268	0.04406	0.05294	0.05183	0.225	0.2628	0.062615	0.2301	0.2368	0.146	0.1488	0.1466	0.1958	0.179	0.3203	0.16165	0.2113
ENSG00000099995.14	SF3A1	71.545	55.34	48.19	67.16	64.27	80.43	79.27	16.925	20.51	24.62	64.11	65.64	32.95	30.61	18.23	20.7	26.35	20.77	26.68	18.735	71	87.72	63.18	92.7	91.65	59.38	48.485	63.595	54.13	62.38	82.74	26.73	18.91	27.36	17.57	67.93	56.21	39.965	88.755	101.8	25.36	51.51	59.815	67.26	74.98	53.59	70.555	44.29
ENSG00000175105.5	ZNF654	10.57	8.585	4.677	10.5	9.056	11.69	10.84	2.677	2.846	2.779	9.713	8.392	3.2145	4.269	3.002	3.797	3.138	2.3885	5.71	3.392	9.549	18.195	13.02	11.345	12.1	9.384	6.7815	8.2865	8.795	8.3905	8.615	3.635	2.152	3.394	3.947	9.727	8.163	4.677	12.695	11.37	2.6795	8.078	10.145	10.03	10.73	6.65	6.467	5.0435
ENSG00000135747.7	ZNF670	2.037	1.661	1.0755	1.398	1.359	1.193	1.821	0.4493	0.4724	0.48325	2.3285	1.696	0.4847	0.6776	0.5007	0.6866	0.4904	0.41645	0.6963	0.49245	2.0175	2.8695	2.163	1.7825	1.567	1.4	1.1285	1.2175	0.9574	1.2315	1.627	0.4788	0.2981	0.6656	0.5103	1.487	1.175	0.3628	1.773	1.929	0.6591	1.051	1.3105	1.209	1.291	1.222	1.2865	1.2845
ENSG00000042429.6	MED17	10.08	8.093	5.883	9.294	9.588	9.992	12.39	3.0625	3.24	3.7005	13.41	11.95	4.3345	4.67	3.21	4.241	4.1	3.1625	4.85	3.205	10.225	12.54	11.92	13.51	17.76	10.09	7.5865	9.6385	7.025	9.3765	14.25	4.482	3.417	4.597	2.574	8.458	8.148	3.54	14.22	17.89	3.3385	10.04	10.905	9.744	10.7	8.111	10.72	6.194
ENSG00000141452.5	C18orf8	27.755	23.52	17.71	31.18	28.99	36	28.38	8.745	9.972	8.0555	23.205	24.52	15.38	16.41	9.187	11.69	9.003	6.5985	18.04	9.382	25.545	56.165	22.48	30.55	31.19	21.36	20.44	24.425	19.96	27.54	28.7	10.38	7.13	19.84	13.34	38.62	22.93	11.94	28.705	25.9	8.827	41.44	25.325	22.64	25.02	28.13	36.53	23.77
ENSG00000198951.7	NAGA	23.405	20.74	15.93	31.8	29.6	24.39	30.91	5.4135	5.1	5.889	8.9705	9.215	5.5025	5.56	5.117	7.435	6.272	4.7735	11.82	7.7865	19.975	38.66	30.8	26.66	34.51	20.64	24.35	24.145	18.84	21.895	31.25	10.11	6.364	12.99	13.4	35.87	22.07	5.2485	29.66	30.53	5.522	19.27	23.8	14.93	15.43	27.73	30.435	15.055
ENSG00000214653.3	HNRNPA3P3	0.08372	0.08392	0.048075	0.08168	0.0771	0.08675	0.09634	0.0288	0.02487	0.029535	0.06645	0.04382	0.02581	0.03107	0.02737	0.03089	0.02657	0.026115	0.06366	0.040965	0.087905	0.20405	0.1083	0.051415	0.05213	0.08381	0.06964	0.0742	0.1004	0.07099	0.1472	0.03099	0.02109	0.03724	0.02673	0.1248	0.06766	0.032915	0.10125	0.1284	0.02714	0.07781	0.065375	0.08966	0.1058	0.08436	0.09037	0.055955
ENSG00000092439.9	TRPM7	15.835	14.3	10.36	14.62	14.87	14.29	19.01	2.339	2.578	3.4245	16.38	17.3	3.444	3.772	2.836	3.29	3.721	2.6555	5.929	3.2815	14.065	33.06	30.35	17.585	18.91	13.36	11.52	15.135	9.141	13.265	17.24	8.91	7.912	7.981	9.995	15.09	11.86	5.7195	19	22.72	5.51	9.794	12.815	13.93	13.59	13.19	12.955	9.088
ENSG00000249471.3	ZNF324B	1.993	1.493	1.5265	1.882	1.883	1.866	3.397	0.84995	1.331	1.0905	2.5675	2.68	2.104	1.999	0.8994	1.111	1.305	0.8297	0.9773	0.81195	2.2285	3.774	2.02	3.5995	4.218	2.012	1.6445	2.174	2.135	2.209	3.46	0.7626	0.5666	1.224	0.8381	2.234	2.112	1.166	3.332	3.326	1.324	2.899	2.722	2.921	3.191	1.661	2.4075	1.743
ENSG00000134987.7	WDR36	12.62	11.44	6.947	8.071	9.517	7.988	10.34	2.683	3.163	2.9895	10.475	9.153	3.7325	5.018	2.934	4.086	3.216	2.3355	3.784	2.96	11.74	28.62	22.61	12.2085	13.84	8.637	7.5365	8.6755	11.35	7.873	13.57	3.919	2.891	4.383	6.597	10.63	9.034	5.772	13.91	16.86	4.5545	8.582	10.965	10.75	11.35	9.31	12.6	6.899
ENSG00000251474.2	RPL32P3	7.7255	5.533	5.201	9.122	8.14	8.391	10.79	2.7925	2.907	3.3985	10.825	11.72	4.178	3.799	3.235	4.196	4.288	2.7805	5.513	3.01	8.3	12.8	6.83	10.9155	12.3	7.779	6.476	7.2985	6.459	6.8745	12.78	3.033	1.899	4.844	2.414	9.796	9.13	1.745	12.67	15.67	3.455	10.41	12.285	7.13	8.712	7.758	10.44	5.8935
ENSG00000123870.9	ZNF137P	3.5775	3.01	2.4135	4.37	4.201	3.755	5.778	1.0365	1.017	1.6105	5.805	5.548	1.285	1.282	1.371	1.572	2.147	1.3605	2.174	1.504	4.1185	5.048	3.701	5.1225	7.614	4.286	4.3335	4.0065	2.535	3.825	5.516	1.463	1.014	2.72	0.6242	3.546	4.499	0.8173	5.8465	6.094	1.632	3.632	6.3845	2.723	2.828	5.206	4.4995	3.486
ENSG00000130726.7	TRIM28	118.45	118.3	103.9	166.9	152.7	179.1	183.3	42.775	48.72	44.795	172.6	181.5	71.17	63.13	43.99	53.71	52.49	40.07	65.42	40.745	134.9	215.35	177.6	217.45	212.4	197.4	133.3	166.4	134.8	159.7	228	59.22	46.66	83.19	45.98	154.7	114.6	88.385	165	314.5	90.215	136.5	179.55	163.7	160.8	127.8	176.8	125.55
ENSG00000160193.7	WDR4	5.962	6.786	5.216	5.646	6.426	4.816	9.578	2.3885	2.888	2.873	6.935	6.539	3.5795	4.085	2.544	3.078	3.185	2.2995	4.117	2.5495	7.588	21.005	15.77	9.4405	10.14	5.06	5.2025	5.1995	10.22	5.44	9.673	2.48	1.855	3.702	3.45	7.279	6.404	4.1245	8.089	9.827	3.833	5.45	7.4355	7.745	8.186	5.529	8.9645	4.5545
ENSG00000214982.6	PARGP1	1.38	1.056	1.303	1.624	1.484	1.855	2.301	0.3638	0.5218	0.48085	2.171	1.802	0.61745	0.7517	0.3995	0.5905	0.5477	0.3785	0.8031	0.408	1.344	3.937	2.676	1.8495	2.416	1.342	1.222	1.3105	1.374	1.373	1.689	0.7122	0.526	0.6701	0.2922	1.168	1.416	1.1315	1.7	1.722	0.49125	0.9832	1.16	1.605	1.743	1.273	1.172	0.9095
ENSG00000171791.10	BCL2	15.69	11.66	0.8608	11.64	12.5	10.69	11.9	6.4505	6.022	6.3515	2.7035	3.339	5.706	5.87	4.286	6.32	7.151	4.889	6.531	7.2475	16.905	66.875	1.628	26.1	32.41	9.805	7.0445	11.755	3.028	11.72	18.58	2.787	2.057	4.632	0.6301	6.354	4.938	6.215	33.605	22.42	1.1135	8.617	11.49	7.316	7.344	9.942	17.19	2.294
ENSG00000178105.5	DDX10	6.5745	5.932	4.1925	6.085	5.826	7.575	6.589	2.382	3.153	2.8715	8.428	6.99	4.84	5.766	2.391	3.17	4	2.4055	3.321	2.288	7.257	11.01	8.538	9.755	8.941	6.248	4.2845	5.639	4.565	5.4205	9.44	2.8	1.665	3.876	1.946	5.489	4.157	2.681	9.107	9.372	2.794	5.059	5.6865	6.549	6.627	3.86	5.014	3.7915
ENSG00000121892.10	PDS5A	29.925	26.59	19.97	25.45	28.22	30.02	31.42	9.5735	10.14	12.065	34.325	27.31	12.005	15.44	11.37	13.01	13.09	9.8735	20.12	11.155	27.655	53.95	46.89	34.05	32.77	27.1	22.035	25.225	32.18	25.535	31.55	11.1	7.555	12.82	13.96	33.55	26.6	13.86	30.685	39.8	12.875	19.59	26.14	29.49	29.92	23.77	25.64	18.65
ENSG00000102710.15	SUPT20H	21.155	19.49	17.865	25.65	26.06	28.01	30.02	7.4505	7.591	9.128	36.4	34.4	9.7955	10.06	8.191	11.61	9.456	6.8995	17.12	8.7245	24.085	36.565	32.54	32.245	38.41	29.51	20.81	26.695	18.07	26.315	33.47	10.2	7.057	12.66	7.182	26.37	21.51	10.035	29.91	41.91	9.79	34.58	30.24	19.3	20.01	21.42	29.14	15.94
ENSG00000119335.12	SET	109.75	105.8	87.8	105.9	111.8	125.3	134.5	73.185	69.5	64.71	140.85	111.5	67.9	84.44	72.58	84.75	70.26	58.05	122.3	79.43	112.15	356.15	220.2	162.05	144.6	126.9	93.555	109.35	122.2	110.05	141.5	56.21	42.09	60.42	34.76	127.4	102.5	73.23	146.65	160.4	53.03	91.65	109.5	123.8	124.4	92.56	118.65	77.635
ENSG00000100813.10	ACIN1	77.01	70.85	71.25	75.76	75.67	77.99	100.3	25.26	27.05	28.605	94.13	91.56	35.32	34.55	26.39	34.45	30.45	24.545	41.19	28.99	81.975	90.18	101.8	124.55	128.3	83.79	67.745	78.745	70.94	74.135	95.82	33.13	22.66	39.88	26.5	90.8	71.26	36.67	99.3	128.9	30.215	94.2	99.03	78.29	77.28	77.36	112.15	58.215
ENSG00000186222.3	BLOC1S4	16.005	14.34	17.44	19.05	17.36	14.74	19.94	6.192	7.048	7.792	12.32	11.92	8.7795	9.598	6.817	7.127	8.694	6.379	7.301	6.6255	17.44	26.145	30.42	20.14	22.76	13.46	13.685	14.775	16.52	13.89	21.95	7.058	4.721	10.85	7.765	14.25	13.53	8.3945	19.485	27.59	5.646	14.21	19.74	14.24	15.31	16.84	25.27	12.225
ENSG00000126215.9	XRCC3	11.96	8.413	5.082	13.31	12.28	11.29	11.01	3.4935	3.995	3.5105	14.555	16.53	5.4025	4.543	3.547	3.171	4.251	3.134	6.002	4.0205	11.485	20.52	9.339	16.875	18.47	10.98	10.37	11.175	11.16	9.7245	13.07	4.276	2.668	5.657	3.349	15.75	9.708	2.579	18.83	18.1	3.326	11.99	17.52	13.7	14.7	11.42	24.325	7.4085
ENSG00000113812.9	ACTR8	10.93	8.608	7.2075	11.63	10.69	11.77	14.23	5.5695	6.141	6.2435	12.89	10.86	6.59	7.385	5.475	7.185	7.278	5.048	10.06	7.1555	10.47	24.855	21.64	12.63	15.41	9.762	9.105	9.3785	9.558	9.563	10.76	7.787	6.218	7.675	3.8	10.99	10.35	4.983	13.76	12.34	5.394	10.75	10.435	9.345	10.81	8.925	11.305	7.9305
ENSG00000164002.7	EXO5	3.8105	2.89	3.188	3.145	3.821	2.79	4.14	1.0845	1.373	1.9145	6.9925	6.181	2.148	2.266	1.133	1.608	2.196	1.569	1.728	1.1345	3.9595	6.515	5.372	4.1285	5.816	3.983	3.602	3.4055	3.137	3.517	5.217	1.362	0.9969	1.706	2.012	4.018	3.465	1.05	3.4305	3.91	1.5475	3.434	4.422	3.114	2.961	4.178	6.7825	2.511
ENSG00000204084.8	INPP5B	10.935	9.588	5.6905	17.61	15.75	19.99	14.64	2.871	3.162	3.246	17.595	17.11	4.269	4.283	3.092	3.849	3.117	2.779	7.076	3.801	10.037	23.94	8.38	13.36	16.65	14.61	8.142	15.835	4.627	15.17	14.34	5.261	2.673	5.022	4.927	13.16	6.179	3.0985	15.955	23.81	3.1685	9.81	8.6545	7.272	8.096	8.915	13.51	6.9045
ENSG00000119509.8	INVS	6.884	6.407	5.5625	7.044	6.531	6.842	6.567	1.7065	1.778	2.1145	3.6865	4.247	2.7775	2.391	2.049	2.281	2.158	1.6835	5.134	2.416	6.0485	10.075	9.393	8.4545	9.353	6.342	4.1525	5.5215	4.051	5.4785	6.66	2.724	1.451	3.8	3.608	6.501	3.918	1.758	10.635	12.23	1.97	8.442	7.7405	3.411	3.486	4.431	5.1555	3.2275
ENSG00000164022.12	AIMP1	36.74	30.72	27.97	47.78	39.84	49.93	42.27	14.825	13.41	16.06	32.785	26.86	13.9	16.69	14.91	17.17	17.1	14.105	30.79	20.455	37.285	59.705	58.97	40.095	44.85	37.13	31.315	36.36	32.84	36.115	42.27	17.66	14.26	18.51	13.85	35.17	31.09	29.515	43.44	44.31	14.935	33.01	37.23	30.51	31.02	31.56	34.275	26.25
ENSG00000139372.10	TDG	10.85	12.34	11.095	11.12	12.49	10.8	11.64	2.6125	3.027	3.776	9.9455	9.375	3.984	4.378	3.317	3.864	4.479	3.321	4.955	3.2365	11.885	29.395	14.11	14.09	14.75	11.15	11.24	11.18	18.43	10.26	15.31	5.54	3.744	5.279	5.327	13.61	11.89	4.558	12.98	15.82	4.763	13.2	13.03	15.62	14.32	12.06	14.54	9.4315
ENSG00000185627.13	PSMD13	112.1	91.05	71.785	109.8	106.8	111.5	97.06	41.47	51.17	45.385	91.315	81.24	59.375	71.64	42.65	59.34	50.28	38.38	62.86	53.29	106.9	165.25	130.8	121.55	109.4	98.22	85.465	99.275	92.48	99.42	112	54.45	50.12	62.46	47.34	121.7	78.98	100.7	123.45	88.59	39.53	94.67	111.6	109.3	117	87.57	132.05	67.92
ENSG00000101191.12	DIDO1	18.2	14.36	12.27	25.68	22.86	26.81	29.05	5.28	5.655	6.3775	24.51	26.9	8.6745	8.11	5.826	7.208	7.296	5.2035	8.602	6.1425	18.545	23.015	18.47	26.895	29.88	24.78	19.15	22.975	16.6	22.245	30.88	8.058	5.926	9.862	6.588	23.23	20.24	9.147	27.04	32.01	7.1225	24.38	26.755	22.18	24.53	21.54	26.415	15.345
ENSG00000213999.11	MEF2B	11.5	8.659	4.7895	10.72	9.328	10.47	10.55	3.073	2.611	3.6355	3.2015	4.071	3.3775	2.899	3.392	3.674	3.285	3.4335	7.13	4.331	12.615	61.92	6.707	17.195	23.07	10.75	8.922	9.033	5.845	8.701	17.06	3.273	1.898	5.529	4.881	11.18	8.469	1.71	16.355	19.97	2.6295	10.51	18.565	13.91	15.01	9.688	24.18	5.7305
ENSG00000132953.12	XPO4	8.806	6.593	5.3785	6.785	7.939	8.123	9.459	2.303	2.543	2.786	11.205	10.84	3.155	3.512	2.567	3.277	3.201	2.291	4.788	2.9955	7.96	17.995	11.55	9.5775	10.38	7.536	6.105	7.7345	6.367	7.8455	9.491	3.605	4.715	2.857	2.372	8.468	6.538	10.255	10.68	10.6	3.33	6.593	7.419	7.894	8.417	6.697	7.7005	5.0475
ENSG00000133111.3	RFXAP	8.8655	6.525	4.381	8.269	8.448	9.594	8.549	4.3225	4.747	4.717	15.01	14.17	5.0395	5.888	4.062	5.562	5.311	3.941	7.751	4.949	8.0965	13.38	8.401	12.23	14.01	10.29	5.67	8.0515	3.325	7.8535	14.12	2.848	2.183	2.858	1.944	8.077	7.029	3.4975	13.43	13.17	3.542	10.07	8.686	4.059	4.37	7.61	8.5935	5.0045
ENSG00000237668.1	RPS15AP38	0.654	0.7134	0.4272	0.9088	0.9723	0.9135	1.214	0.32925	0.3319	0.41855	1.00155	0.8295	0.40155	0.4336	0.3303	0.299	0.4284	0.37315	0.5563	0.31805	0.93005	1.7295	1.067	1.5265	2.119	2.859	1.1945	1.877	0.9074	1.762	1.523	0.5332	0.4619	0.4458	0.2427	0.8324	0.6236	0.40795	0.71115	2.008	0.45495	0.9947	1.838	0.9035	0.8561	0.867	1.1945	0.619
ENSG00000148296.5	SURF6	30.62	27.17	27.225	33.61	31.51	35.23	41.2	19.21	21.79	18.99	37.28	31.15	24.955	29.38	20.87	26.24	22.15	18.195	28.04	23.055	31.09	43.05	35.99	40.795	47.74	33.31	34.97	30.73	31.16	30.83	39.43	13.26	10.58	20.48	14.05	29.52	25.45	22.35	45.245	45.52	13.335	27.59	38.37	36.38	37.06	33.53	33.765	20.515
ENSG00000077549.13	CAPZB	146.3	127.2	114.15	212.9	184.9	244	188.2	67.38	75.28	61.24	106.15	98.25	78.06	94.87	69.5	76.65	66.19	49.97	106.4	70.46	134.05	250.3	205	200.7	207.8	226.5	149.6	205.1	156.2	214.45	188.7	79.79	64.63	68.49	37.19	176.6	96.13	104.25	146.65	167.9	25.735	94.61	171.35	122.5	129.8	136.8	158.8	89.67
ENSG00000157540.15	DYRK1A	23.755	18.97	16.33	23.24	22.52	30.06	28.99	10.295	13.04	10.905	30.05	23.72	14.575	18.34	10.18	11.95	13.12	8.525	11.7	9.1365	23.665	24.62	16.3	28.37	32.67	22.45	17.015	23.11	15.68	23.8	31.04	13.64	10.69	10.42	6.204	26.13	18.76	20.45	25.615	30.74	6.4005	22.62	21.61	22.22	22.85	19.34	25.585	13.215
ENSG00000166199.8	ALKBH3	22.55	16	13.24	21.27	20.49	23.83	22.53	6.908	8.288	7.32	20.335	16.9	10.205	11.2	6.987	9.448	8.467	6.2985	12.72	8.7125	21.895	27.025	24.36	25.975	25.34	18.64	14.245	18.39	15.83	17.21	27.99	7.427	5.215	10.57	7.102	17.63	17.93	15.57	27.195	27.77	9.226	20	23.67	20.66	23.52	14.48	19.97	15.795
ENSG00000103275.14	UBE2I	24.06	20.97	21.77	33.64	31.52	36.77	31.43	12.18	14.76	12.89	39.99	35.11	16.79	19.15	12.05	14.5	17.08	10.41	13.16	9.6605	25.345	37.425	32.96	32.82	38.57	29.73	18.93	28.99	20.28	25.84	36.94	11.77	9.225	13.08	5.902	23.73	17.34	10.085	31.285	47.31	7.463	28.19	25.98	22.16	23.21	21.1	29.68	14.235
ENSG00000267350.2	RP1-178F10.3	12.025	8.619	9.276	9.188	9.919	11.51	16.73	2.537	3.493	3.568	16.9	15.5	5.279	5.68	2.728	4.156	4.351	2.61	5.171	2.9355	10.945	24.45	18.46	9.836	13.69	11.55	10.62	10.35	9.852	10.51	14.44	4.044	3.485	5.537	3.484	14.28	12.62	5.8675	10.67	12.48	4.376	11.54	10.945	10.24	11.67	12.57	17.045	9.7025
ENSG00000185115.4	NDNL2	21.515	19.48	23.18	24.17	23.66	24.23	25.41	13.335	15.37	15.32	20.85	18.12	15.775	21.76	15.36	25.42	17.47	13.595	19.77	16.475	20.43	66.32	33.25	18.3	21.64	23.38	14.985	23.82	11.71	24.995	28.11	9.544	9.336	11.33	8.803	22.12	14.49	9.2645	19.11	30.43	6.224	36.36	17.99	12.31	12.4	20.53	30.9	12.045
ENSG00000230521.1	HCG4P7	2.164	1.522	2.437	3	2.604	2.461	3.497	0.482	0.418	0.5631	0.9009	1.418	0.56845	0.4757	0.3592	0.6225	0.5313	0.37005	0.9574	0.54655	2.425	4.781	0.6326	2.88	5.691	2.213	1.9575	2.4345	0.9894	2.1785	3.895	0.7754	0.3593	1.579	0.9217	3.578	2.24	0.2491	3.8085	6.649	0.9508	3.038	3.593	0.798	0.98	3.706	3.2885	1.806
ENSG00000177352.9	CCDC71	24.205	18.76	23.105	19.61	18.95	19.05	34.55	5.139	5.434	5.3585	6.5195	6.622	6.4615	6.461	5.195	7.687	5.694	4.487	7.177	5.6895	27.11	33.72	36.48	31.18	33.42	15.08	15.01	20.25	21.03	19.865	33.52	8.683	6.996	10.17	8.854	22.26	19.7	11.015	29.685	34.99	6.754	19.26	24.68	21.89	22.44	16.94	25.34	14.155
ENSG00000182150.11	ERCC6L2	4.7625	3.631	3.3865	4.348	4.982	6.166	6.727	1.324	1.575	1.5845	4.1415	4.644	2.1375	1.996	1.501	1.747	1.851	1.3265	2.357	1.5645	4.2825	4.9045	5.438	6.1775	7.123	4.7	3.2005	4.8435	2.793	4.477	4.929	2.117	1.227	1.86	1.323	4.175	3.011	1.933	8.38	7.138	1.3005	4.485	5.238	3.119	3.366	3.672	3.77	2.7485
ENSG00000220614.1	RP11-480N24.4	0.64375	0.4531	0.2264	0.7062	0.7318	0.6713	1.045	0.2707	0.2217	0.4087	1.463	1.839	0.41515	0.2577	0.3582	0.3803	0.3186	0.28685	0.6127	0.36535	0.6978	4.934	0.1207	1.813	1.768	1.123	0.459	0.84525	0.4602	0.6362	0.8967	0.3081	0.2034	0.3268	0.228	0.4735	0.5955	0.18685	2.979	2.088	0.2432	1.004	1.394	0.8272	0.877	0.8109	1.77	0.32375
ENSG00000103194.11	USP10	25.285	25.48	24.385	25.78	27.44	33.47	36.15	13.745	16.36	15.245	42.125	37.34	20.27	23.04	13.36	18.19	18.8	11.285	21.54	14.635	28.575	82.255	43.64	35.665	35.31	32.2	25.69	30.825	29.51	31.165	36.58	14.71	13.23	16.66	13.45	30.25	22.98	29.945	32.33	33.34	9.675	24.8	34.11	30.26	30.14	27.18	36.09	20.105
ENSG00000175455.10	CCDC14	14.61	10.85	8.101	22.01	16.76	17.16	16.1	3.194	3.689	4.788	1.471	2.679	6.148	5.154	3.652	5.357	5.42	3.437	8.141	4.6595	17.58	20.045	18.35	20.565	26.59	17.59	21.59	15.055	8.844	14.57	18.26	5.057	2.642	6.641	5.371	19.76	15.23	3.0805	24.035	29.33	6.6165	17.36	22.455	13.91	12.86	16.91	14.14	10.505
ENSG00000148688.9	RPP30	9.7735	7.123	5.6265	8.874	8.754	10.06	9.108	4.442	4.777	4.416	11.23	9.642	5.071	5.948	4.406	5.027	4.624	3.5165	5.774	4.347	9.115	12.61	10.73	8.762	10.26	7.807	5.765	7.2925	6.314	7.03	10.29	4.215	3.495	3.565	2.746	7.438	7.103	4.7895	11.295	10.23	2.663	6.247	7.799	7.937	8.506	6.754	8.788	5.273
ENSG00000120438.7	TCP1	118.6	107	76.655	103.9	103.2	126.5	103.1	49.015	55.5	45.19	110.05	88.23	61.64	80.84	50.81	67.36	53.89	42.215	96.81	63.58	109.65	214.55	154.1	116.65	111.2	97.23	90.15	94.945	94.52	97.59	122.2	54.63	48.78	55.08	36.28	100.2	89.71	81.385	116	141.2	45.89	59.73	81.66	96.43	99.59	80.25	80.365	71.665
ENSG00000164307.8	ERAP1	23.355	21	11.09	14.31	16.39	14.35	18.44	3.085	3.241	3.949	5.3725	4.777	3.4285	4.191	3.327	4.353	4.27	2.8125	8.369	3.5795	18.645	48.825	24.34	17.135	22.45	16.06	18.44	13.155	10.42	12.97	21.89	8.602	5.497	6.961	6.351	22.11	12.95	10.83	16.795	19.33	6.619	11.31	14.32	15.22	14.87	27.26	19.875	12.215
ENSG00000143368.9	SF3B4	58.27	45.93	50.015	82.57	68.97	87.66	76.09	16.375	16.92	18.615	42.075	42.86	24.365	22.48	15.68	20.45	19.7	15.525	22.93	15.77	58.005	85.925	79.96	83.845	86.34	62.78	79.925	62.78	63.63	60.95	88.84	19.22	14.18	32.99	17.62	60.93	48.81	16.695	61.54	77.15	19.84	47.96	54.23	67.8	72.4	63.05	66.155	38.795
ENSG00000188801.8	ZNF322P1	0.33445	0.2153	0.2224	0.3315	0.3302	0.3812	0.4199	0.13355	0.1413	0.1443	0.2674	0.3407	0.19295	0.1913	0.1513	0.1911	0.1645	0.1204	0.2186	0.1353	0.29315	0.3234	0.3444	0.2743	0.4164	0.3326	0.2281	0.3048	0.1749	0.31375	0.4351	0.1177	0.07479	0.1332	0.07712	0.2821	0.234	0.1023	0.4409	0.3955	0.08894	0.3459	0.37895	0.1538	0.171	0.2596	0.2891	0.182
ENSG00000245275.3	SAP30L-AS1	0.6909	0.4119	0.47515	0.9306	0.803	0.7749	1.145	0.1635	0.1237	0.1795	0.3161	0.4135	0.1643	0.1407	0.154	0.1891	0.1616	0.154	0.3285	0.19165	0.73935	1.748	0.992	1.0285	1.254	0.8579	0.65025	0.7091	0.5525	0.6914	0.7278	0.259	0.1615	0.3452	0.1552	0.9469	0.765	0.1404	1.409	2.333	0.25555	0.9672	0.98265	0.6905	0.9113	0.8962	1.196	0.60745
ENSG00000102900.8	NUP93	17.37	11.58	11.54	14.67	13.87	16.73	15	5.613	6.049	8.535	10.365	11.66	7.2825	8.414	6.535	8.418	8.703	6.6435	12.86	7.769	15.02	37.345	23.35	18.855	18.73	12.33	11.38	13.485	16.1	14.525	17.25	6.582	4.924	6.056	2.559	16.61	10.08	8.216	20.89	15.97	4.1665	11.52	14.34	15.91	16.44	11.68	21.11	9.2685
ENSG00000137760.10	ALKBH8	5.9785	3.951	3.2205	6.117	5.776	6.648	7.104	2.033	2.516	2.639	5.842	4.13	2.535	3.604	1.974	2.776	3.489	2.103	3.278	2.3025	5.396	7.17	8.106	6.3945	6.791	5.175	3.3375	4.16	3.949	4.1345	5.665	2.676	1.705	2.21	1.947	4.039	4.161	3.6685	7.11	5.801	1.697	3.349	4.8285	4.58	5.204	4.156	5.1485	2.926
ENSG00000105171.5	POP4	10.035	8.783	10.31	10.89	11.53	10.64	9.914	5.559	6.074	6.682	10.645	10.41	7.858	9.141	5.764	6.888	7.447	5.561	8.685	6.3255	9.557	15.805	15.46	10.056	10.44	9.626	8.671	10.285	9.788	10.87	11.03	5.401	4.581	7.346	5.867	9.984	8.072	5.742	11.345	8.992	3.772	9.553	10.245	9.288	9.881	8.984	12.56	7.586
ENSG00000126698.6	DNAJC8	72.71	64.4	54.245	85.63	79.96	98.98	67.71	45.86	51.03	43.605	90.315	71.04	48.485	65.14	43.37	55.57	52.42	36.17	75.1	51.965	70.35	120.5	102.1	99.15	94.87	76.48	50	73.865	49.55	72.63	76.31	34.25	23.97	34.95	20.9	69.15	47.12	30.375	83.175	83.11	15.035	48.54	60.605	50.78	51.67	49.66	64.175	35.28
ENSG00000011478.7	QPCTL	7.8865	7.446	9.8585	12.33	11.27	12.63	10.89	4.729	6.575	5.9075	14.56	13.23	7.794	10.07	5.246	8.377	7.362	5.0845	6.069	4.861	10.275	28.125	19.05	11.67	13.92	7.867	9.824	7.996	7.315	7.704	13.02	3.303	1.851	5.697	6.92	14.62	11.69	1.271	14.78	15.39	5.627	14.86	14.26	9.337	9.963	9.667	16.96	8.903
ENSG00000125458.2	NT5C	46.81	39.23	34.655	47.1	51.53	48.7	63.31	15.21	14.26	14.805	53.545	55.4	15.515	14.85	14.28	24.4	14.46	14.505	31.44	20.695	49.055	71.9	48.92	70.535	70.82	50.45	59.125	47.425	51.26	45.74	75.77	23.71	12.91	38.66	17.11	54.06	36.28	21.065	75.825	78.47	20.22	37.06	69.4	41.98	45.19	69.77	74.905	42.985
ENSG00000055332.12	EIF2AK2	14.02	12.01	10.985	13.81	13.19	13.19	13.99	7.784	8.286	7.776	15.985	12.23	7.683	10.67	7.22	11.94	9.139	6.4485	10.63	7.8535	12.76	62.61	24.4	20.625	20.94	14.83	10.725	12.94	7.218	12.655	16.65	5.009	3.486	5.66	3.969	14.31	10.2	2.891	17.22	19.07	4.5025	13.9	13.69	5.436	6.126	11.29	12.76	7.4635
ENSG00000106028.6	SSBP1	62.495	55.3	61.285	74.01	71.71	82	60.78	30.865	35	31.415	40.265	34.8	35.535	43.13	29.71	36.43	38.35	26.975	40.16	34.94	62.46	151.6	111.9	65.87	59.39	66.1	51.525	64.895	74.22	64.685	67.11	42.96	38.39	39.3	29.76	55.23	51.22	41.01	68.57	74.91	24.865	50.81	48.895	56.17	61.5	48.26	58.905	47.78
ENSG00000120008.11	WDR11	22.36	17.25	16.69	20.25	20.42	19.22	22.49	6.52	6.827	7.701	27.01	26.69	8.8365	8.997	7.587	8.897	8.097	6.431	13.45	8.9725	20.065	30.295	26.32	19.38	23.4	18.72	16.425	19.165	16.62	18.675	24.02	6.595	4.117	11	8.496	21.64	19.36	4.015	27.76	27.24	8.539	17.74	19.93	18.63	19.76	18.82	25.065	15.885
ENSG00000127483.13	HP1BP3	69.64	64.78	53.425	86.9	77.74	91.66	84.77	25.735	27.98	32.52	70.055	59.05	31.38	35.97	27.68	31.91	36.77	24.72	48.8	28.18	65.11	83.385	89.28	120.1	133.1	83.15	61.335	75.37	61.95	77.84	75.69	29.49	18.88	32.63	22.1	76.99	56.62	32.55	103.2	138	24.05	54.88	75.425	56.57	56.5	60.34	69.345	46.985
ENSG00000112739.12	PRPF4B	37.56	30.39	25.375	32.07	32.08	35.7	39.4	8.848	9.066	11.295	44.28	43.59	10.89	12.96	10.11	11.72	12.38	8.9435	17.45	10.7	37.7	44.075	37.65	47.005	51.2	38.65	31.945	35.955	30.49	33.845	43.07	14.36	9.938	14.77	12.14	40.13	33.37	20	50.59	58.46	14.895	32.87	38.895	32.9	32.83	36.76	41.075	26.615
ENSG00000125686.7	MED1	12.35	11.12	8.1355	10.76	10.41	11.88	14.59	3.908	4.146	4.535	14.94	12.85	4.906	5.301	4.027	4.667	4.862	3.8045	6.224	4.046	10.9	31.215	29.15	13.545	15.92	11.86	8.538	10.815	9.389	10.935	14.61	4.809	3.816	4.29	3.748	10.75	9.012	6.642	12.28	13.44	3.6065	6.778	9.7055	10.84	11.76	9.45	9.9895	6.4915
ENSG00000124486.8	USP9X	25.55	25.03	28.18	31.01	30.98	34.75	37.42	10.58	11.73	11.08	25.485	23.64	15.3	16.26	10.49	13.62	13.01	9.2135	15.89	11.58	23.655	43.58	46.24	29.865	33.88	25.08	20.39	30.19	22.73	32.885	32.05	13.91	9.636	11.27	11.59	30.39	19.29	28.035	31.38	26.68	10.445	19.84	20.025	21.76	22.81	24.56	21.14	16.27
ENSG00000169871.8	TRIM56	12.26	9.858	9.6745	14.91	12.2	12.85	16.42	2.445	1.695	2.3185	0.70625	0.9304	1.6155	1.895	2.795	2.356	1.913	2.1695	5.343	3.5655	11.32	34.68	27.55	14.595	19.44	9.364	8.7755	10.1	10.48	9.9135	15.47	4.086	2.83	4.146	3.025	17.02	10.71	3.24	13.21	18.45	3.7625	5.532	10.535	6.486	6.835	11.06	9.083	7.381
ENSG00000169609.9	C15orf40	14.135	10.88	9.8825	12.52	12.25	13.02	14.52	5.0995	5.652	5.6225	10.97	9.922	6.044	6.714	5.543	7.336	6.195	4.4805	10.23	5.746	14.1	15.405	14.18	12.02	14.48	11.07	9.356	10.255	9.593	10.055	12.43	4.109	2.907	9.266	4.621	10.29	11.23	4.229	14.735	15.33	4.789	11.77	12.21	11.53	12.88	11.15	12.96	8.651
ENSG00000132128.12	LRRC41	30.845	29.08	28.665	36.13	32.54	36.85	43.93	9.7115	12.59	10.925	31.25	34.68	19.29	16.54	10.2	14.41	13.94	8.745	14.55	10.88	31.97	40.3	51.29	48.825	50.93	33.7	23.33	33.595	29.05	32.325	53.55	14.96	10.1	17.9	11.56	33.29	28.72	17.99	40.605	49.74	13.995	42.2	42.02	31.45	32.23	21.98	25.555	20.21
ENSG00000213079.5	SCAF8	36.78	25.57	18.32	28.87	27.92	35.49	39.79	7.768	8.572	8.9275	23.16	22.18	11.24	11.34	7.589	9.252	10.27	7.4025	11.01	7.74	35.345	35.44	36.32	38.785	40.95	25.58	20.435	24.705	18.41	23.74	41.41	11.32	7.865	11.07	8.621	27.5	23.38	14.735	42.715	44.6	9.5995	20.11	24.86	30.98	32.66	22.64	25.16	16.62
ENSG00000163882.5	POLR2H	41.215	43.3	45.67	45.02	45.97	43.81	54.98	15.62	17.93	16.47	48.565	44.23	20.435	23.24	15.55	17.92	17.16	14.655	19.47	15.86	47.755	60.875	48.09	56.845	71.85	45.04	53.595	43.13	44.32	40.66	61.69	16.34	11.07	48.5	25.69	52.21	42.66	13.545	59.835	64	19.97	45.73	59.38	40.06	39.82	58.08	50.28	39.63
ENSG00000121903.10	ZSCAN20	1.386	1.26	1.098	1.84	1.558	1.364	1.791	0.4458	0.4695	0.62425	1.668	1.639	0.5741	0.6322	0.5201	0.5766	0.61	0.52025	0.8065	0.60345	1.4215	2.9185	3.146	1.304	1.496	1.528	1.259	1.632	1.01	1.815	1.78	0.7716	0.6912	0.6898	0.296	1.13	1.212	0.52055	2.094	2.376	0.5025	1.565	1.502	0.7392	0.8464	1.252	0.9475	1.0995
ENSG00000107651.8	SEC23IP	20.315	17.02	16.545	17.86	18.77	20.28	23.83	3.9235	4.476	4.8995	17.58	15.54	5.13	6.036	4.429	6.357	5.832	4.0075	6.825	4.75	20.04	32.945	41.5	21.53	24.29	19.59	15.865	18.31	16.11	17.92	23.66	8.32	5.371	8.386	7.939	19.65	18.84	9.3495	22.42	21.66	7.8825	16.11	20.585	15.74	17.42	15.79	16.715	20.19
ENSG00000159210.5	SNF8	29.43	25.71	26.685	34.17	32.44	34.52	28.33	14.515	17.22	16.65	27.275	24.38	19.185	21.23	14.52	17.62	18.5	15.22	20.57	17.215	27.095	35.17	40.16	30.17	28.69	30.13	23.63	31.105	22	31.52	28.06	17.37	15.24	21.44	12.47	27.36	20.68	16.24	31.03	25.21	10.415	24.09	26.155	22.35	23.9	21.43	26.49	21.6
ENSG00000204253.3	HNRNPCP2	3.1565	3.779	2.9755	3.362	3.459	3.857	3.483	1.8865	1.645	1.694	2.827	2.011	1.6065	2.042	1.892	2.001	2.029	1.4335	3.665	1.991	3.762	9.977	5.536	4.027	4.777	3.139	2.42	2.7745	3.156	2.539	3.859	1.599	0.9051	1.893	1.342	3.972	2.364	1.6775	4.356	5.881	1.1595	3.151	2.9875	3.208	3.148	2.72	3.7055	2.165
ENSG00000124562.5	SNRPC	69.475	66.32	60.775	86.29	84.03	80.25	76.95	38.735	41.04	41.89	60.495	54.07	42.435	49.04	38.23	44.87	49.57	35.845	71.16	43.14	75.205	191.4	131.7	82.825	82.28	76.89	66.75	74.215	69.67	74.72	92.09	72.35	81.23	52.68	37.83	76.21	61.99	67.095	87.97	91.01	35.205	63.54	76	61.08	64.7	66.07	84.785	60.73
ENSG00000180098.5	TRNAU1AP	12.045	9.073	6.895	11.41	10.85	11.3	12.17	4.13	4.516	4.2455	16.19	13.53	4.7045	5.211	4.092	5.718	4.634	3.799	7.192	4.9035	11.38	15.21	12.28	11.99	13.71	11.55	7.8165	12.135	9.513	12.135	13.79	4.257	3.4	5.328	2.622	11.99	8.438	3.1395	13.48	14.07	4.2785	7.523	9.057	9.97	10.61	9.097	12.2	7.124
ENSG00000112081.12	SRSF3	123.5	131	54.095	106.5	109.3	139.4	112.5	33.635	34.18	35.34	86.91	68.22	32.025	41.9	33.48	41.96	38.27	30.015	59.11	36.145	131.25	158.75	119.6	139	129.1	112.6	83.965	97.325	94.87	92.315	135.7	53.08	29.87	49.2	35.38	102.6	81.26	37.455	164.5	163.6	33.765	91.87	108.1	103.4	99.69	77.88	95.36	65.9
ENSG00000253309.2	SERPINE3	0.9926	1.366	0.89415	0.9177	1.018	1.234	1.235	0.3312	0.3549	0.41195	1.6655	1.391	0.43545	0.4719	0.376	0.3551	0.5063	0.3406	0.6933	0.38345	0.9421	2.2735	1.317	1.2645	1.224	1.119	0.7871	0.95605	1.025	0.89155	1.749	0.3531	0.2606	0.3857	0.3381	0.9164	0.9181	0.33615	1.243	1.214	0.7167	0.6754	0.9213	1.161	1.26	0.8947	0.8109	0.7363
ENSG00000060339.9	CCAR1	37.885	30.8	31.19	33.74	33.76	35.47	37.95	12.78	13.06	14.57	47.9	38.46	14.705	17.33	13.25	17.34	15.22	11.925	22.47	15.245	37.06	55.91	58.08	42.545	47.36	32.44	27.36	31.885	31.38	30.22	33.9	15.42	9.656	17.66	12.88	38.66	34.02	20.015	42.95	52.62	13.55	35.89	40.605	34.7	35.06	32.73	38.93	24.115
ENSG00000072609.13	CHFR	13.935	12.06	8.218	15.41	15.72	14.9	19.31	5.006	5.503	5.979	17.34	17.85	7.49	6.621	6.022	6.926	7.567	5.4505	10.68	5.7585	13.4	27.855	14.26	17.245	16	16.11	13.815	15.39	15.57	15.885	16.47	5.187	3.905	8.12	4.851	21.7	11.6	3.8635	15.18	10.07	6.2665	16.08	16.54	15.2	15.95	17.23	25.835	11.64
ENSG00000173465.3	SSSCA1	38.205	35.62	34.71	52.44	47.25	51.56	43.02	20.005	27.9	18.26	35.205	38.84	34.315	34.29	21.65	19.61	24.24	15.86	17.34	17.56	39.205	45.6	51	47.295	47.36	47.76	27.9	45.01	30.99	45.595	51.39	24.73	17.51	25.99	18.84	42.5	29.39	25.725	41.2	43.94	24.685	35.83	44.26	39.18	39.95	25.24	41.38	27.565
ENSG00000035681.3	NSMAF	28.7	22.05	20.23	22.53	24.2	25.52	29.62	6.593	7.859	11.27	28.915	26.55	10.55	10.56	7.061	9.211	13.76	8.9745	10.15	8.02	23.44	39.44	39.39	30.42	29.52	25.52	18.74	25.265	18.23	25.36	24.33	10.3	7.254	7.19	3.345	23.95	16.81	12.475	27.165	24.71	12.085	19.24	22.34	25.24	25.81	21.04	29.675	15.565
ENSG00000139146.9	FAM60A	10.007	12.27	6.9465	6.218	6.895	5.842	22.2	0.72795	0.5106	1.6735	4.429	3.42	0.46025	0.4817	0.9186	1.064	1.113	1.419	2.154	1.0345	17.105	74.45	11.37	24.4	25.71	11.39	12.985	7.0025	18.21	9.365	22.57	3.568	1.761	12.1	1.725	17.01	21.14	1.005	9.1645	28.72	7.134	20.77	22.27	20.65	18.82	16.46	15.57	8.5875
ENSG00000064419.9	TNPO3	23.64	18.83	23.125	23.07	22.88	29.66	32.51	7.8785	9.838	9.293	29.82	24.32	12.91	16.17	7.879	12.82	11.02	6.946	13.92	9.571	21.41	79.075	43.65	26.605	27.58	24.93	19.98	25.27	27.22	27.67	23.93	9.568	8.831	11.6	7.951	22.81	20.77	22.4	25.345	28.28	9.7685	15.03	19.04	22.71	24.21	19.83	21.835	20.555
ENSG00000167985.2	SDHAF2	28.63	25.03	28.2	26.28	26.33	26.28	25.52	10.92	13.31	12.34	19.09	18.63	16.1	18.57	9.595	18.07	14.31	10.585	16.95	12.895	27.925	36.37	29.89	31.04	32.05	24.72	21.035	24.965	21.93	23.86	30.37	16.96	14.85	15.98	15.27	26.97	20.44	19.105	28.895	28.61	8.527	38.93	27.96	22.59	23.86	23.15	32.785	19.67
ENSG00000159596.6	TMEM69	18.545	16.99	21.89	16.05	18.43	15.3	28.57	9.3455	10.78	10.59	20.61	17.11	10.275	14.24	9.549	11.7	10.78	8.249	14.75	10.735	19.915	56.025	32.2	23.535	23.18	17.89	17.395	15.635	26.77	15.405	20.03	13.19	10.3	12.06	8.476	16.57	19.45	11.295	19.76	29.33	9.4465	17.5	22.295	20.1	20.18	17.14	23.8	13.86
ENSG00000135040.11	NAA35	11.875	10.41	14.38	11.89	11.54	13.95	15.73	5.2755	6.532	6.026	11.1	10.6	7.458	8.321	5.589	7.91	7.231	4.7935	9.44	6.6025	12.605	24.98	19.33	14.635	16.66	15.69	13.295	13.09	13.33	13.11	14.32	6.377	4.86	6.274	4.912	12.26	13.17	10.195	17.15	18.27	6.1625	18.97	15.955	12.58	13.14	10.87	9.2225	9.0805
ENSG00000139746.11	RBM26	23.25	18.75	19.325	19.83	21.75	21.54	24.45	9.621	10.98	13.575	40.85	37	14.18	15.83	11.01	12.67	15.4	10.905	14.91	9.911	23.835	43.985	26.32	29.415	32.24	20.73	17.775	19.11	17.61	17.73	33.71	9.409	6.634	8.271	8.17	24.88	20.11	11.16	36.23	34.61	11.32	32.67	22.05	23.31	22.32	23.42	32.79	19.15
ENSG00000197043.9	ANXA6	212.2	177	105.25	217.2	208.7	230.2	247.1	26.92	47.69	51.61	73.755	67.46	108.2	137.9	34.05	64.41	52.36	47.425	35.74	40.81	179.65	464.15	327.8	220.7	225.6	193	87.425	209	28.98	212.6	171.2	85.69	61.56	37.82	65.26	153.5	41.73	87.61	151.15	192.8	27.125	159.8	92.795	40.18	59.12	97.78	150.3	50.03
ENSG00000104299.10	INTS9	10.59	9.66	21.43	10.1	9.7	8.854	14.91	3.222	3.382	4.292	7.384	7.509	4.8415	4.773	3.274	4.283	4.421	3.7485	5.006	3.881	10.655	24.86	11.48	12.965	14.4	8.784	8.278	9.816	10.49	9.547	10.18	5.938	4.883	7.181	2.503	12.67	9.445	5.864	15.72	11.6	4.247	15.93	11.235	10.33	11.14	9.324	17.5	7.977
ENSG00000112701.13	SENP6	29.94	24.77	18.4	35.34	32.89	40.63	31.62	10.485	10.74	11.4	28.36	23.89	12.44	13.72	10.86	14.48	12.05	9.3345	20.87	12.84	30.8	28.175	29.26	40.22	42.11	35.66	20.625	31.425	16.65	29.365	41.94	11.71	7.285	14.06	8.271	28.05	19.54	12.625	46.065	48.1	11.19	35.12	34.005	23.69	23.74	21.12	26.26	16.35
ENSG00000135974.5	C2orf49	12.48	10.88	8.7225	14.67	13.66	13.53	14.91	7.4735	7.302	7.8275	17.815	14.91	7.7145	9.845	7.123	8.344	8.316	5.9555	14.87	9.083	12.39	19.28	19.05	13.95	20.54	12.44	10.115	12.085	10.8	11.935	18	5.903	4.4	5.486	4.647	12.47	11.28	6.7785	16.77	24.1	5.6205	8.45	14.05	10.95	11.21	10.69	13.055	11.595
ENSG00000076108.7	BAZ2A	47.94	35.16	31.045	37.49	38.92	43.87	53.45	9.1715	10.39	10.095	45.005	52.39	14.31	12.93	10.12	12.49	10.56	8.667	15.4	10.655	47.195	63.26	34.58	51.985	58.7	39.21	34.745	40.375	37.94	37.775	48.21	15.33	11.14	18.28	12.93	60.22	36.76	17.87	66.52	62.97	17.86	51.59	41.97	44.03	47.27	41.79	58.255	27.81
ENSG00000136518.12	ACTL6A	29.465	24.4	23.055	25.78	25.89	27.26	32.52	5.729	4.212	6.3	7.0985	6.579	4.2215	4.344	5.845	6.906	5.976	5.6485	18.14	8.3655	30.455	62.29	47.01	39.8	39.93	29.29	25.995	24.165	31	24.51	35.48	10.02	7.537	11.9	9.416	26.8	28.42	7.806	35.755	40.6	12.585	20.78	22.69	31.77	31.97	26.09	28.91	21.41
ENSG00000243943.5	ZNF512	27.32	20.96	19.81	43.82	39.23	47.71	44.07	15.015	16.87	15.97	44.545	36.5	20.01	23.23	13.92	22.46	17.44	12.635	25.93	16.84	28.405	37.91	29.29	61.835	66.55	41.47	22.27	36.66	15.9	34.715	50.13	13.51	8.615	14.13	6.493	33.5	22.92	6.4165	53.045	75.75	8.234	42.11	44.16	15.33	16.39	26.65	41.695	18.57
ENSG00000162997.11	PRORSD1P	3.9085	1.918	2.247	6.09	5.227	5.765	4.886	0.91165	0.9851	1.0865	3.812	3.149	1.1715	1.204	0.9018	1.274	1.571	0.8778	1.425	0.94475	3.486	5.62	2.128	3.8475	5.092	3.267	3.666	4.524	1.624	4.0995	5.394	2.168	1.314	2.343	1.472	4.224	4.308	1.6305	5.1465	5.691	2.635	6.607	5.692	1.061	1.291	4.09	6.0945	3.059
ENSG00000144736.9	SHQ1	5.342	5.494	5.8805	4.586	5.482	4.625	6.914	1.597	1.702	1.784	4.848	3.515	1.7595	2.711	1.93	2.591	2.072	1.5315	2.868	1.95	5.857	9.986	11.59	6.7375	7.733	4.657	4.6575	4.64	5.227	4.57	8.267	3.744	2.933	2.526	2.133	5.62	5.158	3.873	6.9925	7.175	2.474	5.343	5.29	5.95	5.905	4.594	5.9665	3.9255
ENSG00000198841.3	KTI12	12.265	12.06	17.065	14.39	14.13	11.51	14.42	4.157	4.877	5.02	12.275	11.76	7.192	8.072	4.483	6.737	6.726	4.28	4.521	4.1185	11.825	40.33	26.47	8.481	11.58	10.97	10.955	13.165	9.798	13.275	19.72	3.743	3.668	5.848	5.367	10.35	7.025	3.6605	10.64	19.51	5.448	14.09	9.355	9.167	8.807	12.56	17.86	10.06
ENSG00000088451.6	TGDS	14.315	15.66	12.23	12.32	13.63	10.66	14.04	4.191	3.971	4.8605	9.6735	8.845	4.3615	4.579	4.11	5.526	4.621	3.86	9.631	4.9515	15.005	32.25	16.68	14.09	17.58	10.89	10.085	9.677	10.46	9.18	16.34	4.654	3.113	7.991	15.52	12.23	12.89	3.015	18.485	19.03	7.3075	17.23	13.52	9.561	9.302	11.96	14.655	9.088
ENSG00000018699.7	TTC27	14.195	11.55	11.83	13.81	13.68	16.38	14.65	2.47	2.423	2.6205	5.894	5.155	2.847	3.19	2.738	3.362	2.56	2.2325	5.355	2.7675	14.125	23.035	21.94	17.47	18.94	10.37	8.2335	10.23	12.25	9.901	16.96	6.161	4.688	4.853	3.839	10.77	11.63	7.2645	17.345	17.67	6.131	8.579	10.98	13.59	14.53	8.37	13.055	8.7785
ENSG00000159377.6	PSMB4	361.45	292.4	337	426.1	389.3	408.4	331.1	155.85	176.6	163.65	315.45	272	189	243.7	154.2	234.7	181.5	146.75	242.8	191.45	332.05	506.6	437	424.45	391	351.4	253.35	343.6	243.6	334.5	381.1	168.8	151.4	229.6	186.3	326.1	242.8	206.05	371.05	363.9	112.35	340.5	336.65	303.3	329.1	253.1	348.4	203.45
ENSG00000153015.11	CWC27	13.905	12.69	11.66	18.81	16.7	20.86	16.53	10.33	10.64	11.33	18.715	14.08	10.915	14.05	10.19	12.15	12.97	9.4145	16.76	11.88	13.715	32.84	27.55	20.97	20.95	18.28	11.32	16.32	12.11	16.485	15.65	10.06	8.55	6.839	3.352	13.51	10.29	9.771	20.13	20.51	4.0285	12.53	13.17	12.55	11.92	9.764	11.69	8.132
ENSG00000197037.6	ZSCAN25	9.5585	6.984	6.2305	8.313	8.159	8.768	11.61	2.2345	2.562	2.8195	9.843	8.99	3.3505	3.548	2.393	3.003	3.155	2.292	3.766	2.399	9.297	11.31	8.858	11.1785	13.04	9.43	7.5355	8.775	8.533	8.563	15.16	2.827	2.107	4.262	2.712	8.576	9.14	3.078	11.665	15	3.8905	7.782	11.41	12.36	12.92	8.534	10.555	5.916
ENSG00000180979.5	LRRC57	12.16	10.75	9.285	13.32	11.52	10.46	13.26	3.9205	4.943	3.8035	7.2905	6.792	5.939	6.8	4.243	4.057	4.436	3.229	5.634	3.985	12.525	17.105	14.07	13.425	13.29	10.01	11.12	10.395	11.99	10.485	14.76	4.473	3.502	7.237	3.697	16.01	11.23	3.7465	11.91	15.54	4.8875	10.03	11.42	14.19	13.33	11.07	10.825	9.27
ENSG00000123737.8	EXOSC9	15.045	11.42	9.661	12.72	13.59	13.23	11.92	4.374	5.259	5.43	24.315	19.15	6.5125	8.307	4.934	6.721	5.829	4.7165	8.63	5.2725	15.285	43.865	30.62	18.005	18.37	11.95	9.5885	11.84	9.967	11.12	18.14	5.791	4.408	5.844	4.163	14.93	10.04	6.0805	24.06	18.87	4.8875	12.04	12.08	11.88	12.07	12.04	18.695	8.9955
ENSG00000184988.4	TMEM106A	6.1445	5.768	3.096	6.583	6.061	3.871	3.968	0.6874	0.522	0.817	0.41605	0.4391	0.5143	0.5341	0.7651	1.021	0.7905	0.58595	2.7	1.249	5.0845	15.575	4.294	8.2335	9.175	3.499	3.279	3.3595	1.275	3.041	6.499	1.753	0.7739	7.197	1.197	8.283	4.069	0.5071	6.5175	8.451	2.046	2.815	4.739	1.324	1.603	4.793	14.535	2.759
ENSG00000123144.6	C19orf43	264.95	245.1	175.6	303.1	278.4	312.6	276.1	127.9	142.4	131.1	268.2	232.1	154.65	176.1	131.8	149	137.9	123.9	187.2	143.85	261.65	296.65	291.3	321.05	322.7	293.5	217.35	268.95	213.6	254.95	265.1	115	89.56	167.8	165.7	254.7	199.8	103.5	264.55	319.2	94.315	234.4	258.85	259.3	251.8	221.4	316.3	182.15
ENSG00000269051.1	CTD-2245F17.3	1.819	1.611	1.699	1.733	1.813	2.228	4.166	0.49995	0.4319	0.6631	0.85775	0.925	0.48	0.4947	0.5841	0.7543	0.6536	0.412	1.389	0.63725	1.8705	2.9535	2.903	1.6655	1.77	1.875	1.3815	2.001	1.057	2.08	2.818	0.9596	0.486	0.8412	0.2056	2.094	1.855	0.2371	2.891	3.74	0.5057	1.418	2.121	1.081	1.093	1.556	1.789	1.2185
ENSG00000122783.12	C7orf49	10.535	8.278	9.461	9.699	9.421	8.114	11.36	2.782	2.531	2.974	2.4365	2.4	2.8005	3.01	2.957	3.391	2.716	2.82	7.206	3.9955	9.9465	25.88	10.91	11.93	11.2	7.152	6.2385	8.4725	7.68	8.2195	10.64	4.204	3.383	9.598	3.723	10.69	7.391	9.4145	11.945	10.36	4.0465	8.601	9.3115	6.411	6.606	7.064	11.28	7.326
ENSG00000137413.11	TAF8	8.515	7.107	6.398	6.074	6.086	5.89	9.201	2.462	2.677	2.696	3.6505	3.496	2.999	3.327	2.49	2.763	2.774	2.34	3.427	2.574	7.895	8.775	7.209	6.885	7.629	7.355	5.4405	7.002	6.546	6.9685	7.013	3.791	3.854	4.421	3.014	8.126	6.685	4.228	7.8185	7.117	2.4775	5.339	8.0935	6.209	6.576	6.23	10.31	5.727
ENSG00000080839.7	RBL1	3.408	2.59	2.111	2.53	2.807	2.928	3.696	1.093	0.9478	1.205	5.3115	4.327	0.9253	1.079	1.034	1.461	1.185	0.98205	2.311	1.1825	2.9925	12.965	6.001	4.71	4.971	2.871	2.323	2.4655	3.957	2.2885	3.23	1.261	0.857	0.8393	0.7235	3.063	2.717	2.863	5.823	5.775	1.547	2.352	3.0205	3.126	2.998	3.119	4.342	1.7585
ENSG00000083544.9	TDRD3	11.31	10.21	7.4955	10.14	10.53	10.35	11.68	5.1565	5.213	6.3675	11.025	9.214	5.4855	6.06	5.19	5.663	5.853	5.4595	9.666	5.8235	11.045	12.675	10.3	12.145	14.88	10.87	8.4055	10.585	9.009	10.45	13.49	5.99	4.524	6.782	3.652	11.25	8.306	8.5865	16.2	16.32	6.907	11.48	12.11	9.902	9.496	7.641	9.0615	8.6865
ENSG00000169045.13	HNRNPH1	153.95	162	123	165.8	161.3	151.1	157.4	35.385	34.95	42.67	183.05	157.2	42.135	46.36	35.73	43.57	41.67	34.87	61.32	44.625	178.05	215.75	123.6	223.75	260.4	144.1	134.35	151.8	137.3	133.1	209.6	63.16	40.61	91.52	81.09	216.5	155.3	51.99	205.25	272.6	91.16	162.6	196.05	181.7	157.4	180.4	279.45	128.05
ENSG00000004897.7	CDC27	28.605	24.96	14.61	25.35	26.08	28.38	21.32	8.743	10.5	9.2485	25.28	19.08	10.74	15.77	8.953	14.04	10.92	7.471	13.7	10.67	24.76	44.495	43.9	25.565	26.73	19.32	12.855	18.85	14.15	18.09	23.99	11.45	8.235	7.439	6.933	23.44	13.96	13.745	25.885	19.3	5.662	18.98	16.81	14.59	15.43	13.86	17.98	10.455
ENSG00000198833.6	UBE2J1	33.465	37.57	26.845	32.71	35.6	34.16	31.93	13.175	13.56	15.32	37.355	27.37	12.295	17.25	13.87	18.17	17.35	13.005	28.53	17.45	34.81	152.4	54.38	35.01	46.5	29.89	33.62	28.245	31.87	28.77	45	11.79	7.618	17.13	13.62	45.43	43.29	9.866	31.64	36.04	23.685	27.7	42.13	19.21	21.74	38.9	60.38	27.175
ENSG00000266405.2	CBX3P2	2.203	0.9897	0.59555	0.9089	1.186	1.545	2.078	0.70745	0.7326	0.67315	1.175	0.9501	0.68655	0.837	0.6033	0.844	0.8428	0.5232	0.9112	0.6769	1.8885	2.834	1.399	2.2415	2.079	1.26	1.083	1.3035	0.758	1.42	3.823	0.5894	0.264	0.4765	0.2011	1.236	1.011	0.2826	2.799	3.484	0.2958	1.267	1.629	1.505	1.698	1.62	2.406	0.71005
ENSG00000179837.6	RBM15B	26.84	22.13	17.615	28.32	25.54	31.2	33.15	9.689	11.73	10.28	22.24	19.99	13.465	15.16	9.825	11.08	12.53	8.6305	9.142	8.676	25.15	28.26	45.05	29.3	35.08	29.67	22.11	29.095	28.5	29.66	31.24	9.236	7.384	10.83	8.175	24.45	22.3	5.0885	26.01	32.46	14.515	23.28	25.3	27.44	28.69	22.09	22.925	21.465
ENSG00000132676.11	DAP3	41.755	38.06	40.265	34.99	36	38.06	49.91	15.755	17.18	17.895	30.52	26.29	19.03	22.93	15.97	23.45	21.99	14.315	26.72	20.785	42.23	70.255	56.03	44.04	42.32	44.03	34.415	36.275	36.37	38.32	41.03	27.5	27.29	26.82	23.01	41.05	34.92	39.27	38.63	35.25	22.29	37.71	43.945	44.16	46.24	32.43	44.28	35.51
ENSG00000104081.9	BMF	4.6155	3.518	2.711	6.741	3.965	2.171	11.31	0.41855	0.4115	0.6318	2.294	2.427	0.51235	0.4731	0.598	1.031	0.6372	0.58975	2.831	1.0145	5.439	44.6	1.877	5.548	12.42	8.735	8.89	5.38	2.197	4.098	13.3	1.674	1.014	4.064	1.065	11.28	11.84	2.246	6.75	13.79	3.699	3.488	8.4285	5.345	5.643	16.95	25.29	6.958
ENSG00000102390.6	PBDC1	35.25	36.3	41.14	43.92	39.34	38.19	41.37	12.05	12.18	13.46	20.55	17.81	13.325	15.67	12.17	16.32	15.31	11.27	18.11	13.405	35.33	66.815	52.9	42.505	45.08	41.31	35.995	39.115	45.9	37.83	38.68	15.15	11.52	23.37	16.62	39.12	32.49	16.985	37.585	40.14	13.07	35.53	43.28	40.12	37.47	42.27	43.625	26.3
ENSG00000233137.2	RP11-220I1.1	29.01	21.37	24.92	28.31	25.9	28.08	30.33	8.7815	10.82	10.095	20.965	16.19	9.8285	14.71	9.309	12.23	11.93	7.897	15.94	8.9225	29.655	78.235	28.98	23.895	29.78	23.33	22.275	22.58	18.55	20.72	28.2	10.15	5.918	16.19	17.92	30.1	37.5	10.325	36.72	30.58	25.18	29.2	29.18	25.97	27.29	34.84	41.64	30.255
ENSG00000227057.3	WDR46	43.535	39.27	35.975	47.39	46	46.43	46.02	10.99	15.08	14.185	24.5	25.42	24.045	23.41	11.98	16.02	16.09	11.43	13.38	12.45	45.49	60.35	64.91	53.715	55.33	37.2	32.12	33.175	37.07	32.01	48.42	14.63	9.848	23.45	16.98	38.3	38.45	23.47	45.07	46.59	19.31	53.57	46.89	45.8	50.7	32.28	52.275	28.98
ENSG00000136875.8	PRPF4	19.225	18.37	17.335	16.84	16.94	18.26	23.58	6.3715	8.72	7.9285	21.09	18.76	11.35	12.17	6.683	9.195	9.374	6.757	9.326	7.198	20.215	46.655	39.91	22.705	24.9	18.81	14.775	17.205	20.12	16.19	24.41	7.708	6.587	13.08	10.01	18.27	15.8	12.635	22.14	29.1	7.996	22.11	23.66	22.44	24.03	14.88	19.97	12.66
ENSG00000140829.7	DHX38	54.265	40.2	26.885	49.37	48.4	56.72	49.26	12.89	14.36	15.395	56.48	55.5	20.53	19.51	14.45	15.94	16.46	13.485	24.1	16.03	51.325	61.895	52.87	59.265	57.62	46.51	38.545	47.765	38.96	45.92	58.56	21.23	16.97	20.09	14.91	55.83	38.04	32.26	71.75	72.74	15.615	39.08	45.1	50.72	55.18	46.52	59.36	30.13
ENSG00000182149.16	IST1	92.06	80.13	62.14	94.44	88.08	90.28	97.38	35.505	34.46	36.47	83.53	76.63	41.055	43.35	38.13	48.4	39.79	34.67	76.5	47.145	94.535	107.55	80.16	102.165	114.9	80.14	76.165	77.655	72.88	73.59	99.82	41.74	29.16	51.52	28.25	104.2	71.05	41.92	105.95	112.4	28.145	111.8	88.64	90.86	95.86	84.94	111.7	62.165
ENSG00000006744.14	ELAC2	50.385	40.84	61.225	51.22	48.13	52.61	58.53	17.65	22.1	21.925	42.82	41.64	30.28	30.3	17.39	22.51	24.45	18.425	26.38	21.505	47.33	67.385	48.01	45.65	45.38	55.08	39.9	62.875	47.75	65.495	50.24	27.86	31.73	27.78	27.03	41.91	39.43	42.45	52.385	45.15	19.045	33.37	51.49	46.35	50.55	41.03	64.89	36.37
ENSG00000135392.11	DNAJC14	18.95	17.94	20.6	19.14	15.91	14.91	23.69	8.181	8.333	9.576	20.845	19.18	12.095	12.98	9.595	9.622	10.59	8.203	15.01	9.832	19.85	42.29	42.28	23.625	30.62	16.71	16.815	17.06	16.77	17.11	26.41	8.383	6.866	10.95	6.716	24.09	18.48	8.4555	22.38	21.9	8.816	19.52	16.995	17.6	18.55	20.44	24.505	14.975
ENSG00000137337.10	MDC1	21.215	13.77	11.085	21.16	19.03	23.28	23.74	5.073	5.1	5.775	23.965	27.86	9.0615	6.96	4.936	6.087	6.472	4.83	9.282	5.873	21.43	35.92	14.53	30.265	31.27	21.05	14.995	22.875	10.15	20.94	32.17	9.685	6.02	10.38	8.51	21.57	15.24	8.114	32.95	39.63	8.246	28.35	23.625	15.18	16.74	18.26	24.485	10.575
ENSG00000130177.10	CDC16	56.345	48.33	39.5	52.43	51.89	51.2	55.7	25.43	26.47	26.48	52.335	48.65	29.79	31.42	24.02	30.49	30.33	23.5	39	29.4	53.48	52.72	74.55	68.855	74.32	50.75	38.915	48.815	36.34	48.135	68.15	22.9	15.62	26.48	25.02	55.1	40.34	24.015	72.505	72.09	26.385	58.33	58.945	51.97	50.79	42.35	59.315	39.76
ENSG00000177034.10	MTX3	5.019	3.852	5.899	5.153	5.375	5.677	7.469	1.0875	1.302	1.408	4.4445	5.985	2.482	2.119	1.108	1.533	1.991	0.91955	2.08	1.156	5.1345	9.479	10.89	5.526	7.535	5.397	3.4255	5.2165	4.495	5.6	7.936	2.256	1.788	1.796	0.9962	4.372	5.413	2.6235	8.377	10.77	1.9775	3.893	4.7435	4.239	3.903	5.189	3.9625	3.413
ENSG00000100629.12	CEP128	1.1	1.064	0.51925	0.9153	1.009	1.021	1.375	0.4245	0.3436	0.5409	1.352	1.212	0.35645	0.3874	0.4636	0.4654	0.5816	0.4576	0.9093	0.48035	1.2905	3.1125	1.393	1.3	1.536	1.21	0.8736	1.0585	1.087	1.0285	1.976	0.4569	0.2438	0.4439	0.1943	1.301	1.334	0.36955	1.816	1.785	0.2457	1.419	1.0985	1.779	1.68	0.901	1.65	0.64465
ENSG00000135521.8	LTV1	42.145	42.1	33.48	36.99	39.45	34.85	38.59	10.45	10.88	12.65	30.03	26.66	13.62	15.89	12.19	14.49	12.82	10.85	18.97	12.48	43.885	60.48	59.99	46.235	36.65	37.09	29.44	37.51	35.99	36.92	50.23	15.91	11.96	13.02	16.07	40.77	30.98	29.54	51.97	45.3	17.515	28.52	40.205	48.92	46.03	32.68	42.66	26.64
ENSG00000224470.3	ATXN1L	24.845	18.67	11.365	20.94	20.08	26.87	20.41	7.3595	6.735	7.6785	13.365	12.84	7.1965	8.268	7.963	8.079	8.466	7.6875	12.03	8.6955	20.48	23.585	18.74	17.155	24.1	20.37	14.045	20.51	14.61	21.55	23.17	6.58	4.634	12.31	4.641	20.51	14.85	8.28	22.26	19.19	7.177	11.19	13.17	20.25	21.89	16.4	15.625	13.58
ENSG00000110696.5	C11orf58	104.4	92.34	70.625	119.1	118.3	145.7	92.72	43.805	48.46	49.69	85.97	63.12	43.275	61.05	41.14	57.44	57.67	37.43	74.93	47.94	101.5	132.95	128.7	122.65	129.5	96.29	54.795	95.455	66.66	90.475	102.3	49.77	33.91	49.35	28.05	92.84	67.24	50.84	112.25	133.3	32.825	89.96	86.005	75.81	75.71	55.02	75.375	52.54
ENSG00000108883.8	EFTUD2	34.15	30.02	33.055	26.33	27.56	23.33	38.34	10.87	13.51	11.805	24.66	24.27	21.275	22.14	10.94	14.75	14.13	9.948	15.91	12.215	35.2	74.6	52.93	34.42	33.69	27.99	26.97	26.625	34.3	28.015	38.44	17.16	14.99	17.7	12.37	36.91	29.45	34.21	37.455	31.96	12.565	20.62	31.03	34.72	37.8	27.74	45.865	22.36
ENSG00000149806.6	FAU	481.3	435.9	333.4	556	508.8	630.4	497.9	237.3	198.6	210.5	313.8	258.5	171.9	201.9	209.2	218.6	251	205.7	306	256	507.45	742.9	494.3	656.85	677.7	539.5	365.35	505.95	364.6	451.9	611.5	235.4	178	237.7	187.4	434.7	322	263.95	496.8	903.9	260.25	365.4	433.9	515.7	510.9	370.5	500.45	322.05
ENSG00000108061.7	SHOC2	36.425	28.15	14.48	27.6	27.9	36.22	27.5	13.21	16.9	12.845	29.37	18.97	14.115	26.62	11.43	19.2	14.94	9.54	13.13	14.33	27.625	57.9	42.99	27.915	29.11	24.47	19.06	22.775	22.65	24.225	28.39	10.68	7.792	10.11	8.299	24.01	17.95	15.03	29.96	23.4	8.057	23.01	20.255	22.42	23.01	20.31	20.29	13.38
ENSG00000136147.12	PHF11	27.135	20.58	26.305	29.91	28.51	29.01	26.14	8.1715	7.991	7.687	4.376	5.116	7.5535	8.422	7.751	12.81	7.88	6.8795	19.58	11.7	28.32	41.26	16.04	29.045	33.74	23.58	15.47	22.605	16.77	22.43	26.42	8.964	5.295	14.23	8.81	28.99	21.29	4.5095	29.155	25.33	10.025	16.56	28.535	21.98	21.75	21.34	37.42	17.435
ENSG00000214827.5	MTCP1	8.5755	7.098	6.2005	10.16	10.22	11.09	8.459	4.4525	3.841	4.3745	5.5985	5.183	3.6635	3.871	3.772	4.541	4.811	3.9405	8.347	5.184	7.6525	11.895	7.86	8.928	10.38	9.147	5.9585	9.8235	4.875	10.33	9.886	9.186	7.079	5.128	4.156	6.191	5.056	5.471	9.4405	11.03	4.4315	8.621	8.4925	5.563	5.802	5.815	6.3005	5.8045
ENSG00000165502.6	RPL36AL	377.65	360.6	344.35	531.1	492.8	597.6	476.6	165.7	168.4	142.85	277.35	238.4	160	194.2	152.2	178.2	182.3	138.5	277.9	199.7	387.5	707.8	442.8	441.8	528.7	455.2	352.8	423.05	334.1	381.75	455.4	200	145.4	210	182.3	395.3	335.9	225.2	410.55	790	363.35	380.5	361.35	321.3	293.5	357	408	379.2
ENSG00000164180.9	TMEM161B	4.8835	4.02	3.8835	4.918	4.857	4.911	6.962	1.5415	1.678	1.868	7.8055	7.65	2.111	2.593	1.745	2.127	2.255	1.4335	2.808	1.754	5.5565	12.15	6.121	6.9565	7.316	5.107	5.4015	4.8315	5.261	4.3115	7.292	2.533	1.456	2.807	2.383	5.727	5.688	1.784	8.834	9.87	2.4365	5.603	5.9845	5.266	5.234	5.731	4.9545	9.181
ENSG00000180747.11	CTD-2547E10.2	1.007	0.9193	0.3621	1.109	0.9057	1.226	1.709	0.20135	0.2387	0.2625	0.8562	0.948	0.3576	0.2828	0.262	0.2805	0.25	0.2152	0.4348	0.2459	1.06	2.007	0.7735	1.234	1.404	0.9295	0.69095	0.8486	0.5845	0.80305	0.9459	0.3887	0.1987	0.3959	0.1817	0.9929	0.9462	0.67985	1.2275	1.172	0.2743	0.5488	0.85785	1.344	1.287	0.8095	0.61635	0.49175
ENSG00000114127.6	XRN1	15.005	9.847	8.1015	11.15	10.8	12.85	15.53	2.4175	2.521	3.016	13.295	11.78	2.9285	3.499	2.61	3.355	3.35	2.55	5.02	2.713	13.765	21.495	13.85	14.325	15.81	9.961	8.742	9.798	9.329	8.807	12.91	4.098	2.516	3.972	6.62	14.41	10.57	8.248	16.505	16.08	4.3195	10.67	12.095	13	14.44	13.37	13.67	6.619
ENSG00000117228.9	GBP1	22.115	23.71	6.498	21.48	21.74	17.22	17.91	2.4445	1.777	3.104	1.3725	1.94	2.0975	1.705	2.856	3.332	1.942	2.444	6.316	4.08	19.86	30.53	19.34	32.17	25.34	26.49	14.035	19.03	7.429	17.48	28.51	5.627	2.752	6.829	12.56	40.06	7.052	2.305	23.64	18.99	1.3035	5.648	17.695	10.2	9.793	16	27.285	8.5205
ENSG00000100281.9	HMGXB4	13.215	10.84	9.4765	10.78	10.64	12.68	15.37	4.273	4.277	4.816	14.1	12.28	4.9795	5.448	4.554	5.07	4.868	4.1135	8.251	4.78	13.925	21.405	23.66	18.85	19.27	11.62	9.117	10.82	12.07	10.33	15.27	4.63	3.042	4.349	3.832	12.14	9.907	6.147	16.755	19.59	4.045	6.759	12.2	13.39	13.3	9.81	9.5395	7.08
ENSG00000114956.15	DGUOK	40.335	36.17	40.655	60.95	51.56	53.56	47.47	26.105	28.89	31.83	46.09	38.15	29.385	38.03	24.61	38.73	40.01	27.59	36.71	25.56	45.07	80.805	53.72	58.37	54.28	35.42	33.765	38.835	32.15	36.815	53.74	17.56	11.08	23	17.95	43.74	31.85	11.235	55.735	62.08	11.485	72.7	51.395	41.79	43.33	35.46	51.195	26.47
ENSG00000090612.16	ZNF268	4.967	5.184	5.931	4.581	5.857	5.842	8.405	2.5405	2.318	2.9045	5.5995	4.766	2.5795	2.806	2.112	3.129	3.28	2.27	3.377	2.091	6.1665	7.512	9.922	6.5785	7.349	5.847	3.999	5.5575	5.108	5.5465	7.986	2.225	1.527	4.361	3.025	4.878	4.925	1.1575	7.2025	9.414	2.2415	6.883	6.8915	4.202	3.965	4.25	4.9605	3.775
ENSG00000189362.7	TMEM194B	2.9995	2.783	2.6615	2.063	2.927	3.176	2.778	0.89945	1.034	0.89745	4.8545	4.28	1.3825	1.8	1.206	1.196	0.9068	0.89765	1.72	1.311	3.233	6.4705	3.126	3.206	3.949	2.452	2.166	2.8355	2.336	2.8905	3.05	1.047	0.5745	1.281	0.8481	3.802	3.469	0.39145	3.307	2.207	0.7394	2.647	2.732	3.41	2.996	2.619	3.844	1.9555
ENSG00000129084.13	PSMA1	86.38	82.15	69.435	100.2	95.21	94.91	81.17	28.065	36.38	34.07	62.88	55.18	43.805	52.17	28.16	40.11	40.41	26.02	39.54	33.84	78.065	161.85	120.3	79.395	77.91	72.92	61.04	73.185	70.93	73.825	81.64	49.79	43.65	46.11	41.28	95.94	59.79	77.99	84.28	75.68	25.035	70.3	75.74	71.38	72.36	62.27	85.18	52.88
ENSG00000062650.13	WAPAL	18.95	16.85	13.63	17.92	16.98	22.41	20.63	5.8695	5.672	7.118	17.74	15.08	6.5215	7.212	6.439	6.565	7.013	6.0445	9.134	6.4895	17.925	40.745	29.02	20.61	20.71	17.62	14.105	16.75	17.59	16.775	20.26	7.094	5.4	7.944	8.361	21.23	15.56	15.57	19.89	18.58	6.6765	11.54	15.895	23.58	24.09	15.58	17.55	11.855
ENSG00000141446.6	ESCO1	7.946	6.573	4.943	8.713	8.786	10.78	10.93	2.8405	2.945	3.1255	11.085	9.413	3.3645	3.804	3.096	4.223	3.525	2.6205	5.704	3.5185	8.2555	18.37	11.7	10.9515	11.55	8.286	6.6585	8.2845	7.654	8.5595	9.467	3.363	2.351	3.83	3.767	7.42	9.497	6.265	9.8635	10.43	3.0965	10.19	9.37	7.582	7.711	7.353	8.6095	5.4495
ENSG00000137054.11	POLR1E	26.435	25.78	15.245	26.2	21.6	28.35	24.98	7.739	7.606	8.316	14.525	11.62	8.7045	9.857	6.533	9.213	11.23	6.8705	11.42	7.554	27.45	48.6	40.12	33.01	32.57	24.09	12.73	20.58	14.97	18.825	30.25	8.214	5.002	5.562	10.59	18.67	14.46	10.6	26.14	47.51	16.12	14.26	20.875	19.93	21.13	13.5	14.305	14.12
ENSG00000253352.4	TUG1	57.97	50.87	33.44	78.11	70.92	85.45	81.25	19.76	19.59	23.285	65.995	69.88	24.395	23.44	19.88	21.74	24.66	18.5	33.21	20.735	61.485	61.645	71.48	89.02	98.59	66.07	49.805	65.61	47.57	61.42	95.99	29.14	18.61	31.7	15.27	71.09	57.04	18.07	107.25	109.7	20.555	68.02	94.5	64.29	62.14	57.75	67.115	36.715
ENSG00000139133.2	ALG10	2.3855	2.045	2.1335	1.757	2.044	1.531	2.523	0.40755	0.4311	0.48725	1.222	1.523	0.5017	0.5647	0.3643	0.6167	0.567	0.36685	0.8525	0.54275	2.3975	10.235	3.726	2.439	2.38	1.261	1.442	1.3515	1.992	1.2805	2.395	0.8211	0.5373	0.7936	0.7578	2.191	2.468	0.6767	2.7485	3.07	1.2745	1.888	1.749	1.879	1.922	1.862	2.175	1.518
ENSG00000146247.13	PHIP	14.84	11.82	5.8225	14.84	13.75	17.41	17.13	3.953	3.612	4.2685	21.645	22.92	4.659	4.678	4.095	5.234	4.784	3.4245	8.392	4.191	16.15	23.925	11.86	21.53	22.15	14.43	8.992	13.655	8.622	12.025	18.98	5.65	3.325	4.189	2.683	16.48	13.13	6.596	21.295	19.84	5.8095	17.32	13.67	12.75	12.61	11.74	12.26	7.721
ENSG00000256294.3	ZNF225	3.0585	2.643	3.2145	2.599	2.787	2.186	3.618	1.1645	1.226	1.7155	4.8145	4.721	1.7935	1.726	1.334	1.477	1.84	1.3475	2.109	1.523	2.9315	4.7865	4.9	2.9395	4.48	3.095	2.163	2.9255	1.663	2.8755	4.358	1.385	1.083	1.451	1.324	2.621	2.703	0.81245	3.9675	5.496	1.188	3.717	3.7795	2.054	2.269	2.718	3.7385	2.0775
ENSG00000256897.1	RP11-17G12.2	0.39305	0.2349	0.441	0.938	0.4609	0.5169	0.5625	0.040595	0.05553	0.06909	0.31735	0.3757	0.0856	0.08272	0.07146	0.0522	0.05059	0.066425	0.1642	0.0584	0.4012	1.806	0.6579	0.2232	0.5865	0.5885	0.3907	0.6332	0.4519	0.5596	0.2611	0.1707	0.1103	0.1289	0.1467	0.6337	0.4986	0.07123	0.7888	0.7973	0.2923	0.3789	0.6059	0.8129	0.6546	0.5191	0.53825	0.2971
ENSG00000092531.5	SNAP23	27.63	24.14	18.315	42.16	32.39	34.82	27.27	5.223	4.618	5.555	8.0575	7.12	4.5205	4.802	5.427	5.662	5.213	4.5275	13.88	7.248	25.02	50.675	34.49	21.85	27.77	18.3	19.52	19.07	16.12	19.585	31.74	11.61	8.258	11.69	7.305	33.05	22.55	13.985	23.595	27.53	7.663	10.34	23.965	15.09	15.73	25.64	34.23	15.83
ENSG00000115207.9	GTF3C2	29.675	22.32	27.33	28.63	29.3	31.74	41.15	8.183	9.589	11.225	32.665	34.14	15.875	13.83	8.96	10.03	12.46	9.1085	12.38	9.272	31.19	62.015	34.93	37.92	33.69	26.78	27.9	27.745	40.66	26.035	38.96	11.21	8.331	18.19	11.21	35.04	34.58	16.88	39.28	38.97	15.685	32.53	35.335	41.81	46.95	31.22	42.19	25.29
ENSG00000151065.9	DCP1B	12.885	9.761	18.775	14.31	14.23	23.2	21.83	3.1405	3.61	3.552	7.358	7.12	4.6185	4.704	2.87	4.833	4.243	2.937	5.117	3.534	12.75	15.345	18.59	23.78	23.36	33.07	13.375	20.365	6.893	20.725	25.21	2.683	1.255	5.919	4.988	11.94	9.02	5.9905	18.79	19.36	4.5375	17.31	17.485	10.19	10.2	10.4	12.035	8.366
ENSG00000144744.12	UBA3	47.035	40.28	44.615	50.85	50.01	50.75	51.87	24.76	26.5	28.99	65.835	55.95	30.245	37.57	26.74	32.88	29.75	24.8	52.06	30.99	45.75	79.555	75.21	57.86	61.18	47.47	36.145	46.2	47.36	48.66	57.13	28.85	32.06	19.67	14.86	50.35	51.07	25.295	55.18	52.73	13.235	44.34	46.205	47.03	46.3	40.4	63.355	27.94
ENSG00000145216.11	FIP1L1	36.925	29.82	30.69	41.9	36.27	44.67	42.59	15.63	16.9	16.27	33.655	27.72	18.38	24.26	15.67	19.4	19.12	12.675	24.6	16.63	35.355	79.56	67.02	42.305	45.6	27.17	25.61	27.94	29.48	26.845	38.18	16.84	10.94	13.93	10.05	35.14	27.8	21.585	41.1	55.21	9.7195	26.98	29.15	33.4	35.19	27.37	34.455	20.99
ENSG00000176953.6	NFATC2IP	30.025	26.39	18.445	28.5	28.83	29.41	46.87	7.9345	9.141	8.871	61.83	53.74	11.475	11.95	9.369	9.533	9.916	7.329	13.15	9.4405	30.905	56.27	30.09	36.97	43.55	33.5	35.345	30.94	31.24	32.14	45.38	12.12	10.05	16.58	13.45	39.77	29.31	16.635	37.375	39.06	12.37	20.74	35.03	28.26	28.16	43.04	58.895	27.04
ENSG00000256525.2	POLG2	9.7815	8.847	8.241	8.391	9.295	8.046	10.07	2.304	2.19	2.475	10.675	9.497	2.6205	2.693	2.441	2.636	2.577	2.002	4.94	2.7335	10.21	19.465	9.067	12.9	16.46	9.264	7.4685	7.635	6.539	6.659	11.66	4.39	3.131	5.632	4.103	10.39	7.663	3.9885	14.555	22.25	4.4595	8.973	11.365	8.689	8.498	10.08	16.045	6.356
ENSG00000215003.4	RPL15P20	0.08267	0.07802	0.05478	0.09328	0.08949	0.1406	0.1156	0	0	0	0	0	0	0	0	0	0	0	0	0	0.08655	0.25	0.1855	0.0792	0.1676	0.1079	0.08468	0.077255	0.08353	0.11565	0.08877	0.03923	0	0.03621	0	0.07658	0.08539	0.05355	0.066095	0.2198	0.05211	0.06485	0.069115	0.08437	0.08973	0.06134	0.05213	0.072515
ENSG00000214922.5	HLA-F-AS1	2.2755	1.524	1.658	3.144	2.238	2.506	2.061	0.40115	0.3665	0.638	0.83065	1.004	0.44355	0.3635	0.3165	0.4863	0.9293	0.41555	0.4663	0.3486	2.1895	2.667	1.071	3.549	4.144	2.179	1.3865	2.3985	0.8358	2.1645	3.345	1.343	0.9307	0.6989	0.623	3.739	1.837	0.30935	2.7895	3.647	0.5858	2.135	3.1205	1.406	1.735	2.553	4.3	1.182
ENSG00000125107.12	CNOT1	36.835	31.03	38.915	36.08	36.86	48.07	52.41	8.5535	9.169	11.105	42.035	40.17	14.5	13.25	9.096	10.58	11.86	8.7055	14.19	9.8685	34.945	124.95	58.68	51.43	45.78	40.51	41.835	41.59	72.88	40.08	46.12	15.88	13.05	21.1	14.27	46.77	41.81	26.635	44.9	49.47	15.91	35.37	36.36	44.61	47.07	50.01	46.505	32.975
ENSG00000011132.7	APBA3	16.065	14.87	12.865	18.85	17.71	15.67	22.83	5.375	5.866	6.254	24.275	25.28	8.007	7.114	6.047	7.537	6.798	5.8895	11.71	6.7685	17.585	32.185	16.21	22.53	26.5	19.45	14.345	17.65	14.62	16.935	19.53	8.656	6.601	13.55	10.08	20.07	18.18	13.335	24.3	29.84	7.8725	21.34	23.255	16.72	17.2	16.4	29.405	14.935
ENSG00000163933.5	RFT1	8.5165	7.544	9.6245	7.574	8.344	7.407	9.511	3.5125	3.717	4.0565	7.5455	8.239	4.739	4.628	3.844	3.752	4.578	3.343	6.115	3.4235	8.914	16.965	19.21	10.505	11.77	6.793	6.2605	7.208	7.467	7.1235	11.78	3.958	2.39	4.301	3.949	8.875	7.349	2.143	13.395	12.87	6.874	7.077	8.516	7.793	8.489	6.782	9.836	7.149
ENSG00000116984.8	MTR	20.235	15.35	10.68	21.57	22.36	26.15	23.85	4.5985	4.908	6.064	17.735	17.84	7.3065	6.797	5.357	6.72	7.114	4.92	9.945	5.7275	18.145	24.605	18.76	23.13	28.13	22.01	10.52	23.09	7.31	21.495	28.67	10.63	9.465	14.67	4.416	17.26	11.33	12.965	36.455	31.49	10.33	13.7	17.865	17.88	19.5	13.23	15.51	11.81
ENSG00000234444.5	ZNF736	4.9045	3.23	2.705	3.966	4.083	3.552	4.807	1.8075	1.915	2.388	4.3285	4.462	2.105	2.492	1.746	2.321	3.069	1.5435	2.268	1.8365	5.4345	10.485	3.811	5.669	6.533	3.465	3.1035	3.244	2.729	3.03	6.501	1.622	0.9435	2.895	0.8881	5.687	4.156	0.96905	8.3035	9.753	1.888	5.631	4.9915	6.336	5.85	4.393	6.927	3.0455
ENSG00000055070.12	SZRD1	53.775	49.61	49.42	93.34	72.38	87.3	63.56	18.115	16.5	19.14	22.21	23.41	17.285	16.1	16.77	17.95	19.43	17.405	32.2	21.63	51.495	105.95	95.33	69.79	64.55	62.98	44.68	71.345	55.9	65.25	73.97	29.84	25.05	35.55	21.07	60.45	37.65	40.82	59.825	75.72	14.8	32.82	55.595	47.16	51.35	49.21	59.36	33.375
ENSG00000111641.6	NOP2	23.335	29.42	18	17.72	21.5	15.33	22.95	8.313	8.971	10.0305	24.76	25.9	12.335	12.27	8.084	10.73	11.33	8.9205	11.46	8.437	24.565	57.625	39.24	23.435	23.64	20.5	21.255	19.53	29.21	19.79	41.47	9.265	7.181	13.5	12.12	27.84	22.62	22.89	26.63	25.68	9.885	26.27	33.66	27.2	26.94	24.57	39.595	17.92
ENSG00000124383.4	MPHOSPH10	25.51	22.94	16.42	25.13	24.78	26.11	26.64	10.795	10.94	12.385	27.95	20.9	12.255	16.42	11.46	16.65	13.18	10.41	20.04	13.09	26.005	38.12	31.92	30.725	29.85	23.27	18.39	21.595	31.66	20.13	32.7	10.84	9.25	9.422	11.38	21.82	23.43	20.185	31.72	33.18	10.27	24.92	25.865	23.05	21.64	19.54	22.225	16.42
ENSG00000196417.8	ZNF765	2.7165	2.668	3.868	2.257	2.549	2.109	3.981	0.80445	0.686	0.87205	1.4825	1.476	0.71325	0.6965	0.8076	1.005	0.8885	0.76475	1.807	0.99045	2.84	5.7375	3.571	3.6005	3.417	2.563	2.385	2.439	2.24	2.487	3.788	0.9936	0.7071	1.447	0.8471	3.247	2.946	0.91515	3.6825	7.304	1.833	2.178	3.9095	2.395	2.49	2.703	3.0965	2.401
ENSG00000204569.5	PPP1R10	29.565	36.34	37.795	36	37	44.47	55.37	15.125	16.89	17.52	44.92	47.68	24.365	22.2	14.9	19.98	18.28	13.895	21.35	15.73	32.2	47.43	41.79	50.835	67.32	40.04	34.62	37.485	36.11	34.805	49.83	12.32	8.526	21.03	24.54	37.34	33.32	16.615	46.165	51.78	20.1	55.91	47.63	32.81	37.76	35.01	48.285	36.49
ENSG00000104872.6	PIH1D1	55.88	44.21	42.735	57.83	53.22	57.14	55.32	29.075	34.28	26.355	73.15	68.09	41.91	47.14	28.64	33.61	31.64	24.2	34.59	28.265	56.415	89.135	55.6	67.825	86.45	56.56	46.55	54.7	52.43	57.055	62.03	21.84	13.7	37.89	29.22	53.27	53.87	30.795	65.355	60.13	22.725	60.26	70.725	62.43	65.62	51.24	69.17	43.83
ENSG00000257591.1	ZNF625	1.5285	1.115	1.7975	1.661	1.691	1.374	2.363	0.60395	0.7124	0.66385	3.5275	3.148	0.8401	0.943	0.5849	1.023	0.7271	0.43095	0.9324	0.64505	1.7465	3.9435	2.153	1.756	2.249	1.699	1.0745	1.5315	0.9414	1.5405	2.356	0.6186	0.512	1.311	0.28	1.708	1.845	0.1407	1.7465	2.503	0.88725	2.36	2.2725	1.181	1.158	1.226	1.8125	1.019
ENSG00000011275.14	RNF216	21.465	17.74	14.435	33.77	27.57	33.38	25.01	8.8715	9.923	11.75	21.725	23.28	13.53	12.56	9.225	13.27	13.39	9.7225	13.42	9.9905	20.455	26.625	24.34	24.985	25.63	36.63	17.01	34.35	12.58	38.34	31.09	15.47	8.409	8.352	5.966	22.18	14.53	12.03	23.265	29.57	8.0935	25.22	23.805	16.17	18.43	22.9	30.655	12.16
ENSG00000167635.7	ZNF146	43.655	43.63	26.405	43.74	44.64	47.73	50.79	22.66	19.32	22.895	51.37	43.46	23.535	24.8	24.82	24.69	22.97	23.73	47.07	29.46	47.45	86.44	75.58	59.45	62.61	45.47	32.58	39.9	34.13	38.74	60.34	22.18	15.44	21.58	19.58	42.7	37.41	35.5	55.13	71.54	16.35	55.22	49.145	38.37	37.33	31.28	37.29	25.905
ENSG00000233527.4	AC092295.7	2.6475	2.487	2.737	4.044	4.161	4.115	5.119	1.932	2.084	2.3955	4.7545	4.174	2.047	2.35	1.872	2.277	2.528	1.9985	3.378	2.2255	3.083	6.074	4.114	2.8545	4.315	3.586	2.467	3.9745	2.164	3.925	4.995	1.59	1.061	3.348	0.6538	3.233	3.377	0.5966	3.7785	5.432	1.5325	5.229	4.998	2.358	2.517	2.709	4.1435	2.576
ENSG00000100462.11	PRMT5	30.87	28.27	29.585	31.41	31.6	36.99	37.97	10.285	14.15	13.75	29.5	31.15	21.14	19.86	10.5	13.35	16.24	9.955	13.14	11.295	35.42	69.22	68.78	45.94	49.22	31.09	27.895	33.7	43.73	33.9	52.35	18.05	14.45	19.38	10.17	30.07	30.37	34.19	48.905	55.75	14.015	29.69	32.69	33.94	36.05	22.61	27.955	23.73
ENSG00000185129.4	PURA	11.085	9.923	9.8215	14.6	13.64	16.33	14.06	5.854	5.844	6.0455	13.77	12.13	5.736	6.828	5.696	7.448	6.439	5.2335	10.18	6.3645	10.9	15.44	16.8	11.41	13.99	11.61	8.031	13.185	9.42	13.38	12.87	5.748	4.154	6.821	3.655	10.41	10.6	6.5045	13.91	14.61	4.024	13.13	12.265	8.619	8.326	9.63	9.4175	7.234
ENSG00000239470.2	RP11-16F15.2	0.4383	0.3952	0.20085	0.4081	0.4448	0.5919	0.3012	0.20555	0.1569	0.1717	0.28415	0.2655	0.14665	0.1425	0.2244	0.2195	0.1815	0.14455	0.2909	0.231	0.54135	0.66385	0.4269	0.38645	0.6332	0.4842	0.2619	0.47385	0.2878	0.3824	0.6456	0.2043	0.1437	0.2184	0.1231	0.494	0.3324	0.2451	0.5692	0.8113	0.26665	0.3275	0.4143	0.4909	0.5342	0.3519	0.4871	0.28025
ENSG00000163067.10	ZNF2	2.635	2.433	3.4255	2.932	3.175	2.572	3.92	1.4655	1.641	1.7665	4.29	4.186	2.4265	2.331	1.564	1.885	1.869	1.475	2.267	1.488	2.7205	3.9925	4.269	3.3535	4.816	3.892	2.529	3.37	2.511	3.5365	4.294	1.34	1.203	2.009	1.228	2.387	2.717	1.8115	4.009	3.912	1.43	3.501	3.798	2.681	3.107	2.311	4.0245	2.4855
ENSG00000255320.1	RP11-755F10.1	2.929	2.181	1.499	4.814	3.35	4.783	2.846	0.60635	0.6951	0.8942	2.7875	3.041	1.0175	0.8668	0.4825	0.8912	0.9132	0.7681	1.319	0.79705	2.6685	4.709	4.162	3.768	5.165	2.454	1.3765	2.595	1.954	2.5785	3.025	0.8174	0.5474	1.978	0.5074	3.239	3.464	0.5781	2.488	2.995	0.97725	2.612	3.186	1.634	1.866	2.396	3.123	1.804
ENSG00000237296.5	SMG1P1	0.50515	0.4245	0.2033	0.5153	0.414	0.5406	0.6668	0.07589	0.08609	0.09381	0.5543	0.6042	0.13335	0.1133	0.09139	0.09425	0.09821	0.077805	0.1673	0.087165	0.4833	0.98705	0.426	0.61255	0.7234	0.3999	0.2992	0.40905	0.261	0.3564	0.4374	0.1868	0.09008	0.1554	0.08758	0.4879	0.4831	0.30485	0.54735	0.4898	0.13915	0.2365	0.38835	0.5415	0.5059	0.344	0.2549	0.2462
ENSG00000144021.2	CIAO1	50.7	46.01	63.845	44.81	45.67	42.52	53.86	19.785	24.67	27.025	49.955	44.59	32.265	37.19	21.04	24.93	28.89	19.915	32.1	23.125	47.935	75.765	71.91	48.795	59.82	40.54	36.805	37.685	42.93	38.925	51.1	23.54	19.58	32.9	28.4	47.91	42.46	26.485	52.89	47.04	22.515	45.85	41.245	39.49	41.98	40.54	53.785	34.025
ENSG00000176715.11	ACSF3	7.7185	6.795	13.21	7.62	7.478	7.699	11.95	2.902	3.676	3.8565	11.795	12.43	5.1685	5.382	3.242	3.882	4.439	3.421	4.916	3.324	8.681	15.32	9.105	10.293	12.48	7.962	10.085	8.0365	6.301	8.208	11.16	3.397	2.895	6.116	6.126	8.612	8.024	4.342	10.645	11.31	4.378	8.369	10.685	8.497	8.904	13.23	13.165	7.7055
ENSG00000197265.4	GTF2E2	28.795	28.6	26.325	22.1	22.86	22.66	25.48	8.266	8.232	8.6495	21.305	19.41	9.182	10.39	7.979	10.38	10.41	6.9645	12.23	8.959	24.295	53.785	42.26	29.74	32.95	24.26	17.05	25.015	26.05	24.63	21.62	9.492	5.958	14.66	13.09	24.56	17.77	7.017	27.395	42.19	20.45	26.09	25.38	23.24	23.74	17.94	24.185	21.04
ENSG00000164933.7	SLC25A32	26.6	24.53	10.115	24.48	24.49	25.82	18.26	5.8315	7.813	6.3135	16.44	14.3	9.9085	13.47	6.787	11	7.36	5.365	11.99	7.965	23.915	36.95	37.7	29.57	26.31	16.55	11.625	16.4	9.632	16.265	26.27	8.997	5.442	8.003	9.667	20.37	11.44	7.829	24.765	25.22	4.9085	26.11	16.955	13.54	14.76	13.17	19.615	8.942
ENSG00000169131.6	ZNF354A	11.155	10.65	5.298	10.79	11.53	11.75	16.18	5.3015	5.699	5.975	13.13	11.83	7.782	7.931	6.113	6.106	6.284	4.988	7.951	5.6515	11.66	7.8475	11.93	13.175	15.76	17.46	9.464	13.59	7.351	14.545	14.66	4.372	3.84	8.133	2.414	12.9	7.763	4.8765	11.53	12.2	5.8405	9.326	14.84	7.516	6.499	8.996	16.18	7.25
ENSG00000187514.10	PTMA	737.8	733.5	258.45	887.9	820.1	1074	602.9	247.9	195.7	278.15	324.05	249.6	183.85	239	299.8	272.4	244.6	257.95	629.9	321.75	701.75	1798.5	677.3	969.95	992	686.2	596.85	526.05	647.3	484.1	823.3	168.6	80.58	313.9	156.2	711.7	474.4	78.025	748.35	876.9	293.25	272.4	491.9	886	774.7	539	624.75	425.2
ENSG00000116922.10	C1orf109	9.2215	7.852	6.8625	8.348	8.524	8.927	8.372	3.365	4.274	3.996	10.22	8.331	4.819	5.978	3.386	4.755	4.936	3.2215	4.616	3.62	9.8355	11.68	11.87	9.212	9.694	7.469	5.6545	7.8465	6.586	7.749	10.03	2.892	1.879	4.471	2.683	6.645	7.746	3.7245	10.05	12.09	3.3825	7.583	8.5535	8.527	8.779	5.538	7.3025	5.2145
ENSG00000196110.3	ZNF699	2.186	1.28	1.222	2.151	1.911	2.22	2.219	0.31355	0.3339	0.36605	2.0265	2.108	0.4907	0.4219	0.3596	0.4487	0.399	0.2625	0.7338	0.3557	1.817	2.8495	3.276	1.807	2.95	1.539	1.0795	1.812	1.159	1.7695	2.918	0.5934	0.4673	0.5307	0.2668	1.915	1.477	0.3416	2.9045	3.419	0.39805	1.545	1.395	1.613	1.764	1.524	1.4025	0.9921
ENSG00000167384.6	ZNF180	5.044	4.108	4.39	4.211	4.726	4.322	6.27	1.6025	1.715	2.09	8.3855	6.946	2.1685	2.317	1.515	2.122	2.506	1.6195	2.037	1.5155	5.6875	7.0775	5.387	6.3435	7.559	4.559	3.808	4.115	4.006	3.8855	7.487	1.755	1.355	2.363	2.249	4.038	4.292	1.624	6.238	7.63	2.042	4.778	5.965	5.066	5.183	5.303	5.8865	3.4665
ENSG00000132967.9	HMGB1P5	7.215	6.448	3.45	7.263	7.242	8.869	6.291	4.527	3.58	3.2925	5.911	4.007	3.043	4.33	3.478	4.364	3.459	2.9625	8.133	4.095	7.0755	11.435	5.111	12.14	13.3	6.733	4.7245	5.84	5.385	5.222	7.142	2.335	1.435	3.04	1.999	5.856	4.424	3.1275	9.2055	7.072	1.624	4.149	6.2375	4.892	4.653	5.302	6.1555	3.8115
ENSG00000077458.8	FAM76B	18.385	10.7	8.113	11.91	12.71	14.49	11.85	3.247	3.259	3.831	14.89	13.44	3.906	4.47	3.878	4.178	3.854	3.13	8.618	4.1855	17.51	21.405	11.08	14.835	18.62	11.65	9.42	12.135	7.767	10.94	15.63	4.063	2.339	4.859	7.705	14.72	11.78	3.1015	26.46	20.22	5.011	10.13	13.05	12.65	12.6	13.77	15.545	8.48
ENSG00000168214.16	RBPJ	52.775	38.02	16.455	34.57	35.25	36.92	41.19	14.035	12.96	14.275	29.605	22.78	13.335	15.84	16.85	18.31	13.08	13.11	34.47	18.85	37.515	51.905	37.97	46.965	43.03	44.4	25.15	30.86	17.38	30.935	41.2	11.91	7.764	9.375	6.7	45.2	23.29	11.945	51.51	39.86	10.845	18.81	30.315	31.79	34.19	26.41	28.24	19.02
ENSG00000043143.16	PHF15	20.505	13.47	21.31	19.42	23.21	26.02	29.18	7.7985	10.47	10.865	32.66	30.79	15.335	16.15	8.995	13.05	13.43	8.8865	15.32	9.662	18.23	29.515	17.76	23.675	30.91	20.33	12.795	24.77	7.53	24.615	28.92	8.114	4.998	10.68	2.642	20.01	15.61	5.818	26.585	27.76	7.641	22.4	20.935	11.82	13.66	21.01	30.015	12.12
ENSG00000219102.3	HNRNPA3P12	0.14495	0.1426	0.11625	0.1626	0.1249	0.1612	0.1499	0.059005	0.07716	0.06647	0.2026	0.2163	0.06989	0.0765	0.06693	0.06404	0.0836	0.057075	0.1018	0.07921	0.14365	0.5111	0.2768	0.15035	0.2281	0.1522	0.14835	0.1444	0.2031	0.15325	0.113	0.06154	0.04189	0.07639	0.05653	0.2167	0.169	0.076545	0.1839	0.3144	0.056115	0.2032	0.12955	0.1827	0.1637	0.1833	0.16315	0.10775
ENSG00000198015.8	MRPL42	12.835	12.72	18.96	15.74	15.59	15.48	14.68	5.4085	5.932	5.27	9.248	7.075	4.4525	6.336	5.432	8.772	6.251	4.1535	10.58	7.631	14.11	31.81	25.33	17.565	20.78	11.2	12.24	10.94	13.64	10.685	17.45	8.187	6.468	11.37	7.166	13.85	11.39	6.287	14.56	15.57	5.042	16.71	15.53	13.72	13.23	11.68	11.58	10.51
ENSG00000143294.10	PRCC	50.795	46.28	37.97	49.63	51.32	58.21	60.5	25.93	31.26	27.96	74.88	71.17	45.37	43.93	26.01	29.8	32.01	22.835	31.87	22.715	52.375	74.23	56.06	68.3	68.2	59.9	42.335	51.835	50.64	51.47	60.69	24.33	20.02	28.61	18.96	53.81	42.52	44.095	60.775	57.97	16.285	47.74	56.69	59.19	62.1	43.42	57.18	35.41
ENSG00000076003.4	MCM6	20.205	14.79	9.069	21.9	17.57	24.5	14.84	5.251	5.89	4.806	22.735	16.92	7.2325	8.506	4.46	6.151	5.888	3.9135	7.718	4.5555	18.23	83.495	31.54	24.905	24.08	11.03	12.315	13.79	16.65	12.63	20.43	5.486	2.287	7.123	2.409	17.25	10.69	6.5325	25.625	21.75	2.937	6.124	11.585	13.87	15.47	15.83	18.855	9.1315
ENSG00000162601.5	MYSM1	22.725	15.6	10.705	16.48	17.3	17.71	23.75	4.12	4.778	4.676	18.615	18.99	7.912	8.832	5.211	5.305	5.029	3.765	12.04	5.5185	24.67	25.055	20.38	20.07	26.12	19.21	17.435	16.88	15.59	15.82	23.42	9.108	5.718	7.124	5.297	21.69	20.36	7.852	30.76	28.47	8.483	16.22	20.15	18.44	18.93	21.62	20.29	13.325
ENSG00000105726.12	ATP13A1	41.925	35.69	41.27	45.47	47.2	43.73	48.64	16.545	19.02	20.625	52.165	58.26	30.795	25.88	17.53	22.18	22.86	17.88	24.2	16.15	45.785	69.005	45.11	61.55	66.99	41.51	40.815	37.26	40.27	33.06	54.22	15.41	10.69	29.04	20.49	52.33	45.46	15.58	58.285	74.72	23.665	64.58	62.22	46.35	49.93	53.67	97.19	36.575
ENSG00000135185.7	TMEM243	26.47	22.5	11.61	28.35	23.76	21.46	20.88	6.1185	6.842	6.021	7.7685	7.281	9.686	11.78	5.711	7.558	7.186	4.321	8.667	6.085	25.95	93.59	31.34	27.145	37.14	12.95	13.61	14.595	13.25	11.635	28.98	7.033	3.18	20.07	2.275	50.55	21.85	1.742	26.23	36.75	12.675	21.48	24	16.83	18.54	22.92	39.63	16.695
ENSG00000137876.5	RSL24D1	61.515	54.67	32.385	82.23	69.95	101	68.38	26.925	31.17	23.325	75.78	54.37	31.29	44.85	25.23	31.78	29.91	17.81	44.33	29.605	64.84	121.55	92.16	73.165	97.72	68.05	40.14	59.195	39.5	53.32	59.9	25.54	17.26	23.8	14.6	54.08	40.49	34.32	62.55	115.9	31.75	45.49	49.025	42.17	35.22	36.9	41.06	44.92
ENSG00000236565.2	HNRNPA3P5	0.4326	0.4284	0.27985	0.4333	0.3774	0.4505	0.2645	0.1798	0.1451	0.1815	0.4705	0.3316	0.1813	0.2144	0.1618	0.1838	0.177	0.1351	0.2783	0.18505	0.43995	1.2385	0.6434	0.46795	0.3609	0.414	0.41315	0.3901	0.6028	0.3899	0.4461	0.2078	0.1202	0.2429	0.1715	0.6349	0.405	0.21435	0.5205	0.77	0.1604	0.4483	0.37365	0.4616	0.4984	0.4527	0.46835	0.29205
ENSG00000188825.9	LINC00910	2.4725	1.466	1.236	1.315	1.442	1.432	3.423	0.75005	0.6846	0.71965	1.6325	1.813	0.6836	0.6373	0.8017	0.7598	0.8841	0.64385	1.25	0.7359	2.4705	2.455	2.427	3.94	3.814	2.158	1.52	2.027	1.014	1.89	3.805	0.4926	0.3012	1.421	0.7318	1.842	1.624	1.223	3.5445	4.48	0.7233	1.454	2.654	1.621	1.755	1.853	3.5075	1.297
ENSG00000153767.5	GTF2E1	7.352	5.786	11.455	6.202	6.727	5.594	7.804	3.2365	3.583	3.9625	7.1625	5.811	4.074	5.385	3.523	3.974	3.901	3.274	5.916	3.8705	6.883	18.685	12.72	6.688	8.484	7.089	6.3835	7.798	6.122	8.5585	7.114	2.753	2.411	3.321	2.8	6.999	5.795	4.2685	6.6345	5.933	3.055	5.772	7.4015	5.453	6.235	6.382	11.055	4.654
ENSG00000130810.15	PPAN	27.49	29.98	19.4	19.89	23	22.03	31.27	10.63	13.92	12.85	34.3	31.18	17.705	20.42	11.63	14.44	14.99	11.865	13.6	10.995	32.83	130.6	45.22	32.075	37.59	28.7	25.33	25.795	34.2	25.425	44.17	11.97	8.961	13.79	12.6	26.23	24.87	22.13	35.655	38.01	14.24	23.52	33.7	40.07	40.23	26.33	42.475	20.525
ENSG00000172869.10	DMXL1	10.235	7.751	6.7755	10.77	11.12	14.89	10.38	3.567	4.051	3.8285	11.755	12.62	4.946	5.62	4.307	4.765	4.047	3.1195	9.937	4.7175	9.46	24.785	11.85	9.525	10.51	8.536	6.833	8.8705	8.667	8.547	10.45	3.955	2.368	4.993	3.389	8.736	8.806	3.626	14.87	11.86	5.2695	7.569	19.08	8.758	9.662	7.725	7.5565	6.769
ENSG00000272606.1	RP11-554J4.1	1.023	0.6165	0.85685	0.9242	1.005	0.9371	1.153	0.31465	0.2955	0.38085	0.61245	0.6381	0.3387	0.2751	0.2804	0.42	0.3678	0.3274	0.6241	0.3794	1.3425	2.287	0.7882	0.97475	2.056	0.7539	0.6565	0.8939	0.5056	0.715	0.7355	0.3492	0.2347	0.7753	0.5154	1.016	0.977	0.38185	1.5115	1.617	0.446	2.217	1.113	0.5852	0.8319	1.037	1.6725	0.5988
ENSG00000164548.6	TRA2A	61.9	65.47	53.62	61.98	64.85	60.07	75.07	37.99	36.79	44.46	114.75	88.56	37.16	45.6	40.95	55.67	48.73	35.345	66.73	41.06	69.58	104.55	70.66	100.08	119	76.42	59.415	68.99	75.54	65.4	107.7	28.73	17.82	35.86	25.77	80.61	67.36	15.71	98.7	135	27.695	92.5	93.03	79.48	68.68	65.51	107	47.35
ENSG00000147854.12	UHRF2	21.315	14.86	9.7265	17.1	17.49	21.31	20.55	4.042	4.537	4.546	30.33	27.8	5.899	6.603	4.517	5.938	5.536	3.7945	8.125	5.2775	20.47	27.12	19.18	23.66	28.74	17.33	13.22	15.98	10.45	15.495	21.35	5.34	3.469	6.016	4.699	17.86	14.9	5.6165	28.34	26.47	6.906	11.61	19.71	17.05	17.13	16.41	21.82	11.01
ENSG00000212998.1	RBM12B-AS1	1.417	1.378	1.18	2.168	1.693	1.684	2.315	0.40965	0.5051	0.55585	1.661	2.625	0.7584	0.6849	0.4493	0.5795	0.6471	0.3658	0.7829	0.43685	1.5355	5.1945	2.542	2.479	3.203	1.708	1.3285	1.731	1.225	1.6705	1.697	1.451	0.7787	0.8887	0.4949	1.908	2.467	1.2125	3.4975	5.559	0.8054	2.715	2.3445	0.8823	0.8752	1.557	1.3265	1.1345
ENSG00000058729.6	RIOK2	9.0585	8.678	6.6745	9.407	9.354	8.931	8.934	3.3625	3.485	3.6765	8.844	7.386	3.979	4.797	3.299	4.341	4.142	3.0025	4.942	3.6925	8.76	14.16	19.33	8.768	9.729	8.776	7.5125	8.548	6.302	8.453	11.67	4.5	3.328	3.304	3.431	7.803	6.847	5.906	10.43	11.84	4.495	8.556	7.579	6.888	7.177	7.073	8.6155	7.22
ENSG00000005156.7	LIG3	8.296	8.268	9.157	12.47	11.23	12.39	17.16	4.0925	4.4	4.7825	15.805	16.32	7.0745	6.422	3.829	5.126	5.751	3.914	6.163	4.0965	11.86	20.305	14.14	19.03	21.11	13.51	10.4	13.155	12.42	13.965	26.19	5.765	4.043	5.195	4.957	12.22	11.43	7.814	16.03	21.4	6.5615	14.88	19.445	14.93	14.78	9.622	15.02	9.624
ENSG00000268970.1	CTD-3099C6.11	2.4615	2.361	1.993	2.841	3.021	2.279	3.654	0.8794	0.8041	1.2555	4.1895	4.033	1.0625	1.122	1.062	1.298	1.5	1.0435	1.697	1.3275	2.9325	3.8115	2.869	3.042	6.274	3.198	3.665	3.0335	2.091	3.02	4.696	1.121	0.8458	2.357	0.5075	2.741	3.543	0.582	4.1015	4.914	1.2885	2.938	4.7455	2.156	2.152	4.357	4.4925	2.914
ENSG00000215883.5	CYB5RL	2.5645	1.813	4.1085	2.537	2.272	2.555	2.777	0.83675	0.9466	0.9034	1.945	1.953	1.2625	1.232	0.8857	0.9506	1.004	0.7128	1.451	1.049	2.402	5.675	4.15	2.5005	3.088	2.238	1.837	2.04	1.625	1.89	2.751	0.9816	0.6432	1.266	1.139	2.317	2.2	1.171	2.8415	3.632	2.054	3.652	2.5625	1.823	1.964	2.115	2.894	2.5225
ENSG00000111364.11	DDX55	20.055	17.68	12.925	14.72	16.35	15.05	19.17	6.289	7.107	8.307	28.135	25.62	9.397	9.227	6.831	8.793	9.487	7.233	10.37	7.637	20.405	31.135	24.28	23.135	27.44	16.56	14.395	14.24	15.18	13.535	24.57	5.776	3.538	7.23	9.143	17.19	15.41	4.6155	25.99	26.92	10.1	20.63	21.57	21.03	21.27	14.89	23.97	12.485
ENSG00000100353.13	EIF3D	161.3	133.8	90.29	151.7	139.6	180	187.8	29.32	32.55	34.27	88.18	74.15	36.945	42.36	29.45	33.24	40.02	29.805	61.53	33.645	164.45	319.5	269.9	189.8	209.6	135.6	113.85	134.95	163.7	131.9	164.7	54.44	41.88	70.58	32.65	136.6	130.2	77.86	156.3	237.9	128.65	85.41	140.3	183.8	188.6	114.5	186.85	131.5
ENSG00000136051.9	KIAA1033	35.145	25.48	21.315	25.46	29.48	31.33	25.25	6.715	5.929	6.8055	15.99	14.91	6.524	7.702	7.365	8.493	7.749	5.5135	19.98	8.8975	27.31	44.595	42.91	32.165	37.91	20.35	15.465	19.66	16.14	18.5	24.99	8.401	5.823	11.16	10.84	29.42	19.52	10.1	38.545	32.43	9.2125	16.48	20.645	17.34	19.14	22.66	34.665	11.72
ENSG00000140265.8	ZSCAN29	8.624	7.318	6.612	8.22	8.892	7.946	12.49	4.08	3.935	5.035	12.715	11.32	5.301	5.35	4.305	4.727	4.716	4.47	7.718	5.118	8.3465	15.11	11.72	10.846	14.01	10.62	9.2385	9.466	8.597	10.105	12.36	3.392	2.764	3.978	4.091	9.256	9.42	5.6825	12.24	11.91	5.5725	9.245	10.85	6.183	6.347	10.79	11.895	7.956
ENSG00000228223.1	HCG11	7.074	6.695	3.188	8.914	8.049	8.054	10.74	2.604	3.185	3.0045	9.9675	7.623	2.966	3.388	2.524	4.135	3.764	2.0985	4.683	2.945	9.1375	8.5585	11.84	11.267	15.31	8.434	5.196	10.415	5.823	9.867	14.49	4.958	2.23	2.212	0.3304	6.99	5.922	3.4415	10.615	18.43	0.7884	2.355	7.996	3.822	3.041	6.533	8.0155	2.85
ENSG00000144233.5	AMMECR1L	22.995	22.09	14.745	17.88	18.89	17.32	20.72	5.15	5.528	5.894	16.9	16.2	6.6075	6.641	5.469	6.736	6.251	5.0685	7.734	5.679	22.72	21.505	24.95	26.37	33.9	18.06	15.84	17.49	15.5	16.32	26.46	7.68	5.966	8.899	8.997	20.3	15.45	6.939	26.255	24.12	8.0435	14.58	20.785	20.61	21.28	15.47	19.425	13.095
ENSG00000068654.11	POLR1A	8.9575	7.448	8.3195	8.46	7.506	7.864	9.493	3.2105	4.187	4.3075	8.4805	8.748	6.133	5.924	3.484	4.579	5.04	3.4125	4.243	3.517	8.412	16.89	18.32	8.981	8.157	8.309	6.8355	8.58	8.671	8.537	12.96	4.599	3.603	3.905	3.264	8.087	5.933	8.1	10.37	10.12	3.5165	9.872	9.0265	8.04	9.296	6.136	7.349	5.7525
ENSG00000164162.8	ANAPC10	8.768	7.352	5.4675	8.826	8.781	10	6.848	3.8935	4.282	3.98	7.2945	5.549	3.5605	5.076	3.72	5.587	4.608	3.363	5.919	5.204	8.87	12.575	8.881	8.704	8.498	6.586	4.1185	6.3095	4.943	6.101	8.23	3.894	2.38	4.041	2.672	7.521	5.685	4.4365	10.855	8.299	2.3595	6.604	6.3585	5.736	5.677	4.233	5.909	3.7985
ENSG00000126254.7	RBM42	103.5	81.59	65.69	124.2	105.6	121.7	110.8	40.945	39.82	43.805	69.905	67.52	46.25	46.65	38.84	49.32	45.62	38.44	69.54	44.305	99.575	101.7	103.7	138.1	130.7	104.7	75.045	104.7	80.99	106.3	123.1	42.1	34.41	59.99	35.63	93.43	68.73	53.79	132.55	109.9	26.32	77.86	103	100.1	111.7	68.53	93.645	58.79
ENSG00000171566.7	PLRG1	30.16	25.52	22.985	34.02	32.7	38.73	33.73	15.955	17.97	22.54	41.385	35.43	20.455	22.58	16.98	22.05	24.22	15.155	33.38	22.125	31.945	46.805	54.41	42.245	43.53	33.84	25.465	31.765	33.44	30.585	40.55	13.8	9.77	15.25	15.16	28.07	27.31	14.98	39.78	39.43	10.73	25.37	29.36	23.9	26.27	28.26	29.995	20.4
ENSG00000123064.8	DDX54	32.47	25.12	29.8	34.2	31.17	38.16	38	10.265	10.79	18.645	19.785	17.68	12.245	13.59	9.906	11.72	20.7	14.92	12.46	8.9385	32.835	57.385	38.35	40.765	43.43	27.34	23.66	27.885	31.39	27.37	43.89	12.6	11.06	20.15	13.96	32.8	29.63	35.39	34.34	41.56	20.645	15.03	31.63	35.83	38.31	26.83	36.3	26.865
ENSG00000185838.9	GNB1L	1.579	1.579	0.7584	1.946	1.889	1.724	2.413	0.89315	1.323	1.066	1.6465	1.618	2.014	2.074	1.049	1.01	1.353	0.94565	1.136	0.87125	1.9065	3.2755	2.841	2.357	2.85	2.02	1.3605	1.6865	1.887	1.719	2.601	0.662	0.3503	0.7885	0.5252	1.77	1.429	0.71265	2.6075	1.984	0.75875	1.27	2.155	2.733	2.771	1.451	3.1345	0.88465
ENSG00000228137.1	AP001469.7	1.3435	0.8212	0.83	1.051	1.073	0.8816	2.172	0.2476	0.3716	0.37005	1.879	1.914	0.5156	0.4194	0.3353	0.4753	0.5786	0.25265	0.6457	0.3402	1.295	2.2365	1.028	2.034	2.141	1.266	1.103	1.192	0.9409	1.054	2.001	0.4286	0.3015	0.477	0.3468	1.463	1.171	0.42295	2.079	2.865	0.58245	2.371	1.7	1.301	1.24	1.259	1.419	0.89345
ENSG00000136381.8	IREB2	15.01	12.1	23.88	10.39	11.69	12.48	15.7	3.5225	4.364	4.4735	16.695	13.22	4.888	5.979	3.758	4.945	5.325	3.368	5.246	3.857	14.075	25.805	19.42	16.4	19.5	12.21	10.525	10.345	12.16	9.903	16.72	5.047	3.616	5.99	5.61	13.47	10.8	9.2485	17.46	19.92	4.866	10.6	13.535	12.98	13.52	12.43	14.395	8.6315
ENSG00000234127.4	TRIM26	29.9	25.66	25.92	32.53	31.16	37.68	43.72	11.975	13.1	15.21	44.09	42.55	17.145	18.03	13.44	18.44	16.32	12.97	22.56	17.425	32.675	63.955	33	40.77	42.96	30.9	30.14	33.08	47.51	34.035	42.74	11.15	8.213	21.18	23.33	38.28	35.88	10.845	37.15	27.38	12.75	32.79	42.3	37.06	37.36	39.01	42.605	26.545
ENSG00000160049.7	DFFA	12.73	13.72	12.755	14.65	14.48	15.13	21.19	10.465	10.52	10.625	14.26	13.38	10.63	12.04	11.11	12.35	11.32	9.168	20.17	13.28	13.63	27.23	26.25	17.95	17.57	17.63	11.635	16.78	14.48	18.025	16.88	7.747	5.549	10.05	6.262	13.71	12.1	7.1715	16.31	20.26	5.7825	13.15	15.165	11.18	11.13	10.43	11.595	10.32
ENSG00000204256.8	BRD2	121.3	105.3	92.065	131.5	123.2	148.7	133.3	43.795	51.23	47.765	173.65	167.9	67.03	67.02	50.93	51.39	52.31	39.095	71.96	47.43	120.3	148.05	103.2	156.3	173.1	122.8	95.34	119	102.5	105.15	158.2	45.33	31.41	77.53	50.87	141.8	106.2	52.615	158.05	171.1	56.685	154.4	136.7	114.6	120.4	103.6	156.35	89.775
ENSG00000068079.3	IFI35	41.46	43.58	57.87	35.99	37.81	24.65	39.24	9.9725	8.248	11.15	4.5665	6.33	9.1885	8.307	8.998	11.48	10.07	11.545	16.05	13.71	42.86	148	37.1	35.265	39.09	45.59	40.675	38.67	12.65	35.545	54.04	17.05	9.897	29.67	20.19	52.24	23.38	4.322	64.87	51.47	8.791	22.34	52.41	17.31	18.11	49.6	67.955	27.375
ENSG00000132661.3	NXT1	27.7	36.59	14.94	38.74	33.81	40.16	28.35	6.309	6.591	6.478	13.315	11.8	6.556	7.288	6.207	8.937	6.947	5.405	11.46	7.4635	32.275	41.755	32.16	35.1	42.96	24.99	19.625	24.975	25.98	23.32	56.83	11.81	5.718	13.89	7.662	33.34	18.71	7.175	29.26	43.22	7.8365	31.99	26.36	30.83	28.59	19	29.94	15.575
ENSG00000120942.9	UBIAD1	9.9495	7.434	7.961	9.149	8.695	11.02	12	3.2365	3.073	4.3015	6.612	6.559	3.563	3.624	3.312	4.18	4.354	3.613	9.092	4.134	9.1325	11.89	11.66	10.643	13.09	8.728	6.9805	9.3365	6.178	9.4315	11.87	4.137	3.653	4.165	4.985	8.001	7.768	8.867	12.835	13.71	4.9305	8.128	8.8685	8.065	8.611	7.204	8.855	7.012
ENSG00000095951.12	HIVEP1	9.3975	7.66	2.6275	7.83	7.716	8.652	6.642	1.9975	3.092	1.822	5.3265	5.632	4.511	4.564	1.642	2.534	1.987	1.4625	1.792	1.6635	8.036	18.765	4.895	8.072	8.475	6.411	4.8645	5.1515	6.718	5.97	7.382	2.695	1.58	2.4	3.962	7.575	6.084	2.4445	7.341	8.154	1.913	8.395	6.0035	7.851	8.529	5.767	6.078	3.1775
ENSG00000129003.11	VPS13C	18.07	13.32	12.68	16.37	17.22	17.95	20.35	4.3785	4.53	5.169	18.69	23.42	6.2215	5.94	4.778	6.297	5.358	3.8995	10.72	5.8435	15.395	29.235	15.68	18.97	23.67	15.99	10.635	15.065	3.853	14.21	18.5	6.701	4.679	5.243	3.419	19.47	12.48	8.1	32.26	26.29	5.7305	26.98	12.935	9.987	10.35	15.01	22.03	11.095
ENSG00000107938.13	C10orf137	9.8305	7.502	5.936	8.72	9.389	10.16	12.12	3.3315	3.923	4.558	20.85	19.35	5.985	5.638	4.279	4.221	5.185	3.5445	5.545	3.608	9.2035	33.785	14.17	16.095	17.78	10.33	8.496	9.3265	7.544	8.8805	14.77	4.314	3.145	3.963	3.229	9.722	10.06	5.6705	14.32	19.56	7.211	11.53	14.835	7.962	9.013	9.995	14.205	7.8725
ENSG00000198546.10	ZNF511	19.925	20.68	18.645	25.32	24.48	21.22	23.54	10.625	11.25	12.24	26.625	27.32	14.195	14.22	10.24	10.69	11.96	10.335	13.31	9.283	21.29	24.755	21.89	30.15	32.47	36.06	24.36	31.15	17.39	28.905	32.06	16.06	13.45	16.07	18.94	24.44	16.52	18.355	26.335	40.27	8.6785	26.76	35.23	15.27	14.84	24.66	24.72	16.965
ENSG00000065883.10	CDK13	21.2	16.07	13.1	18.19	19.48	21.64	23.42	6.343	7.176	8.053	29.17	27.64	10.17	10.28	7.235	8.821	9.32	6.1565	10.33	6.864	19.595	25.365	22.6	22.385	27.82	18.68	15.58	17.975	19.17	17.395	26.38	7.893	5.485	7.724	8.488	18.32	17.92	8.7995	27.865	32.83	7.2205	19.89	21.875	18.92	20.01	16.9	22.545	12.09
ENSG00000187778.9	MCRS1	39.565	33.5	39.125	49.06	50.02	46.36	48.09	25.145	30.74	26.48	46.575	47.53	43.02	40.92	27.32	26.08	27.58	23.62	38.85	24.98	41.74	49.825	46.33	53.105	56.27	48.96	43.545	48.495	44.99	50.005	53.68	43.57	44.3	36.3	18.11	48.08	41.89	31.49	56.78	48.01	21.72	44.87	59.975	40.56	40.66	47.79	58.455	40.09
ENSG00000112078.9	KCTD20	40.445	42.67	25.94	50.85	42.15	45.46	33.97	13.825	15.89	14.85	25.84	21.01	15.22	18.31	13.6	17.6	14.32	11.81	21.07	16.835	32.25	65.36	43.86	39.43	44.08	36.4	21.39	32.61	32.63	31.95	42.94	14.18	9.222	12.43	15.35	37.11	21.55	14.21	42.845	39.63	7.761	21.66	28.05	32.96	34.77	22.45	31.945	13.315
ENSG00000205534.5	RP11-345J4.8	1.599	1.473	0.5579	1.088	1.061	1.202	1.706	0.3244	0.3034	0.32465	1.236	1.002	0.42945	0.436	0.3809	0.427	0.3047	0.3013	0.7129	0.3454	1.5855	2.0775	1.173	1.871	2.529	1.122	1.1135	1.0029	0.8979	1.0035	1.577	0.4891	0.1996	0.5381	0.326	1.316	1.13	0.664	1.734	1.897	0.50955	0.7367	1.1345	1.628	1.685	1.136	1.5145	0.8273
ENSG00000103111.10	MON1B	18.195	16.54	13.105	20.72	20.11	18.72	23.31	11.825	11.01	12.02	19.76	18.3	13.245	13.57	12.45	13.26	12.61	11.275	23.65	14.915	17.79	33.115	22.85	18.455	22.56	14.64	17.125	17.195	18.07	17.825	22.31	6.948	4.946	10.18	11.33	22.48	18.29	5.023	22.045	17.9	9.132	17.01	28.57	13	13.89	20.62	26.145	16.575
ENSG00000119487.12	MAPKAP1	30.36	24.01	36.765	27.41	30.44	36.08	42.98	22.38	24.86	28.8	25.265	24.6	25.52	27.97	19	20.2	32.34	23.14	18.91	19.345	26.545	65.3	48.21	44.225	46.06	44.24	23.76	35.985	25.47	43.42	26.91	20.36	20.05	19	11.9	27.8	21.51	26.62	27.365	26.78	11.67	17.1	27.355	21.28	23.22	21	22.68	22.835
ENSG00000145781.4	COMMD10	16.925	15.98	17.355	17.36	17.53	18.55	17.52	7.2955	7.937	7.6595	10.545	8.37	7.614	11.02	6.579	8.599	8.628	5.803	10.48	8.186	17.645	19.09	19.89	18.305	22.6	16.27	11.91	15.365	12.54	15.145	16.25	12.15	8.935	12.3	6.708	15.84	15.78	5.895	16.545	19.11	7.116	17.8	18.83	10.08	9.686	10.8	15.95	12.495
ENSG00000205871.4	RPS3AP47	1.044	1.046	0.50285	0.9927	1.066	1.19	1.261	0.32175	0.2556	0.24605	0.6075	0.57	0.2585	0.3048	0.2581	0.3186	0.3449	0.20695	0.4406	0.3157	1.296	1.663	1.116	1.311	2.044	1.328	0.77975	1.2225	0.8907	1.0315	1.225	0.3603	0.2114	0.4767	0.2114	1.043	0.8462	0.3861	1.1245	2.43	0.63515	0.7946	1.277	1.243	1.124	0.8076	1.042	0.6691
ENSG00000186283.9	TOR3A	18.035	18.7	16.025	18.28	19.16	16.08	20.3	5.7185	6.878	7.727	5.954	6.572	8.42	8.324	5.739	8.188	9.125	6.555	9.606	7.016	19.635	43.515	21.78	23.38	24.36	17.69	19.195	16.75	15.72	15.975	26.82	7.195	4.771	12.29	9.826	24.03	21.89	11.29	25.19	21.91	10.025	22.25	21.745	18.38	18.32	20.84	44.645	16.865
ENSG00000198134.2	RP11-267J23.4	1.3125	1.243	0.46475	1.317	1.237	1.824	0.7081	0.42975	0.3696	0.51485	0.77545	0.646	0.3444	0.4173	0.6296	0.6193	0.3736	0.4573	1.156	0.65	1.2285	2.4425	0.8635	1.9855	1.685	1.081	0.99985	0.81465	0.9798	0.75335	1.571	0.287	0.1678	0.5849	0.3508	1.321	0.774	0.145	1.396	1.25	0.4422	0.5218	0.74625	1.354	1.212	1.049	1.0355	0.654
ENSG00000197223.7	C1D	12.735	11.83	12.185	16	14.76	16.18	9.898	6.623	8.113	7.2205	12.265	9.645	8.586	12.11	6.405	8.074	8.137	5.7355	10.31	6.9855	13.105	21.635	16.21	13.33	12.76	11.62	9.189	11.43	9.032	10.275	13.05	6.153	5.277	10.02	7.666	13.47	9.825	9.832	15.745	14.38	3.8315	10.96	13.58	10.1	8.811	10.1	14.02	8.8965
ENSG00000124228.10	DDX27	24.365	23.62	13.74	24.63	22.24	26.55	28.05	7.147	8.655	9.1	42.52	39.27	12.945	12.83	7.797	11.74	10.87	7.2635	13.27	8.6255	26.235	39.54	28.78	33.69	38.76	24.01	20.905	22.695	20.86	21.015	32.49	10.28	6.342	11.55	7.309	26.1	21.26	11.125	35.165	47.75	11.27	24.61	28.615	25.94	26.71	22.33	31.505	16.935
ENSG00000077150.13	NFKB2	30.585	36.9	20.205	37.34	31.91	30.64	40.62	3.6575	2.833	4.053	2.1415	2.819	3.7385	2.946	3.045	4.02	3.611	3.3275	6.571	4.6195	33.245	199.6	28.5	33.76	48.87	61.4	31.225	33.775	21.56	32.955	34.23	12.66	7.55	26.21	13.27	60.21	28.93	10.15	42.56	40.71	14.235	17.07	42.295	28.06	26.58	30.67	78.63	22.885
ENSG00000130713.11	EXOSC2	12.72	12.86	9.52	11.65	12.6	12.61	15.7	5.236	6.688	6.5215	25.23	22.48	9.053	9.736	5.534	6.718	7.807	4.941	7.539	5.2525	15.28	30.025	21.72	19.04	22.19	12.6	10.98	13.195	12.9	12.05	20.6	5.697	4.19	6.06	6.73	13.39	11.45	6.3315	20.19	24.02	5.8385	11.05	17.67	15.05	14.72	12.44	17.53	10.66
ENSG00000148843.9	PDCD11	14.99	14.31	11.89	13.59	14.19	12.96	17.06	3.8475	4.436	5.4065	16.66	16.5	6.683	6.695	4.398	5.577	6.018	4.2675	6.516	4.534	17.34	48.16	35.68	20.065	20.2	13.58	12.905	13.415	18.91	12.99	25.34	6.452	5.036	7.589	6.91	16.57	13.48	12.355	21.975	25.1	9.0785	13.86	17.49	20.11	21.66	13.07	19.715	10.785
ENSG00000113048.12	MRPS27	30.87	28.56	35.67	33.48	32.14	37.16	38.36	12.185	14.8	15.045	34.665	30.59	22.395	23.31	12.08	15.22	17.17	11.105	18.35	13.45	30.835	58.81	50.02	39.245	38.03	30.36	23.71	30.735	30.34	31.28	36.71	22.62	24.45	17.39	17.34	25.89	23.73	27.795	36.82	45.94	12.46	27.17	33.16	35.13	34.85	23.19	30.07	21.24
ENSG00000104164.6	BLOC1S6	23.68	23.35	16.84	22.53	22.91	25.01	20.73	13.295	16.03	13.1	26.225	19.42	14.735	22.02	11.02	18.17	17.89	10.345	15.32	13.08	21.28	34.555	29.67	31.87	32.69	19.78	13.41	16.925	12.38	15.015	25.23	9.264	5.282	9.555	7.958	20.45	13.9	8.547	24.705	30.74	8.314	23.95	26.575	13.04	13.05	15.19	18.45	11.38
ENSG00000116455.9	WDR77	24.55	23.59	29.04	27.88	30.18	25.44	52.3	10.185	10.5	11.945	16.535	16.5	12.605	13.22	10.85	14.68	12.67	10.145	13.81	12.845	24.92	51.285	30.46	28.94	25.46	23.69	22.625	23.68	35.08	25.05	46.74	18.6	18	17.29	13.78	27.21	26.42	28.49	25.455	23.49	11.23	23.96	30.345	16.93	16.72	23.36	37.585	26.255
ENSG00000115053.11	NCL	219.05	208	177.2	209.5	188.3	229.6	205.1	93.405	85.73	95.38	230.75	174.1	90.45	116.8	92.42	108.1	104.4	86.4	167	104.9	212.3	540.25	446.2	253.3	258	192.6	164.9	185.05	218.3	171.8	271.4	93.63	68.89	79.45	71.1	195	174.5	168.15	260.75	311.4	119.75	155.6	167.7	216.8	222.6	166.5	208.6	137.75
ENSG00000239272.1	RPL21P10	0.43125	0.2857	0.1799	0.2611	0.2302	0.2221	0.5002	0.03517	0.03823	0.064455	0.22385	0.2569	0.07491	0	0.03696	0.06499	0.06481	0.052665	0.06953	0.045545	0.43235	0.43325	0.3292	0.6611	0.5112	0.2787	0.2282	0.30285	0.2289	0.30905	0.6277	0.09892	0.08106	0.08436	0.06403	0.3986	0.405	0.10285	0.573	0.6409	0.18605	0.2583	0.34925	0.333	0.3972	0.4256	0.3113	0.2346
ENSG00000143621.12	ILF2	110.9	111	103.1	116.6	105.6	101.8	101.7	42.72	47	46.41	92.52	84.59	59.485	62.79	42.35	59.99	50.96	38.855	69.23	50.3	128	250.75	158.8	138.85	128.2	83.42	89.215	78.46	127.8	73.1	142.1	54.95	41.29	85.73	35.12	134.5	115.9	75.33	125.65	137.4	51.285	134.4	98.525	127.1	126.5	87.01	132.15	90.185
ENSG00000164331.5	ANKRA2	23.17	16.61	21.9	24.88	24.15	25.12	26.22	7.8665	8.526	9.093	31.595	25.56	7.9455	10.63	9.249	12.86	10.22	6.879	15.22	9.407	25.585	29.515	24.36	25.135	41.93	22.43	18.095	21.485	16.34	20.605	33.96	8.991	5.605	8.16	8.155	23.55	25.41	7.6345	30.655	45.27	9.236	24.03	30.56	20.03	19.17	21.45	21.68	19.11
ENSG00000102974.10	CTCF	32.785	26.96	21.82	34.27	33.59	44.05	43.56	14.115	14.54	15.095	52.515	40.37	17.685	19.77	16.74	15.88	15.78	12.665	23.17	14.415	33.27	51.91	33.85	43.91	51.37	34.05	27.43	29.385	29.65	28.495	41.1	13.62	9.662	15.02	11.24	31.59	28.23	21.75	42.925	40.95	12.78	24.58	30.655	37.68	39.57	29.69	37.735	21.255
ENSG00000102908.16	NFAT5	14.33	11.26	13.31	13.97	12.96	14.15	23.12	2.619	3.315	3.5865	11.14	11.82	3.7495	4.727	2.804	3.436	3.902	2.498	4.4	2.6365	13.835	21.93	19.03	18.855	23.44	10.94	8.7685	12.785	11.38	12.66	15.51	4.77	2.837	6.193	2.97	15.18	15.44	4.425	16.35	15.06	4.5125	11.86	12.68	15.22	17	10.81	6.9805	6.936
ENSG00000173113.2	TRMT112	124.5	120.6	179.95	164.1	150	166.7	132.8	59.19	74.51	59.125	111.95	94.13	68.755	88.36	58.43	97.45	70.28	52.995	88.41	67.995	128.7	195.55	179.1	192.25	177.1	128.8	81.25	127.9	113.2	113.3	158	52.8	35.52	79.25	50.84	128.6	81.74	51.58	154.2	242.9	43.86	182.6	134.95	112.2	113.6	80.98	144.8	74.39
ENSG00000054267.16	ARID4B	22.25	17.83	12.705	21.62	20.16	25.89	23.94	7.556	7.453	8.6295	33.68	27.59	9.143	10.43	9.169	10.99	9.686	7.7205	18.43	9.593	22.215	25.715	18.58	23.105	28.98	18.74	13.035	17.76	12.79	16.52	26.45	6.868	4.213	5.944	5.843	21.64	20.45	7.1275	28.29	28.23	8.5205	21.77	20.53	16.14	16.46	16.96	23.275	12.855
ENSG00000158435.3	CNOT11	28.07	25.98	29.75	31.55	32.21	27.68	46.43	10.445	11.51	10.935	24.3	23.32	15.655	16.71	10.79	15.1	11.91	9.297	15.83	12.47	30.155	85.32	46.68	32.29	41.03	36.22	40.225	32.925	54.29	35.285	38.46	23.06	20.93	24.34	21.98	36.1	36.77	26.175	29.57	30.14	20.93	27.44	38.355	33.43	33.98	43.48	51.25	37.67
ENSG00000138363.10	ATIC	37.98	35.97	43.6	44.1	44.85	49.58	59.6	23.08	25.42	32.155	23	22.89	29.825	33.26	22.33	30.77	34.92	23.695	33.6	30.06	39.415	148.8	84.96	49.885	50.09	42.75	39.305	40.485	29.24	42.96	45.39	18.49	15.35	27.75	18.98	35.53	23.03	31.01	45.855	46.62	20.93	43.19	40.32	28.27	30.67	36.11	49.72	28.285
ENSG00000120802.9	TMPO	12.85	12.96	8.215	13.72	14.74	13.63	16.67	4.378	4.639	4.282	20.68	14.05	5.177	8.151	5.097	5.681	3.928	3.5635	7.631	4.9935	15.205	95.15	24.48	25.735	28.62	12.36	15.335	11.56	21.41	11.06	23.37	5.223	3.211	6.933	8.456	18.25	14.31	3.458	18.6	45.39	10.625	8.827	14.355	13.6	12.28	21.5	28.79	14.185
ENSG00000106603.13	COA1	6.6315	5.67	5.3515	7.11	6.488	6.29	6.865	3.71	4.805	4.4085	9.2415	8.472	5.347	6.474	3.927	5.097	5.241	3.542	5.837	4.628	7.3465	14.08	8.254	7.949	9.066	5.599	4.5475	5.1475	5.726	5.106	8.497	4.703	4.453	4.843	2.832	7.34	6.676	5.148	9.3545	11.97	4.2315	8.066	8.411	7.038	7.406	6.149	9.8575	5.1055
ENSG00000153006.10	SREK1IP1	7.515	6.722	6.1325	7.999	8.401	9.443	8.74	3.869	3.668	4.565	7.962	6.57	3.361	4.159	3.903	4.354	4.801	4.1675	6.557	3.547	6.6985	12.065	10.74	9.389	8.624	8.766	5.727	8.038	10.44	8.145	9.25	2.606	2.109	3.716	2.673	8.079	5.795	2.446	8.452	8.771	3.023	6.492	8.3735	9.211	9.469	5.581	6.421	5.3
ENSG00000151553.10	FAM160B1	27.805	19.77	16.945	27.12	25.46	24.69	24.03	4.381	5.525	6.139	15.47	13.53	6.4085	8.367	4.337	5.421	7.574	4.687	5.136	4.301	22.64	19.605	27.67	24.59	27.47	19.78	11.485	22.985	9.607	22.075	26	9.415	7.167	5.678	11.04	22.87	13.22	13.58	26.665	27.89	6.3465	14.03	17.11	13.67	14.99	16.19	18.675	12.215
ENSG00000165288.10	BRWD3	6.107	4.157	3.3045	5.849	5.945	6.459	6.874	1.29	1.159	1.598	7.383	6.915	1.31	1.478	1.477	1.955	1.7	1.2625	2.346	1.573	5.9805	12.545	5.184	7.184	6.384	4.954	4.599	4.752	6.976	4.3875	7.424	1.765	1.014	1.755	1.576	6.822	5.497	1.1435	7.974	10.19	2.2875	6.054	4.978	7.749	8.169	6.526	6.3455	3.8615
ENSG00000182979.13	MTA1	53.16	44.04	35.265	50.82	51.48	50.52	68.85	23.27	26.06	25.78	83.3	88.55	32.27	30.48	24.22	26.78	28.66	22.62	30.88	21.235	58.11	63.92	59.57	77.98	87.88	61.57	38.35	56.495	34.9	54.47	84.05	32.05	24.05	24.98	17.7	50.62	45.36	23.26	72.7	97.77	26.755	72.84	72.685	43.64	41.12	44.5	55.93	34.42
ENSG00000151304.5	SRFBP1	8.733	7.811	3.817	5.84	6.589	7.713	8.237	2.0605	2.025	2.199	3.207	2.906	2.068	2.709	1.977	2.515	2.226	1.697	5.182	2.3075	9.373	12.43	10.94	8.2655	8.093	5.952	4.934	5.086	6.502	5.4845	7.431	2.872	1.97	3.191	2.099	6.895	6.197	4.9365	8.8095	6.499	2.199	3.578	5.796	5.589	5.167	4.425	4.578	3.6455
ENSG00000163918.6	RFC4	8.79	7.981	6.1085	9.437	9.565	9.424	9.1	3.827	4.679	4.919	22.505	20.51	6.6335	6.907	4.683	5.037	5.217	4.375	7.475	5.042	9.355	54.39	14.84	14.295	12.53	11.75	9.668	9.6805	10.98	10.395	16.2	4.773	3.261	4.728	3.796	9.067	8.432	4.1875	11.12	18.49	5.2555	9.205	10.535	7.643	7.384	10.99	17.475	8.3105
ENSG00000170142.7	UBE2E1	54.57	46.37	29.14	52.49	54.87	55.42	64.11	38.685	38.3	32.465	61.14	49.64	33.13	41.9	38.41	42.77	37.19	29.825	69.08	45.82	51.575	148.3	78.18	71.59	67.97	60.38	41.27	55.03	62.97	59.425	54.35	20.87	19.93	25.07	13.94	63.63	40.22	32.005	73.395	58.74	13.675	33.42	54.805	50.28	51.72	33.66	47.63	29.14
ENSG00000118873.11	RAB3GAP2	12.41	10.89	8.598	14.02	13.28	15.2	12.53	4.767	5.52	5.4825	16.315	13.29	6.1085	9.022	5.348	7.349	6.551	4.369	7.712	5.4625	11.95	32	19.13	12.15	13.18	10.27	7.528	10.115	9.084	9.836	10.89	5.309	3.398	4.649	4.274	12.06	9.601	6.001	15.895	12.66	3.9135	11.39	9.4715	8.739	9.24	8.58	8.2105	6.427
ENSG00000174106.2	LEMD3	16.49	14.41	10.45	17.45	16.19	18.6	17.44	7.2225	7.84	8.607	28.39	20.07	7.179	11.91	7.947	8.474	9.297	7.63	9.829	6.7965	17.02	21.455	18.1	18.73	22.39	13	13.42	13.925	13.36	12.89	21.21	6.238	4.431	5.828	5.37	18.21	15.3	7.43	20.67	22.67	6.985	11.52	14.19	14.73	15.1	14.74	17.66	11.715
ENSG00000223745.3	RP4-717I23.3	12.905	11.01	16.045	14.11	14.66	16.62	23.97	3.3135	2.903	4.2085	8.252	10.58	4.542	3.587	3.744	4.407	4.626	3.0485	11.4	5.062	17.47	44.305	14.48	11.7	18.04	15.87	13.015	16.11	6.456	14.67	26.64	4.312	2.14	12.39	3.685	18.41	12.47	1.5215	32.915	25.55	7.555	45.39	21.45	12.55	10.62	19.32	22.58	10.165
ENSG00000114209.10	PDCD10	26.515	21.68	17.92	29.2	28.42	32.2	22.28	10.081	11.87	11.825	10.83	10.69	13.475	16.02	10.92	13.27	13.47	9.981	26.09	14.17	24.9	59.965	31.34	23.605	21.32	21.42	24.04	23.12	32.79	24.255	22.01	9.837	8.469	14.08	7.992	25.27	21.3	6.619	31.145	20.68	7.767	18.56	19.29	19.75	18.35	22.68	24.51	18.645
ENSG00000168286.1	THAP11	33.295	29.67	23.485	49.91	46.61	49.77	47.2	16.815	20.49	18.97	39.235	39.53	26.025	26.67	16.77	20.69	22.77	15.855	21.26	17.8	33.21	38.57	36.93	51.265	56.78	54.23	34.005	50.775	31.58	50.31	49.62	20.29	18.94	18.88	11.84	35.82	26.22	33.5	42.785	49.14	15.065	36.72	34.535	45.47	42.58	37.76	50.83	27.965
ENSG00000119285.6	HEATR1	14.58	13.12	8.2905	9.953	11.42	11.51	14.29	1.911	2.081	2.507	5.4615	6.499	3.38	2.915	2.212	2.774	2.777	1.884	3.709	2.2685	14.83	40.57	36.74	14.165	14.59	10.49	8.8545	10.35	11.78	10.45	16.51	4.301	2.825	3.783	3.46	11.1	10.62	5.54	17.51	17.35	6.979	6.436	11.18	12.77	14.04	10.06	12.57	8.091
ENSG00000163840.5	DTX3L	19.56	20.43	15.915	11.62	15.46	10.92	21.77	3.549	2.554	3.483	1.341	1.855	2.784	2.463	3.164	3.659	3.087	3.2815	6.546	4.924	17.56	51.16	23.9	22.1	19.72	22.38	19.11	17.15	16.89	18.005	27.03	5.191	4.215	8.468	16.96	33.28	17	5.951	18.29	17.6	10.965	10.4	20.3	8.096	8.449	22.73	32.13	14.085
ENSG00000254093.4	PINX1	9.306	8.337	5.07	8.794	8.479	9.518	8.155	3.163	3.537	3.7315	10.24	9.398	4.4645	5.341	3.646	4.295	4.028	3.6055	5.988	3.9165	9.686	17.4	10.86	10.87	10.41	9.048	6.5225	8.533	8.855	8.935	9.847	3.899	2.426	5.214	3.978	8.685	6.307	5.301	16.095	11.05	3.5575	6.466	8.173	12.3	11.95	5.809	8.6895	5.517
ENSG00000118971.3	CCND2	21.215	34.39	73.21	61.45	43.92	34.7	47	19.46	25.77	14.475	9.0355	12.58	28.56	33.69	15.34	9.791	14.14	9.8745	13.81	7.5575	25.425	147.45	10.71	46.12	48.85	77.24	47.525	48.97	16.91	41.465	43.05	39.2	35.67	3.571	1.201	34.42	17.44	1.2615	49.615	28.61	16.53	42.39	38.99	21.09	16.69	43.27	32.53	8.029
ENSG00000135968.15	GCC2	11.96	10.35	10.41	11.49	11.98	14.55	21.49	7.4215	8.209	11.53	7.4385	6.475	8.6035	13.47	5.587	8.238	9.941	8.999	8.753	6.802	13.39	19.5	19.89	12.335	16.1	12.77	12.575	11.73	6.96	11.535	15.5	4.699	3.147	7.854	4.116	15.08	13.94	5.035	16.565	19.69	5.568	17.56	16.14	7.267	7.659	17.31	12.71	10.185
ENSG00000143977.9	SNRPG	28.34	32.39	37.1	34.58	35.56	33.64	24.72	14.05	13.83	15.1	19.37	16.82	11.98	14.62	12.96	16.95	15.32	12.96	21.67	17.305	31.055	98.63	61.45	29.115	28.33	31.79	27.605	31.18	35.54	30.18	29.38	18.7	17.88	25.33	16.13	34.58	24.32	17.665	30.845	32.58	10.76	34.56	30.855	21.7	19.73	27.73	37.58	21.67
ENSG00000069345.7	DNAJA2	37.42	35.67	37.585	39.39	37.38	43.21	43.37	24.64	30.47	31.365	50.82	39.06	32.135	48.94	23.76	30.28	34.31	23.05	29.47	23.39	36.78	58.695	47.86	42.225	44.78	43.16	31.43	41.325	39.45	42.62	43.99	29.74	24.11	19.28	17.99	36.78	30.8	35.525	39.565	46.21	11.755	32.52	36.46	38.5	40.55	30.39	37.08	24.345
ENSG00000198862.9	LTN1	12.695	9.279	8.4535	12.22	12.1	14.05	13.12	3.1275	3.332	3.675	11.945	12.13	4.562	5.269	4.018	4.29	4.059	3.197	9.205	4.2335	12.235	15.24	16.11	12.825	16.29	9.301	8.6065	9.654	9.06	9.5605	13.39	4.683	3.089	3.685	3.957	9.796	9.892	7.289	17.73	13.15	6.8855	7.805	11.01	9.924	10.63	9.301	9.522	8.7135
ENSG00000133114.13	GPALPP1	9.4225	7.342	7.233	10.59	10.71	12.15	13.07	4.999	6.435	6.6115	17.695	16.3	6.837	9.411	5.959	8.189	8.151	5.0335	8.674	5.482	9.4705	15.955	12.12	13.2	14.3	11.83	7.507	10.725	6.571	10.685	12.71	4.118	2.751	4.937	3.077	8.872	8.208	4.0645	14.39	16.93	3.4605	11.2	11.02	8.012	8.661	8.001	9.538	6.9845
ENSG00000139687.9	RB1	22.78	21.26	18.23	17.49	22.5	20.22	18.22	7.193	7.585	7.5295	18.83	14.76	6.8295	9.653	8.165	9.32	8.232	6.054	20.15	10.0795	19.185	61.32	19.5	23.79	25.54	15.38	11.545	14.675	24.14	14.41	17.53	8.245	6.73	7.919	4.225	23.68	19.45	13.13	25.895	15.21	4.654	12.09	15.265	9.509	10.2	13.56	20.67	9.2585
ENSG00000260290.2	CTD-2033A16.2	0.37255	0.3296	0.36285	0.3632	0.3055	0.4514	0.359	0.09829	0.1167	0.11815	0.4181	0.3523	0.12595	0.1361	0.09656	0.1443	0.1148	0.077275	0.1786	0.1098	0.376	0.82845	0.4521	0.28815	0.2977	0.2959	0.24	0.30685	0.28	0.26765	0.3589	0.1414	0.0873	0.1854	0.1221	0.4353	0.3317	0.1826	0.3963	0.5871	0.19885	0.3301	0.2853	0.3439	0.3625	0.2808	0.31385	0.24025
ENSG00000112592.8	TBP	19.315	16.73	13.9	18.03	19.18	19.65	22.84	6.438	7.511	7.9395	25.975	23.63	10.185	10.79	7.144	9.588	8.879	6.4885	11.22	7.849	19.47	32.705	23.02	22.21	26.45	21.12	15.94	19.71	15.8	19.295	29.63	7.467	5.427	10.64	7.178	20.4	16.17	9.537	25.42	28.13	7.8485	17.23	21.055	17.48	18.37	18.49	24.985	15.06
ENSG00000143633.8	C1orf131	5.8175	4.775	4.8175	4.867	5.26	4.25	5.497	2.021	2.034	2.3225	7.0935	6.692	2.426	2.402	2.023	2.485	2.676	1.8435	3.945	2.415	5.7745	9.831	7.119	5.447	6.984	5.246	5.8475	4.8865	5.239	4.9935	6.154	2.225	1.684	2.259	3.495	4.843	6.926	2.7865	7.2115	6.726	2.2495	5.362	6.5355	5.532	5.681	7.258	7.237	5.038
ENSG00000137776.12	SLTM	61.68	52.61	30.94	50.31	51.49	54.86	68.93	24.115	20.66	26.13	75.095	60.36	23	27.16	25.84	30.13	27.04	24.615	49.45	30.36	59.265	73.16	53.85	65.715	71.18	54.1	46.665	52.785	59.55	49.54	69.46	25.9	18.79	31.3	21.66	60.16	52.93	31.885	76.065	66.79	18.97	58.38	63.825	62.31	64.63	52.88	71.725	44.335
ENSG00000174652.13	ZNF266	29.12	20.73	16.82	23.45	23.66	24.76	31.47	4.8215	5.467	5.5125	31.5	31.3	7.8595	6.971	5.607	6.541	6.627	5.1425	7.524	5.62	32.38	32.895	12.46	28.665	30.4	29.45	22.26	30.085	18.69	26.315	34.37	8.226	5.74	11.14	6.956	32.68	21.76	6.1085	35.03	39.11	7.5	27.94	45.825	30.58	31.36	28.58	54.73	18.76
ENSG00000177374.8	HIC1	17.13	21.63	5.7215	4.891	9.947	4.897	19.74	1.085	1.226	1.722	1.4985	2.257	1.838	1.338	1.334	1.709	1.173	1.823	1.753	1.872	16.095	25.755	15.55	20.1	27.73	14.04	7.4915	14.145	3.639	16.18	28.82	9.541	5.452	4.624	1.846	14.31	3.977	2.7465	14.715	34.92	1.311	18.44	16.235	3.951	4.836	9.288	7.745	4.8865
ENSG00000107443.11	CCNJ	4.314	4.767	5.393	3.78	4.605	2.751	5.221	1.5215	1.507	2.1115	7.5835	6.854	1.7025	1.832	1.614	2.232	2.395	1.7435	2.51	1.7975	4.424	5.808	6.209	4.8765	7.196	4.897	4.6645	4.678	3.667	4.7485	7.773	1.744	1.328	2.096	1.276	6.594	4.546	1.957	4.4535	5.804	2.551	4.369	5.458	3.25	2.876	4.953	8.7875	3.736
ENSG00000143624.9	INTS3	71.69	64.44	67.82	109.1	88.68	80.85	82.68	26.91	32.92	33.085	74.405	83.31	51.63	44.93	29.01	37.09	40.13	26.135	32.54	27.405	79.65	90.865	60.19	105.7	136.3	94.78	51.31	94.57	43.24	83.855	92.61	32.4	21.67	51.87	27.42	84.83	46.73	19.38	120.5	146.9	22.82	140.9	96.675	53.2	48.48	51.97	85.055	48.14
ENSG00000104408.5	EIF3E	179.7	169.2	107.9	165.4	166.6	215.9	205.9	38.92	34.22	42.285	127.1	99.16	32.87	39.56	33.68	42.1	54.63	35.03	73.97	43.94	174.85	352.65	264.3	222.55	275.3	190.2	114.25	158.15	147.3	139.15	159.8	62	43.97	62.13	39.72	134	136	95.12	151.9	352.5	111.25	116.6	140.6	151.5	133.2	101.9	107.55	115.2
ENSG00000244509.3	APOBEC3C	22.085	20.19	60.585	31.08	24.58	14.87	46.16	2.276	1.464	1.875	0.83635	0.8175	1.1435	1.252	2.064	2.558	1.834	1.545	7.037	3.162	22.025	187.6	87.13	36.85	41.71	38.3	23.28	25.255	26.59	25.98	40.48	17.09	11	5.653	2.117	25.73	28.52	1.6045	34.955	52.01	3.487	6.463	35.145	17.1	16.07	23.96	60.88	14.835
ENSG00000118482.7	PHF3	26.76	19.94	16.705	21.84	19.79	27.91	27.7	7.572	6.753	8.8135	21.81	18.79	7.4305	8.673	7.881	8.746	9.421	7.2675	16.17	8.66	26.38	28.84	24.75	24.975	29.92	21.71	15.44	20.06	11.24	18.785	26.69	8.968	5.163	8.569	7.952	22.29	18.4	11.575	33.24	43.11	7.961	19.01	22.425	19.48	20.99	15.69	15.425	11.75
ENSG00000104714.9	ERICH1	8.9475	6.764	3.256	6.672	6.44	7.328	8.312	1.909	2.466	2.0865	3.1185	3.247	3.067	3.618	2.555	2.53	2.163	1.679	3.745	2.375	7.885	10.51	5.735	7.015	6.826	5.54	4.567	5.718	4.235	5.7645	6.475	2.73	1.571	4.316	2.363	8.901	4.843	2.157	9.5835	7.369	1.924	6.733	5.996	6.491	6.761	5.276	8.8555	3.9645
ENSG00000171467.11	ZNF318	11.78	9.44	7.888	12.84	12.56	13.52	14.06	3.4995	3.785	4.3515	20.165	21.61	5.7645	5.518	3.852	4.521	4.884	3.599	5.474	4.121	11.255	91.39	13.39	19.025	20.43	12.12	8.4405	10.89	7.608	10.715	15.59	4.712	3.7	4.767	4.569	11.66	9.705	5.009	17.82	18.88	4.7215	10.72	13.99	10.87	11.38	10.72	16.375	6.199
ENSG00000225377.1	RP5-1103G7.4	4.2655	4.554	4.428	5.228	5.439	7.106	7.675	3.2735	3.933	3.3695	5.253	5.486	3.9605	4.346	2.871	3.21	3.548	2.462	3.073	2.9745	4.285	14.1	8.551	4.7845	5.89	7.912	7.1395	7.5855	2.664	8.2475	4.749	6.148	5.666	4.928	0.5055	6.33	5.41	1.1985	5.88	4.991	2.6845	4.936	5.1075	2.732	2.873	3.683	3.0625	5.279
ENSG00000153046.13	CDYL	19.015	12.91	6.5975	15.57	14.32	22.41	19.25	4.22	4.281	4.9945	5.5905	5.649	5.0635	5.755	4.223	4.801	5.422	4.155	5.769	4.4565	16.195	24.76	15.03	21.9	22.72	17.4	12.17	15.875	14.17	16.07	19.07	5.228	4.291	4.626	2.489	12.95	10.97	10.565	17.975	12.99	2.639	7.659	10.5	19.68	22.74	10.62	12.105	7.248
ENSG00000115942.4	ORC2	14.845	11.4	9.087	12.49	12.48	13.24	14.08	3.865	4.417	4.7845	19.885	17.29	5.4545	6.455	4.826	5.856	5.206	3.9775	6.939	4.645	16.19	21.225	14.66	15.075	19.07	10.92	11.2	11.98	11.26	11.055	15.83	6.482	5.403	5.872	5.165	13.81	12.51	6.0265	19.02	19.38	6.536	13.35	15.72	15.17	16.53	14.82	16.97	10.69
ENSG00000131023.8	LATS1	12.55	10.28	8.369	12.1	12.52	13.82	14.59	3.78	4.226	4.559	17.16	15.39	4.675	4.994	4.255	4.38	5.003	3.6635	6.909	3.969	12.53	13.325	13.64	17.265	19.48	12.53	8.28	11.52	8.266	11.2	14.71	4.434	2.551	4.604	3.571	11.56	9.747	4.656	15.25	18.07	3.9595	9.261	12.715	9.772	10.12	8.843	9.877	6.1395
ENSG00000166012.10	TAF1D	41.465	39.18	15.28	37.64	35.64	34.64	43.22	17.245	18.72	12.455	25.745	26.38	19.175	21.57	17.56	16.05	15.57	10.485	25.99	16.915	41.545	81.92	53.22	41.22	51.63	28.59	25.255	25.475	32.43	23.435	41.24	13.53	6.672	16.67	13.22	47.27	31.41	20.01	53.71	62.53	34.27	30.53	37.1	33.2	31.44	26.44	33.805	29.35
ENSG00000126226.17	PCID2	20.46	17.15	17.51	25.41	22.86	21.91	23.04	5.229	6.034	6.656	31.875	30.18	9.7615	9.379	6.028	7.542	7.706	5.4575	8.851	5.798	21.05	27.205	29.16	28.445	32.76	23.37	15.885	22.24	13.71	19.905	27.18	12.79	11.01	8.433	8.159	21.36	17.85	9.391	26.01	39.08	9.3355	24.9	25.945	18.86	19.46	16.07	21.885	14.55
ENSG00000138246.11	DNAJC13	23.545	19.28	16.465	32.55	27.34	35.04	30.13	5.921	6.474	6.4985	15.85	14.35	8.909	9.153	6.226	7.516	6.78	5.2815	9.616	7.1615	19.64	31.325	46.59	24.08	27.26	27.73	20.855	24.92	15.56	26.42	25.43	9.861	7.094	10.26	4.876	23.9	16.27	10.145	31.42	26.66	5.4275	12.29	18.805	15.03	15.62	17.86	19.725	11.53
ENSG00000171865.5	RNASEH1	13.845	12.25	10.045	14.63	13.65	16.91	15.4	5.0275	5.921	5.1025	13.325	9.384	5.5355	7.597	5.907	6.903	6.557	4.6985	9.183	6.0725	12.93	27.94	29.98	14.765	15.15	13.24	9.484	13.75	10.58	14.91	14.57	8.609	7.251	6.303	5.193	12.92	10.33	11.72	15.18	12.4	5.3175	8.271	11.11	10.72	11.62	9.633	10.935	8.19
ENSG00000160218.8	TRAPPC10	18.915	18.06	13.29	16.11	17.99	18.35	18.46	9.002	9.591	10.78	24.455	20.94	11.02	14.28	11.74	11.91	11.16	9.281	20.46	11.605	17.66	33.905	18.02	17.92	21.1	17.23	20.305	14.835	17.03	14.365	20.94	7.279	5.745	12.36	8.899	23.69	17.16	9.618	27.195	17.19	6.0895	19.17	15.595	17.72	19.01	24.88	32.44	13.89
ENSG00000234518.1	PTGES3P1	19.55	16.81	18.51	22.87	21.23	29.19	25.27	5.357	5.823	5.821	9.8845	8.012	6.096	8.119	5.733	7.715	6.882	4.6355	12.57	8.16	20.265	25.625	15.52	22.07	23.7	27.04	16.97	23.575	14.56	21.255	21.95	6.755	4.362	9.37	8.075	27.93	12.98	10.985	23.45	25.06	3.6945	9.716	20.07	18.27	18.16	18.83	23.67	8.9415
ENSG00000166902.4	MRPL16	54.33	51.24	82.125	51.07	54.14	50.33	51.89	29.225	37.17	32.65	50.08	43.92	39.07	47.19	28.26	28.58	33.89	27.51	29.56	29.92	53.195	118.4	77.74	52.41	58.24	60.56	57.32	60.48	44.04	63.485	62.5	48.44	53.1	43.44	41.1	47.39	41	42.415	57.77	60.36	24.335	40.08	45.14	36.16	35.43	49.72	70.06	52.095
ENSG00000144747.10	TMF1	18.8	15.6	11.155	21.98	19.88	23.35	18.95	4.4985	5.263	5.238	17.96	13.64	5.2155	7.837	5.483	7.304	5.582	4.333	10.13	5.669	18.35	28.545	32.15	20.635	25.33	15.93	13.85	15.27	13.5	14.8	21.63	7.398	4.257	7.079	5.329	22.52	23.64	9.2925	20.17	22.78	9.1435	22.3	17.88	12.45	13.19	16.84	14.825	11.86
ENSG00000164754.8	RAD21	74.11	73.15	73.855	62.62	59.36	68.11	82.67	49.785	52.11	45.23	111.55	80.26	42.17	60.27	49.82	66.13	54.35	40.44	87.3	56.67	77.6	148.75	81.61	68.17	73.81	89.05	57.885	89.375	58.06	98.46	66.38	33.01	27.83	25.43	19.47	77.7	50.54	39.045	78.935	84.19	15.05	49.2	51.845	52.8	53.74	54	58.01	42.39
ENSG00000180694.9	TMEM64	11.27	9.889	13.605	9.114	8.81	9.352	19.22	2.904	2.505	3.3315	3.2505	2.739	2.5005	3.44	4.03	4.996	3.383	2.934	12.3	4.1295	9.3015	14.775	17.77	19.93	20.56	17.73	8.707	13.865	7.722	16.71	10.93	4.353	2.66	5.257	6.283	11.04	10.75	4.9225	14.27	15.85	5.707	5.923	10.625	9.021	10.02	9.155	8.6905	5.569
ENSG00000155100.6	OTUD6B	10.245	8.969	5.9355	9.915	10.3	10.67	10.01	6.0725	6.242	6.128	11.86	9.947	5.2105	7.425	6.307	7.43	7.218	5.0215	12.98	6.961	10.31	21.345	11.54	11.635	10.09	10.41	6.7545	8.7755	8.11	8.513	9.595	4.345	3.496	4.267	2.745	8.634	7.232	6.8995	15.185	11.97	3.43	7.277	9.316	9.077	8.697	6.342	6.8965	5.2845
ENSG00000184162.10	NR2C2AP	17.305	13.39	9.5695	17.21	16.01	18.62	19.46	5.697	6.303	6.0245	14.235	13.02	7.815	8.387	5.492	6.018	6.661	5.08	10.7	5.6165	19.775	22.63	15.02	19.7	19.86	18.05	13.88	18.13	16.62	20.24	21.83	5.848	3.607	8.362	4.75	13.73	14.88	6.5455	18.71	24.92	7.698	11.08	20.33	22.03	22.67	12.99	17.23	12.375
ENSG00000131503.16	ANKHD1	39.565	31.36	34.78	38.04	35.63	42.04	48.32	9.3905	10.25	11.085	41.615	42.31	14.325	12.86	9.382	11.14	12.02	8.8645	16.13	11.2	39.89	58.315	34.97	52.745	53.81	37.09	34.51	35.575	39.21	32.76	52.12	16.22	12.1	19.74	18.8	48.07	39.88	24.2	49.26	61.06	22.68	46.12	42.845	47.26	48.17	40.09	45.195	31.08
ENSG00000233270.1	SNRPEP4	2.828	2.505	2.4355	2.439	2.445	2.875	2.962	0.85865	0.9541	1.0615	2.0165	2.067	1.098	1.331	0.7753	1.166	1.151	0.9861	1.274	1.0685	2.866	9.078	6.578	2.229	4.971	2.306	2.153	2.038	2.246	1.9255	3.211	1.129	0.7581	1.562	1.075	2.496	2.145	1.257	3.166	4.916	1.056	2.362	2.3465	2.177	2.167	1.922	2.5075	1.9955
ENSG00000243547.1	HNRNPKP4	1.0735	0.9555	0.8786	0.971	0.8834	1.185	0.8048	0.3733	0.4026	0.4873	0.98125	0.8347	0.43845	0.4971	0.3847	0.4792	0.4561	0.3204	0.6991	0.43445	1.061	1.9765	1.566	0.8659	1.033	0.9012	0.79505	0.9563	0.8922	0.88965	0.9993	0.4998	0.3638	0.4821	0.319	1.195	0.8434	0.68645	1.145	1.218	0.35785	0.8194	0.7102	0.8998	1.008	0.8645	0.96485	0.68565
ENSG00000169813.12	HNRNPF	112.7	127.2	81.005	87.46	92.89	98.68	141.6	25.29	20.37	27.155	56	47.26	21.315	23.58	27.82	33.21	23.97	22.815	59.47	31.66	122.3	259.4	218.3	118.65	126.6	109.6	106.3	96.295	123.3	103.15	140.8	35.93	25.47	57.05	70.09	139.6	98.55	48.325	113.4	132.2	43.41	67.42	99.975	122.3	120	120	138.95	88.97
ENSG00000175467.10	SART1	49.76	39.96	27.8	57.27	46.71	57.95	55.46	21.68	22.19	21.635	58.3	52.54	27.885	29.14	21.73	25.71	23.3	20.44	37.8	23.855	48.48	57.325	49.83	77.04	72.51	51.48	39.355	50.86	36.73	48.34	61.14	22.11	16.33	23.15	17.71	53.38	39.57	31.335	63.145	70.08	20.245	48.55	49.225	55.12	60.73	41.15	68.165	35.185
ENSG00000131269.11	ABCB7	22.15	18.16	19.56	17.32	17.81	21.84	20.81	4.56	4.917	6.1995	16.4	13.87	5.735	6.191	4.729	5.658	6.425	4.6785	9.912	5.8065	21.325	48.875	17.45	21.5	22.54	23.13	17.915	19.31	16.66	18.84	20.17	14.51	16.76	10.63	10.25	20.04	15.94	21.64	23.155	24.98	6.882	16.17	16.29	20.53	21.58	18.53	19.14	15.525
ENSG00000197779.9	ZNF81	1.817	1.734	1.4695	2.163	2.17	1.965	2.561	0.7001	0.6506	0.83095	2.384	2.879	0.96855	0.8446	0.7329	0.8315	0.7597	0.63075	1.5	0.84545	1.9225	3.1665	2.38	2.734	2.829	2.022	1.976	1.898	1.667	1.986	2.623	1.36	0.9303	1.037	0.6836	2.404	1.918	0.8738	3.172	3.05	0.7026	2.976	2.4805	2.459	2.175	2.204	1.9715	1.1785
ENSG00000110172.7	CHORDC1	9.421	11.06	8.7	11.38	12.14	10.49	9.596	6.243	7.005	7.1065	8.6165	8.066	6.734	10.78	8.004	11.33	7.759	5.2605	11.04	8.076	10.095	16.515	10.76	12.89	14.43	9.473	7.339	9.7725	8.593	9.0655	11.9	6.219	3.949	4.352	4.612	11.33	8.425	4.192	14.04	17.46	3.579	15.74	11.94	7.498	7.071	7.316	10.46	6.56
ENSG00000144224.12	UBXN4	66.55	62.4	64.17	58.83	60.82	63.99	76.86	24.325	24.39	26.565	66.85	58.71	25.25	31.47	26.97	32.97	28.4	20.95	58.4	29.39	69.43	94.36	86.79	74.24	87.12	54.2	52.695	49.67	52.06	48.495	77.25	28.33	18.25	34.02	40.4	75.32	70.02	41.9	79.255	86.74	42.1	66.4	69.12	65.37	65.43	65.2	62.58	50.465
ENSG00000122557.5	HERPUD2	33.595	26.16	14.215	30.54	32.18	37.53	37.79	11.745	14.66	15.46	26.805	26.23	15.98	16.61	11.59	11.95	17.5	12.345	18.35	11.065	29.19	33.755	34.7	32.38	41.26	30.73	21.1	27.875	23.27	27.52	32.87	11.2	6.846	10.46	13.38	32.57	23.66	10.59	35.38	52.17	15.45	22.26	24.895	26.37	28.27	23.04	29.325	16.72
ENSG00000100029.13	PES1	38.37	35.42	33.56	35.61	36.39	35.62	44.27	14.415	16.08	16.09	26.545	25.63	20.935	21.98	15.26	19.24	18.01	14.44	21.51	16.68	41.925	78.955	83.65	47.89	47.93	34.66	29.98	34.945	40.34	34.53	50.89	13.54	9.482	24.17	17.35	37.6	32.71	25.83	53.255	50.95	24.31	27.08	40.585	47.72	51.29	29.55	41.845	31.3
ENSG00000166181.8	API5	45.14	38.28	35.19	47.28	50.32	59.42	53.89	22.615	24.37	25.06	80.965	56.68	25.6	38.78	23.72	27.94	27.01	19.865	44.82	23.02	44.29	88.005	74.78	57.53	60.45	50.77	38.67	47.045	44.23	48.93	54.58	15.63	11.29	24.91	23.99	44.32	42.55	24.085	55.38	48.81	20.635	34.23	45.37	45.03	46.88	40.57	43.83	33.765
ENSG00000131051.16	RBM39	123.65	123.6	93.155	115.9	112.7	119.8	136.6	39.205	38.96	48.185	152	134.2	48.81	51.88	43.61	52.25	50.77	39.735	69.7	45.63	140.9	143.5	136.9	169.95	221.4	130.9	105	127.6	93.62	113.15	175.7	49.21	33.27	67.78	57.31	143.7	117	52.54	181.4	233.5	52.34	149.3	160.15	121.1	112.3	129.9	182.9	97.155
ENSG00000185753.8	CXorf38	7.369	5.643	5.188	5.449	5.124	5.134	8.645	1.414	1.377	1.7755	4.4665	4.319	1.749	1.654	1.511	1.822	1.807	1.295	3.587	1.7805	6.854	22.08	7.647	6.541	10.27	3.876	4.692	3.428	4.137	3.1955	5.815	2.024	1.207	3.542	2.218	9.384	5.057	1.6355	7.5575	7.396	1.9565	3.699	5.0675	4.432	4.893	6.363	9.7065	3.15
ENSG00000010165.15	METTL13	16.805	14.46	20.025	15.95	14.72	13.19	18.9	6.0555	7.454	7.8885	22.21	19.49	11.655	12.57	6.324	8.001	9.021	6.1965	10.02	7.3765	17.185	32.875	33.26	20.075	22.74	13.72	14.89	14.465	14.83	15.62	23.51	6.861	6.601	8.445	7.423	17.33	16.57	10.955	21.905	18.19	6.9755	10.9	16.255	17.51	19.25	15.44	20.68	13.07
ENSG00000130348.7	QRSL1	7.0715	6.024	6.519	5.481	6.504	6.603	8.505	3.485	3.483	4.3975	7.7835	6.233	4.183	4.638	3.856	4.542	4.615	3.63	7.118	4.247	7.4905	16.77	9.789	8.0205	7.939	7.676	7.951	6.6685	6.538	6.834	7.936	5.635	5.71	6.008	3.899	6.57	6.836	10.36	10.525	8.594	3.2195	6.7	6.9865	6.208	6.563	8.243	12.81	6.658
ENSG00000241014.1	RP11-244H3.1	6.7015	3.498	3.9715	5.701	5.51	5.89	8.395	1.567	1.651	1.633	6.3705	5.931	2.027	1.861	1.31	2.406	2.561	1.4655	1.798	1.522	5.794	5.057	5.426	7.261	8.165	3.889	3.5005	5.0075	2.191	4.1555	11.57	1.448	0.7979	3.21	1.598	7.224	3.219	0.5733	10.115	7.974	1.794	6.245	6.9745	3.18	3.581	5.57	8.971	2.6
ENSG00000103199.9	ZNF500	8.2035	5.369	5.2295	8.33	8.221	10.03	11.23	2.623	3.524	3.2715	10.61	10.87	5.1955	4.681	3.13	3.785	3.779	2.9485	4	2.8495	8.4845	7.3675	8.284	13.785	15.36	9.176	5.744	8.34	4.928	8.0015	12.7	2.94	1.835	3.925	2.27	6.929	7.1	2.5975	12.21	15.3	2.739	8.939	11.465	6.685	8.193	6.11	11.39	4.8075
ENSG00000172315.5	TP53RK	8.3665	9.637	9.401	11.32	11.08	9.228	15.04	4.15	4.266	4.153	7.661	6.464	4.4065	5.27	4.664	6.521	4.609	3.578	7.992	4.836	10.295	17.495	18.84	13.705	15.05	10.86	7.9295	11.15	11.53	11.04	14.14	4.185	3.037	5.303	4.844	10.3	10.71	4.632	11.415	11.53	3.751	12.1	14.205	14.44	13.57	9.29	12.215	8.515
ENSG00000131508.11	UBE2D2	58.565	48.47	35.535	66.28	65.91	79.51	59.56	39.56	43.59	38.955	59.275	48.79	43.655	56.52	37.76	50.69	46.14	33.84	61.99	43.22	54.635	94.32	60.6	70.725	82.39	57.49	49.03	58.235	57.14	58.37	72.61	31.54	25.42	32.62	17.47	59.59	44.82	52.895	72.555	59.58	20.165	55.58	49.4	51.83	53.97	44.72	55.645	34.295
ENSG00000115289.8	PCGF1	15.155	13.67	11.505	13.72	15.21	13.31	14.67	5.829	6.698	8.175	18.565	17.37	9.2855	10.44	5.875	7.861	9.278	6.4345	7.024	5.8145	16.375	19.1	18.4	16.39	17.77	12.93	11.33	12.85	11.93	11.775	17.1	6.947	5.397	9.305	7.661	17.03	13.18	7.875	17.305	16.06	6.1065	18.74	14.615	13.87	13.68	11.07	14.095	11
ENSG00000101413.7	RPRD1B	22.22	20.85	17.21	21.44	20.89	21.89	31.62	6.7015	7.52	7.6485	22.69	21.61	9.259	10.4	6.288	8.663	8.816	6.2095	10.27	7.3975	21.625	35.47	25.04	28.245	30.96	21.47	18.045	23.44	20.94	25.625	32.68	20.34	13.06	12.11	28.64	24.02	19.05	25.465	27.065	27.9	8.743	20.1	26.83	21.74	22.9	21.15	24.66	16.08
ENSG00000104897.5	SF3A2	111.85	78.88	42.275	124.2	105.8	127.4	121.1	24.905	25.34	30.505	119.7	133.6	43.85	34.36	26.76	29.21	33.4	27.785	47.03	25.285	111.9	152.75	86.8	156.95	179.6	111.2	84.57	101.25	88.59	96.86	155.1	36.03	24.72	44.38	25.84	107	78.84	38.805	145.15	222	36.765	96.87	124.6	130.5	136.4	89.86	122.6	65.43
ENSG00000157500.6	APPL1	25.475	20.45	13.665	21	23.1	27.76	25.18	8.3855	10.33	8.107	28.265	22.02	10.89	14.33	9.846	11.64	9.167	7.149	16.67	9.9415	23.15	40.535	27.53	27.715	32.4	21.75	15.165	19.735	21.74	19.445	26.99	11.09	9.884	8.156	5.778	20.13	20.16	20.265	27.825	31.58	18.085	16.59	18.9	22.17	23.13	16.54	15.405	15.505
ENSG00000065548.13	ZC3H15	46.515	48.78	43.865	46.2	46.09	52.63	46.2	30.405	36.49	26.84	62.47	48.55	36.37	53.05	29.23	38.05	35.66	21.115	40.8	28.55	47.34	99.74	74.96	54.91	59.22	44.19	37.84	41.565	42.97	40.71	48.56	23.53	14.29	25.52	21.02	43.98	40.67	30.67	49.88	53.18	24.28	45.92	43.6	50.95	47.92	38.12	38.285	31.635
ENSG00000136161.8	RCBTB2	18.87	16.25	15.23	23.02	24.6	19.32	22.07	6.4735	7.578	7.3885	10.065	9.395	7.2435	8.235	7.668	9.732	8.518	6.099	22.43	11.305	18.725	45.915	13.38	22.43	29.56	14.6	9.251	16.835	18.09	16.11	20.56	10.17	5.877	12.04	4.557	17.46	32.35	4.363	21.585	28.98	4.2565	24.07	24.365	6.453	7.201	9.719	27.29	8.884
ENSG00000228507.1	DAP3P2	0.2596	0.1411	0.15755	0.234	0.21	0.2848	0.1922	0	0.02431	0.022075	0.1222	0.1013	0	0	0.04192	0.043	0.05129	0.01811	0	0	0.19995	0.38365	0.2236	0.48755	0.4157	0.2102	0.23485	0.2381	0.148	0.2061	0.1316	0.0546	0.03786	0.09484	0.05025	0.2188	0.1851	0	0.26405	0.3179	0	0.213	0.1904	0.2345	0.3214	0.3362	0.3474	0.082315
ENSG00000136536.10	MARCH7	50.02	43.79	30.79	54.53	54.2	57.93	51.65	13.01	14.09	16.955	49.425	47.22	15.39	18	13.3	16.58	17.42	14.565	21.09	14.2	49.35	69.35	53.56	62.52	60.2	47.54	31.26	43.79	64.63	42.835	55.07	23.75	19.74	17.7	18.08	57.33	41.37	35.48	60.7	64.27	11.995	41.85	47.53	44.67	43.75	35.16	46.13	26.29
ENSG00000135446.12	CDK4	64.79	61.9	77.525	62.03	60.6	59.06	68.26	13.495	13.26	14.445	25.335	27.02	14.825	14.24	12.4	16.13	15.81	12.51	23.38	16.33	65.445	137.65	144.2	113.345	120.8	57.06	45.755	51.61	46.16	45.97	82.86	28.93	17.85	28.26	16.48	61.03	42.31	20.365	73.335	113.6	29.265	66.44	55.05	51.9	54.12	40.27	48.685	38.63
ENSG00000145715.10	RASA1	29.96	20.49	15.205	26.89	26.46	25.41	27.73	11.06	14.75	10.011	32.7	26.17	17.23	25.05	10.77	14.18	11.18	7.1345	16.67	9.971	27.435	35.29	36.74	27.675	33	19.72	16.005	17.47	17.85	16.19	27.32	8.444	5.541	9.63	5.136	22.99	21.55	6.547	36.295	38.85	7.5015	22.77	18.435	20.96	21.79	19.27	28.575	12.11
ENSG00000236287.3	ZBED5	15.345	12.25	9.305	21.31	18.91	18.73	19.21	4.6395	4.822	5.5015	20.69	20.38	7.306	6.785	5.181	5.725	6.177	4.6625	7.374	4.9325	17.08	16.785	14.11	23.745	25.96	18.26	13.12	16.73	11.71	15.045	25.57	7.916	6.32	8.745	3.322	17.71	14.2	6.869	24.555	30.26	6.232	18.43	21.96	17.95	16.24	16.39	23.515	10.41
ENSG00000114316.8	USP4	29.385	24.88	17.28	31.37	30.41	33.52	32.86	11.475	13.87	18.02	37.905	37.66	18.28	19.07	11.23	13.28	18.71	14.225	16.61	13.755	28.385	45.305	33.24	35.315	36.12	27.6	19.59	28.835	22.91	28.735	31.18	14.3	10.46	12.87	8.749	37.31	21.26	11.975	37.95	31.47	8.0875	19.46	29.665	29.43	30.98	21.59	37.575	15.11
ENSG00000150433.5	TMEM218	13.34	12.36	14.725	11.77	14.38	12.02	14.56	4.4815	3.702	5.1675	7.723	7.984	4.1295	4.012	4.101	5.094	4.871	4.1215	8.537	5.0155	13.835	14.63	15.49	16.925	20.24	12.85	9.069	10.91	9.037	10.055	15.28	4.699	2.263	7.291	4.688	13.03	11.44	3.279	19.235	17.75	5.9165	15.77	14.645	8.429	8.406	9.802	16.33	9.242
ENSG00000008018.8	PSMB1	151.05	123.5	106.5	149.2	143.1	162	106.4	42.68	43.57	49.205	68.12	61.81	48.185	55.2	40.35	59.23	56.11	42.805	78.15	51.295	132.4	180.75	147.5	145.1	132.2	127.4	98.14	124.5	102.4	119.5	141.8	67.51	58.77	69.11	77.17	141.4	90.86	101.2	163.2	126.3	45.61	123.1	116.55	122	130	101.1	133.7	79.32
ENSG00000136874.6	STX17	9.596	8.288	8.4355	9.589	9.745	12.18	12.67	4.0665	3.951	4.0005	6.2995	7.633	4.531	4.812	4.246	5.35	4.397	3.4715	8.954	5.172	10.575	17.915	10.01	13.79	15	11.07	7.881	11.07	11.36	10.88	10.28	4.869	3.547	4.732	5.424	10.63	11.99	8.777	11.415	14.34	4.885	11.26	12.735	12.79	13.28	8.24	6.574	7.0715
ENSG00000137145.16	DENND4C	27.17	19.37	12.175	19.86	19.4	21.52	30.84	3.798	3.793	5.0615	17.525	17.46	4.733	4.52	4.08	4.444	5.549	4.029	6.247	4.2435	22.93	28.995	17	24.34	26.77	19.19	15.82	18.885	14.88	17.9	23.86	9.374	4.075	6.287	5.088	24.8	16.99	5.577	24.76	26.34	6.016	12.17	15.845	23.84	24.41	16.58	11.03	12.675
ENSG00000111880.11	RNGTT	8.0885	6.765	7.524	10.56	9.982	12.7	8.485	4.183	4.759	4.4645	15.13	11.54	5.4715	7.776	4.471	7.626	5.081	3.4985	7.042	4.4455	7.6595	31.995	14.22	11.415	11.27	6.962	5.3335	7.062	8.812	7.481	9.921	4.189	2.719	3.297	3.915	8.119	5.912	3.8815	10.135	8.618	1.9895	9.603	7.0855	7.39	7.769	6.88	12.14	4.3065
ENSG00000124151.14	NCOA3	26.445	20.33	10.005	29.43	26.02	37.57	24.5	2.937	3.259	2.9815	11.31	10.67	4.03	4.503	3.728	4.072	3.05	2.447	7.777	3.994	20.79	97.49	29.02	24.38	22.34	16.85	13.85	16.585	21.01	17.095	23.59	8.707	8.003	7.031	5.114	31.35	17.48	17.61	28.085	23.49	6.1545	11.41	16.13	22.1	23.23	18.85	37.33	12.105
ENSG00000198960.6	ARMCX6	9.1495	8.31	11.435	11.3	10.88	12.28	11.04	3.5725	3.808	3.599	5.701	5.665	3.937	4.393	3.634	5.007	4.031	2.8235	8.229	4.4565	10.565	15.95	17.15	11.88	15	9.143	6.512	7.5645	7.452	7.172	10.51	4.892	3.009	5.834	2.206	10.8	9.921	1.728	11.885	11.8	6.7965	13.21	10.415	7.748	7.4	7.658	16.315	6.5355
ENSG00000135387.15	CAPRIN1	51.545	49.02	36.115	53.67	53.06	52.92	59.59	23.425	24.96	27.855	55.51	42.83	27.755	36.26	25.21	27.62	28.99	20.31	39.93	23.21	51.485	108.1	105.1	63.35	70.68	41.99	35.96	36.545	45.08	36.25	52.35	23.06	15.65	26.85	12.58	52.23	40.9	21.045	58.265	61.19	19.855	41.17	42.56	40.91	43.41	33.35	36.26	29.94
ENSG00000127957.12	PMS2P3	7.996	5.712	5.4215	10.48	9.553	10.26	11.93	2.693	3.201	3.146	15.545	15.39	3.7365	3.653	3.159	3.854	3.617	2.8105	4.845	3.0205	9.059	15.125	6.507	11.545	14.12	8.861	6.961	8.094	5.697	7.3525	12.49	3.169	1.767	5.351	3.048	9.354	9.481	2.28	14.265	13.88	3.195	13.31	13.19	8.583	9.448	7.987	11.775	5.691
ENSG00000111224.9	PARP11	4.8845	3.947	6.8215	4.031	3.756	3.765	5.051	1.785	2.1	1.9965	3.1235	2.668	2.236	3.04	1.629	2.636	2.22	1.4175	2.852	1.941	4.9775	6.9235	5.509	5.923	6.659	3.876	2.774	3.1245	2.43	2.9175	4.422	1.513	0.9138	2.136	1.346	4.352	3.52	1.0075	5.4705	9.627	1.4175	3.904	6.575	2.124	2.131	3.478	5.0685	1.687
ENSG00000175073.7	VCPIP1	7.1125	5.121	4.7005	6.779	6.499	7.103	6.562	3.256	3.902	3.549	6.7315	5.158	4.005	6.28	3.218	4.104	3.833	2.9665	4.267	3.6205	5.8995	10.255	8.196	4.9265	6.248	5.311	4.8985	5.2285	4.654	5.4545	6.166	2.274	1.712	2.255	3.302	7.09	5.492	4.367	7.253	5.307	2.3805	3.41	5.1075	4.603	5.039	5.642	9.265	3.9805
ENSG00000164323.8	KIAA1430	19.545	15.08	8.9315	26.89	20.84	32.13	19.62	4.6565	4.69	5.316	9.693	7.84	4.254	5.415	5.358	5.53	5.328	4.111	9.078	5.332	17.21	28.37	28.13	19.79	19.21	16.41	8.1525	15.47	9.978	14.985	17.57	5.498	2.591	6.944	6.255	13.66	11.65	3.923	20.465	19.34	4.853	9.919	13.73	11.12	11.7	7.724	10.525	7.006
ENSG00000172661.13	FAM21C	13.82	9.95	9.706	11.63	11.16	14.73	15.59	3.296	3.472	3.934	12.45	14.43	4.938	4.712	3.508	4.497	4.503	3.175	6.663	4.0335	12.095	17.38	21.28	12.825	15.52	11.16	11.475	10.875	7.873	11.045	13.05	6.663	2.986	5.357	2.145	13.16	9.583	4.968	14.52	16.75	3.3195	9.126	9.156	9.475	10.79	12.06	11.505	6.514
ENSG00000234825.2	XRCC6P2	0.4638	0.3755	0.5141	0.4401	0.4799	0.665	0.4602	0.11375	0.137	0.15175	0.3067	0.3269	0.22035	0.2091	0.1215	0.1559	0.1668	0.11835	0.2348	0.1562	0.4428	0.70485	0.5389	0.47	0.5878	0.4771	0.34545	0.45695	0.4115	0.4024	0.6396	0.2527	0.1729	0.2004	0.1284	0.5242	0.3244	0.36095	0.55265	0.6892	0.13605	0.397	0.39305	0.4236	0.4889	0.3421	0.44745	0.2999
ENSG00000221184.1	MIR1254-1	1.3675	1.029	1.219	1.222	1.125	0.7978	2.464	0	0.2373	0.24615	0.98815	1.142	0.2974	0.2811	0.2111	0.2997	0.2813	0	0.3587	0.28035	1.603	2.76	1.975	1.7585	2.914	1.067	1.2075	1.165	0.941	1.0635	0.6596	0.4003	0.2507	0.557	0.3856	1.746	1.472	0.3173	1.5885	2.1	0.78085	1.35	1.135	1.569	1.343	1.774	1.662	1.0465
ENSG00000236165.1	PRADC1P1	0.57715	0.3736	0.3158	0.2617	0.3416	0.276	0.5992	0.14255	0.1508	0.15205	0.40005	0.4261	0.17005	0.1796	0.1134	0.1462	0.1735	0.1111	0.1741	0.1162	0.49315	1.231	0.3258	0.5437	0.9422	0.4271	0.47285	0.38185	0.2748	0.465	1.315	0.3439	0.2613	0.1478	0.2185	0.7676	0.48	0.4585	0.72015	0.7338	0.2376	0.4205	0.4291	0.453	0.5452	0.8188	1.1615	0.32935
ENSG00000231369.1	RP1-40G4P.1	0.47075	0.4093	0.29325	0.6042	0.4664	0.5642	0.347	0.1471	0.1127	0.13365	0.1762	0.1813	0.12875	0.1431	0.1226	0.157	0.1821	0.11455	0.1943	0.1224	0.47875	0.7194	0.4926	0.5173	0.8392	0.4026	0.2983	0.4103	0.3884	0.3883	0.5511	0.1598	0.1226	0.1984	0.1197	0.4589	0.3735	0.21165	0.46555	0.9012	0.22205	0.4618	0.4945	0.5596	0.6236	0.3975	0.62575	0.26925
ENSG00000074356.12	C17orf85	24.43	19.79	13.52	18.86	19.96	21.04	24.52	7.402	6.409	8.8715	18.06	17.75	7.779	7.959	8.239	8.952	8.039	7.3355	17.73	9.559	23.505	25.745	29.94	26.185	32.21	21.45	20.345	18.615	20.56	18.345	23.25	10.29	6.058	10.09	7.073	22.76	20.73	7.8815	35.6	33.24	11.92	15.6	22.3	23.14	23.91	21.78	23.09	17.29
ENSG00000143155.8	TIPRL	25.945	24.05	23.335	30.11	28.16	29.6	29.54	10.9	15.02	10.395	25.815	18.01	15.79	25.12	10.09	16.4	14.08	7.7505	15.91	11.415	24.725	70.225	58.29	32.875	28.15	24.84	22.65	22.205	32.12	23.655	30	15.85	12.78	12.5	12.75	24.65	20.81	18.945	23.675	28.06	11.855	27.25	19.985	20.1	20.21	20.78	21.105	14.945
ENSG00000169371.9	SNUPN	15.355	14.92	12.525	16.71	15.72	14.72	16.58	7.9185	9.652	8.7075	14.22	13.08	12.36	13.3	7.945	10.34	10.35	7.421	10.06	8.8135	17.145	22.115	22.35	22.06	23.56	16.9	11.83	14.405	10.37	13.42	23.6	7.724	5.125	9.945	6.849	14.69	11.2	10.68	24.91	24.19	4.601	12	15.725	12.74	12	11.65	16.795	10.245
ENSG00000107929.10	LARP4B	24.095	19.82	21.745	20.83	21.81	21.57	26.49	7.6335	9.123	8.4475	22.4	21.09	11.05	12.77	7.945	10.04	10.42	6.693	13.63	9.1035	23.585	54.33	29.08	25.225	26.46	19.41	21.645	19.46	30.99	19.875	27.93	12.2	14.41	13.43	8.515	36.37	24.89	22.195	29.345	25.93	9.4745	22.12	28.72	30.36	31.6	25.11	32.04	22.715
ENSG00000122482.16	ZNF644	12.055	10.37	5.8	10.34	12.02	13.84	13.88	4.9985	4.754	5.321	14.815	12.39	5.48	6.16	5.826	5.715	5.023	4.4505	11.57	5.5715	12.83	14.38	14.77	14.315	15.72	12.53	9.624	10.56	7.924	10.145	12.75	4.691	3.114	3.846	4.894	10.56	12.14	7.137	19.825	15.49	3.534	7.72	11	7.797	8.323	9.095	9.3455	6.2585
ENSG00000214078.7	CPNE1	104.15	90.8	71.38	134.7	107.1	125.4	121.7	27.465	30.67	27.835	91.245	90.67	40.57	38.66	29.2	38.82	32.7	25.48	39.48	29.17	104.4	128.15	120.6	124.4	168	113.5	77.865	99.655	83.18	92.195	122.1	37.13	22.53	51.92	33.84	124.1	79.87	28.925	139.15	145.2	34.745	121.6	121.3	99.45	107.1	93.23	158.95	64.775
ENSG00000090061.13	CCNK	28.675	30.23	21.33	27.79	27.98	27.28	31.17	8.8145	9.073	10.75	24.135	25.54	11.99	11.37	9.027	11.98	11.71	8.087	17.98	10.425	29.235	72.46	45.22	35.505	38.91	24.95	26.565	24.96	32.13	23.325	34.21	14.62	10.27	16.44	9.744	40.16	29.22	22.44	34.385	47.64	10.64	33.6	29.99	33.71	33.44	30.19	33.04	22.945
ENSG00000184203.3	PPP1R2	34.315	29.42	20.365	45.41	40.5	46.44	38.47	19.94	24.36	19.915	35.04	25.58	20.325	34.1	18.4	28.23	26.65	15.77	25.42	18.665	34.015	49.3	32.12	41.41	41.91	42.34	27.08	41.91	32.93	44.17	46.21	18.74	11.52	17.75	6.967	37.65	28.37	47.755	29.66	30.55	8.9845	30.05	34.97	29.23	28.29	34.09	33.045	18.005
ENSG00000100209.5	HSCB	18.285	16.14	22.81	16.05	17.11	19.13	25.96	11.145	10.94	11.515	14.03	11.86	10.25	11.68	9.824	11.42	12.09	9.9925	15.59	12.7	21.57	30.585	25.04	25.06	34.41	22.15	14.07	17.275	12.27	16.22	21.19	7.277	5.959	13.4	15.8	15.74	19.53	8.233	23.81	29.52	9.409	18.9	25.705	14.46	13.95	12.14	19.295	15.45
ENSG00000004534.10	RBM6	77.305	81.27	69.93	111.8	93.62	89.65	101.1	30.955	34.55	34.845	131.3	117.3	41.66	39.7	32.65	40.72	31.93	29.05	42.36	33.4	89.34	87.875	47.58	127.45	175.2	121.1	76.36	121.05	56.27	111.6	113.8	41.15	28.42	58.7	40.83	114.2	66.06	26.32	119.2	161	42.035	124.6	167.8	71.79	65.35	92.88	141.5	61.77
ENSG00000213341.6	CHUK	10.155	9.959	8.346	10.16	10.64	11.49	10.28	4.0345	3.989	4.9745	10.76	10.03	3.918	4.755	4.255	6.679	4.882	4.2505	7.746	5.2315	9.5005	12.355	11.07	9.9995	11.12	9.43	8.0055	9.172	7.35	9.4985	11.32	3.862	2.793	5.681	4.91	10.54	8.293	6.75	13.4	8.684	3.733	8.635	8.8185	7.392	7.449	8.384	8.7235	7.2775
ENSG00000198563.9	DDX39B	203.35	186.9	152.75	165.4	168.2	177	211	48.02	51.62	57.49	259.55	252.6	64.445	62.52	50.2	65.38	65.36	49.25	83.35	56.83	228.8	226.4	226.1	282.4	299.7	208.3	159.55	202.1	142.9	188.25	276.9	91.4	58.29	97.46	78.16	234.5	146.7	73.23	250.15	309.1	95.805	235.6	247.85	185.2	184.8	185.4	271.9	131.45
ENSG00000120948.11	TARDBP	84.335	76.21	60.47	108.5	102.4	107.7	103.9	41.37	40.02	46.41	138.55	121.4	42.575	55.68	43.08	51.71	50.65	39.475	74.8	50.075	88.95	116.05	92.34	118.5	118.3	98.28	77.275	93.465	84.32	90.035	117.1	42.39	32.15	47.33	41.42	104	82.42	55.28	139.95	131.4	31.97	103.9	106.75	90.4	93.43	83.74	98.56	61.04
ENSG00000120733.9	KDM3B	37.555	26.3	26.56	35.84	35.82	51.41	52.94	14.83	15.3	16.81	44.405	39.5	18.225	19.36	13.5	15.56	18.28	12.71	18.23	14.7	35.395	41.63	29.68	36.65	46.73	38.42	29.62	40.6	27.65	38.845	52.24	16.03	11.49	13.48	7.384	34.64	32.52	29.255	48.125	53.61	12.43	27.41	34.24	37.29	41.6	31.94	39.75	23.35
ENSG00000168495.8	POLR3D	9.727	13.46	7.429	13.61	13.06	10.43	11.72	3.4915	3.929	3.375	8.4295	8.7	4.852	5.245	3.687	4.391	4.003	3.0325	6.572	4.2455	11.185	22.89	23.64	11.325	16.97	10.54	8.4665	10.08	10.45	10.195	14.68	5.454	4.002	5.102	3.161	12.22	9.628	12.4	14.31	18.19	6.0965	13.16	11.785	10.12	9.759	7.706	10.275	7.201
ENSG00000106605.6	BLVRA	66.845	61.01	31.005	85.4	66.91	75.25	58.7	21.155	27.89	18.845	41.06	36.64	34.785	42.23	17.82	31.22	26.93	16.87	24.73	25.585	62.23	98.14	49.45	75.5	73.01	89.67	31.925	77.72	75.63	87.395	76.62	30	25.92	36.84	3.045	89.88	42.41	31.92	78.54	74.01	13.2	40.61	55.725	41.86	46.2	28.26	115.35	24.735
ENSG00000136448.7	NMT1	51.345	42.78	49.56	55.88	52.29	52.73	56.79	23.665	31.71	29.01	59.92	61.21	52.81	51.77	23.07	33.13	31.66	21.835	32.96	27.45	48.915	71.055	70.61	50.97	52.34	50.59	33.105	52.515	42.3	51.92	52.42	20.85	18.73	29.72	29.54	52	39.03	34.47	63.8	50.49	15.775	44.89	49.085	35.81	39.55	40.3	51.21	30.75
ENSG00000107201.5	DDX58	10.38	8.833	7.0505	10.84	9.515	9.222	9.73	3.0095	2.692	3.3485	4.0455	4.185	3.163	3	2.693	4.245	3.263	2.8635	4.6	3.2245	9.951	12.955	6.089	12.655	11.74	10.85	7.901	8.6435	8.589	8.32	10.57	3.003	2.025	4.98	4.111	11.98	6.601	3.2605	13.04	9.017	3.743	9.335	7.2895	9.776	10.58	11.16	12.76	5.641
ENSG00000153560.7	UBP1	39.29	32.52	27.395	55.71	52.8	64.23	56.67	15.135	19.21	17.745	73.815	55.87	23.68	30.51	14.05	18.98	26.06	14.635	16.65	12.91	38.55	53.675	56	45.345	48	53.55	39.56	47.565	33.14	50.88	50.34	18.87	12.79	17.32	14.51	44.87	28.4	12.235	47.985	48.25	15.45	40.73	39.445	35.53	35.66	40.43	46.575	28.225
ENSG00000159592.6	GPBP1L1	33.4	30.24	22.975	36.58	35.07	37.06	40.23	10.95	11.87	14.665	35.26	32.95	13.725	15.61	11.99	14.93	15.28	11.94	23.45	13.695	34.715	46.875	28.51	45.94	45.63	36.32	39.4	35.615	41.13	34.875	41.55	16.72	13.86	21.51	20.19	43.96	37.75	17.765	42.68	41	15.995	32.06	38.955	43.87	46.57	40.01	40.905	29.18
ENSG00000114503.6	NCBP2	43.93	42.75	42.73	39.99	44.3	41.78	53.91	33.52	34.32	37.61	61.325	47.36	32.78	39.97	30.07	37.61	42.44	30.675	41.57	34.99	42.4	100.45	81.25	40.455	48.82	47.52	37.83	43.47	31.44	45.505	50.19	18.84	13.57	25.95	14	41.08	30.73	21.67	48.84	48.78	14.365	38.21	43.9	31.68	30.67	36.73	46.185	27.58
ENSG00000169955.6	ZNF747	14.355	10.71	11.505	16.41	15.53	17.71	19.76	6.133	7.489	7.456	17.34	17.07	10.74	10.66	6.364	7.521	8.773	6.399	9.621	6.007	14.565	11.915	11.24	22.48	22.46	17.15	11.925	17.965	8.594	18.33	21.19	7.718	6.368	8.469	8.031	12.19	10.27	8.338	18.74	18.25	4.6775	15.28	16.815	11.5	12.7	12.06	14.535	9.875
ENSG00000115946.3	PNO1	18.97	20.73	17.86	17.91	19.79	19.55	17.28	6.1855	6.795	10.305	9.967	8.886	7.353	8.066	8.748	7.627	9.972	7.8185	11.19	6.4245	18.885	32.015	26.71	16.63	16.14	16.2	11.67	15.15	13.54	16.99	20.82	8.584	5.392	9.295	6.507	16.51	11.53	15.35	18.6	13.36	6.746	13.2	17.925	14.17	14.7	9.959	13.025	9.698
ENSG00000101361.10	NOP56	42.05	49.34	31.71	39.19	42.87	38.1	44.91	21.17	24.16	22.31	79.045	80.77	37.03	36.18	24.11	33.94	27.96	18.91	30.65	23.275	46.72	114.75	86.07	53.865	59.19	43.64	40.705	38.76	53.64	37.315	81.03	18.26	12.27	20.62	17.64	45.19	36.28	24.015	59.89	72.44	25.015	58.15	54.84	45.27	42.15	44.75	73.34	31.07
ENSG00000196865.4	NHLRC2	8.902	7.283	6.906	7.481	8.135	8.291	10.61	1.2835	1.238	1.4855	4.043	5.43	1.9235	1.734	1.271	1.608	1.642	1.0895	2.644	1.5925	8.6925	15.57	8.561	9.252	11.14	7.817	6.2615	8.2615	6.008	8.0765	8.19	8.924	7.402	2.689	3.299	10.05	9.127	7.041	10.63	11.3	4.498	6.323	9.349	7.689	7.859	7.276	5.794	6.028
ENSG00000163319.6	MRPS18C	13.755	13.41	18.805	18	17.76	19.15	13.8	8.617	10.55	8.46	15.22	12.51	11.735	14.02	8.309	11.04	10.5	7.6755	11.34	10.47	13.91	30.895	19.22	13.565	15.13	14.64	14.005	15.415	17.52	14.77	17.49	10.03	10.87	11.47	8.276	13.51	11.63	12.93	16.455	14.93	5.5755	12.12	10.275	11.55	11.72	13.42	15.36	11.88
ENSG00000132950.14	ZMYM5	14.39	12.94	10.095	12.27	11.86	16.44	17.56	3.4175	3.628	3.936	11.345	9.169	3.9905	4.818	4.314	5.309	4.154	3.5115	8.955	5.1725	14.65	14.2	14.17	18.905	21.32	14.05	8.85	10.615	12.34	10.2	14.18	5.667	3.165	5.945	4.336	13.53	11.17	5.2835	18.24	18.19	3.872	12.94	14.605	10.51	10.21	9.798	11.535	6.8105
ENSG00000144182.12	LIPT1	6.6995	5.885	5.2145	5.73	6.565	5.331	5.894	2.6495	2.48	3.2345	5.5995	4.897	2.772	3.025	2.917	3.162	3.382	2.9035	5.099	3.639	6.8185	7.2505	5.028	5.908	8.592	5.835	4.5845	5.295	3.457	4.9295	8.157	2.966	2.627	3.851	2.656	5.445	5.225	3.497	8.6215	10.2	2.5225	6.647	9.0665	4.035	4.039	6.287	10.615	4.6395
ENSG00000164134.8	NAA15	10.23	10.1	7.251	8.888	9.376	10.65	11.81	3.4005	3.624	4.1425	10.1	9.048	4.523	5.291	3.766	4.4	4.367	3.2475	6.984	4.0825	10.05	28.12	21.09	11.485	11.65	9.688	7.5985	8.739	12.41	9.371	10.88	5.55	4.563	3.54	3.534	9.904	7.419	9.838	11.925	10.84	3.165	8.423	8.4165	9.931	9.875	6.605	7.705	5.548
ENSG00000213988.5	ZNF90	0.97245	0.9304	0.43445	0.8378	0.9028	0.7276	3.91	0.19995	0.1491	0.27555	1.511	1.37	0.17645	0.1563	0.2449	0.2391	0.1978	0.2197	0.6629	0.3024	1.233	5.9145	1.502	2.107	2.68	1.183	1.269	0.8945	0.9739	0.7245	1.91	0.4608	0.1992	0.6529	0.1239	1.82	0.6123	0.075375	1.4835	3.913	0.7748	0.849	2.021	1.526	1.136	1.271	1.898	1.364
ENSG00000181163.9	NPM1	340.1	361.2	234.7	366.2	371.5	466	409.1	89.92	96.61	95.51	243.5	181.3	87.975	120.7	93.04	132.4	108.1	76.98	190.3	108.6	379.65	1523	961.3	575.85	641.1	366.9	248.25	303.2	410.5	268.65	435.9	130.1	94.94	168	87.56	313.5	269	139.9	356.85	1037	272.6	277.1	314.2	284	254.5	251.9	288	271.35
ENSG00000188811.8	NHLRC3	30.26	21.08	17.02	22.54	21.45	20.27	26.2	7.2735	7.569	8.9135	18.815	17.75	8.701	10.66	8.304	10.19	9.555	7.2165	18.62	9.814	25.535	30.615	16.77	21.775	29.66	16.47	18.465	14.43	11.64	12.85	26.15	7.633	4.54	12.44	12.18	24.71	21.67	5.4015	28.81	35.35	10.04	23.57	19.485	15.42	15.75	19.56	28.6	16.72
ENSG00000214226.4	C17orf67	1.8975	2.4	0.4857	2.701	2.387	1.846	2.733	1.1835	1.374	1.052	2.152	2.122	1.3535	1.479	1.31	2.319	1.225	0.8305	2.082	1.358	2.2625	2.8985	1.711	3.808	3.793	2.815	1.725	2.46	1.344	2.5085	3.558	0.8091	0.4775	0.9619	1.866	3.026	1.37	0.33045	4.404	3.82	1.378	2.796	4.3615	1.055	1.09	2.835	4.9305	1.3545
ENSG00000171425.5	ZNF581	29.445	23.45	23.9	25.09	24.46	25.86	35.08	6.814	7.378	8.5185	25.31	26.31	9.741	8.905	7.3	8.372	9.584	7.083	11.89	7.484	27.645	75.825	54.31	34.285	52.77	34.03	22.655	26.02	28.3	25.05	34.63	8.19	5.956	16.11	7.406	26.62	23.69	13.69	28.14	67.39	20.88	20.88	27.725	37.43	39.16	24.31	44.575	23.82
ENSG00000143033.13	MTF2	9.6535	7.546	7.423	6.929	6.975	6.457	8.461	4.2595	4.734	5.606	19.805	15	4.951	6.228	5.045	5.735	7.228	4.388	7.33	4.496	10.62	29.575	7.313	11.725	14.28	7.688	7.5015	7.0515	6.533	6.289	11.59	3.201	2.03	5.111	3.479	11.47	6.999	3.218	13.795	16.58	3.1465	10.03	9.638	9.727	9.358	8.857	14.265	5.6275
ENSG00000105447.8	GRWD1	14.6	14.73	11.575	13.07	13.86	13.23	14.26	3.5655	4.489	4.347	11.935	11.75	6.8625	6.863	3.951	5.74	4.687	4.016	6.232	4.5475	15.91	23.76	22.31	17.88	17.07	12.1	10.715	12.98	15.48	12.255	20.4	5.921	5.141	8.427	7.818	13.55	11.65	11.08	17.94	17.21	7.4195	10.88	16.215	17.26	18.14	10.22	16.48	10.795
ENSG00000174796.8	THAP6	5.542	4.447	4.521	6.323	6.573	7.03	7.187	2.07	2.018	2.268	6.3295	6.26	2.1465	2.38	2.14	2.829	2.69	1.7985	4.096	2.463	5.8065	7.208	6.874	6.7805	7.372	5.95	4.352	5.631	4.029	5.7095	6.846	3.035	2.212	3.15	2.762	5.346	5.722	3.514	9.32	8.253	2.6025	7.157	7.19	4.321	4.788	5.299	5.298	3.7095
ENSG00000005100.8	DHX33	11.245	11.08	9.3405	9.626	10.51	9.965	12.83	4.612	5.813	5.933	18.73	17.19	8.5525	8.383	5.103	4.845	6.6	4.817	6.843	4.569	12.58	27.62	24.56	12.735	13.09	11.01	8.9835	10.13	10.21	10.45	17.82	4.24	3.016	4.9	6.161	11.06	10.69	6.8415	16.51	14.49	5.625	8.766	12.64	11.14	11.83	9.299	12.545	8.434
ENSG00000064490.9	RFXANK	35.08	39.1	23	32.57	35.28	33.12	37.08	18.78	19.39	20.515	17.71	19.06	19.465	19.3	16.19	20.86	21.45	18.89	26.9	21.11	41.36	65.555	45.06	46.545	55.96	40.4	35.375	34.01	43.83	33.38	53.91	16.26	13.81	30.57	10.76	44.84	34.72	18.235	49.095	47.6	16.62	36.54	49.205	42.1	42.08	33.43	54.465	32.96
ENSG00000113141.11	IK	114.4	87.37	82.525	129.8	115.5	156.4	124.3	49.205	51.54	52.9	145.85	118.4	61.77	70.65	50.35	63.1	58.49	43.48	81.6	52.14	106.2	144.55	119.5	129.15	142.1	115	86.715	117.5	102.3	113.75	133.7	51.94	42.92	49.09	32.61	113.9	91.97	85.42	143.65	136.6	29.7	94.72	96.075	98.64	107.2	90.86	113.4	63.78
ENSG00000272779.1	LL22NC03-80A10.6	23.575	22.33	19.62	25.85	24.72	24.1	24.39	10.985	14.68	10.565	35.635	32.41	17.985	19.53	11.43	12.05	12.65	8.8995	18.66	12.605	24.425	47.025	37.42	28.02	30.39	23.23	16.235	22.45	31.73	21.955	23.89	13.34	8.129	15.43	8.556	27.71	23.76	12.01	42.895	30.35	10.785	26.36	23.005	23.02	22.62	18.74	27.455	16.165
ENSG00000245482.2	RP11-847H18.2	0.14445	0.1282	0.15525	0.1043	0.1491	0.06477	0.1324	0	0	0.030215	0.1959	0.2932	0.03927	0.03886	0	0.02672	0.03622	0	0.03304	0.02569	0.20165	0.6353	0.1821	0.22515	0.1322	0.1042	0.13185	0.1398	0.1555	0.1255	0.2907	0.05616	0.03296	0.0857	0.05849	0.1589	0.2315	0.02069	0.25025	0.359	0.15445	0.3262	0.18085	0.1367	0.1181	0.2615	0.2254	0.1526
ENSG00000188243.8	COMMD6	57.495	51.84	70.68	79.02	75.35	86.05	75.51	22.275	20.73	21.65	28.275	23.55	18.015	22.72	21.09	26.63	27.07	18.19	36.96	28.775	60.31	73.115	77.52	92.295	82.12	89.12	46.01	69.47	36.28	68.29	77.75	26.15	18.41	32.06	16.21	43.93	35.95	10.095	65.465	120.9	16.795	47.3	57.21	45.28	40.63	40.26	49.515	39.985
ENSG00000225159.1	NPM1P39	0.38895	0.4109	0.26875	0.401	0.4142	0.6459	0.2891	0.089915	0.1036	0.08546	0.25035	0.1997	0.09549	0.1355	0.1016	0.1062	0.1202	0.07213	0.2782	0.095485	0.43145	1.7215	0.9912	0.3611	0.9823	0.4215	0.2723	0.3222	0.4276	0.262	0.4609	0.1471	0.1174	0.1822	0.08642	0.3987	0.2984	0.1897	0.41545	1.09	0.27575	0.2325	0.30465	0.3076	0.3078	0.278	0.2823	0.3129
ENSG00000258682.1	CTD-2002H8.2	2.604	1.844	1.457	2.026	2.049	1.963	3.92	0.407	0.522	0.63255	2.6975	2.884	0.7141	0.657	0.4432	0.6446	0.7397	0.4058	0.8981	0.5065	2.6415	2.836	1.959	3.239	4.038	1.97	1.8355	2.0695	1.499	1.911	3.568	0.9321	0.5789	0.8129	1.012	3.265	2.466	0.63345	3.729	4.658	1.394	2.688	2.3495	1.885	1.83	2.761	2.7975	1.726
ENSG00000135763.5	URB2	4.477	4.921	3.5075	4.07	4.354	3.464	4.525	1.259	1.418	1.571	3.857	4.042	1.942	1.881	1.31	1.664	1.553	1.3345	1.892	1.5585	4.302	12.615	8.082	3.8275	3.874	3.519	3.1195	3.696	4.782	3.6685	6.398	1.683	1.518	1.361	1.457	3.624	3.431	4.4815	5.027	4.905	1.902	4.929	3.5	3.563	3.64	3.317	4.1985	2.841
ENSG00000136758.14	YME1L1	43.655	40.55	42.23	47.45	44.75	51.28	49.2	12.78	15.2	15.24	40.34	31.16	16.725	20.8	13.3	19.36	17.69	12.105	20.67	15.325	40.735	77.765	81.41	52.24	56.5	38.81	32.345	37.73	42.78	37.42	47.37	26.29	20.8	18.74	18.16	45.63	36.89	39.285	46.79	53.02	17.745	41.34	37.45	37.45	39.55	31.22	34.395	26.08
ENSG00000113716.8	HMGXB3	31.69	26.14	25.88	27	26.67	26.59	32.58	9.1355	11.04	13.49	34.535	35.75	18.435	16.11	10.41	12.47	16.12	10.27	16.34	10.55	37.58	50.445	41.96	38.3	40.3	20.17	21.34	21.06	18.01	19.785	35.65	11.48	9.052	18.25	10.04	41.99	26.12	13.355	52.005	39.93	11.2	36.97	45.44	28.71	31.8	21.93	34.885	22.64
ENSG00000268222.1	EEF1A1P7	0.22855	0.203	0.1344	0.2169	0.1914	0.2624	0.1983	0.0477	0.03377	0.050305	0.078385	0.07448	0.053855	0.04878	0.06723	0.06363	0.05698	0.04316	0.1088	0.06252	0.21495	0.36185	0.3006	0.2928	0.348	0.2204	0.13495	0.17935	0.1419	0.1651	0.2295	0.07081	0.03351	0.1007	0.06248	0.1986	0.143	0.04711	0.20335	0.3358	0.11985	0.1369	0.17155	0.2096	0.2275	0.138	0.15765	0.148
ENSG00000254207.1	RP11-43A14.1	0.39575	0.2718	0	0.3514	0.2905	0.1894	0.4374	0	0	0	0.08108	0	0	0	0	0	0	0	0.08309	0	0.40915	0.79515	0.2188	0.45555	0.3837	0.1362	0.2427	0.2022	0.191	0.22805	0.504	0.07557	0.06462	0.06217	0	0.506	0.1365	0.19645	0.5126	0.1909	0.097765	0.118	0.29745	0.4044	0.3074	0.3533	0.38145	0.20145
ENSG00000168894.5	RNF181	83.855	74.55	77.145	112.9	100.2	102	82.5	50.245	48.86	43.295	49.45	45.33	46.89	53.02	44.26	55.18	50.98	39.805	81.26	56.74	81.755	144.4	108.8	89.9	101.7	73.49	58.905	75.56	72.35	74.91	79.59	52.02	35.09	79.7	51.1	99.62	72.65	50.87	91.64	79.37	47.4	51.96	92.53	68.29	71.97	61.85	81.685	66.03
ENSG00000134014.12	ELP3	14.725	12.66	13.165	13.95	14.51	16.57	17.76	9.3565	11.64	10.3	22.915	20.91	17.225	18.4	9.041	12.75	13.07	8.6155	12.77	9.4895	14.035	26.56	20.41	17.785	18.64	16.74	11.52	15.19	11.31	15.35	18.72	7.846	7.047	9.426	8.081	14.04	10.55	14.53	18.415	18.98	4.9725	14.68	15.355	11.98	13.61	11.96	16.015	9.1255
ENSG00000173214.5	KIAA1919	2.0065	1.702	1.91	2.44	2.028	1.727	2.505	0.44295	0.4983	0.6392	1.467	2.004	0.72785	0.7125	0.4941	0.7528	0.8721	0.46885	0.8698	0.4691	2.094	6.718	2.214	2.4835	3.027	1.909	2.103	1.9285	1.814	1.7285	2.4	1.108	0.6628	2.126	1.463	2.446	2.757	1.0645	2.7905	2.759	0.9954	3.234	2.3605	2.914	3	3.427	2.307	1.6365
ENSG00000198642.5	KLHL9	17.155	15.18	11.88	17.17	17.68	16.12	18.05	7.007	7.95	6.8825	20.205	16.03	7.426	11.07	7.379	10.96	7.419	5.5745	13.49	7.9185	17.215	32.245	38.68	16.56	23.59	14.93	13.39	13.225	12.01	13.55	18.64	5.941	4.577	7.155	5.823	15.36	15.8	3.623	21.285	21.4	6.6315	11.38	16.43	10.09	10.76	13.18	16.36	11.445
ENSG00000105248.11	CCDC94	24.515	21.43	20.65	26.8	26.32	25.28	28.54	13.64	14.72	14.495	37.68	34.66	18.12	18.67	13.9	15.82	14.79	13.58	22.77	14.04	26.325	37.435	21.44	27.61	28.8	23.6	20.92	25.21	24.29	23	32.22	9.483	8.122	16.88	11.9	24.12	22.12	14.625	29.975	33.61	14.6	18.9	29.315	31.61	30.61	24.22	32.305	22.13
ENSG00000204574.8	ABCF1	46.2	44.96	34.47	44.16	41.59	48.67	52.52	12.935	14.73	17.63	37.295	40.24	24.975	22.6	13.34	16.84	17.16	14.565	19.98	16.105	46.645	78.945	66.64	57.065	61.1	52.61	42.55	52.81	42.64	52.785	47.84	24.42	21.3	29.25	20.42	53.84	42.68	67.655	52.05	47.22	21.015	44.1	53.065	57.42	58.46	45.43	50.695	37.395
ENSG00000136935.9	GOLGA1	21.34	16.31	20.01	19.92	21.76	23	30.22	8.179	8.763	9.6405	16.605	17.44	11.195	10.21	8.338	10.19	10.36	8.138	13.78	9.7115	19.725	21.815	19.55	20.555	23.1	25.83	19.485	24.06	16.71	25.33	23.83	9.517	6.968	9.606	12.07	21.09	16.82	11.8	28.44	23.48	10.945	24.14	22.805	22.46	24.06	21.46	26.885	15.97
ENSG00000240096.1	RP11-85G20.1	0.30375	0.2233	0.2166	0.2967	0.2256	0.1959	0.5082	0.069445	0.0947	0.14595	0.496	0.6173	0.1374	0.1403	0.09364	0.1227	0.2107	0.1024	0.1257	0.07789	0.2903	0.81135	0.2567	0.22065	0.445	0.328	0.33655	0.30825	0.2864	0.2889	0.3918	0.1654	0.106	0.1449	0.0909	0.3935	0.3544	0.085235	0.35365	0.6682	0.28335	0.4543	0.3889	0.3609	0.3032	0.3883	0.37165	0.31995
ENSG00000149196.11	C11orf73	30.585	24.97	19.495	35.2	37.7	39.65	31.88	16.04	16.06	15.78	25.705	21.4	16.995	21.84	15.76	19.65	17.98	13.39	26.02	18.135	29.1	35.215	30.5	35.64	38.6	35.51	18.055	30.915	21.16	31.02	34.46	17.77	15.13	9.567	8.844	23.83	17.08	19.205	42.86	45.39	7.8435	28.54	26.055	22.09	22.72	18.02	26.195	12.18
ENSG00000172977.8	KAT5	34.32	24.46	27.64	42.83	37.45	54.31	50.55	14.725	18.06	17.165	48.49	44.41	24.33	23.94	13.73	18.92	19.51	13.715	24.27	16.25	35.69	36.775	26.8	54.02	55.56	43.84	29.23	44.48	28.49	42.145	54.82	16.76	11.24	19.46	8.382	36.36	28.09	18.28	46.735	49.11	13.105	36.92	34.115	39.57	42.41	28.8	32.18	25.235
ENSG00000229152.1	ANKRD10-IT1	22.64	16.21	8.7385	18.66	17.46	16.31	20.38	2.589	2.414	3.2475	7.8985	10.97	3.5965	3.022	2.955	3.443	3.029	2.1895	8.382	4.1275	21.67	27.935	11.07	24.07	27.77	17.57	15.665	16.04	6.468	13.93	20.26	7.732	3.977	7.229	4.638	25.99	20.31	7.929	40.85	34.43	11.34	23.74	21.985	10.68	12.03	17.39	19.9	12.275
ENSG00000083535.11	PIBF1	12.96	10.33	6.615	11.62	11.68	14.2	15.7	2.97	3.229	3.923	7.128	6.362	3.7355	4.334	3.37	4.537	4.127	2.9685	5.509	3.343	13.8	13.435	14.44	18.31	21.01	11.42	7.1295	9.13	7.47	8.691	14.56	5.425	3.652	5.116	3.879	11.42	10.55	4.571	18.475	19.33	3.317	13.09	12.9	8.858	8.457	6.591	7.1305	5.7385
ENSG00000146574.11	CCZ1B	7.9615	6.667	10.245	8.988	8.96	9.182	8.178	3.4235	3.674	3.5575	8.1265	6.851	4.175	4.847	3.887	4.221	4.039	3.0355	5.785	3.4655	7.301	9.2175	9.831	10.1055	10.39	7.697	5.9555	6.7055	7.52	6.993	7.789	3.722	2.519	3.431	2.296	7.355	6.057	3.6835	8.7325	6.718	2.6685	6.661	7.196	6.659	6.756	5.702	7.6785	5.086
ENSG00000086189.5	DIMT1	25.425	23.36	13.895	24.91	28.58	32.66	25.79	12.91	12.91	13.21	17.72	14.95	12.53	15.51	14.34	16.35	14.96	11.485	23.69	14.975	25.72	34.085	34.75	28.54	35.19	21	13.215	20.51	20.78	20.89	29.93	10.58	7.332	8.061	5.044	19.98	20.31	8.498	28.735	24.75	9.827	18.62	24.045	14.74	15.14	13.51	18.4	10.05
ENSG00000196199.9	MPHOSPH8	47.25	38.59	32.335	59.8	53.35	70.14	59.11	22.43	27.83	27.355	69.68	60.11	34.265	39.94	25.21	35.2	31.62	22.775	34.78	29.51	47.825	53.85	43.5	63.855	83.36	61.47	39.075	55.145	29.22	53.785	63.41	25.07	15.54	19.43	12.73	47.11	41.11	15.205	73.17	90.64	18.22	54.69	50.775	35.83	35.51	43.67	53.815	29.5
ENSG00000103343.8	ZNF174	8.834	6.223	7.0625	11.51	10.78	12.44	14.15	4.1955	4.873	5.0325	12.845	12.07	7.003	7.252	4.644	6.015	5.811	4.0015	7.515	4.984	8.28	9.626	8.138	11.005	14.44	13.74	7.364	11.63	5.494	12.04	14.8	5.01	4.54	4.557	3.089	7.011	7.133	4.9095	12.46	13.88	2.585	12.59	11.54	8.057	9.128	6.359	9.246	5.44
ENSG00000198839.5	ZNF277	10.135	7.755	6.919	10.69	9.371	13.4	14.31	3.9705	4.382	4.061	3.3045	2.864	4.5795	5.432	3.872	3.873	4.743	3.3625	7.271	4.04	9.126	25.645	13.51	10.24	10.12	9.105	6.547	7.4155	7.192	7.6325	6.682	4.271	2.602	6.164	4.386	11.32	7.961	3.494	8.9235	10.99	6.063	7.046	7.927	9.983	9.306	5.955	6.482	7.4695
ENSG00000171681.8	ATF7IP	13.66	11.57	8.394	11.07	11.07	11.65	14.49	2.3325	2.622	3.251	10.405	9.941	3.6565	3.594	2.943	2.964	3.467	2.376	5.286	2.824	12.075	21.965	16.47	13.575	12.62	9.756	6.9575	8.7235	11.89	8.3315	11.66	6.529	4.643	4.492	3.949	12.44	9.914	7.7705	14.5	14.76	3.3905	8.582	9.4655	10.69	10.21	9.744	12.45	5.3085
ENSG00000183309.7	ZNF623	8.032	6.824	5.6865	8.903	8.899	10.2	11.54	2.965	3.694	4.119	14.785	11.13	4.2455	5.56	3.174	4.236	5.182	2.9355	4.752	3.012	7.6175	13.21	17.09	11.445	12.81	9.339	6.6155	8.521	6.96	8.659	10.84	3.85	2.874	3.363	2.943	7.988	7.781	4.114	11.755	13	3.017	7.655	7.994	8.955	9.513	7.135	8.0045	5.431
ENSG00000124279.7	FASTKD3	5.5395	5.438	9.1295	4.23	5.516	3.214	6.288	2.6195	3.249	3.337	6.8255	6.786	4.157	4.337	3.132	3.654	3.82	2.831	4.393	3.071	6.0325	15.215	9.657	6.804	7.504	5.243	6.7725	4.8185	5.587	4.746	7.455	2.136	2.238	5.732	4.863	6.187	5.795	3.145	6.851	7.37	2.383	7.01	7.481	4.56	4.505	7.878	9.7385	5.038
ENSG00000122435.5	TRMT13	11.315	10.24	8.3715	9.117	11.09	9.04	12.34	3.9765	3.056	4.4095	12.94	13.55	3.2905	3.526	4.523	4.842	4.009	3.8015	11.37	5.4845	12.815	15.94	12.52	17.155	19.94	13.27	9.366	9.9125	9.826	9.196	15.84	5.591	4.294	5.261	4.851	9.59	11.52	7.2775	20.19	22.22	6.326	11.07	14.905	10.14	9.987	10.91	13.765	9.1135
ENSG00000183495.9	EP400	17.07	13.03	13.145	16.04	16.15	18.67	21.07	6.614	7.593	8.997	27.165	30.3	11.36	10.56	7.149	8.341	10.25	6.8145	8.984	6.3535	16.73	23.765	22.36	25.575	25.86	19.2	12.285	17.43	12.75	17.095	21.52	6.087	4.435	7.2	5.072	18.04	12.95	9.034	24.755	30.59	6.0475	20.32	18.34	17.65	19.2	14.11	18.015	9.8595
ENSG00000221170.1	MIR1304	2.48	2.64	1.3985	2.76	2.607	1.861	3.632	0.57935	0.8033	0.7243	2.9995	3.815	1.601	1.651	0.7431	0.9112	1.011	0.5874	1.315	0.8151	2.819	5.447	3.78	3.325	4.639	2.275	2.031	1.936	2.83	1.8215	2.917	1.247	0.4805	1.296	1.038	4.173	2.144	0.9202	4.769	4.756	1.273	3.238	3.0135	1.902	1.849	1.772	2.4515	1.4265
ENSG00000175387.11	SMAD2	16.17	12.73	11.405	15.27	13.45	16.09	15.33	5.887	6.038	5.1345	5.4585	5.573	5.4455	6.445	5.743	7.368	5.788	4.3175	11.59	7.487	14.52	17.155	15.38	13.105	15.2	15.16	9.837	12.25	10.29	12.665	13.01	5.993	3.865	5.727	2.889	13.98	10.88	5.62	18.535	15.68	3.9085	8.945	10.55	12.72	13.88	8.521	10.37	7.8105
ENSG00000147649.5	MTDH	43.775	41.36	33.645	56.38	50.49	60.89	46.11	12.315	12.35	15.405	35.255	25.52	13.075	18.17	14.93	15.48	15.24	12.685	39.59	15.225	36.21	127.85	93.8	47.015	61.14	37.86	28.685	37.585	35.79	37.505	50.11	18.96	12.14	12.43	29.16	39.83	31.37	31.61	47.105	45.69	15.275	23.87	30.91	31.34	31.06	29.29	29.045	22.95
ENSG00000100823.7	APEX1	137.75	114.4	139.2	95.67	109.1	112.6	151.7	44.715	52.53	55.025	105.7	104.8	68.015	69.15	45.35	59.28	60.32	40.565	72.5	52.64	138.75	272.65	233.3	142.85	167.6	112.7	106.2	103.15	111.1	102.3	160.6	54.16	41.5	66.75	55.61	123.3	99.5	71.17	128.85	204.7	63.905	84.19	118.25	138.6	137.8	105.8	140.15	108.3
ENSG00000215021.4	PHB2	210.45	189.1	203.7	179.4	171.9	200.4	238.1	54.765	62.05	61.475	130.9	126.8	79.145	83.81	53.01	65.65	70.97	54.05	78.39	60.66	207.85	439.3	316.4	270.85	272.1	242.7	209.4	210.7	204.9	198.6	250.2	104.1	91.2	107.4	140.6	168.5	160.9	170.3	195.45	394.3	121.1	136.5	207.5	209.6	222.3	174.5	197.35	164.75
ENSG00000107672.10	NSMCE4A	37.58	26.74	20.05	32.59	32.74	34.36	48.59	7.645	7.013	11.19	19.335	19.48	8.4195	8.341	7.52	8.019	10.74	8.988	14.84	9.026	40.245	34.5	17.17	40.08	42.69	47.59	33.095	44.4	24.34	42.525	40.58	13.67	8.73	13.85	14.46	31.62	35.31	9.487	38.7	41.37	17.665	20.65	45.085	30.19	29.09	36.12	39.145	30.505
ENSG00000166261.6	ZNF202	7.8135	7.911	4.9315	7.07	8.119	7.801	10.63	2.6095	3.113	3.1205	11.51	12.16	4.9585	4.109	2.782	3.584	3.633	2.692	3.969	2.8965	9.714	9.6165	9.192	11.93	14.14	9.094	7.8895	7.648	7.272	7.5085	13.1	3.15	2.129	3.691	3.075	7.451	7.649	3.7445	12.02	15.94	6.05	9.284	12.215	9.058	9.814	8.015	13.605	5.8275
ENSG00000237842.2	RP11-110J1.2	0.074255	0.06463	0.053215	0.06625	0.06538	0.09771	0.06557	0.01748	0.02327	0.022025	0.06235	0.04852	0.027265	0.02828	0.02204	0.02152	0.01935	0.013405	0.04484	0.022075	0.076295	0.12185	0.07843	0.088135	0.09231	0.06436	0.051535	0.060465	0.05884	0.050005	0.04382	0.03494	0.0198	0.027	0	0.07082	0.06274	0.04389	0.082235	0.09188	0.01375	0.042	0.048765	0.06478	0.07953	0.04809	0.048305	0.035355
ENSG00000065427.10	KARS	94.335	86.61	55.815	87.53	90.93	106.3	93.86	33.515	35.76	39.15	62.865	52.09	39.125	45.5	27.95	40.47	44.66	31.095	45.71	35.865	91.955	200.3	138.2	99.335	95.79	97.65	71.925	83.14	83.7	87.1	86.66	51.79	51.71	44.95	32.15	84.49	74.61	122.55	87.095	101	47.205	79.99	75.02	83.47	90.12	65.55	77.5	66.915
ENSG00000130119.11	GNL3L	6.1635	5.525	4.4205	6.349	6.112	6.243	7.981	1.135	1.215	1.6485	2.2265	2.438	1.348	1.492	1.467	1.79	1.572	1.176	2.707	1.649	5.9825	19.895	13.59	6.996	7.424	4.798	4.557	4.605	6.193	4.8555	6.336	3.556	2.431	2.759	2.033	6.832	5.693	5.027	7.2665	6.537	2.784	4.271	4.967	5.729	5.826	5.373	6.33	3.841
ENSG00000100811.6	YY1	37.025	31.26	28.85	41.54	39.64	51.5	44.64	18.575	20.73	20.675	52.575	41.08	21.535	27.18	18.37	19.09	22.42	16.85	27.24	17.29	34.065	44.645	44.11	33.59	43.57	43.81	30.595	40.8	31.13	41.345	43.22	15.32	12.13	17.77	16.3	39.74	27.24	25.575	43.995	35.87	12.335	30.18	34.66	34.88	34.97	31.93	37.09	25.75
ENSG00000159111.8	MRPL10	45.13	37.77	36.08	46.59	44.62	59.88	58.96	21.93	28.12	24.64	54.94	54.4	34.43	33.79	23.1	25.4	30.23	20.72	25.77	20.195	42.3	55.515	53.09	53.315	54.17	57.34	35.705	54.76	29.42	56.82	48.01	28.38	29.88	27.28	14.95	35.2	25.24	35.595	46.965	65.11	21.83	25.9	36.97	27.18	30.31	32.75	40.15	35.095
ENSG00000198900.5	TOP1	43.02	54.35	46.565	36.92	38.82	37.54	47.88	17.405	19.5	22.14	63.785	50.05	22.535	28.11	18.44	22.28	23.7	16.5	30.34	18.82	47.555	127.65	84.51	54.73	53.23	40.76	45.06	38.745	57.66	38.52	53.32	18.96	12.2	24.88	20.54	81.52	44.13	17.065	43.035	54.38	17.105	46.01	45.635	45.99	47.81	54.67	64.73	38.61
ENSG00000090857.9	PDPR	12.5	9.406	9.8775	12.56	11.29	13.96	17.39	3.1315	3.688	4.9265	18.33	20.93	5.1015	4.694	3.318	3.966	5.304	3.364	5.807	3.7865	11.63	17.075	17.23	10.7815	16.33	12.97	9.5785	12.89	6.606	13.2	13.75	5.723	4.35	7.357	2.962	11.19	9.533	8.377	17.78	17.15	5.1635	9.654	10.385	9.398	10.18	12.08	12.87	8.557
ENSG00000188612.7	SUMO2	141.65	129.6	110.15	181.7	170.1	184.9	145.9	114.3	117.5	102.15	254.55	177.9	91.27	129.4	97.87	103.5	119	86.33	128.6	86.39	147.4	284.05	171.8	205.8	200.9	151.5	98.14	140.2	147.9	126.85	165.2	66.02	42.86	90.42	39.37	155.1	109.7	51.43	163.65	203.6	48.14	130.5	141.3	139.6	132.2	93.64	130	89.865
ENSG00000115282.15	TTC31	20.94	16.14	15.07	20.18	19.91	19.13	26.04	4.542	4.358	5.6085	24.365	25.51	6.4075	5.25	4.932	5.507	5.679	5.0185	9.452	5.374	20.63	28.345	20.5	25.565	30.41	24.75	21.01	21.13	14.7	20.23	21.81	7.578	5.541	13.5	23.09	24.07	15.77	5.925	26.57	31.53	9.835	24.17	23.785	18.16	19.4	27.48	36.525	17.33
ENSG00000101343.10	CRNKL1	16.395	12.58	10.91	15.02	14.47	16.63	16.4	5.337	5.895	7.3925	13.195	11.42	6.6855	8.119	5.942	6.467	7.898	5.8965	8.654	5.4935	16.335	18.165	24.58	16.915	19.06	14.6	12.35	14.175	14.37	14.545	17.92	5.581	5.224	7.141	5.633	12.6	14.4	14.985	19.275	19.83	4.9535	13.56	16.31	13.81	15.54	13.14	16.85	9.215
ENSG00000167522.10	ANKRD11	21.315	18.08	16.18	25.42	21.97	23.46	28.02	10.47	12.72	10.53	27.99	28.37	17.43	17.35	11.53	11.87	13.61	9.0245	14.63	10.7	21.075	29.115	38.79	27.85	29.76	21.96	17.52	23.89	21.51	23.76	30	12.47	8.163	10.79	6.195	29.03	18.62	12.655	29.955	36.31	8.196	30.43	22.84	25.09	25.84	23.91	25.235	14.07
ENSG00000166889.13	PATL1	37.17	31.08	27.55	27.95	29.44	33.77	36.85	8.184	8.573	9.525	30.305	23.99	8.836	10.95	8.515	10.54	9.244	7.8085	16.44	9.8605	34.09	85.99	55.66	43.33	45.82	29.45	27.06	25.205	31.04	25.15	31.42	15.28	10.75	19.47	17.87	47.07	29.67	33.075	38.64	42.18	8.5245	17.59	26.305	31.9	34.92	28.95	34.085	20.035
ENSG00000163257.6	DCAF16	19.465	13.97	11.495	18.21	16.78	20.51	25.35	7.821	7.746	8.2975	22.555	19.12	8.522	11.05	9.131	13.26	10.28	7.725	16.36	9.818	19.775	29.725	24.47	32.03	29.36	20.02	16.145	17.35	12.58	16.595	30.32	7.935	5.379	10.03	3.543	20	18.74	6.171	29.245	46.05	8.498	27.65	23.415	22.32	23.44	17.08	17.38	12.45
ENSG00000152359.10	POC5	9.463	6.89	6.6145	8.541	8.54	8.88	11.5	3.3655	2.972	4.1495	10.905	8.99	3.2135	3.803	3.78	4.955	4.899	3.627	9.866	4.986	10.725	20.085	7.443	12.485	13.93	7.166	5.8945	6.392	4.411	6.319	14.73	2.605	1.584	4.026	2.488	8.366	5.974	2.313	13.675	14.89	3.244	5.361	10.08	8.789	9.248	7.576	15.425	4.8545
ENSG00000251287.4	ALG1L2	0.1851	0.1928	0.18215	0.1764	0.2046	0.1608	0.3825	0.1065	0.1332	0.31985	0.091015	0.1226	0.18235	0.1755	0.1065	0.1327	0.4176	0.31595	0.07054	0.074145	0.2792	0.91405	0.1694	0.4958	0.8539	0.2013	0.2556	0.196	0.1906	0.18325	0.6472	0.03961	0.01966	0.1855	0.07404	0.2026	0.313	0.0201	0.3524	0.8697	0.082105	0.5014	0.4573	0.2527	0.2838	0.3371	0.4609	0.11205
ENSG00000165819.7	METTL3	46.175	36.14	33.515	44.82	46.3	47.2	53.54	13.315	12.48	18.23	73.27	77.09	20.055	17.67	15.03	15.69	20.38	14.01	25.4	16.11	55.525	61.835	44.61	63.42	65.71	43.19	33.075	40.27	33.36	39.36	70.4	19.46	14.22	25.65	15.09	57.92	46.19	19.71	74.29	80.49	20.6	54.31	65.67	44.3	45.04	42.8	62.28	29.965
ENSG00000069943.5	PIGB	7.5275	6.357	6.587	9.905	9.052	8.577	8.606	2.209	2.404	3.2695	3.9075	3.441	2.721	3.226	2.255	3.071	3.524	2.6545	4.972	2.502	7.7845	13.805	13.89	7.149	7.102	5.664	5.644	5.409	6.87	5.249	8.606	2.296	1.148	4.414	2.513	8.022	6.478	1.0605	8.1825	7.568	2.7885	8.947	7.936	6.027	6.057	7.088	10.36	5.038
ENSG00000188647.8	PTAR1	13.09	11.21	7.0695	12.39	13.57	13.81	15.66	5.4095	4.673	5.1575	10.55	10.71	5.392	5.38	5.095	4.286	4.163	4.333	7.767	4.7305	13.38	13.235	15.83	17.23	21.46	13.76	12.585	12.81	9.08	12.8	14.18	6.206	3.82	5.874	4.702	17.2	11.69	6.7595	21.255	19.6	6.0075	10.04	11.215	11.77	11.03	12.51	11.33	7.1635
ENSG00000165630.9	PRPF18	15.615	13.49	11.22	14.02	14.15	15.58	12.55	5.0755	5.78	5.3385	8.9605	7.058	5.852	7.558	5.055	6.157	5.91	4.2205	8.478	5.748	16.05	20.8	19.06	13.415	14.71	11.98	10.5	11.255	11.55	11.435	13.09	6.544	4.682	7.245	5.367	13.93	12.86	9.641	15.38	13.85	5.099	12.75	10.535	13.9	13.9	10.55	10.465	9.0415
ENSG00000160959.3	LRRC14	13.53	12.06	14.49	23.72	22.37	22.68	27.38	9.491	12.4	10.1	23.365	27.2	19.335	17.16	10.11	9.727	12.03	8.2575	10.62	8.8305	15.065	18.255	15.14	24.335	32.82	24.34	20.655	22.39	16.8	22.155	32.28	7.432	5.953	10.94	6.896	17.78	16.29	7.1655	26.4	25.07	9.6075	26.66	32.895	17.18	17.43	20.03	22.71	17.165
ENSG00000269001.1	ZNF818P	4.105	3.684	3.296	3.937	4.75	4.838	8.084	0.91715	0.7327	1.35	2.8975	2.959	1.0925	0.9105	1.066	1.325	1.431	0.9299	2.428	1.25	4.426	3.37	3.987	6.2385	6.635	5.219	4.011	5.058	2.368	4.981	10.17	1.746	1.071	2.129	0.638	4.517	4.097	0.4619	7.508	9.968	1.531	3.993	6.0405	2.914	2.818	4.446	6.7035	3.0795
ENSG00000176853.11	FAM91A1	24.575	20.41	14.17	22.1	22.26	19.69	19.6	6.273	7.34	6.7895	20.055	14.43	6.4875	10.32	7.378	10.6	7.109	5.6025	16.42	8.082	22.36	35.77	31.33	23.5	25.42	13.72	13.83	15.375	20	14.13	21.05	6.517	3.575	10.09	11.76	25.2	18.67	4.7075	25.15	25.42	7.3965	18.33	18.975	20.81	20.7	19.03	26.05	13
ENSG00000261438.1	RP11-399O19.9	1.4715	1.657	3.701	2.463	3.525	2.908	1.823	0.29775	0.3525	0.43	0.1901	0.1923	0.47625	0.4877	0.2652	0.2274	0.3109	0.35205	0.3501	0.29005	1.525	5.712	3.741	2.6955	4.582	1.958	1.7465	2.0625	1.479	2.246	3.947	0.8136	0.3749	0.6697	0.5512	4.927	1.201	0.1936	2.0795	5.286	0.29475	0.7814	3.037	1.823	1.423	1.57	2.315	0.6752
ENSG00000148840.6	PPRC1	19.845	26.49	13.31	20.81	21.78	22.07	21.56	4.0845	4.751	5.027	14.33	14.72	7.2435	6.916	4.474	6.28	5.44	3.8985	7.116	4.735	23.55	32.97	30.38	29.42	29.42	22.82	16.35	18.905	22.93	17.915	35.49	9.787	5.392	8.902	6.31	31.48	18.61	12.64	28.555	35.45	9.848	19.69	22.485	28.23	28.16	15.35	20.41	13.925
ENSG00000230993.1	AC018737.6	0.10695	0.06692	0.079315	0.09769	0.1048	0.1227	0.1877	0	0	0.01709	0.22265	0.2544	0	0	0	0.04356	0	0	0.07445	0	0.1004	0.33845	0.1302	0.2397	0.239	0.1522	0.095625	0.1345	0.0856	0.11	0.1203	0	0	0.05277	0	0.09141	0.1589	0	0.22735	0.4341	0.068065	0.1894	0.1816	0.09955	0.09921	0.1445	0.1838	0.09553
ENSG00000255237.1	RP13-317D12.3	1.5935	1.381	1.3015	1.848	1.823	1.347	2.257	0.441	0.4531	0.38185	1.068	0.9681	0.45655	0.5018	0.494	0.4925	0.4139	0.36165	0.4512	0.3597	1.733	1.4495	1.119	2.3225	2.661	1.901	1.5575	1.832	1.079	1.637	2.602	0.959	0.5436	1.463	0.5186	2.606	1.28	0.8695	2.232	2.891	0.6049	1.666	1.989	1.347	1.602	1.832	2.5745	1.058
ENSG00000257027.1	RP11-705C15.3	2.1325	1.834	0.6927	1.225	1.632	1.347	3.647	0.34975	0.3175	0.3615	0.17145	0.2047	0.2714	0.2961	0.3365	0.5433	0.3599	0.3034	0.9861	0.54825	2.373	5.516	2.559	2.823	4.738	1.617	1.5035	1.4665	1.523	1.3555	2.777	0.9244	0.4242	0.651	0.228	2.935	3.234	0.2385	3.8055	4.812	0.53365	0.6388	3.138	1.309	1.38	3.396	7.2325	1.0325
ENSG00000054611.9	TBC1D22A	18.545	15.27	13.265	16.43	16.71	17.93	16.08	7.04	8.312	6.7905	7.692	8.345	10.28	10.33	7.141	9.469	8.363	5.896	13.35	8.459	16.455	40.49	15.14	18.765	19.01	12.89	13.905	12.865	17.81	13.56	15.97	6.886	5.686	10.38	5.742	19.05	16.64	9.4875	21.885	15.54	7.7315	15.36	13.595	20.06	21.76	16.92	26.02	12.875
ENSG00000140632.12	GLYR1	38.135	33.33	40.43	41.85	41.51	54.06	60.46	21.62	28.29	26.32	70.755	61.54	35.21	40.91	21.27	28.5	30.13	19.495	29.6	23.385	39.54	59.44	58.64	51.325	57.27	55.83	45.34	68.885	42.04	70.915	58.56	22.66	22.38	27.08	16.21	46.22	42.07	31	47.22	45.07	17.44	47.45	44.855	39.05	42.33	43.61	42.825	35.77
ENSG00000136682.10	CBWD2	11.47	10.05	13.265	15.64	15.81	18.34	15.13	4.5985	5.697	6.792	17.915	15.5	6.468	7.555	4.339	6.897	8.738	4.94	6.28	5.3585	12.6	20.325	10.87	14.155	16.57	14.6	10.285	16.815	12.36	17.43	13.47	8.613	8.385	8.709	5.253	12.84	12.65	10.925	13.66	15.02	6.388	17.69	13.49	12.68	12.33	9.631	10.995	9.136
ENSG00000145907.10	G3BP1	28.645	29.62	18.56	24.92	27.57	25.09	29.25	8.773	7.544	9.006	19.155	15.33	6.9655	9.463	7.949	11.75	9.62	7.314	15.81	9.211	28.345	61.225	54.15	35.815	35.1	21.34	20.49	19.975	30.35	19.175	38.12	12	9.714	12.67	12.98	33.65	23.34	22.745	32.95	38.26	11.155	15.66	23.49	32.1	28.71	22.27	27.465	18.205
ENSG00000177192.9	PUS1	11.585	14.1	13.85	9.882	11.58	8.494	13.99	6.065	7.683	9.9685	13.57	12.78	9.9915	10.37	6.683	7.617	11.61	8.1075	6.881	5.511	13.59	30.575	24.02	11.595	14.58	12.24	12.605	12.95	17.03	15.43	21.75	4.611	3.353	8.95	11.35	13.4	11.02	6.387	14.09	13.58	7.738	12.71	17.305	16.66	15.49	15.2	23.24	10.76
ENSG00000256968.1	SNRPEP2	1.036	0.9788	0.8425	0.9217	1.066	1.115	1.238	0.3227	0.3319	0.31165	0.701	0.6311	0.3519	0.4777	0.2538	0.3297	0.3453	0.2693	0.3853	0.354	1.1745	3.666	2.236	1.0144	0.8549	0.7936	0.72025	0.7285	0.8457	0.6905	0.9174	0.3641	0.2615	0.6834	0.502	0.9129	0.8476	0.4387	1.1945	1.806	0.46765	0.7209	0.8195	0.8037	0.8954	0.7104	0.89835	0.7161
ENSG00000116213.11	WRAP73	22.705	18.95	18.08	21.94	22.58	20.08	25.3	8.4225	9.787	11.17	38.545	39.5	13.915	14.04	9.798	12.12	11.89	9.7605	14.27	9.646	22.515	36.295	22.58	25.62	29.36	22.67	20.125	21.93	19.79	21.375	26.94	9.365	7.348	13.28	8.736	26.08	18.69	10.48	29.845	26.8	11.065	31.48	25.42	18.99	19.73	26.59	38.42	19.82
ENSG00000028116.12	VRK2	8.364	6.688	6.214	8.072	8.143	9.773	7.254	2.1955	0.9271	1.8165	0.5428	0.5785	1.08	1.079	2.861	2.146	1.313	1.995	7.279	3.519	7.859	33.505	11.03	8.4405	8.982	6.111	5.124	6.64	9.476	6.9965	8.087	4.087	3.343	2.772	2.054	7.897	8.068	5.265	7.495	6.76	3.431	5.01	6.909	5.383	5.479	4.698	6.2005	4.1085
ENSG00000013573.12	DDX11	9.519	8.323	6.7325	8.89	8.956	8.441	14.73	2.454	2.249	2.6065	16.26	18.03	3.9815	2.899	2.239	3.386	2.58	2.302	4.712	3.278	11.445	28.42	7.405	12.965	10.24	12.18	12.79	9.762	11.75	8.1175	10.76	4.145	2.299	7.003	5.276	12.03	11.53	6.3975	15.315	20.35	8.752	16.33	19.16	12.76	11.77	17.22	21.19	9.724
ENSG00000087302.4	C14orf166	204.45	172.6	164.75	202.2	208.7	217.9	181.3	61.9	61.67	61.075	97.37	84.84	64.99	77.2	59.39	74.55	69.22	53.815	122.8	77.275	188.45	356.6	284.6	192.1	185.2	203.4	148.9	211.5	146.9	218.75	183.4	137.3	137.3	86.04	60.19	161.9	136.7	138.95	192.1	229.2	91.135	159.2	165.2	162.9	166.1	126.1	138.55	162.55
ENSG00000142444.6	C19orf52	12.875	11.68	13.87	15.78	15.18	16.51	18	7.1725	8.802	8.5045	18.29	18	10.81	11.48	7.322	9.318	9.619	6.9215	10.39	7.7515	13.305	23.67	18.49	17.245	18.4	16.08	13.03	15.26	16.79	15.09	17.75	7.306	7.356	10.41	7.286	14.34	13.89	13.675	17.4	14.35	6.1945	17.62	17.01	18.75	18.88	13.11	16.745	12.335
ENSG00000215301.5	DDX3X	143.2	154.7	88.545	126.4	130.4	130.4	141.4	30.46	33.6	34.395	81.86	69.49	40.395	47	30.9	40.27	37.77	27.14	57.32	36.42	135.15	128	125.3	163.5	197.9	115.4	87.825	114.35	123.4	111.4	190.6	52.7	33.62	47.02	42.65	141.3	85.91	75.62	113.35	178.3	31.99	78.38	85.83	112.8	112	99.11	117.45	75.81
ENSG00000186272.8	ZNF17	5.605	4.63	3.277	5.159	5.57	5.02	5.928	2.3905	2.512	3.199	6.194	7.297	3.2635	3.258	2.467	2.872	3.663	2.5705	3.515	2.5625	5.6545	6.2535	4.585	5.547	6.911	5.784	3.3745	5.332	3.799	5.2415	7.31	2.904	2.001	2.282	1.36	4.663	4.233	2.5385	7.954	7.782	1.2165	6.78	6.057	5.14	5.309	3.551	4.643	2.7005
ENSG00000246263.2	KB-431C1.4	6.1105	5.602	3.535	6.654	7.117	7.43	6.592	3.653	3.492	4.7785	11.31	10.05	3.8415	4.43	3.934	3.884	5.698	3.7245	5.724	3.6595	6.749	14.355	3.123	7.763	9.096	8.113	6.1235	6.872	3.838	6.3495	9.768	2.45	1.757	2.539	1.779	9.054	5.277	3.675	9.5905	9.695	2.871	9.172	8.567	4.206	4.249	7.064	13.52	4.02
ENSG00000105821.10	DNAJC2	14.055	13.57	9.373	11.82	12.04	12.66	12.77	4.4285	5.486	5.7285	11.465	9.32	6.212	7.791	4.874	6.695	6.798	4.545	7.092	5.1285	14.28	24.975	20.74	14.395	16.27	11.37	10.34	9.98	11.14	9.5945	17.26	6.514	4.508	6.658	5.534	13.3	11.96	12.365	15.945	18.96	5.974	13.59	14.2	13.53	13.7	11.18	14.175	9.5325
ENSG00000101216.6	GMEB2	11.84	11.96	9.6645	14.85	12.99	14.52	15.34	5.2855	6.325	5.9205	19.315	20.52	8.763	8.499	5.143	6.095	7.347	4.987	6.143	4.6695	13.54	20.24	13.42	18.055	17	14.82	11.505	15.855	12.76	15.255	21.41	5.716	4.129	6.585	5.684	16.13	11.09	6.9805	17.215	19.46	6.461	14.87	17.11	14.42	14.03	13.06	18.02	9.8255
ENSG00000111737.7	RAB35	39.925	34.24	20.825	35.38	33.04	36.63	37.11	12.195	16.73	12.005	31.095	31.42	25.15	24.31	12.35	17.39	14.54	10.43	16.41	14.39	35.075	65.75	47.44	49.44	44.61	34.42	28.84	36.93	43.45	38.615	43.52	12.59	9.854	17.48	10.7	37.53	28.99	12.875	43.115	34.17	8.7975	28.56	31.73	44.66	47.91	29.02	46.97	22.575
ENSG00000121741.12	ZMYM2	20.01	16.21	15.685	20.16	18.71	19.44	23.37	7.6425	8.554	9.7815	18.06	16.9	10.84	11.83	8.812	9.929	11.04	8.282	12.91	9.352	20.84	27.02	15.44	24.48	27.18	20.59	14.7	16.73	17.86	15.41	24.99	9.608	6.147	8.793	6.085	21.85	18.33	8.6335	30.995	28.49	6.359	22.78	24.32	23.8	23.21	17.14	21.945	13.75
ENSG00000213881.3	NPM1P6	0.2776	0.2768	0.17595	0.2444	0.2714	0.3973	0.4053	0.062505	0.05903	0.080675	0.27375	0.2417	0.064535	0.08839	0.07981	0.09983	0.07389	0.0722	0.1418	0.091105	0.31105	1.018	0.5098	0.5805	0.3245	0.2575	0.15045	0.19845	0.2823	0.1794	0.2068	0.08875	0.06848	0.1136	0.04709	0.2787	0.1876	0.11825	0.2806	0.6619	0.1697	0.2365	0.2283	0.2603	0.2364	0.1834	0.16835	0.1753
ENSG00000138433.11	CIR1	41.87	29.7	24.07	39.87	38.85	47.69	43.84	21.085	24.02	25.535	44.75	34.83	25.12	31.53	21.23	26.96	27.68	21.095	32.36	21.73	41.1	44.95	45.92	43.045	57.03	42.09	27.79	38.42	25.38	36.045	52.17	16.35	13.12	16.84	12.08	41.89	29.85	19.635	50.84	51	15.34	40.86	41.75	41.73	44.67	32.28	46.67	25
ENSG00000143947.8	RPS27A	1226.5	1222	740.55	1359	1336	1513	1314	490.9	422.5	379.55	712.25	636.2	395.5	443.9	430.6	475.9	524	381.7	675.9	554.15	1494.5	2468.5	1716	1854.5	1958	1370	948.6	1206.5	1211	1078	1583	456	294.1	591.2	383.3	1108	1055	432.7	1309	3132	777.6	1050	1309.5	1497	1421	986.9	1534.5	967.5
ENSG00000197771.8	MCMBP	31.5	28.54	13.295	26.24	26.69	33.52	28.46	6.3235	5.614	7.142	17.81	16.05	6.295	6.507	6.232	7.429	7.605	6.042	14.06	6.8385	27.925	35.24	41.33	33.72	31.6	26.87	18.98	25.075	22.33	26.57	34.56	10.12	7.145	8.804	6.83	30.08	19.25	13.015	34.52	29.26	8.2885	13.12	18.385	24.76	24.86	17.99	22.045	15.265
ENSG00000121289.13	CEP89	7.0205	5.9	4.716	9.212	8.899	9.625	9.023	3.404	3.668	3.279	8.1135	7.724	3.7645	3.667	3.22	4.088	4.229	2.6325	3.649	2.7285	7.358	7.7815	13.19	12.735	12.5	9.628	5.938	9.1295	5.477	9.0995	10.91	2.945	2.088	4.929	1.288	7.496	6.142	2.895	12.19	13.26	2.398	9.415	12.405	6.299	6.414	5.781	6.209	4.2575
ENSG00000246067.3	RAB30-AS1	4.9	4.641	4.1275	6.237	5.905	6.7	6.171	2.573	2.575	2.6995	5.399	4.895	2.4865	2.925	2.734	3.181	2.783	2.3455	5.118	3.305	5.707	6.262	4.607	7.238	7.387	5.539	4.3815	5.776	3.067	5.167	7.769	2.663	1.787	4.028	2.255	4.375	5.058	3.0625	8.623	8.927	2.106	7.769	8.79	2.619	2.512	4.522	5.539	3.661
ENSG00000175938.6	ORAI3	25.28	21	38.49	26.25	25.63	24.59	52.79	6.598	6.264	7.1055	9.353	14.23	7.8865	6.911	5.541	7.761	6.776	5.8375	8.106	6.5675	23.84	40.975	34.97	41.62	53.34	34.36	18.345	33.055	17.33	33.13	38.89	10.17	7.408	19.31	36.25	24.48	18.56	4.6765	32.45	34.83	9.788	27.02	40.775	19.74	20.93	21.17	32.645	15.86
ENSG00000235231.3	AP000351.10	4.6395	2.435	2.5315	5.784	5.31	6.38	8.151	0.96395	0.8481	1.114	3.229	2.957	0.88935	0.9859	1.021	1.187	1.107	1.0725	1.676	1.032	5.156	7.341	2.067	6.239	3.915	4.533	5.57	4.559	2.676	4.404	8.524	1.291	1.202	3.85	1.695	4.364	6.017	1.5815	7.926	7.459	1.882	5.702	8.715	2.313	2.581	6.879	8.915	3.991
ENSG00000187109.9	NAP1L1	125.85	119.8	86.055	118.5	136.1	140.6	124.1	64.2	58.32	70.695	90.52	71.45	56.595	81.19	67.67	74.79	76.59	64.59	150.8	86.785	126.3	338.6	192.2	153.4	180	117.3	56.615	114.95	62.34	130.65	103.6	71.96	39.3	32.12	15.81	167.1	71.69	86.1	151.6	287.1	29.88	91.49	115.25	64.92	60.89	72.22	109.9	47.03
ENSG00000156508.13	EEF1A1	2774	2639	1858.5	2753	2596	2893	3298	592.45	453.2	629.55	856.6	681.3	436	485.2	538.2	678.5	800.8	509.15	1316	712.7	2767	5517	5278	3946.5	4037	2809	1811.5	2571.5	2176	2532.5	2860	828.9	208.2	1441	560.7	2305	2112	207.3	2390	5049	1605.5	1611	2254	2660	2600	1729	1854.5	1556.5
ENSG00000087995.11	METTL2A	6.8925	7.469	7.9935	8.268	8.15	7.374	7.733	4.42	5.553	4.7485	8.4355	7.268	5.568	6.436	4.022	5.408	5.173	3.5175	5.941	4.3865	7.3945	18.605	14.37	7.403	8.676	7.24	7.8575	7.272	9.42	7.148	9.585	4.96	4.589	4.552	4.686	7.692	7.276	5.193	8.819	8.028	3.902	6.279	7.711	8.217	8.24	6.329	6.5455	6.3695
ENSG00000239306.4	RBM14	30.45	29.9	26.265	40.72	34.33	34.49	37.45	12.7	15.28	15.315	59.415	67.32	22.14	19.29	12.82	17.06	17.81	12.315	17.65	12.875	32.48	57.38	33.63	47.395	67.76	36.5	29.725	33.975	31.7	33.575	56.21	16.44	11.14	23.49	15.96	38.56	28.25	14.69	46.185	69.5	14.88	43.86	46.965	30.77	31.37	31.46	46.95	25.59
ENSG00000175548.4	ALG10B	2.1155	1.465	1.6905	1.522	1.626	1.522	2.27	0.1702	0.154	0.1916	0.32015	0.8822	0.28325	0.1851	0.1712	0.2109	0.1762	0.1673	0.5897	0.20375	2.029	8.525	3.321	1.5425	1.856	1.053	1.04	1.222	1.37	1.2155	1.943	0.7039	0.4481	0.664	0.4435	1.798	2.303	0.53175	2.561	2.41	0.90695	0.9689	1.2445	1.84	1.813	1.534	1.0075	1.315
ENSG00000138658.11	C4orf21	2.155	1.465	1.2145	1.431	1.398	1.476	2.343	0.7353	0.6936	0.8333	3.382	3.918	1.0995	0.8381	0.9815	0.8407	0.6652	0.7833	2.189	1.078	2.1845	11.685	1.697	2.844	2.232	1.896	1.6155	1.894	1.834	1.8635	2.372	0.6108	0.453	0.7177	0.664	2.716	1.667	0.7989	3.797	2.921	0.7435	2.567	2.2865	1.885	1.856	2.589	4.1775	1.536
ENSG00000223482.3	NUTM2A-AS1	5.125	5.123	3.782	4.73	5.15	4.9	5.234	1.92	1.733	2.0545	3.533	3.189	1.7825	2.102	2.203	2.276	2.126	1.8005	3.713	2.4165	5.0805	5.3295	6.729	5.521	6.856	3.938	3.2465	3.8895	3.306	3.7875	4.656	2.378	1.364	2.546	1.59	5.44	3.798	2.0345	6.11	6.262	1.8025	3.461	4.5575	4.166	4.133	3.127	4.012	2.778
ENSG00000175792.7	RUVBL1	16.555	17.94	16.52	15.12	17.46	12.98	20.56	7.3185	7.494	9.7805	12.15	11.57	8.805	10.34	7.061	11.27	10.54	6.946	9.625	7.5255	19.13	55.985	53.26	21.66	24.96	15.4	13.9	15.64	20.68	16.94	37.17	12.63	9.445	11.73	7.001	19.08	12.81	7.19	24.86	19.1	5.9765	20.19	15.89	16.03	15.7	13.45	23.485	10.395
ENSG00000147526.15	TACC1	116.05	98.83	19.745	70.54	77.47	114.6	91.7	20.57	24.01	24.13	23.45	21.38	26.385	35.63	23.24	20.9	23.28	20.085	31.65	25.25	85.565	99.765	42.03	99.745	104.3	102.3	46.335	121.75	31.25	137.65	106.3	21.4	15.31	17.19	5.866	88.28	22.9	10.34	137.8	51.14	15.65	22.77	49.7	19.05	26.31	34.47	57.395	24.735
ENSG00000164031.12	DNAJB14	18.865	14.34	10.955	21.33	20.3	22.26	19.4	8.365	11.14	9.4405	21.225	18.19	11.255	18.52	8.5	13.42	11.18	7.3405	14.46	10.32	16.8	26.025	20.63	17.25	20.64	16.22	13.065	15.24	10.57	14.235	18.27	5.873	3.346	6.957	4.452	19.68	12.46	3.3135	23.82	19.87	4.8155	16.95	16.32	13.06	12.87	15.3	16.365	9.5405
ENSG00000130826.11	DKC1	30.195	30.2	24.72	26.87	27.48	28.89	33.3	12.69	12.9	14.32	37.375	29.09	12.615	16.64	12.5	18.54	15.83	11.125	20.86	14.115	37.32	109.55	65.25	39.7	36.76	24.59	27.2	23.32	47.37	22.395	42.11	13.43	10.17	13.77	11.21	29.7	31.32	20.155	32.84	46.81	20.57	31.02	32.465	43.72	43.98	28.5	43.5	23.14
ENSG00000101266.12	CSNK2A1	31.98	29.67	34.755	34.6	33.3	37.2	48.15	17.57	20.28	19.455	42.685	34.95	22.265	28.9	19.33	22.39	21.36	14.955	27.04	20.09	31.95	79.22	60.22	46.76	47.43	33.07	29.595	29.955	38.73	30.14	40.04	21.54	18.85	21.53	11.5	32.94	32.8	38.98	35.86	43.78	16.085	32.13	32.835	41.78	43.66	28.49	28.66	29.405
ENSG00000057663.8	ATG5	19.59	17.04	24.94	21.74	21.19	26.02	24.74	7.951	10.68	8.2135	17.25	12.11	11.405	16.61	7.758	10.03	9.036	6.513	11.76	7.957	19.16	18.085	25.45	25.695	25.48	22.04	19.48	18.12	15.51	19.14	22.47	7.915	5.298	9.914	8.524	18.85	15.99	10.045	20.87	21.65	7.2975	13.66	21.05	11.69	10.79	17.76	16.725	13.21
ENSG00000221803.1	SNORD23	1.921	2.08	1.3835	1.848	2.143	1.475	1.449	0.7047	0.5704	0.43625	0.5469	0.6606	0.6957	0.645	0.6154	1.044	0.5397	0.42075	0.7571	0.79715	2.206	3.7985	2.413	3.2	3.253	2.249	1.67	1.9135	2.522	1.5915	5.309	0.6182	0.2905	0.7737	1.219	2.688	1.658	0.5135	1.709	4.291	1.687	1.802	2.711	2.554	1.989	1.954	3.9555	1.759
ENSG00000204524.5	ZNF805	2.6065	2.28	2.139	1.97	1.939	1.741	2.622	0.3691	0.4073	0.45205	0.7266	1.087	0.62285	0.5481	0.3954	0.5244	0.5361	0.35285	0.8681	0.48415	2.3235	3.7535	3.18	1.884	2.529	2.02	1.4965	1.7905	1.672	1.8865	2.334	0.9637	0.7019	0.8569	0.7382	2.404	2.216	1.274	2.8545	2.506	0.87275	2.324	1.781	2.218	2.412	1.696	1.742	1.3
ENSG00000014919.8	COX15	19.85	16.44	34.615	14.88	16.02	16.48	32.5	10.075	11.32	11.54	21.205	19.04	13.85	15.04	9.861	13.27	13.95	9.518	14.25	10.86	18.965	45.845	30.62	22.635	24.66	18.7	18.105	17.455	19.37	17.545	22.15	10.2	10.35	13.95	11.29	18.04	16.51	17.86	26.61	29.45	8.1875	22.94	21.275	17.64	18.29	17.98	23.09	15.285
ENSG00000108506.7	INTS2	6.338	5.241	4.8055	5.852	6.076	5.703	6.256	2.929	3.175	3.637	12.53	10.59	3.471	4.181	3.135	4.094	4.156	2.6985	5.161	3.234	6.0525	18.705	9.969	8.0425	8.107	5.224	4.3335	5.281	5.589	5.5165	7.038	2.953	2.1	2.058	2.024	5.823	4.722	2.385	8.944	7.046	1.6245	6.477	5.191	6.175	6.636	5.161	6.774	3.763
ENSG00000038219.8	BOD1L1	14.975	11.25	7.057	13.91	12.74	15.96	14.97	4.841	5.779	5.6605	26.16	20.18	6.688	8.367	5.328	6.079	6.34	4.3505	8.059	5.2615	13.8	21.905	20.79	14.175	16.51	14.44	9.513	13.14	8.933	12.71	16.47	5.34	3.655	5.327	3.118	13.36	10.95	5.052	20.32	21.05	3.9105	8.294	10.6	12.36	13.37	12.67	15.88	7.801
ENSG00000266942.1	RP11-378E13.3	0.061975	0	0	0.05831	0.06739	0.05538	0.1575	0	0	0	0.097065	0.09594	0	0	0	0	0.05053	0.027065	0.04765	0	0.066645	0.2286	0.1017	0.07737	0.3408	0.09769	0.062315	0.093695	0.05006	0.0741	0.1445	0	0	0.02946	0	0.04566	0.1058	0	0.16655	0.2723	0.03649	0.125	0.1016	0.07003	0.09978	0.2219	0.1035	0
ENSG00000188428.12	BLOC1S5	11.09	8.529	8.8915	10.72	9.222	10.87	11.12	2.9225	2.632	3.1695	4.0665	3.177	2.6005	3.085	2.644	3.447	3.223	2.544	5.375	3.447	9.958	18.925	12.47	10.688	12.09	8.366	6.1945	7.06	6.343	7.2185	7.91	3.858	2.66	10.71	4.846	7.011	6.874	4.1465	10.45	10.24	2.74	5.391	8.1125	8.357	8.75	6.314	8.414	5.5855
ENSG00000115020.12	PIKFYVE	14.34	11.54	8.6815	11.83	12.35	11.82	11.85	5.5305	6.263	6.3385	21.52	18.97	7.1345	8.448	6.173	6.795	6.919	4.86	10.18	6.2675	12.375	21.515	16.44	12.795	15.83	9.987	7.539	10.43	7.567	9.802	14.04	5.209	3.487	5.27	4.434	14.42	10.11	4.962	19.675	14.8	10.14	12.02	13.395	10.14	10.76	10.33	18.625	7.2515
ENSG00000220506.2	RP3-415N12.1	0.25965	0.1367	0.097675	0.1898	0.1468	0.1831	0.2159	0	0	0.05769	0.17795	0.2931	0.055045	0	0	0.03736	0.04849	0	0.02971	0	0.2248	0.2565	0.146	0.2444	0.2735	0.1592	0.11805	0.1557	0.06942	0.1263	0.2435	0.06855	0	0.04271	0	0.1837	0.1841	0	0.3221	0.3167	0.063305	0.2041	0.18705	0.1492	0.1674	0.1707	0.1439	0.091495
ENSG00000087502.13	ERGIC2	10.395	11.31	8.3885	14.98	15.18	15.56	13.45	6.16	6.631	6.671	9.3745	8.744	7.522	9.602	6.406	6.968	7.069	5.7895	10.89	7.094	10.495	18.04	23.28	13.19	14.17	13.05	8.4825	12.175	10.85	12.46	10.9	8.086	5.996	5.592	4.994	11.42	11.67	5.563	14.64	12.92	6.134	10.29	12.625	8.163	7.849	7.319	9.5335	7.686
ENSG00000176994.9	SMCR8	6.5125	4.431	4.6805	4.76	4.887	6.42	8.893	1.13	1.455	1.529	7.582	6.631	2.006	2.141	1.237	1.741	1.905	1.054	2.507	1.35	5.9355	19.655	15.26	4.087	7.28	5.508	4.9385	5.3265	5.245	5.5515	6.91	1.893	1.476	2.622	1.645	7.304	7.464	3.4455	5.9105	6.11	2.2005	4.056	4.762	4.917	5.808	6.467	6.0455	4.982
ENSG00000118246.9	FASTKD2	21.47	19.99	19.205	18.87	19.07	21.93	25.39	4.7245	5.487	5.886	15.165	14.4	7.1345	7.882	5.046	6.288	6.228	4.705	7.646	6.0985	21.725	36.245	33.61	24.545	24.85	20.2	17.455	20.27	21.86	19.89	26.4	14.71	16.08	8.823	10.3	18.42	17.74	23.005	25.635	25.6	8.371	15.05	17.41	20.22	21.73	17.78	16.965	15.89
ENSG00000197951.4	ZNF71	4.401	3.548	2.145	4.703	4.458	5.441	4.388	1.944	2.169	1.98	5.509	5.329	2.71	2.893	2.161	2.442	2.179	1.7285	3.081	2.1505	4.3175	4.0035	4.534	4.8125	5.601	5.289	2.4525	5.291	2.363	5.5375	4.938	2.02	1.791	1.693	0.4809	3.579	2.876	1.9825	5.309	5.461	1.133	4.012	4.585	3.438	3.683	2.497	3.598	2.001
ENSG00000146963.13	C7orf55-LUC7L2	77.135	60.1	45.02	96.58	79.86	107.8	81.62	28.99	30.32	31.2	87.565	74.71	40.575	41.97	32.44	38.71	34.7	26.155	57.24	35.685	82.76	86.165	62.02	102.5	103.6	74.63	55.15	72.82	55.07	64.5	105.2	32.05	22.78	34.73	31.66	75.42	59.96	49.725	122.75	105	28.06	56.44	91.25	77.74	78.74	63.53	73.425	50.82
ENSG00000005436.9	GCFC2	8.8115	8.053	6.4155	8.302	9.18	9.314	8.889	3.3065	3.571	3.882	8.8255	7.967	4.031	4.42	3.512	4.647	4.56	3.271	6.4	3.924	9.9325	11.815	9.057	14.725	18.45	9.265	5.6365	7.718	5.594	6.9845	13.19	3.925	2.817	5.239	5.962	7.157	6.288	9.937	12.055	14.9	4.532	9.628	11.12	7.501	7	5.925	7.7205	5.3625
ENSG00000115866.6	DARS	62.805	54.53	54.64	58.43	60.65	78.86	76.16	39.175	36.93	43.285	41.075	37.95	33.005	38.42	33.82	41.97	42.5	36.475	58.22	40.21	62.255	187.85	106.8	66.025	69.53	62.87	39.87	82.1	63.18	88.505	65.14	34.67	27.56	33.8	25.06	50.7	48.08	46.82	63.285	76.44	24.775	45.25	56.71	56	56.24	39.45	47.575	37.065
ENSG00000109920.8	FNBP4	69.095	50.95	41.795	58.02	55.81	60.46	66.93	12	12.54	15.06	89.46	84.1	17.06	16.02	12.97	15.83	15.86	11.81	22.72	14.825	69.78	83.035	55.98	80.675	104.1	58.12	41.7	54.79	46.21	50.65	81.25	22.07	17.18	23.8	18.95	74.48	51.53	32.845	87.39	98.35	27.445	53.73	69.845	65.24	69.36	55.19	82.085	38.125
ENSG00000105127.4	AKAP8	39.49	27.74	24.25	27.36	28.42	37.35	41.42	8.0615	9.509	10.71	33.115	32.38	14.02	13.45	8.266	9.467	10.09	9.01	11.18	8.2635	37.97	32.965	27.8	39.04	43.81	32.72	28.3	29.925	25.93	28.89	45.22	12.7	9.925	17.5	13.24	33.41	27.95	21.925	44.3	43.59	13.305	27.56	36.89	34.87	38.75	32.8	46.1	22.855
ENSG00000172845.9	SP3	40.245	28.43	12.445	30.5	29.31	37.13	32.27	7.588	7.857	8.3325	22.54	17.31	7.058	9.349	7.688	8.824	9.858	6.783	12.74	7.7135	35.93	36.345	36.56	44.455	52.63	23.53	19.47	21.605	21.25	19.56	34.64	9.664	6.102	9.24	10.02	30.45	23.09	11.875	34.39	32.88	8.009	16.24	25.085	26.79	27.76	21.07	26.015	13.92
ENSG00000119720.13	NRDE2	5.7935	4.552	5.3335	6.535	6.249	7.78	8.158	2.2595	2.371	2.938	7.2645	7.972	3.3095	3.086	2.483	3.09	3.417	2.44	4.022	2.7125	6.1335	6.769	6.99	6.6495	9.009	6.297	5.2325	6.127	5.297	5.7715	7.129	2.487	2.145	3.324	3.736	5.861	5.748	4.733	9.0695	7.766	2.234	6.436	6.5875	5.886	6.336	6.459	6.5155	4.53
ENSG00000151465.9	CDC123	70.615	60.93	56.08	78.91	77.99	80.43	66.86	31.23	38.64	45.465	63.71	56.69	51.765	57.22	32.2	40.23	50.75	35.965	50.18	33.445	65.425	167.9	124.8	78.335	73.8	61.64	53.72	62.99	70.19	64.705	69.07	47.17	30.49	34.86	26.83	64.55	49.03	33.86	79.895	55.15	20.165	65.39	53.065	70.82	74.48	53.47	82.07	39.08
ENSG00000103043.10	VAC14	14.435	11.93	14.98	13.84	14.77	15.28	17.77	7.832	9.863	7.687	13.59	15.64	14.055	13.19	8.035	10.39	9.005	6.7595	12.45	8.2885	14.35	16.185	18.66	15.96	17.52	14.27	11.72	14.67	12.21	15.76	16.73	6.865	5.513	12.37	7.16	18.55	12.54	8.1195	16.46	14.41	6.0615	15.46	15.57	15.1	16.86	13.86	21.35	11.64
ENSG00000006194.6	ZNF263	13	11.76	8.9295	12.85	12.66	13.39	13.7	4.7605	5.58	5.6465	16.94	16.44	7.756	7.865	5.109	6.585	6.868	4.9495	6.78	5.0415	13.445	14.73	12.99	15.635	17.84	13.26	9.6465	12.96	8.331	12.325	18.86	5.009	3.227	6.521	5.024	13.34	11.56	3.8095	18.69	23.62	4.2875	16.84	17.545	13.42	13.94	10.54	18.425	10.29
ENSG00000109111.10	SUPT6H	59.315	45.94	47.845	63.37	54.94	74.61	63.05	20.68	22.22	24.775	65.25	63.12	32.95	32.71	21.1	28.5	28.48	22.835	30.99	23.935	54.725	65.625	63.24	63.14	66.43	68.34	42.655	66.51	41.37	64.515	62.06	25.19	20.01	32.57	25.54	61.35	47.95	43.985	74.93	70.32	22.32	70.9	60.615	56.83	66.26	51.58	64.865	39.675
ENSG00000090924.10	PLEKHG2	25.055	30.61	8.2715	47.86	39.51	34.39	20.15	2.18	2.126	2.096	3.5105	4.369	2.609	1.828	2.189	2.274	1.749	2.28	3.415	2.89	21.705	33.95	26.04	29.45	30.75	27.39	14.24	27.515	8.538	25.175	42.74	11.94	6.925	8.955	2.699	44.7	7.939	2.592	54.23	25.64	2.95	11.84	24.165	8.179	8.03	19.24	34.73	9.345
ENSG00000250182.2	EEF1A1P13	3.613	3.293	2.3285	3.202	3.225	4.225	3.119	0.81045	0.7529	1.00085	1.764	1.72	0.86785	0.8395	0.9361	1.008	1.284	0.84345	1.747	0.98385	3.4975	6.3685	5.931	3.585	4.198	3.584	2.257	3.1745	2.64	3.0085	2.67	1.257	0.4801	1.867	0.9386	3.39	2.809	0.5279	3.375	5.832	2.1025	2.55	3.0165	3.409	3.423	2.31	2.381	2.0805
ENSG00000264350.1	SNRPGP2	7.566	8.344	9.038	8.484	9.106	8.508	6.522	2.775	2.848	2.8375	3.566	2.906	2.317	2.839	2.734	3.239	2.739	2.658	4.793	3.681	7.995	27.86	15.23	6.9025	7.817	7.784	6.69	7.4975	9.331	7.2875	8.501	4.554	4.196	5.901	3.868	8.492	6.333	4.3095	7.285	6.847	2.664	8.037	7.072	5.414	5.22	7.041	9.714	5.791
ENSG00000215086.2	NPM1P24	0.22135	0.2095	0.14835	0.2196	0.2291	0.3069	0.1407	0.060625	0.06281	0.05436	0.2277	0.2715	0.06359	0.06159	0.05361	0.08641	0.06656	0.055265	0.0944	0.07572	0.2194	0.86595	0.5102	0.3632	0.2242	0.2189	0.1498	0.1931	0.2373	0.15405	0.4225	0.1179	0.06547	0.1132	0.231	0.2564	0.1812	0.1242	0.2508	0.6283	0.1588	0.2138	0.17165	0.1559	0.1824	0.2183	0.33775	0.146
ENSG00000116754.9	SRSF11	113.5	81.14	58.225	103.3	98.17	106.8	110.6	22.925	23.8	27.755	137.9	138.9	35.26	36.43	26.44	32.08	28.52	22.495	45.5	30.075	113.1	108.45	93.33	113.55	162.9	100.6	72.02	100.6	60.63	90.5	126.8	31.19	18.71	36.16	40.44	103.5	84.16	35.13	161.3	156.4	44.795	106.2	107.65	97.91	94.02	98.08	106.65	67.245
ENSG00000108591.5	DRG2	31.81	27.58	26.245	35.2	32.8	33.62	35.49	13.165	15.12	15.215	33.43	36.03	22.97	21.34	13.83	20.01	17.46	12.945	21.66	15.625	34.245	37.135	33.89	44.575	46.31	33.1	24.16	31.87	30.2	31.18	39.36	14.42	11.1	20.42	15.75	33.11	25.73	21.2	40.715	46.37	13.74	47.91	46.42	32.6	34.07	27.62	41.96	22.315
ENSG00000028310.13	BRD9	24.18	19.59	14.91	21.72	21.61	22.63	25.86	11.025	13.27	11.545	35.175	34.02	17.34	18.32	11	12.04	11.78	10.49	15.2	11.415	24.63	29.06	30.15	29.31	29.14	24.06	17.97	22.07	17.99	21.04	29.06	10.97	7.69	10.84	7.607	25.96	17.92	11.9	30.295	32.21	8.919	23.5	24.735	24.97	25.21	21.59	29.7	17.175
ENSG00000106591.3	MRPL32	28.415	31.98	30.31	35.82	34.63	31.81	25.11	8.9605	10.63	11.71	21.345	20.04	13.29	16.33	9.875	14.63	14.11	10.52	12.89	11.41	29.845	43.295	36.77	22.905	26.42	27.15	21.98	26.93	21.52	25.695	31.57	14.72	16.65	16.72	20.57	29.69	20.87	15.375	35.835	35.35	15.115	21.09	33.23	18.65	15.54	22.32	22.99	23.75
ENSG00000197020.6	ZNF100	4.024	2.974	3.1755	2.567	2.841	2.214	3.192	1.1145	1.169	1.2375	6.318	5.678	1.4545	1.475	1.17	1.523	1.195	0.9779	2.451	1.3905	4.0475	8.668	2.521	3.663	4.736	2.525	2.3675	2.5355	2.055	2.336	4.349	1.295	0.8428	1.492	0.7289	3.925	2.81	1.2645	4.2555	5.971	1.5375	3.143	3.846	2.193	1.962	3.016	4.817	2.384
ENSG00000138617.10	PARP16	9.9565	7.893	11.52	10.26	10.07	12.33	15.98	2.322	2.666	2.7625	12.675	12.85	3.8125	3.286	2.403	3.115	3.014	2.301	3.412	2.4985	9.706	13.425	6.493	16.765	25.76	14.35	8.4185	12.555	8.247	12.58	17.52	3.447	2.068	4.7	6.758	8.356	9.251	2.2655	14.53	20.8	4.1315	8.498	12.47	10.19	11.62	8.433	8.774	7.4325
ENSG00000235560.3	AC002310.12	1.2155	1.643	1.5865	1.487	1.711	1.115	2.23	0.8343	0.7577	0.76575	1.697	1.509	0.90575	1.057	0.838	1.005	0.6878	0.73685	1.531	1.0755	1.634	5.074	0.8593	1.7425	2.93	1.382	1.5435	1.3995	1.754	1.428	2.124	0.7497	0.6572	1.484	1.014	1.9	1.616	1.467	2.1865	2.54	1.317	1.815	2.3715	2.292	1.925	1.834	4.1335	1.704
ENSG00000165689.12	SDCCAG3	27.76	26.96	20.25	26.34	28.27	24.9	29.61	8.5145	9.643	9.3655	35.02	37.31	14.135	12.13	8.613	11.42	10.7	8.378	13.91	9.8005	29.23	39.92	39.23	33.315	37.16	31.92	24.045	27.855	23.94	29.215	36	10.79	8.118	15.21	26.01	30.33	21.37	16.875	38.42	36.36	14.935	24.19	30.915	30.38	29.29	24.82	45.54	21.515
ENSG00000124201.10	ZNFX1	25.015	20.73	11.46	29.78	27.1	27.26	20.77	6.3155	6.757	7.4745	12.1	11.98	9.1275	9.098	6.388	7.514	7.625	6.8265	9.706	7.525	20.695	36.83	28.53	19.59	19.39	17.52	13.71	19.97	10.6	19.515	22.31	8.261	6.913	9.783	5.313	31.83	12.19	10.89	25.65	16.5	4.171	13.57	17.415	14.78	18.08	18	25.93	10.51
ENSG00000144559.6	TAMM41	7.4575	5.88	5.352	5.847	6.334	6.599	8.667	2.497	2.869	3.189	7.0005	6.452	3.4575	4.027	2.615	3.327	4.29	2.585	3.588	2.367	7.9805	11.4	8.858	8.946	8.806	5.725	4.9935	4.8745	6.078	4.875	6.511	3.101	2.188	3.398	2.314	5.381	5.825	2.6985	11.7	12.28	2.595	6.163	6.72	8.222	8.656	5.468	7.4955	4.387
ENSG00000111530.8	CAND1	18.495	16.15	17.66	18.41	19.33	20.97	20.64	9.0225	11.41	10.075	34.815	27.92	13.24	17.38	9.206	13.3	12.61	7.2085	12.66	9.272	18.64	41.09	33.6	23.67	25.11	17.49	14.225	18.73	17.83	18.495	22.3	6.395	3.485	7.406	6.596	18.78	15.83	4.4535	25.745	28.98	7.594	19.2	18.05	20.94	21.04	15.52	15.43	11.65
ENSG00000122068.8	FYTTD1	22.035	20.73	12.53	24.74	24.45	30.97	23.52	8.7335	9.353	9.4105	23.795	16.85	8.7345	11.8	8.854	11.52	10.46	7.528	15.79	9.4235	20.03	37.68	24.77	27.23	25.57	25.92	13.575	23.35	20.81	24.115	24.42	12.66	10.89	8.959	6.697	21.78	15.29	29.415	26.05	23.73	9.287	18.37	18.54	22.83	22.12	13.04	15.87	10.345
ENSG00000198265.7	HELZ	11.725	11.49	8.4885	9.215	9.309	10.22	13.3	3.7735	4.174	4.1315	13.99	12.91	4.446	5.514	3.579	4.879	4.925	3.193	5.395	3.882	10.925	11.285	13.97	11.175	13.35	10.9	7.8905	10.05	5.977	10.195	12.38	4.653	3.268	4.023	5.225	14.34	9.263	7.365	13.64	18.32	4.5685	12.16	10.71	7.313	7.059	9.333	11.135	6.8085
ENSG00000168944.11	CEP120	14.285	10.36	7.004	13.8	14.28	16.61	12.72	3.5145	3.507	4.4395	21.655	15.12	3.524	4.95	4.473	6.351	5.453	3.7765	8.779	4.7495	12.455	16.695	14.01	16.185	18.16	11.99	7.3415	9.1755	4.99	8.754	15.26	4.518	2.701	4.227	3.021	10.9	7.694	3.0215	19.04	24.12	4.3425	11.65	11.335	6.117	6.482	9.405	12.68	5.562
ENSG00000067334.9	DNTTIP2	22.045	21.79	13.5	20.3	19.53	24.67	20.61	8.388	9.143	8.784	20.665	16.12	9.728	12.23	8.123	11.5	9.655	7.6555	12.28	9.6815	21.5	30.135	30.34	20.84	19.51	19.94	14.485	18.68	20.29	18.33	27.28	9.593	8.251	9.431	6.177	23.86	16.73	20.44	24.115	21.44	6.267	14.14	17.25	21.87	21.28	15.63	20.015	13.37
ENSG00000158545.11	ZC3H18	30.94	26.98	19.4	30.79	30.19	34.53	36.33	13.235	13.13	18.445	57.06	56.31	19.685	18.93	14.32	15.13	20.03	15.02	19.57	12.545	31.19	49.06	38.31	40.85	41.68	34.12	27.365	33.4	25.96	33.46	38.37	12.25	10.19	12.65	11.68	35.27	24.91	19.12	40.395	38.51	10.17	28.24	32.415	29.99	30.88	30.51	43.7	21.61
ENSG00000121940.11	CLCC1	24.795	21.52	21.3	30.75	27.34	28.23	28.14	10.06	10.17	12.865	20.365	18.87	12.55	14.07	11.39	12.94	14.6	9.983	21.71	11.44	23.445	30.69	33.4	30.105	36.99	23.65	16.755	24.85	13.7	24.105	30.65	14.78	9.455	7.461	9.303	24	24.76	18.15	33.85	35.42	17.165	28.51	27.49	16.45	16.25	15.39	16.625	19.8
ENSG00000182179.6	UBA7	45.255	39.4	39.115	62.75	56.3	47.86	57.04	7.946	5.969	9.4025	5.947	7.944	8.9365	6.622	8.189	9.144	8.771	7.9845	17.7	12.535	53.62	102	37.1	55.3	79.56	55.82	52.71	42.305	32.55	36.78	60.68	17.48	10.46	30.88	20	86.02	43.56	5.392	67.535	87.2	14.75	33.12	88.68	24.58	20.87	90.88	147.75	40.71
ENSG00000162191.9	UBXN1	231.55	168.6	130.15	210.1	190.5	244.4	203.4	79.325	77.54	85.1	163.1	143.7	80.465	91.46	78.73	86.92	94.2	80.545	139	89.66	210	203.45	155.7	238.5	264.5	213	126.85	198.35	128.8	186.2	195.2	72.81	59.87	94.86	45.71	176.8	125.8	182.25	215.4	297.2	80.9	145.3	168.6	190	205.8	142	215.75	139.7
[truncated: 41,320 more rows]
[truncated: 6 more columns]
